# Supplementary material for: NUB1 traps unfolded FAT10 for ubiquitin-independent degradation by the 26S proteasome
Source: Nat Struct Mol Biol. 2025 Apr 11;32(9):1752–65. doi: 10.1038/s41594-025-01527-3 (PMC12285911; doi:10.1038/s41594-025-01527-3)
Supplement: Supplementary file 3 — Raw data for all biochemical measurements presented in Supplementary Figs. 1, 2, 3 and 10. [file 41594_2025_1527_MOESM3_ESM.xlsx]

## Sheet: Supp1
Time (seconds)	Nub1 (UBL)-Eos				Nub1 (UBL)-Eos+ 100 nM hs26S					Time (seconds)	Nub1 (UBL)-Eos-Tail				Nub1 (UBL)-Eos-Tail + 100 nM hs26S
0	54640111	51387662	55813888	51188585	50671502	56848053	46920068	54422936		0	61581944	61315646	61351842	61178619	57595237	60868370	57802070	60234944
18	55020166	51677228	56126723	51460053	51108437	57116936	47005387	54678892		18	61951658	61649164	61718971	61444917	57778802	61023495	57964951	60328019
36	54994312	51803913	56245652	51545372	51079997	57300500	47144999	54671136		36	62111953	61760337	61708629	61597456	57887389	61178619	58073539	60493485
54	55136510	51884061	56393020	51625520	51131706	57233280	47080364	54810748		54	62150734	61786191	61760337	61607798	57933926	61160521	58065782	60488314
72	55102900	51979721	56312873	51723765	51162731	57217767	47036412	54857285		72	61778435	61737068	61739654	61615554	57856364	61075203	58068368	60576218
90	55149437	51935769	56323214	51780644	51253220	57238450	47070022	54958116		90	62280005	61778435	61718971	61687946	57905487	61085544	58011489	60529681
108	55307147	52067625	56351654	51783230	51248049	57303086	47085535	54973629		108	62225711	61853412	61879266	61749996	57970122	61090715	57980464	60514168
126	55436418	52057283	56452485	51819425	51276489	57362550	47072608	55058948		126	62272249	61910291	61853412	61822387	57861535	61121740	58081295	60395239
144	55361441	52134846	56431802	51850450	51359222	57543529	47111389	54996898		144	62388592	61925804	61923218	61827558	57926170	61101057	58122662	60361629
162	55371782	52093479	56475754	51824596	51294587	57478894	47098462	55102900		162	62323957	61930974	61907706	61874095	57962366	61033836	58096807	60483143
180	55397637	52127090	56460241	51845280	51387662	57592652	47196708	55043435		180	62344640	61967170	61905120	61894779	57812412	61129496	58037343	60439191
198	55387295	52212408	56517120	51953867	51413516	57621092	47178610	54971044		198	62269663	62099026	62008537	61949072	57825339	61165692	58112320	60589145
216	55477784	52266702	56558487	51899573	51449711	57543529	47196708	55061533		216	62417032	62039562	62062830	61946487	57957195	61183790	58068368	60395239
234	55488126	52225335	56462827	51966794	51408345	57623677	47194122	55131339		234	62484253	62096441	62132637	61941316	57959781	61307890	58073539	60540022
252	55485541	52163285	56568829	51997819	51297172	57670214	47204464	55087387		252	62530790	62099026	62127466	61985268	57846022	61256182	58070953	60299579
270	55420905	52240848	56682587	52036600	51387662	57776216	47214806	55118412		270	62367909	62171418	62104197	61977512	57892560	61349257	58073539	60591731
288	55503639	52233092	56633464	52031429	51421272	57667629	47191537	55139095		288	62515278	62199857	62114539	62186930	58063197	61294963	58068368	60418508
306	55573445	52362362	56682587	52034015	51532445	57628848	47173439	55183047		306	62732452	62168832	62254151	62189516	57817583	61212230	57869291	60596901
324	55557932	52406314	56682587	52018502	51478151	57755533	47183781	55133925		324	62696257	62287761	62241224	62241224	57822754	61307890	58089051	60519339
342	55490711	52333923	56646391	52124504	51615178	57737435	47181195	55201145		342	62722111	62295518	62303274	62215370	58058026	61248425	58089051	60465045
360	55604470	52372704	56705855	52189140	51602251	57740020	47222562	55252854		360	62652305	62391178	62347226	62241224	58068368	61160521	58055441	60410752
378	55555347	52432168	56747222	52199481	51514347	57750362	47152756	55268366		378	62716940	62375665	62246395	62318786	58014074	61344086	58037343	60493485
396	55627738	52522658	56736880	52173627	51568640	57760704	47240660	55270951		396	62833283	62344640	62303274	62370495	58091637	61300134	58109735	60480558
414	55596713	52411485	56801516	52186554	51643617	57902901	47258758	55268366		414	62709184	62489424	62347226	62323957	58065782	61294963	58076124	60498656
432	55682032	52434754	56814443	52194310	51480736	57869291	47170854	55273537		432	62698842	62479082	62336884	62308445	57993391	61320817	58073539	60586560
450	55653592	52470949	56912688	52271873	51736692	57892560	47289783	55335587		450	62877235	62517863	62471326	62458399	58024416	61408721	58055441	60524510
468	55785449	52465779	56819614	52279629	51708253	58027001	47276855	55247683		468	62874650	62533376	62504936	62285176	58122662	61338915	58161443	60633097
486	55718228	52543341	56827370	52331337	51731521	57977878	47282026	55428662		486	62941871	62530790	62308445	62422203	57990806	61354427	58135589	60392654
504	55720813	52437339	56941128	52339093	51754790	58039928	47323393	55578616		504	62879821	62603182	62354982	62585084	57988220	61429404	58052855	60671878
522	55746667	52571781	56946299	52341679	51780644	57946854	47318222	55402807		522	62804844	62644548	62424788	62398934	57985635	61398379	58127832	60521925
540	55790619	52447681	56868736	52313239	51780644	58011489	47338905	55428662		540	63024604	62489424	62510107	62507521	58055441	61393209	58213151	60604658
558	55736326	52558854	56961811	52401143	51811669	58050270	47338905	55524322		558	63073727	62688500	62486838	62683330	58008903	61372525	58153687	60576218
576	55769936	52556268	56951470	52401143	51778059	58055441	47297539	55495882		576	63073727	62582498	62600596	62494594	57980464	61377696	58259688	60573633
594	55795790	52458022	56860980	52398558	51762546	58047685	47325978	55490711		594	63138362	62667817	62455813	62639377	58047685	61292377	58207980	60646024
612	55738911	52571781	56979909	52525243	51744449	58215736	47333735	55467443		612	62916017	62716940	62535961	62595425	58078710	61382867	58189882	60682220
630	55865596	52633830	56959226	52393387	51819425	58174370	47375101	55568274		630	63215925	62683330	62683330	62577328	57962366	61377696	58326909	60612414
648	55788034	52708807	56974738	52535585	51850450	58122662	47331149	55666520		648	63146118	62843625	62696257	62685915	58081295	61354427	58184711	60493485
666	55850084	52551097	56845468	52437339	51842694	58156272	47377687	55581201		666	63086654	62804844	62644548	62778990	58050270	61349257	58197639	60656366
684	55762180	52667441	56977324	52476120	51863378	58200224	47346662	55643251		684	63184900	62822942	62755721	62618694	57988220	61455258	58187297	60638268
702	55793205	52688124	57080740	52473535	51886646	58270030	47331149	55684617		702	63102166	62916017	62696257	62848796	58104564	61323402	58161443	60498656
720	55788034	52825151	56979909	52439925	51920257	58290713	47354418	55524322		720	63306414	62859138	62804844	62897919	58055441	61488869	58197639	60648610
738	55839742	52693295	57129863	52522658	51966794	58303640	47307880	55604470		738	63246949	62895333	62683330	62830698	57975293	61475942	58239005	60682220
756	55914719	52659685	57088497	52543341	52005575	58295884	47362174	55635495		756	63192656	63045287	62735038	62874650	58096807	61403550	58236420	60627926
774	55865596	52905299	57091082	52716564	51992648	58264859	47398370	55720813		774	63303829	62936700	62778990	62959969	58096807	61545748	58270030	60581389
792	55883694	52861347	56982495	52633830	51984892	58182126	47431980	55671690		792	63262462	63065971	62887577	62900504	58063197	61548333	58316568	60700318
810	55956086	52876859	57119521	52602806	52044356	58339836	47325978	55749253		810	63430514	63058214	62838454	63060800	58200224	61512138	58220907	60775295
828	55966427	52900128	57184157	52623489	52044356	58298470	47416468	55777692		828	63505491	63078898	63006506	63065971	58076124	61496625	58324324	60767539
846	55963842	52851005	57176401	52535585	52093479	58417399	47434566	55793205		846	63487393	63205583	62918602	63071141	57858949	61592285	58316568	60811491
864	55930232	52879445	57106594	52582122	51995234	58476863	47385443	55800961		864	63477051	63166802	62882406	63094410	58195053	61563846	58197639	60839930
882	55901792	53008715	57098838	52675197	52088308	58492376	47395784	55777692		882	63440855	63164216	63011677	62993579	58086466	61687946	58324324	60741685
900	55945744	52938909	57225523	52677782	52127090	58487205	47274270	55850084		900	63549443	63257291	62959969	63001335	58083880	61690531	58280372	60827003
918	55971598	52975105	57145376	52786370	52013331	58476863	47362174	55798376		918	63567541	63241779	63078898	63218510	58257103	61615554	58316568	60821832
936	55930232	52941495	57328940	52876859	52085723	58642330	47406126	55868182		936	63546857	63239193	63089239	63135777	58099393	61600042	58189882	60790807
954	55808717	52995788	57047130	52773443	52114163	58582865	47344076	55839742		954	63642518	63143533	63001335	63179729	58122662	61734483	58319153	60793393
972	55930232	53013886	57357379	52628660	52217579	58603548	47341491	55844913		972	63593395	63288316	63055629	63383976	58120076	61698287	58223493	60749441
990	56010379	52998374	57178986	52799297	52098650	58681111	47455249	55881109		990	63655445	63277974	63065971	63277974	58145930	61600042	58117491	60811491
1008	56152577	53016472	57318598	52876859	52052113	58580280	47390614	56005209		1008	63743349	63334853	63205583	63228852	58184711	61620725	58267445	60806320
1026	56043990	52980276	57253963	52856176	52137431	58598377	47369930	55971598		1026	63691640	63223681	63187485	63458953	58052855	61612969	58285543	60798564
1044	56069844	53011301	57287573	52817395	52119333	58652671	47439736	56080186		1044	63681299	63381391	63265047	63342610	58109735	61643994	58347592	60982128
1062	56129308	52982861	57323769	52874274	52186554	58763844	47377687	56093113		1062	63789886	63495149	63262462	63412416	58143345	61633652	58303640	60855443
1080	56108625	53034569	57372892	52954422	52165871	58761258	47403541	56064673		1080	63815740	63402074	63332268	63373635	58094222	61638823	58288128	60868370
1098	56100869	53011301	57326354	52843249	52246019	58774186	47452664	56186187		1098	63658030	63381391	63257291	63433099	58189882	61675019	58404472	60858028
1116	56106040	53063009	57323769	52892372	52176212	58696623	47390614	56062088		1116	63769203	63430514	63301243	63461539	58135589	61703458	58332080	60850272
1134	56051746	53112132	57357379	52871688	52240848	58727648	47504372	56100869		1134	63913986	63469295	63471880	63539101	58122662	61781020	58270030	60982128
1152	56129308	53119888	57458211	52879445	52258946	58784527	47437151	56072429		1152	63945011	63564955	63456368	63508076	58089051	61718971	58347592	60943347
1170	56206871	53034569	57393575	53070765	52248604	58895700	47455249	56186187		1170	63831253	63549443	63420172	63479637	58145930	61788777	58427740	60865784
1188	56255994	53034569	57297915	53006130	52308068	58975848	47400955	56129308		1188	64118234	63544272	63371049	63668372	57983049	61822387	58352763	60904566
1206	56276677	53127644	57349623	52980276	52359777	58887944	47527640	56162919		1206	64043257	63484807	63495149	63580468	58202809	61739654	58321738	60984713
1224	56212042	53210378	57310842	52920811	52287385	58918969	47447493	56144821		1224	64100136	63681299	63464124	63598566	58223493	61824972	58432911	60940761
1242	56271506	53256915	57522846	53055253	52333923	58843992	47450078	56183602		1242	64172527	63564955	63487393	63769203	58127832	61835314	58388959	60964030
1260	56183602	53225890	57476308	53070765	52426997	59017214	47444907	56157748		1260	64048427	63665786	63508076	63595980	58122662	61796533	58479449	60883882
1278	56219798	53264671	57453040	53006130	52483877	59030141	47473347	56212042		1278	64224235	63686470	63570126	63616663	58202809	61809460	58350178	60894224
1296	56333556	53231061	57494406	53096619	52463193	59081850	47501786	56191358		1296	64175113	63828667	63575297	63815740	58099393	61843070	58445838	61059690
1314	56181017	53254330	57533187	53135401	52517487	59076679	47447493	56281848		1314	64180283	63701982	63616663	63696811	58138174	61907706	58489790	60883882
1332	56054331	53202621	57496992	53189694	52372704	58944823	47416468	56405948		1332	64175113	63758861	63639932	63851936	58161443	61814631	58404472	60974372
1350	56193944	53171596	57388404	53127644	52499389	58975848	47460420	56268921		1350	64213894	63826082	63650274	63795057	58099393	61941316	58332080	61137253
1368	56253408	53262086	57696068	53143157	52540756	59154241	47431980	56274092		1368	64185454	63810569	63603736	63968280	58153687	61961999	58412228	61080374
1386	56274092	53236232	57473723	53189694	52574366	59143900	47460420	56235310		1386	64270773	63820911	63704568	63833838	58195053	61894779	58471692	60961445
1404	56281848	53205207	57525431	53184523	52538170	59040483	47377687	56421460		1404	64309554	63805399	63727836	63893303	58086466	61824972	58453594	61000226
1422	56219798	53342234	57628848	53218134	52615733	59136143	47437151	56380093		1422	64257846	63895888	63805399	63950182	58063197	61941316	58368276	61098472
1440	56279262	53277598	57613335	53262086	52522658	59224047	47457834	56467997		1440	64231992	63950182	63901059	64017402	58241591	62008537	58332080	61000226
1458	56224969	53355161	57639189	53223305	52514902	59081850	47385443	56434387		1458	64286285	64074282	63833838	64043257	58220907	62034391	58502717	60997640
1476	56212042	53324136	57618506	53197450	52607976	59309366	47429395	56416289		1476	64325067	63870034	63787301	63955353	58089051	61902535	58440667	60969201
1494	56323214	53424967	57641775	53187109	52587293	59293854	47486274	56385264		1494	64353506	64014817	63727836	63983792	58174370	62042147	58368276	61108813
1512	56250823	53321550	57600408	53267257	52724320	59288683	47499201	56465412		1512	64366433	64027744	63818326	64097550	58220907	62060245	58319153	61041592
1530	56294775	53256915	57693483	53267257	52644172	59280926	47460420	56524877		1530	64513802	64017402	63960523	64169942	58220907	62127466	58401886	61093301
1548	56416289	53295696	57675385	53505115	52553683	59361074	47483688	56553316		1548	64381946	64102721	63851936	64188040	58205395	62093855	58337251	61072617
1566	56253408	53264671	57776216	53406869	52556268	59355903	47509543	56442143		1566	64637901	64105306	63911401	64169942	58213151	61977512	58231249	61134667
1584	56307702	53313794	57582310	53375844	52688124	59402441	47483688	56527462		1584	64482777	64045842	64058769	64247504	58223493	62073172	58388959	61134667
1602	56315458	53316379	57582310	53414625	52719149	59420539	47452664	56607610		1602	64560339	64265602	63926913	64376775	58164028	62052489	58381203	61039007
1620	56429216	53388771	57615921	53326721	52659685	59438637	47506957	56573999		1620	64599120	64138917	63988963	64314725	58210566	61974926	58414813	61121740
1638	56377508	53399113	57553871	53417211	52752759	59407612	47512128	56669660		1638	64692195	64229406	64097550	64392287	58210566	61961999	58360520	61196717
1656	56349068	53401698	57734850	53585262	52685539	59477418	47587105	56630878		1656	64640487	64278529	63999305	64454337	58239005	62034391	58513059	61170863
1674	56361996	53378429	57843437	53528383	52662270	59433466	47556080	56617951		1674	64697366	64275944	64082038	64294042	58127832	62148149	58394130	61116569
1692	56449900	53435308	57783973	53585262	52701051	59549809	47527640	56674830		1692	64606877	64412971	64097550	64410385	58122662	62065416	58451009	61085544
1710	56403362	53479260	57853779	53505115	52698466	59511028	47470761	56700685		1710	64627560	64363848	64105306	64449166	58233834	61990439	58373447	61227742
1728	56429216	53489602	57864120	53541310	52698466	59617030	47274270	56775662		1728	64723220	64387116	64076867	64423312	58176955	62199857	58363105	61212230
1746	56307702	53561994	57964951	53468919	52662270	59681665	47537982	56762735		1746	64723220	64482777	64219065	64562925	58228663	62091270	58453594	61134667
1764	56302531	53492187	57964951	53572335	52757930	59637713	47424224	56739466		1764	64774928	64412971	64224235	64521558	58151101	62176589	58337251	61201888
1782	56281848	53618873	57752948	53404283	52863932	59676495	47473347	56804101		1782	64829222	64309554	64296627	64482777	58262274	62132637	58337251	61157936
1800	56380093	53608531	57776216	53629214	52933738	59676495	47615545	56726539		1800	64795612	64438825	64213894	64619804	58161443	62026635	58370861	61173449
1818	56364581	53567164	57967537	53567164	52892372	59759228	47478518	56713612		1818	64795612	64583608	64317310	64635316	58220907	62251566	58401886	61160521
1836	56356825	53499944	57877047	53538725	52827736	59867815	47628472	56791174		1836	64986932	64655999	64325067	64671512	58290713	62274834	58409642	61207059
1854	56390435	53577506	57861535	53742973	52851005	59836790	47569007	56680001		1854	64852491	64614633	64462093	64705122	58282957	62091270	58355349	61201888
1872	56431802	53551652	57861535	53714533	52838078	59738544	47558665	56822199		1872	64883516	64606877	64394873	64624974	58332080	62148149	58396715	61163107
1890	56442143	53598189	57843437	53605946	52876859	59692007	47509543	56904932		1890	64979176	64619804	64415556	64694781	58337251	62189516	58513059	61188961
1908	56447314	53564579	57913243	53608531	52853591	59852303	47535397	56897176		1908	65023128	64645658	64376775	64655999	58246761	62179174	58451009	61176034
1926	56349068	53585262	57967537	53724875	52889786	59826449	47587105	57034203		1926	64950736	64593949	64319896	64648243	58334665	62246395	58399301	61157936
1944	56480925	53608531	57874462	53660239	52949251	59898840	47612959	56881663		1944	64948151	64661170	64353506	64707708	58370861	62145564	58494961	61276865
1962	56467997	53657654	57962366	53624044	52892372	59857473	47527640	56987665		1962	65123959	64681853	64425898	64836978	58251932	62217955	58518230	61090715
1980	56478339	53717118	57918414	53799852	52933738	60002257	47607788	56974738		1980	65082592	64718049	64379360	64847320	58357934	62349811	58352763	61020909
1998	56470583	53771412	57995976	53973074	52931153	59862644	47561251	57003178		1998	65167911	64728391	64407800	64829222	58275201	62228297	58598377	61101057
2016	56586926	53652483	57959781	53779168	52884616	59953134	47543153	57016105		2016	65144642	64764587	64467264	64899028	58288128	62215370	58471692	61240669
2034	56452485	53603360	57920999	53683508	52892372	59935036	47558665	57088497		2034	65077422	64932639	64495704	64932639	58334665	62217955	58409642	61176034
2052	56483510	53784339	57957195	53761070	52923397	59942792	47675009	57031617		2052	65103276	64935224	64490533	64986932	58345007	62073172	58368276	61212230
2070	56506779	53724875	58055441	53823120	52962178	60035867	47540568	57052301		2070	65129130	64800782	64583608	65036055	58471692	62248980	58456180	61124326
2088	56566243	53662825	57988220	53714533	52980276	60041038	47581934	57036788		2088	65154984	64855076	64578437	64994688	58251932	62290347	58430326	61243255
2106	56429216	53683508	58008903	53740387	52946665	60066892	47587105	57189328		2106	64927468	65054153	64614633	65048982	58357934	62280005	58505303	61243255
2124	56408533	53758485	57972708	53781754	53086278	60002257	47530226	57122107		2124	65219619	65002445	64637901	65077422	58373447	62267078	58432911	61287207
2142	56555901	53773997	58037343	53784339	53145742	60015184	47486274	57274646		2142	65180838	65033470	64689610	65038640	58425155	62336884	58456180	61282036
2160	56602439	53755900	58011489	53799852	53057838	60035867	47499201	57153132		2160	65307523	65142057	64699951	65126544	58218322	62373080	58458765	61137253
2178	56555901	53864487	58091637	53861901	53052667	59937621	47406126	57168644		2178	65310109	65072251	64712878	65245473	58200224	62406690	58492376	61261353
2196	56586926	54048051	58014074	53908439	53127644	60144454	47475932	57142790		2196	65268742	64984347	64764587	65129130	58272616	62424788	58536328	61266523
2214	56597268	53854145	58101978	53867072	53117303	60056550	47535397	57207425		2214	65413525	65048982	64767172	65186009	58401886	62362738	58407057	61194132
2232	56754978	53763656	58143345	53939464	53132815	60209090	47605203	57184157		2232	65351475	65139472	64759416	65255815	58373447	62290347	58608719	61238084
2250	56615366	53794681	58058026	53929122	53114717	60258212	47581934	57264305		2250	65400598	65139472	64844734	65374744	58381203	62292932	58510473	61292377
2268	56597268	53709362	58021830	53996343	53194865	60206504	47602617	57266890		2268	65323036	65074836	64924882	65408354	58326909	62398934	58469107	61284621
2286	56597268	53776583	58122662	53952391	53109546	60074648	47558665	57150546		2286	65382500	65139472	64963663	65341134	58285543	62595425	58430326	61307890
2304	56535218	53825706	58135589	53970489	53130230	60240115	47597447	57277232		2304	65465234	65144642	64953322	65372159	58368276	62489424	58494961	61413892
2322	56677416	53768827	58272616	54017026	53140571	60167723	47569007	57274646		2322	65506600	65286840	64904199	65449721	58275201	62386007	58417399	61385452
2340	56597268	53699021	58161443	54208347	53109546	60294408	47537982	57222938		2340	65441965	65343719	64888687	65581577	58443253	62486838	58399301	61344086
2358	56555901	53830877	58202809	54040295	53148328	60276310	47537982	57287573		2358	65449721	65307523	64878345	65377329	58267445	62409276	58425155	61261353
2376	56677416	53830877	58207980	54102345	53200036	60123771	47610374	57396161		2376	65475575	65279084	64989518	65576406	58324324	62479082	58347592	61429404
2394	56700685	53900683	58158857	54060978	53153498	60281481	47558665	57347038		2394	65589333	65390257	64855076	65547967	58376032	62388592	58430326	61406136
2412	56677416	53967903	58153687	54172151	53207792	60315092	47589690	57365136		2412	65560894	65403184	64899028	65669481	58461351	62463569	58469107	61434575
2430	56661903	53851560	58161443	54084247	53218134	60222017	47600032	57362550		2430	65535040	65382500	64911955	65535040	58272616	62492009	58484619	61364769
2448	56579170	53903268	58156272	54138541	53137986	60382312	47532811	57409088		2448	65597090	65426452	64994688	65501429	58381203	62548888	58554425	61292377
2466	56599854	54004099	58293299	54156639	53140571	60418508	47457834	57357379		2466	65581577	65279084	65007615	65558308	58334665	62435130	58505303	61305305
2484	56460241	53998928	58218322	54218688	53187109	60431435	47481103	57471138		2484	65522113	65457477	65030884	65747044	58272616	62440301	58484619	61369940
2502	56602439	53944635	58233834	54154053	53220719	60410752	47545738	57473723		2502	65677237	65320450	65056738	65584163	58282957	62579913	58523401	61419063
2520	56698099	54068735	58259688	54177322	53218134	60364214	47473347	57525431		2520	65785825	65421282	65030884	65708262	58293299	62520449	58430326	61323402
2538	56708441	53960147	58298470	54187663	53197450	60346116	47486274	57383234		2538	65770312	65509186	65126544	65734116	58368276	62489424	58466521	61315646
2556	56633464	54004099	58251932	54221274	53251744	60405581	47587105	57445283		2556	65796166	65496258	65134301	65695335	58311397	62510107	58430326	61287207
2574	56592097	53983416	58251932	54340203	53215548	60449533	47532811	57543529		2574	65690164	65465234	65157569	65876314	58306226	62476496	58445838	61284621
2592	56586926	53944635	58233834	54262640	53202621	60555535	47597447	57478894		2592	65840118	65597090	65131715	65847875	58373447	62473911	58414813	61305305
2610	56667074	53978245	58280372	54355715	53251744	60508997	47530226	57646946		2610	65858216	65501429	65157569	65770312	58332080	62347226	58419984	61331159
2628	56623122	54071320	58285543	54340203	53365502	60571047	47537982	57571969		2628	65692750	65509186	65193765	65783239	58241591	62437715	58386374	61328573
2646	56636049	54112687	58254518	54433278	53264671	60498656	47499201	57587481		2646	65762556	65617773	65219619	65796166	58290713	62520449	58295884	61320817
2664	56568829	53986001	58215736	54355715	53251744	60452118	47468176	57525431		2664	65884070	65602260	65209278	65736702	58321738	62502351	58357934	61483698
2682	56659318	54001514	58329495	54412594	53298282	60477973	47543153	57569383		2682	65788410	65589333	65235132	65845289	58264859	62440301	58404472	61305305
2700	56667074	54055807	58301055	54381569	53329306	60568462	47463005	57639189		2700	65847875	65687579	65382500	65847875	58391544	62406690	58337251	61372525
2718	56573999	54068735	58231249	54342788	53298282	60586560	47452664	57517675		2718	65767727	65571235	65294596	65847875	58280372	62261907	58319153	61261353
2736	56669660	54076491	58298470	54397082	53357746	60697733	47364759	57571969		2736	65902168	65597090	65310109	66137441	58407057	62367909	58419984	61217401
2754	56610195	54099759	58257103	54381569	53409454	60695147	47426809	57665044		2754	65855631	65762556	65379915	66101245	58334665	62471326	58466521	61323402
2772	56555901	54042880	58272616	54311763	53412040	60682220	47478518	57670214		2772	65878900	65780654	65366988	66072806	58329495	62510107	58463936	61382867
2790	56620537	54032539	58257103	54345374	53355161	60700318	47532811	57659873		2790	65902168	65728946	65348890	66026268	58313982	62352397	58417399	61243255
2808	56677416	54066149	58264859	54399667	53393942	60764953	47504372	57649531		2808	65961633	65690164	65330792	66052122	58262274	62538546	58419984	61294963
2826	56612781	54050637	58306226	54497913	53381015	60651195	47318222	57752948		2826	65878900	65661725	65281669	66000414	58298470	62476496	58396715	61331159
2844	56573999	54102345	58282957	54381569	53455992	60692562	47313051	57727093		2844	65951291	65785825	65421282	66101245	58285543	62398934	58376032	61230328
2862	56576585	54120443	58326909	54376399	53479260	60695147	47403541	57675385		2862	65953877	65842704	65361817	66142612	58210566	62432544	58355349	61297548
2880	56586926	54032539	58306226	54322105	53419796	60710660	47351832	57706410		2880	65966804	65646212	65377329	66093489	58244176	62466155	58370861	61315646
2898	56524877	54009270	58337251	54381569	53347404	60878711	47354418	57719337		2898	65943535	65741873	65400598	65979731	58262274	62598011	58443253	61271694
2916	56561072	53988587	58197639	54415180	53453406	60860614	47403541	57703825		2916	65943535	65829777	65416111	66096074	58396715	62504936	58334665	61294963
2934	56480925	53965318	58277786	54559963	53487017	60842516	47481103	57729679		2934	66129685	65959047	65460063	66191734	58187297	62437715	58321738	61318232
2952	56465412	54076491	58298470	54536694	53536140	60873541	47406126	57675385		2952	66002999	65837533	65400598	66165880	58339836	62365324	58290713	61338915
2970	56563658	54086832	58373447	54624598	53443065	60744270	47393199	57727093		2970	66090903	65886656	65434209	66173637	58244176	62520449	58321738	61328573
2988	56447314	54120443	58270030	54505669	53499944	60824418	47470761	57796900		2988	65982316	65984901	65462648	66207247	58313982	62370495	58427740	61284621
3006	56426631	54024782	58264859	54541865	53466333	60945932	47421639	57747777		3006	66057293	65922852	65522113	66176222	58264859	62466155	58482034	61434575
3024	56486095	54071320	58277786	54345374	53432723	60953688	47452664	57683141		3024	66062464	66002999	65501429	66191734	58324324	62318786	58345007	61318232
3042	56532633	54190249	58339836	54559963	53556823	60904566	47450078	57809827		3042	66088318	65979731	65480746	66264126	58107149	62388592	58376032	61302719
3060	56535218	54179907	58298470	54593573	53443065	60889053	47380272	57856364		3060	66052122	66034024	65460063	66315834	58275201	62517863	58378617	61297548
3078	56605024	54208347	58365690	54575475	53528383	60953688	47338905	57755533		3078	66168466	66026268	65514356	66279639	58151101	62386007	58337251	61315646
3096	56550731	54195420	58357934	54526353	53585262	61049349	47328564	57874462		3096	66227930	66023683	65545381	66217589	58220907	62419617	58412228	61359598
3114	56586926	54195420	58365690	54466888	53621458	60927834	47413882	57755533		3114	66127099	66010756	65532454	66331347	58200224	62404105	58267445	61455258
3132	56607610	54200591	58432911	54554792	53530969	61023495	47393199	57781387		3132	66176222	65863387	65578992	66318420	58200224	62515278	58321738	61346671
3150	56532633	54174736	58378617	54459132	53533554	60948518	47385443	57833095		3150	66168466	65951291	65610017	66375299	58239005	62339470	58298470	61297548
3168	56475754	54291080	58363105	54459132	53515456	61031251	47274270	57825339		3168	66207247	65933193	65628115	66395982	58228663	62448057	58430326	61364769
3186	56439558	54223859	58350178	54531523	53484431	61036422	47318222	57755533		3186	66173637	66015926	65731531	66362372	58174370	62326543	58313982	61297548
3204	56421460	54241957	58544084	54536694	53515456	61020909	47302710	57760704		3204	66225345	66129685	65695335	66406324	58171784	62323957	58347592	61263938
3222	56341312	54104930	58401886	54544450	53543896	61054520	47292368	57840852		3222	66225345	66057293	65604846	66377884	58210566	62323957	58313982	61362184
3240	56367166	54084247	58339836	54583232	53533554	61039007	47232903	57962366		3240	66264126	65990072	65617773	66499399	58171784	62448057	58282957	61367354
3258	56385264	54123028	58388959	54495328	53492187	61101057	47178610	57882218		3258	66289980	66103830	65625529	66512326	58249347	62409276	58239005	61403550
3276	56413704	54120443	58295884	54565134	53556823	61062276	47328564	57807241		3276	66282224	66134855	65739287	66367543	58285543	62373080	58267445	61325988
3294	56499022	54104930	58345007	54495328	53518042	61046763	47372516	57908072		3294	66251199	66114172	65674652	66520082	58158857	62316201	58197639	61305305
3312	56359410	54022197	58412228	54510840	53549067	60997640	47346662	57827925		3312	66233101	66116758	65607431	66545936	58114905	62432544	58275201	61307890
3330	56408533	54151468	58376032	54510840	53497358	60951103	47318222	57825339		3330	66403738	66152953	65734116	66587303	58063197	62445472	58321738	61354427
3348	56457656	54092003	58409642	54500498	53593019	61070032	47230318	57908072		3348	66196905	66077976	65697921	66649353	58083880	62380836	58241591	61300134
3366	56403362	54099759	58386374	54590988	53618873	61134667	47310466	57804656		3366	66331347	66243443	65703091	66695890	58104564	62398934	58306226	61294963
3384	56297360	54190249	58365690	54634940	53546481	61176034	47276855	57908072		3384	66328761	66222759	65687579	66530424	58029587	62388592	58161443	61274280
3402	56393020	54123028	58463936	54733186	53499944	61142424	47284612	57910658		3402	66357201	66207247	65824606	66670036	58161443	62357568	58226078	61196717
3420	56343898	54060978	58541498	54653038	53665410	61181205	47217391	57825339		3420	66388226	66243443	65697921	66615742	58055441	62409276	58174370	61375111
3438	56499022	54154053	58458765	54715088	53520627	61155351	47235489	57879633		3438	66401153	66225345	65741873	66483886	58058026	62432544	58161443	61225157
3456	56403362	54045466	58404472	54518596	53582677	61170863	47204464	57807241		3456	66416665	66173637	65798752	66538180	58068368	62303274	58187297	61263938
3474	56369752	54068735	58412228	54547036	53492187	61147594	47232903	57719337		3474	66331347	66377884	65754800	66401153	58024416	62287761	58096807	61269109
3492	56359410	54123028	58352763	54585817	53593019	61129496	47139829	57910658		3492	66447690	66289980	65824606	66564034	57964951	62308445	58130418	61222571
3510	56354239	54107516	58370861	54671136	53577506	61041592	47144999	57900316		3510	66393397	66222759	65710848	66600230	58052855	62295518	58086466	61150180
3528	56302531	54102345	58422569	54606500	53494773	61119155	47070022	57941683		3528	66445105	66240857	65666896	66584717	57980464	62349811	58055441	61145009
3546	56299946	54050637	58448424	54634940	53453406	61261353	47106218	57964951		3546	66406324	66323591	65840118	66592473	58094222	62246395	58052855	61188961
3564	56320629	54099759	58306226	54637525	53523212	61103642	47072608	58068368		3564	66494228	66326176	65762556	66597644	58032172	62264493	57985635	61088130
3582	56364581	54029953	58339836	54590988	53603360	61196717	47033827	58042514		3582	66489057	66383055	65716019	66504569	57980464	62217955	58143345	61101057
3600	56292189	54004099	58388959	54588402	53561994	61139838	46925239	57887389		3600	66452861	66315834	65801337	66677792	57970122	62228297	58187297	61085544
3618	56343898	54037710	58326909	54712502	53580092	61222571	46868360	57853779		3618	66499399	66302907	65780654	66677792	57897731	62236053	58171784	61113984
3636	56268921	54055807	58311397	54704746	53458577	61253596	46860604	57848608		3636	66496813	66313249	65734116	66613157	57931341	62184345	58164028	61077788
3654	56318044	54053222	58303640	54588402	53481846	61168278	46824408	57923585		3654	66571790	66419251	65767727	66685548	57962366	62251566	58101978	61062276
3672	56181017	54058393	58257103	54580646	53574921	61282036	46907141	57869291		3672	66584717	66388226	65938364	66659694	57905487	62223126	58127832	61059690
3690	56222383	54128199	58306226	54526353	53494773	61217401	46894214	57993391		3690	66566619	66393397	65878900	66698475	57902901	62145564	58063197	61245840
3708	56276677	54117857	58301055	54665965	53556823	61261353	46803725	57995976		3708	66473544	66465788	65889241	66804477	57964951	62127466	58058026	61181205
3726	56294775	54037710	58282957	54691819	53647312	61217401	46865775	58060612		3726	66442520	66362372	65803923	66641596	57900316	62104197	57975293	61132082
3744	56312873	54048051	58316568	54691819	53600775	61157936	46826994	58094222		3744	66639011	66274468	65809093	66742427	57915829	62106782	57949439	61103642
3762	56346483	54094589	58357934	54660794	53631800	61219986	46788212	57967537		3762	66530424	66217589	65847875	66582132	57796900	62171418	57908072	61082959
3780	56248237	53978245	58339836	54743527	53616287	61248425	46847677	58024416		3780	66595059	66240857	65881485	66703646	57928756	62251566	57773631	61070032
3798	56206871	53965318	58355349	54686648	53561994	61248425	46757188	58027001		3798	66649353	66331347	65850460	66750184	57848608	62202443	57871877	61000226
3816	56271506	54019612	58231249	54645282	53587848	61305305	46896800	58029587		3816	66597644	66473544	65739287	66879454	57799485	62171418	57827925	61067447
3834	56178431	53980830	58202809	54720259	53662825	61207059	46899385	58060612		3834	66623498	66452861	65803923	66822575	57768460	62210199	57843437	61181205
3852	56168090	54032539	58249347	54691819	53665410	61263938	46889044	57928756		3852	66566619	66408909	65788410	66721744	57794314	62145564	57791729	61147594
3870	56212042	54029953	58326909	54653038	53590433	61364769	46901971	57931341		3870	66595059	66302907	65959047	66778623	57734850	62174003	57809827	61155351
3888	56118967	54089418	58321738	54645282	53605946	61145009	46731333	58016660		3888	66571790	66406324	65873729	66814819	57696068	62093855	57853779	61085544
3906	56188773	54009270	58298470	54619427	53722289	61219986	46785627	58039928		3906	66708817	66372713	65796166	66706232	57807241	62295518	58011489	61168278
3924	56188773	54019612	58169199	54632354	53618873	61333744	46739090	58001147		3924	66737257	66507155	65837533	66773452	57752948	62179174	58045099	60966615
3942	56147406	54019612	58316568	54495328	53546481	61354427	46762358	57954610		3942	66667450	66470959	65770312	66889796	57615921	62142978	58073539	61062276
3960	56188773	54048051	58316568	54725429	53499944	61344086	46795969	57939097		3960	66742427	66398567	65829777	67042335	57636604	62093855	57884804	61057105
3978	56160333	54084247	58236420	54684063	53621458	61302719	46829579	57962366		3978	66664865	66310663	65886656	66887210	57677971	62158491	57933926	60989884
3996	56173260	54055807	58259688	54570305	53600775	61333744	46754602	57972708		3996	66701061	66344274	65925437	66783794	57600408	62104197	57851193	60966615
4014	56095698	54048051	58272616	54583232	53616287	61289792	46788212	57946854		4014	66713988	66419251	65886656	66739842	57672800	62055074	57838266	60951103
4032	56082771	54107516	58239005	54627184	53608531	61344086	46692552	57905487		4032	66814819	66543351	65953877	66721744	57597823	62096441	57799485	60997640
4050	56116381	54099759	58241591	54658209	53567164	61437161	46731333	57998562		4050	66804477	66395982	65896997	66708817	57646946	62111953	57716752	61007982
4068	56196529	54017026	58202809	54544450	53618873	61382867	46627917	58019245		4068	66615742	66432178	65909925	66915650	57750362	62047318	57802070	60935591
4086	56033648	53967903	58239005	54844358	53530969	61325988	46754602	58073539		4086	66773452	66434763	65946120	66819990	57644360	62047318	57683141	60945932
4104	56051746	54029953	58184711	54769381	53551652	61284621	46713235	58052855		4104	66825161	66416665	65876314	66951846	57641775	62155905	57732264	61049349
4122	55940573	53916195	58156272	54743527	53629214	61297548	46715821	57959781		4122	66641596	66398567	65946120	66874283	57677971	62086099	57786558	60901980
4140	55943159	54027368	58055441	54823675	53481846	61248425	46767529	57985635		4140	66752769	66344274	65850460	66900138	57672800	62042147	57740020	60909736
4158	56023306	53970489	58135589	54720259	53538725	61287207	46723577	58027001		4158	66719159	66318420	65860802	66972529	57680556	62060245	57820168	60989884
4176	56023306	53983416	58161443	54665965	53546481	61307890	46614990	58016660		4176	66794136	66481301	65858216	67039750	57708996	62047318	57853779	60827003
4194	56012965	53960147	58179541	54665965	53505115	61338915	46708065	58011489		4194	66750184	66445105	65899583	66938919	57644360	62251566	57949439	60894224
4212	55994867	53993758	58200224	54696990	53435308	61382867	46583965	57995976		4212	66915650	66483886	65925437	66959602	57716752	62052489	57822754	60933005
4230	55971598	53970489	58112320	54668550	53406869	61282036	46583965	58094222		4230	66814819	66486472	66034024	67000969	57652116	62065416	57747777	60933005
4248	55883694	53898097	58143345	54751283	53598189	61300134	46622746	58086466		4248	66778623	66416665	66023683	66954431	57634019	61974926	57696068	60772710
4266	55839742	53931708	58210566	54668550	53461163	61452673	46506402	58109735		4266	66739842	66383055	65878900	67021652	57512504	61943901	57701239	60827003
4284	55775107	53942049	58164028	54629769	53536140	61341500	46436596	58076124		4284	66786379	66494228	66005585	66967358	57553871	61954243	57646946	60803734
4302	55837157	53898097	58293299	54730600	53510285	61364769	46547769	57959781		4302	66812234	66489057	66013341	66969944	57579725	62101612	57680556	60731343
4320	55723399	53908439	58096807	54611671	53463748	61284621	46483134	57959781		4320	66752769	66564034	65969389	67019067	57502163	61985268	57628848	60777880
4338	55780278	53828291	58125247	54609086	53525798	61300134	46454694	58045099		4338	66755354	66507155	65951291	67003554	57517675	62062830	57641775	60865784
4356	55767351	53810193	58096807	54709917	53505115	61271694	46537427	58143345		4356	66817404	66543351	65974560	67091458	57507333	62070587	57675385	60700318
4374	55723399	53843804	58140759	54725429	53530969	61351842	46470207	57995976		4374	66853600	66579546	66021097	66910479	57463381	62080928	57778802	60640853
4392	55811303	53879999	58094222	54676306	53494773	61354427	46496061	58068368		4392	66853600	66564034	65966804	67148337	57571969	62039562	57634019	60666708
4410	55762180	53895512	58127832	54611671	53559408	61318232	46449523	58073539		4410	66874283	66597644	65871143	67189704	57375477	61907706	57615921	60757197
4428	55834571	53877414	58133003	54689234	53551652	61248425	46333180	58143345		4428	66747598	66543351	65943535	67052677	57440113	61915462	57587481	60723587
4446	55700130	53799852	58101978	54696990	53636971	61385452	46364205	57993391		4446	66778623	66514911	65889241	67078531	57434942	61879266	57571969	60739099
4464	55788034	53781754	58127832	54603915	53507700	61276865	46271130	58104564		4464	66830331	66566619	66039195	67189704	57365136	61951658	57566798	60627926
4482	55855255	53887756	58210566	54534109	53551652	61287207	46229763	58099393		4482	66838088	66517496	66039195	67210387	57365136	61946487	57564212	60718416
4500	55707886	53859316	58135589	54596159	53551652	61455258	46325424	57902901		4500	66713988	66434763	65933193	67119898	57445283	62016293	57613335	60718416
4518	55785449	53872243	58083880	54583232	53528383	61359598	46152201	58001147		4518	66874283	66615742	66039195	67277608	57349623	62055074	57574554	60664122
4536	55651007	53833462	58176955	54728015	53582677	61328573	46289228	58070953		4536	66861356	66564034	65953877	67220729	57220353	62008537	57551285	60658951
4554										4554	66791550	66587303	65974560	67189704	57357379	61887022	57476308	60723587

## Sheet: Supp2A and 2B
FAT10-Nub1 complex		Nub1			FP binding
UV 1_280		UV 1_280			time (sec)	4 uM			2 uM			1 uM			0.5 uM			0.25 uM			0.125 uM			63 nM			32 nM			16 nM			no nM
ml	mAU	ml	mAU		0	33.1	33.3	37.3	39.7	35.8		34.3	33.1	36.8	32.8	32.3	32.1	32.1	32	30.5	31.6	31.1	30.4	30.2	31.6	29.5	30	30.9	29.8	30.1	31.5	28.9	29.8	30.4	29.7
-1.03629	0	-1.03616	0.017076		42	42.2	36.9	44.3	44.5	42.3		38	35.1	38.7	33.3	33.5	34.9	31.9	33.7	34.9	32.6	31.7	30.3	31.4	30.1	30.6	29.7	29.7	30.1	29.9	29.5	29.6	29.6	28.9	28.5
-1.03533	-2.25536	-1.03523	1.04326		84	49.4	46.7	49.6	49.1	47.3		41.4	40.6	40.7	36.5	37.5	35.8	36	34.3	32.7	32.8	32.4	33.1	32.6	31.3	28.6	30.4	29.7	31.5	30.2	31.5	30.5	30.3	30.2	30
-1.03436	-2.41662	-1.0343	1.09258		126	56.6	52.6	52	51.7	50.4		44.8	41.5	42.5	38.9	38.6	38.2	35.6	35.6	33.2	31.5	32.1	31.7	31.4	31.6	30.1	30.1	29.6	29.9	30.4	30.3	28.9	28	28.2	27.8
-1.0334	-2.53754	-1.03338	1.13281		168	61.4	59	56.6	54.9	53.9		44.9	44.4	46.5	40.3	42.3	40.5	36.2	37.2	37.6	33.3	31.8	32.7	32.1	32.8	30.4	29.9	32.5	30.9	31.1	31.4	29.3	28.1	28.5	28.6
-1.03243	-2.63988	-1.03245	1.17036		210	64.9	61.1	60	59.6	57.2		50	46.2	48.3	41.6	41.6	41.6	36.3	37.8	37	33.1	33.1	32.8	30.2	33.7	30.1	30	30.9	30.4	30.5	31.1	29.6	28.1	27.8	27.7
-1.03147	-2.72662	-1.03152	1.20299	A	252	67.3	67.4	62.9	60.1	60.3		53	49.5	52.1	45.7	44.6	43.9	39.2	38.4	36.7	34.2	34.5	34	32.4	34.1	31.7	29.7	31.7	28.5	30.1	30.1	29.4	29.6	28.2	27.4
-1.0305	-2.80545	-1.03059	1.23283		294	70.9	68	65.1	62.8	63.7		54.5	51.5	53.4	45.4	45.9	45.5	40.1	38.8	41.7	33.9	33.6	32.8	33.3	32.8	30.7	30.3	31.6	31.5	31.5	31.6	29.3	27.3	27.1	26.5
-1.02954	-2.87768	-1.02967	1.26094		336	69.8	70	65	64.1	64.1		55.7	53.6	54.9	46.9	47.1	46	41.3	40.3	39.7	34.2	34.3	33.7	33.1	34.2	31.8	30.1	31.5	29.8	29.4	29.5	28.8	28	26.9	27.3
-1.02857	-2.94567	-1.02874	1.285		378	71.1	71.1	65.2	65.5	66.1		58.3	56.1	56.9	48.8	49.9	48.4	41.9	40.3	40.9	35.9	35.2	35.8	33.4	34.8	31.6	30.9	31.7	30.6	29.5	31.8	27.3	27.1	28.9	27.9
-1.02761	-3.09712	-1.02781	1.33053		420	72.7	71.4	67.7	67	69.1		60.7	57.5	58.8	49.4	50.5	49	42.1	42.2	45.2	37.8	35.8	36.3	33	34.8	33.4	30.8	30.9	29.8	31.5	29.4	27.9	28.1	28.1	26.5
-1.02664	-3.37971	-1.02688	1.90002		462	73.6	71.7	68.2	67.4	67.6		62.5	56.7	59.9	50.9	51.5	51.5	43	45	42.9	37.1	37.3	34.3	34.3	34.4	33.4	30.9	32.2	30.3	29.8	31	29.1	27.6	28.8	28.1
-1.02568	-3.48324	-1.02595	2.44002		504	74.4	72.6	68.8	69.6	68.2		61.2	61.4	60.3	52.6	53.1	50.5	45.9	44.1	43.4	36.3	37.4	37.9	34.9	34.1	32.6	30.3	31.1	31.5	30.4	29.4	30.6	27.5	27.8	28.2
-1.02471	-3.48339	-1.02503	2.44036		546	73.2	72.1	69.7	69.3	68.3		62.8	62.5	61	54.4	54.1	53.7	44.9	45.6	45.6	37.4	36.7	38.5	35	36	32.5	30.4	31.8	31.3	30.4	31.3	30.6	27.9	26.8	27.7
-1.02375	-3.48344	-1.0241	2.44061		588	73	72.9	70.4	70.8	70.4		64.2	62.2	64.3	54.8	55.5	52.3	47.6	46.8	43.9	38.8	38.9	38.9	34.2	35.1	34.9	31.6	32.6	31.2	30.1	29.5	28.5	27.2	27.3	27.7
-1.02278	-3.48309	-1.02317	2.4406		630	72.6	73.1	68.8	68.7	70.2		65.1	64.3	63.4	55.9	56.6	53.8	49.3	46.5	49.8	38.5	39.2	39.3	35.5	36.6	34.3	31	32	31.7	31.2	31.1	28.6	27.2	26.3	25.6
-1.02182	-3.48267	-1.02225	2.4402		672	74.5	75	70.3	68.8	71.2		66.2	65.1	63.6	55.7	56.3	54	48	47.6	46.8	39.9	39	39.7	35.7	36.1	33.1	31.6	32.3	32.8	31.2	30.2	29.1	27.9	26.3	28
-1.02085	-3.4825	-1.02132	2.43995		714	72.6	72.4	69.5	69.2	70.3		65.1	66	63.6	56.3	56.9	54.3	48.7	49.3	48.4	40.9	40.6	41.8	36.5	36.8	35.5	32.1	31.3	32.3	30	32.5	29.3	26.6	27	26.5
-1.01989	-3.48238	-1.02039	2.43977		756	71.9	73.5	69.5	70.1	72.3		66.2	65.7	63.9	57	59.3	55.9	50	49.9	54.5	41.6	40.6	41.9	36.6	35.8	36.1	30.5	33.2	32.4	30.2	31.6	29.7	27.3	26.4	27
-1.01892	-3.48244	-1.01946	2.43962		798	72.9	73	70.7	68.6	71.6		68.3	68.9	65.3	59.3	59.8	57	50.5	49.6	53.6	42.6	40.2	41.8	35.5	39.4	35	32	34.5	32	31.1	30	28.7	27.5	26.9	29
-1.01796	-3.48251	-1.01853	2.43952		840	74.6	72.1	68.3	70	71.3		67.2	68.4	65	60.1	59.5	57.4	52.3	51	49.3	40.8	41.7	40.4	38	39.1	35.8	32.1	33.4	32.4	32.4	31.2	30.5	28.2	26.9	26.4
-1.01699	-3.48258	-1.01761	2.43962		882	71.3	72.8	70	69.8	70.5		67	67.6	66.2	59.7	61.8	57.1	53.3	52.9	56.3	42	43.2	42.5	36.7	38.9	37.2	32.4	33.1	34.2	30.4	31.3	30.9	27.3	25.3	25.1
-1.01603	-3.48258	-1.01668	2.44015		924	72.7	72.2	69.2	72.1	72.9		69.6	68.4	65.7	62.9	60.4	58.3	52.7	52.2	54.1	41.9	42.7	42	37.1	39.2	38.2	32	33.7	33.7	32	31.7	31.4	26.5	26.7	28.1
-1.01506	-3.48258	-1.01575	2.44069		966	73.7	72	70.4	69.6	72.6		68.6	67.9	66.8	61.4	62.3	59.5	53.3	54.4	54.6	43.5	41.2	44	38	39.2	37.3	32.1	33.2	32.7	32.1	30.9	28.6	26.4	27.3	26.7
-1.0141	-3.48292	-1.01482	2.44123		1008	72.9	70.8	71.4	70.9	71.3		67.9	68.2	67.2	61.6	63.7	61.1	54.5	56.1	57.1	42.7	42.9	44.9	38.4	40.6	36.8	34.4	35	32.5	31.9	31.4	31.1	26.6	28	27.9
-1.01313	-3.48331	-1.0139	2.44177		1050	72.4	73	70.6	70.5	73		68.2	68.1	66.5	62.8	63.2	60.1	55.3	55.4	56	43.2	44.9	46.7	39.7	41.1	36.9	32.7	34.5	34.5	33.4	31.6	31.1	26.6	26.1	27.2
-1.01217	-3.4837	-1.01297	2.44227		1092	74.1	72.9	70.7	70.2	72.9		68.8	68.7	65.2	63.5	64.1	61	56.3	56.5	56.4	44	44	45.9	39.8	40.8	38.2	32.4	33.1	34.2	32.4	31.8	32.3	26.8	27.2	27.6
-1.0112	-3.48413	-1.01204	2.44262		1134	71.9	73.3	69.2	71.3	71.2		69.7	69.8	67.8	62.9	64	61.4	57.2	56.4	58.5	42.8	44.2	44.5	39	41	38	32.2	34.3	35.3	31.4	31.8	32.8	27.8	27.8	28.9
-1.01024	-3.48457	-1.01111	2.44288		1176	72.3	72.7	69.4	70.6	71.8		67.9	69.8	67.1	64.1	65	60.6	58.1	55.8	56.3	44	44.5	46.7	39.3	42.8	40.4	32.6	35.3	34.9	32.3	32.3	31.2	27.7	27	27.8
-1.00927	-3.48507	-1.01019	2.44314		1218	74	72.3	69.6	70.9	73		69.1	68.5	66.7	64.6	64.1	61.6	58.5	55.9	59.8	46.9	45.5	46.8	40.5	42.2	39.7	32.9	34.3	34.9	32.6	33.7	31.8	27.3	27.1	26.7
-1.00831	-3.48557	-1.00926	2.4434		1260	70.5	73.7	70.2	70.1	71.5		69.4	68	67.1	64.3	65.8	62.5	57.2	56.9	60.5	46.5	45.4	45.8	40.9	42.7	39.8	33.8	36.3	36.5	33	33.3	31.4	26.1	26.6	26.8
-1.00734	-3.48606	-1.00833	2.44361		1302	71.6	73.2	68.9	68.9	72.7		68.9	70.7	68.1	64.7	65.7	62.4	59.8	59.7	54.6	47.1	47.2	46.7	41.3	43.4	39.9	34.9	35.3	35.6	32.1	32	31.6	27.4	26.1	25.7
-1.00638	-1.53503	-1.0074	2.44366		1344	72.4	72.2	70.9	70.3	72.4		70.6	69.5	68.2	62.9	66.4	61.4	59	57.3	62.6	49.1	47.9	47.6	40.2	44.1	41.5	34.2	35.1	35.1	34.6	33.6	31.2	26.9	26.6	26.4
-1.00541	-0.000758	-1.00648	2.23303		1386	71.8	72.6	68.2	71.5	71.4		69.5	70.2	68.2	64.8	65.3	62	61.2	58.5	59.7	46.7	44.3	49.3	42.3	43.7	41.3	33.1	36.4	36.9	33.1	33.4	32.1	27.1	27	27.3
-1.00445	-0.001211	-1.00555	-7.7e-05		1428	72.9	72.2	69.4	71	70.2		69.9	71	67.3	65.5	66.6	62	59.7	58.9	61.7	47.7	47.9	49	42.6	45.3	41.7	35.6	37.8	36.1	33.7	33.9	33.7	27.1	27	27.2
-1.00348	-0.00164	-1.00462	-0.000147		1470	71	73.1	68.9	71.2	72.5		70.3	71.1	67.4	65.5	66.2	63.8	60.4	58.6	61.3	49.4	49.2	50.4	42.1	43.5	41.5	34.9	35.2	36.9	33.2	32.9	34.3	27.1	26	26.2
-1.00252	-0.002053	-1.00369	-0.000358		1512	72.2	70	70.3	70.3	72.4		68.8	69.9	68.8	66.2	66	65.2	63.1	58.3	57.9	47.9	47.9	49.2	44.6	45.3	40.7	36.3	37.5	37.5	32.4	34.1	31	27.7	26.6	28.9
-1.00155	-0.002425	-1.00276	-0.000821		1554	72.5	72.5	68.5	71.3	72.4		71.1	70.8	69.4	65.7	65.5	63.2	61.6	59.8	61.9	49.3	49.5	51.1	41.8	44.7	42.2	36.3	36.9	37.5	34.5	33.8	32.1	26.8	28.6	33.5
-1.00058	-0.002807	-1.00184	-0.001372		1596	72.6	71.7	69.8	71	71.6		70.9	71.7	68.3	65.1	67.2	63.2	63	59.9	60.5	49.4	49.1	50	44.9	45.8	42.3	36	37.9	39	33.9	34.7	33.9	28.4	26.1	28
-0.999619	-0.003318	-1.00091	-0.001936		1638	72.1	71.4	70.1	72.5	71.9		69.5	70.9	67	67.8	66.8	63.8	62.3	60.2	63.6	50.3	49	53.5	44.8	47.3	42.8	36.8	38.3	37.4	34.3	34.7	33.4	28.1	28.1	27.7
-0.998654	-0.004284	-0.999982	-0.002499		1680	72.6	71	69.8	72	72.2		69.7	71.1	68.3	68	67.3	65.2	62.7	59.7	62.8	50.5	49.8	50.7	44.7	44.8	42.8	33.9	36.1	39.9	35.1	33.7	34.3	27.7	27.8	28.9
-0.997689	-0.005267	-0.999054	-0.005187		1722	73.4	71.9	71.4	70.4	71.7		70.5	71.5	68.6	66.5	68.2	65	63.4	62.2	63	51.5	51.8	50.7	44.9	46.7	44.3	37.1	37.7	38.8	35	34.9	33.2	25.8	27.5	26.8
-0.996724	-0.006285	-0.998127	-0.009952		1764	71.4	72.1	68.8	72	71.1		71.7	71.5	67	68	67.9	65.6	63.5	62.2	64.8	51.8	49.5	53.5	44.4	47.4	43.2	36.7	37.4	37.7	35.1	35.9	34.2	27.1	26.6	27.5
-0.995759	-0.007298	-0.997199	-0.015048		1806	71.7	71.7	68.7	70.4	71.8		70.7	71.9	67.6	66.7	66.2	64.6	64.4	62.4	61.2	51.2	51.1	51.2	44.5	46.8	43.3	37.3	38.9	37.1	33.8	34.9	33.5	27.4	28.2	27.5
-0.994794	-0.008366	-0.996271	-0.020079		1848	71.6	71.9	69.3	71.4	70.1		71.2	69.8	67.4	67	68.8	64.1	65.4	61.4	63.6	51.3	51.3	54.2	44.8	47	44.7	35.8	38	38.4	34.4	34.1	35.3	26.9	25.7	28.5
-0.993829	-0.009546	-0.995344	-0.025126		1890	70.4	72	70.4	71.5	71.4		70.6	71.1	70.6	67.3	67.5	64.9	64.5	61.9	65.7	52.8	52.8	54.6	46.1	47.8	44.9	36.2	38.7	40.3	33.9	35.8	34.4	26.9	26.2	25.9
-0.992863	-0.010658	-0.994416	-0.031101		1932	72.2	73.6	70.3	70.3	73.1		69.5	70.6	67.1	68.8	67.7	65.8	65.6	63.1	64.7	52.2	51.8	52.9	44.8	48.4	45	36.8	37.7	40	34.8	35.8	35.2	28.6	26.6	26.7
-0.991898	-0.011726	-0.993489	-0.041587		1974	71.6	71.9	70.1	72.2	74.3		71.5	70	68.3	66.9	68	66.8	65.7	62.3	65.6	52.3	51	53.2	46.3	48.1	47.3	36.8	38.3	40.4	34.8	35.2	33.4	27	27.8	28
-0.990933	-0.012785	-0.992561	-0.052642		2016	72.5	72.9	70.2	70.2	72.1		70.7	72.1	66.8	67.9	67.1	63.9	64	63.9	63.2	50.7	52.5	54.7	47.1	49.4	45.9	38	38.5	40.1	34.3	35.3	35.6	27.5	28.8	28.8
-0.989968	-0.013949	-0.991633	-0.063761		2058	71.5	72.4	70.2	70.4	71.5		70.1	69.6	69.2	69.1	67.5	65.2	64.5	64.2	64.7	52.7	54.1	54	46.6	49.2	45	38.2	40.5	39.6	36.5	35.6	35.5	28.4	27.5	27.1
-0.989003	-0.015196	-0.990706	-0.074823		2100	72.1	73.2	70	69.4	71		68	71.8	67.8	67.1	68.8	65.5	65.7	63.4	65.3	52.6	54.8	55.8	46.4	49.2	45.6	37.8	39.2	40.6	37.7	35	34.5	29	27.9	25.6
-0.988038	-0.01653	-0.989778	-0.086572		2142	73.8	73.7	70	70.1	73.1		70.5	71.9	68.3	68.2	68.9	66	65.7	61.7	64.3	54.1	53.1	55.7	46.8	48.8	46.8	38.4	39	38.7	36.4	37.1	36.6	26.7	28.6	27.8
-0.987073	-0.017891	-0.98885	-0.103304		2184	71.8	71.7	70	70.8	72.9		69.5	70	66.8	68.5	67.4	64	66.1	63.6	67.2	52.6	52.4	54.6	47.2	50.8	47.1	38.2	40.2	41.2	36.9	38	35.1	27.9	27.8	26.1
-0.986108	-0.019256	-0.987923	-0.121307		2226	70.6	72.3	68.1	69.3	70.7		69.9	71	68.9	66.9	69.3	65.9	66.1	64.1	65.3	54.3	54.8	55.4	49.1	48.8	47.2	38	42.4	42.3	35.8	36.7	35.5	28.8	28.4	27.8
-0.985142	-0.02154	-0.986995	-0.139373		2268	72.4	70.9	69.3	71	73		70.2	71.1	67.9	67.1	69.4	66.3	65.5	65	66.4	53.3	54.5	55.6	47.6	50.1	47.6	38.3	41.3	40.1	36.4	35	35.9	27	28.8	28.9
-0.984177	-0.024407	-0.986068	-0.157438		2310	73.1	71.9	70.1	71.4	72.1		71.1	72.1	68.8	69.4	69.9	66.5	65.7	65.9	65.4	56.4	53.7	55.9	47.9	51.5	47.3	38.4	41.6	42.4	38.5	37	37.5	28	26.9	28.4
-0.983212	-0.027084	-0.98514	-0.176319		2352	70.7	73.7	69.2	71	72.7		70.4	71.1	68.7	67.3	68	66.5	68.3	64.7	66.8	53.8	56.2	55.6	47.5	51.8	46.8	38.5	40.7	41	36.8	37.2	37.2	28.3	27.4	28.2
-0.982247	-0.029587	-0.984212	-0.197051		2394	73.3	71.5	69.3	70.6	71.9		71.5	71.3	70	68.3	68.5	65.9	68.4	65.7	66.3	55.1	54.5	56.7	49	51.2	48.8	39.8	40.5	43.1	36.4	37.3	36	28.1	29.7	28.5
-0.981282	-0.032093	-0.983285	-0.21918		2436	70.8	70.7	69.9	70.1	72.5		71.5	70.1	68.9	68.6	69.3	65.6	66.6	64	65.3	54.7	54.1	55	49.6	50.7	49.3	40.1	41.9	42.8	38.2	38.4	36.6	28	27.9	28.3
-0.980317	-0.034347	-0.982357	-0.241429		2478	72.1	72.6	69.1	69.4	73.3		72.3	73	67.7	67.6	69.2	66.9	67.1	65.6	67.9	54	55.4	56.1	49.5	51.6	47.6	38.5	42.4	41.2	38.2	36.7	36.7	27.9	28	29.9
-0.979352	-0.03636	-0.981429	-0.263707		2520	70.7	72	69.1	72.8	72		70.1	71.2	69.5	68.8	69.3	66.4	66.3	64.9	63.5	56.9	55.7	57.8	50.6	51.9	49.4	38.9	41.8	42	37.3	38.2	36.8	29.1	27.2	30
-0.978387	-0.038522	-0.980502	-0.286051
-0.977421	-0.040851	-0.979574	-0.308633
-0.976456	-0.043162	-0.978647	-0.332011
-0.975491	-0.044958	-0.977719	-0.355724
-0.974526	-0.045648	-0.976791	-0.379324
-0.973561	-0.046522	-0.975864	-0.403017
-0.972596	-0.047478	-0.974936	-0.426569
-0.971631	-0.048414	-0.974008	-0.44994
-0.970666	-0.049024	-0.973081	-0.473073
-0.9697	-0.048048	-0.972153	-0.496032
-0.968735	-0.046912	-0.971226	-0.518968
-0.96777	-0.045751	-0.970298	-0.539521
-0.966805	-0.044589	-0.96937	-0.551651
-0.96584	-0.041956	-0.968443	-0.554146
-0.964875	-0.033553	-0.967515	-0.556816
-0.96391	-0.024161	-0.966587	-0.559477
-0.962944	-0.014714	-0.96566	-0.562134
-0.961979	-0.005284	-0.964732	-0.55599
-0.961014	0.008316	-0.963805	-0.543863
-0.960049	0.027228	-0.962877	-0.530106
-0.959084	0.047655	-0.961949	-0.51622
-0.958119	0.068086	-0.961022	-0.502347
-0.957154	0.088511	-0.960094	-0.486722
-0.956189	0.106932	-0.959166	-0.468303
-0.955223	0.123453	-0.958239	-0.448815
-0.954258	0.139501	-0.957311	-0.429353
-0.953293	0.155122	-0.956384	-0.409917
-0.952328	0.170566	-0.955456	-0.390605
-0.951363	0.186109	-0.954528	-0.373612
-0.950398	0.201223	-0.953601	-0.360341
-0.949433	0.216536	-0.952673	-0.34684
-0.948467	0.232204	-0.951746	-0.33343
-0.947502	0.247292	-0.950818	-0.319896
-0.946537	0.25982	-0.94989	-0.30431
-0.945572	0.270784	-0.948963	-0.284656
-0.944607	0.281833	-0.948035	-0.262406
-0.943642	0.292954	-0.947107	-0.239751
-0.942677	0.304038	-0.94618	-0.217182
-0.941712	0.313812	-0.945252	-0.194972
-0.940746	0.322959	-0.944325	-0.172318
-0.939781	0.332263	-0.943397	-0.145736
-0.938816	0.341625	-0.942469	-0.118584
-0.937851	0.350372	-0.941542	-0.091445
-0.936886	0.353432	-0.940614	-0.064426
-0.935921	0.355667	-0.939686	-0.045482
-0.934956	0.359042	-0.938759	-0.021346
-0.933991	0.362943	-0.937831	0.003446
-0.933025	0.366209	-0.936904	0.028275
-0.93206	0.368223	-0.935976	0.051478
-0.931095	0.369847	-0.935048	0.068825
-0.93013	0.371135	-0.934121	0.084108
-0.929165	0.37216	-0.933193	0.100614
-0.9282	0.371752	-0.932265	0.117162
-0.927235	0.369068	-0.931338	0.132355
-0.92627	0.365358	-0.93041	0.142954
-0.925304	0.360802	-0.929483	0.148669
-0.924339	0.355385	-0.928555	0.154994
-0.923374	0.349225	-0.927627	0.16133
-0.922409	0.341863	-0.9267	0.167649
-0.921444	0.334176	-0.925772	0.168143
-0.920479	0.325798	-0.924844	0.165784
-0.919514	0.316174	-0.923917	0.162919
-0.918548	0.306033	-0.922989	0.160045
-0.917583	0.294885	-0.922062	0.157166
-0.916618	0.283357	-0.921134	0.151821
-0.915653	0.269519	-0.920206	0.139996
-0.914688	0.25032	-0.919279	0.118315
-0.913723	0.230966	-0.918351	0.089555
-0.912758	0.210977	-0.917423	0.060787
-0.911793	0.190598	-0.916496	0.030977
-0.910827	0.164869	-0.915568	-0.004364
-0.909862	0.133842	-0.914641	-0.048545
-0.908897	0.102409	-0.913713	-0.099062
-0.907932	0.070289	-0.912785	-0.149274
-0.906967	0.038326	-0.911858	-0.200244
-0.906002	0.009331	-0.91093	-0.24908
-0.905037	-0.018706	-0.910002	-0.300667
-0.904072	-0.04662	-0.909075	-0.357085
-0.903106	-0.074678	-0.908147	-0.416955
-0.902141	-0.102569	-0.90722	-0.477148
-0.901176	-0.129858	-0.906292	-0.538331
-0.900211	-0.155657	-0.905364	-0.599786
-0.899246	-0.180098	-0.904437	-0.658568
-0.898281	-0.205065	-0.903509	-0.713887
-0.897316	-0.230623	-0.902582	-0.769183
-0.896351	-0.254218	-0.901654	-0.826389
-0.895385	-0.276556	-0.900726	-0.884147
-0.89442	-0.298915	-0.899799	-0.944086
-0.893455	-0.321466	-0.898871	-1.00578
-0.89249	-0.343665	-0.897943	-1.06779
-0.891525	-0.364661	-0.897016	-1.13028
-0.89056	-0.385239	-0.896088	-1.19313
-0.889595	-0.405863	-0.895161	-1.25549
-0.888629	-0.426518	-0.894233	-1.31721
-0.887664	-0.446219	-0.893305	-1.37889
-0.886699	-0.459831	-0.892378	-1.44054
-0.885734	-0.473444	-0.89145	-1.50261
-0.884769	-0.486884	-0.890522	-1.56415
-0.883804	-0.500149	-0.889595	-1.61707
-0.882839	-0.512537	-0.888667	-1.66995
-0.881874	-0.523637	-0.88774	-1.7236
-0.880908	-0.534567	-0.886812	-1.77754
-0.879943	-0.545876	-0.885884	-1.82995
-0.878978	-0.557371	-0.884957	-1.87426
-0.878013	-0.567111	-0.884029	-1.91623
-0.877048	-0.574537	-0.883101	-1.95884
-0.876083	-0.581361	-0.882174	-2.00203
-0.875118	-0.588368	-0.881246	-2.04286
-0.874152	-0.59553	-0.880319	-2.07798
-0.873187	-0.601618	-0.879391	-2.11009
-0.872222	-0.606769	-0.878463	-2.14277
-0.871257	-0.61175	-0.877536	-2.17612
-0.870292	-0.61671	-0.876608	-2.20672
-0.869327	-0.621612	-0.87568	-2.23269
-0.868362	-0.625778	-0.874753	-2.25725
-0.867397	-0.629148	-0.873825	-2.28185
-0.866431	-0.632508	-0.872898	-2.30653
-0.865466	-0.635876	-0.87197	-2.32909
-0.864501	-0.639194	-0.871042	-2.34865
-0.863536	-0.642131	-0.870115	-2.36772
-0.862571	-0.644518	-0.869187	-2.38689
-0.861606	-0.646906	-0.868259	-2.40618
-0.860641	-0.649305	-0.867332	-2.42261
-0.859676	-0.651599	-0.866404	-2.43636
-0.85871	-0.653382	-0.865477	-2.45014
-0.857745	-0.654713	-0.864549	-2.46417
-0.85678	-0.656051	-0.863621	-2.47766
-0.855815	-0.657434	-0.862694	-2.48884
-0.85485	-0.658868	-0.861766	-2.49881
-0.853885	-0.660064	-0.860839	-2.50881
-0.85292	-0.661241	-0.859911	-2.51911
-0.851955	-0.662421	-0.858983	-2.52884
-0.850989	-0.66363	-0.858056	-2.53716
-0.850024	-0.664874	-0.857128	-2.54479
-0.849059	-0.66612	-0.8562	-2.55266
-0.848094	-0.667363	-0.855273	-2.56114
-0.847129	-0.668596	-0.854345	-2.56899
-0.846164	-0.66935	-0.853418	-2.57532
-0.845199	-0.670033	-0.85249	-2.58148
-0.844233	-0.670589	-0.851562	-2.58768
-0.843268	-0.671111	-0.850635	-2.59396
-0.842303	-0.671663	-0.849707	-2.60016
-0.841338	-0.672511	-0.848779	-2.60548
-0.840373	-0.673416	-0.847852	-2.6108
-0.839408	-0.674178	-0.846924	-2.61613
-0.838443	-0.674891	-0.845997	-2.62149
-0.837478	-0.67564	-0.845069	-2.62678
-0.836512	-0.676492	-0.844141	-2.63184
-0.835547	-0.67752	-0.843214	-2.63689
-0.834582	-0.678697	-0.842286	-2.64195
-0.833617	-0.679921	-0.841358	-2.64705
-0.832652	-0.68115	-0.840431	-2.6518
-0.831687	-0.68243	-0.839503	-2.65614
-0.830722	-0.683431	-0.838576	-2.66047
-0.829756	-0.684179	-0.837648	-2.66482
-0.828791	-0.684884	-0.83672	-2.66934
-0.827826	-0.68559	-0.835793	-2.67409
-0.826861	-0.686138	-0.834865	-2.67851
-0.825896	-0.68637	-0.833937	-2.68296
-0.824931	-0.686416	-0.83301	-2.68738
-0.823966	-0.686433	-0.832082	-2.69169
-0.823001	-0.686449	-0.831155	-2.69504
-0.822035	-0.686668	-0.830227	-2.69797
-0.82107	-0.687069	-0.829299	-2.70085
-0.820105	-0.687495	-0.828372	-2.70372
-0.81914	-0.687922	-0.827444	-2.7067
-0.818175	-0.68835	-0.826517	-2.71007
-0.81721	-0.688308	-0.825589	-2.71346
-0.816245	-0.68791	-0.824661	-2.71688
-0.81528	-0.687506	-0.823734	-2.72026
-0.814314	-0.687102	-0.822806	-2.7237
-0.813349	-0.686681	-0.821878	-2.72699
-0.812384	-0.686174	-0.820951	-2.73023
-0.811419	-0.685613	-0.820023	-2.73349
-0.810454	-0.685052	-0.819095	-2.73673
-0.809489	-0.684491	-0.818168	-2.73999
-0.808524	-0.683995	-0.81724	-2.74291
-0.807559	-0.683773	-0.816313	-2.74581
-0.806593	-0.683646	-0.815385	-2.7487
-0.805628	-0.683496	-0.814457	-2.75159
-0.804663	-0.683346	-0.81353	-2.75445
-0.803698	-0.683363	-0.812602	-2.75687
-0.802733	-0.683705	-0.811675	-2.75928
-0.801768	-0.684133	-0.810747	-2.76167
-0.800803	-0.684549	-0.809819	-2.76406
-0.799837	-0.684964	-0.808892	-2.76649
-0.798872	-0.685347	-0.807964	-2.76877
-0.797907	-0.685865	-0.807036	-2.77103
-0.796942	-0.686517	-0.806109	-2.77328
-0.795977	-0.687201	-0.805181	-2.7755
-0.795012	-0.687883	-0.804254	-2.77777
-0.794047	-0.688503	-0.803326	-2.78007
-0.793082	-0.688655	-0.802398	-2.78249
-0.792116	-0.688577	-0.801471	-2.78497
-0.791151	-0.688495	-0.800543	-2.78744
-0.790186	-0.68841	-0.799615	-2.78968
-0.789221	-0.688287	-0.798688	-2.79158
-0.788256	-0.688034	-0.79776	-2.79337
-0.787291	-0.687648	-0.796833	-2.79515
-0.786326	-0.687263	-0.795905	-2.79692
-0.785361	-0.686877	-0.794977	-2.79863
-0.784395	-0.686416	-0.79405	-2.80018
-0.78343	-0.685604	-0.793122	-2.80163
-0.782465	-0.684538	-0.792194	-2.80308
-0.7815	-0.683472	-0.791267	-2.80457
-0.780535	-0.682404	-0.790339	-2.80657
-0.77957	-0.681276	-0.789412	-2.80886
-0.778605	-0.679294	-0.788484	-2.81033
-0.77764	-0.677466	-0.787556	-2.8118
-0.776674	-0.675695	-0.786629	-2.81327
-0.775709	-0.673917	-0.785701	-2.81498
-0.774744	-0.671677	-0.784773	-2.81689
-0.773779	-0.66765	-0.783846	-2.81907
-0.772814	-0.66319	-0.782918	-2.82128
-0.771849	-0.658686	-0.781991	-2.8235
-0.770884	-0.654155	-0.781063	-2.82528
-0.769918	-0.647964	-0.780135	-2.82682
-0.768953	-0.640489	-0.779208	-2.82797
-0.767988	-0.633762	-0.77828	-2.8291
-0.767023	-0.627042	-0.777352	-2.83022
-0.766058	-0.620311	-0.776425	-2.82762
-0.765093	-0.609552	-0.775497	-2.82452
-0.764128	-0.598707	-0.77457	-2.82138
-0.763162	-0.587783	-0.773642	-2.81827
-0.762197	-0.577	-0.772714	-2.81508
-0.761232	-0.563992	-0.771787	-2.80765
-0.760267	-0.545813	-0.770859	-2.79903
-0.759302	-0.527497	-0.769931	-2.79039
-0.758337	-0.508676	-0.769004	-2.78174
-0.757372	-0.489966	-0.768076	-2.7731
-0.756407	-0.467326	-0.767149	-2.75768
-0.755441	-0.438683	-0.766221	-2.74045
-0.754476	-0.409738	-0.765293	-2.72319
-0.753511	-0.380408	-0.764366	-2.70602
-0.752546	-0.351183	-0.763438	-2.68871
-0.751581	-0.315614	-0.762511	-2.66295
-0.750616	-0.27724	-0.761583	-2.63555
-0.749651	-0.238957	-0.760655	-2.60818
-0.748686	-0.200813	-0.759728	-2.58064
-0.74772	-0.162483	-0.7588	-2.552
-0.746755	-0.116608	-0.757872	-2.51318
-0.74579	-0.068923	-0.756945	-2.47301
-0.744825	-0.021063	-0.756017	-2.43268
-0.74386	0.02639	-0.75509	-2.3923
-0.742895	0.075121	-0.754162	-2.34883
-0.74193	0.131909	-0.753234	-2.29378
-0.740965	0.188325	-0.752307	-2.23789
-0.739999	0.241383	-0.751379	-2.18571
-0.739034	0.290953	-0.750451	-2.13653
-0.738069	0.347507	-0.749524	-2.07921
-0.737104	0.410559	-0.748596	-2.01196
-0.736139	0.474513	-0.747669	-1.94199
-0.735174	0.538042	-0.746741	-1.87243
-0.734209	0.601319	-0.745813	-1.80309
-0.733243	0.668559	-0.744886	-1.72852
-0.732278	0.739018	-0.743958	-1.64698
-0.731313	0.8097	-0.74303	-1.56263
-0.730348	0.880025	-0.742103	-1.4781
-0.729383	0.949734	-0.741175	-1.39376
-0.728418	1.02431	-0.740248	-1.30325
-0.727453	1.10221	-0.73932	-1.20591
-0.726488	1.18014	-0.738392	-1.1082
-0.725522	1.25684	-0.737465	-1.01016
-0.724557	1.33377	-0.736537	-0.910692
-0.723592	1.41366	-0.735609	-0.806198
-0.722627	1.49523	-0.734682	-0.697213
-0.721662	1.57589	-0.733754	-0.588369
-0.720697	1.65516	-0.732827	-0.479327
-0.719732	1.73519	-0.731899	-0.368231
-0.718767	1.81784	-0.730971	-0.250708
-0.717801	1.90207	-0.730044	-0.132246
-0.716836	1.98415	-0.729116	-0.016766
-0.715871	2.06395	-0.728189	0.098937
-0.714906	2.14567	-0.727261	0.216706
-0.713941	2.22968	-0.726333	0.341024
-0.712976	2.31329	-0.725406	0.465775
-0.712011	2.39313	-0.724478	0.586632
-0.711046	2.47031	-0.72355	0.70728
-0.71008	2.54886	-0.722623	0.831251
-0.709115	2.62873	-0.721695	0.961465
-0.70815	2.70619	-0.720767	1.09002
-0.707185	2.77867	-0.71984	1.21279
-0.70622	2.84907	-0.718912	1.33557
-0.705255	2.92047	-0.717985	1.46121
-0.70429	2.99248	-0.717057	1.59077
-0.703324	3.06054	-0.716129	1.71756
-0.702359	3.12439	-0.715202	1.83774
-0.701394	3.18789	-0.714274	1.9592
-0.700429	3.25198	-0.713347	2.08319
-0.699464	3.31628	-0.712419	2.20858
-0.698499	3.37529	-0.711491	2.32875
-0.697534	3.43059	-0.710564	2.44164
-0.696569	3.48627	-0.709636	2.55599
-0.695603	3.54269	-0.708708	2.67193
-0.694638	3.59883	-0.707781	2.78626
-0.693673	3.6486	-0.706853	2.89397
-0.692708	3.69616	-0.705926	2.99399
-0.691743	3.74263	-0.704998	3.09561
-0.690778	3.78841	-0.70407	3.19839
-0.689813	3.83133	-0.703143	3.2983
-0.688848	3.8695	-0.702215	3.3902
-0.687882	3.9061	-0.701287	3.4771
-0.686917	3.94076	-0.70036	3.56426
-0.685952	3.97356	-0.699432	3.65157
-0.684987	4.00459	-0.698505	3.73355
-0.684022	4.03364	-0.697577	3.80397
-0.683057	4.06156	-0.696649	3.86887
-0.682092	4.08925	-0.695722	3.94007
-0.681126	4.11674	-0.694794	4.01196
-0.680161	4.14187	-0.693866	4.08337
-0.679196	4.16194	-0.692939	4.14278
-0.678231	4.1814	-0.692011	4.20151
-0.677266	4.2006	-0.691084	4.26135
-0.676301	4.21911	-0.690156	4.32129
-0.675336	4.23592	-0.689228	4.37871
-0.674371	4.24984	-0.688301	4.43034
-0.673405	4.26378	-0.687373	4.47973
-0.67244	4.27718	-0.686445	4.52936
-0.671475	4.28993	-0.685518	4.57913
-0.67051	4.3004	-0.68459	4.62559
-0.669545	4.30865	-0.683663	4.66759
-0.66858	4.31689	-0.682735	4.70817
-0.667615	4.32292	-0.681807	4.74949
-0.66665	4.32835	-0.68088	4.79169
-0.665684	4.33043	-0.679952	4.83067
-0.664719	4.33166	-0.679024	4.86452
-0.663754	4.33286	-0.678097	4.89775
-0.662789	4.33226	-0.677169	4.93039
-0.661824	4.33116	-0.676242	4.96211
-0.660859	4.32793	-0.675314	4.98971
-0.659894	4.32449	-0.674386	5.01217
-0.658929	4.32086	-0.673459	5.03401
-0.657963	4.31394	-0.672531	5.0542
-0.656998	4.30621	-0.671604	5.07288
-0.656033	4.29697	-0.670676	5.08806
-0.655068	4.28773	-0.669748	5.10008
-0.654103	4.27832	-0.668821	5.11158
-0.653138	4.26581	-0.667893	5.12164
-0.652173	4.25186	-0.666965	5.12894
-0.651207	4.23723	-0.666038	5.13307
-0.650242	4.22257	-0.66511	5.13597
-0.649277	4.20728	-0.664183	5.1377
-0.648312	4.18879	-0.663255	5.13745
-0.647347	4.16866	-0.662327	5.13503
-0.646382	4.1482	-0.6614	5.13118
-0.645417	4.12751	-0.660472	5.12734
-0.644451	4.10618	-0.659544	5.12227
-0.643486	4.08417	-0.658617	5.11411
-0.642521	4.06331	-0.657689	5.10289
-0.641556	4.0428	-0.656762	5.09036
-0.640591	4.0221	-0.655834	5.07779
-0.639626	3.99955	-0.654906	5.06431
-0.638661	3.97583	-0.653979	5.04915
-0.637696	3.95213	-0.653051	5.0332
-0.63673	3.92837	-0.652123	5.01711
-0.635765	3.90416	-0.651196	5.00088
-0.6348	3.87715	-0.650268	4.98313
-0.633835	3.8504	-0.649341	4.96344
-0.63287	3.82617	-0.648413	4.94332
-0.631905	3.80145	-0.647485	4.92305
-0.63094	3.77499	-0.646558	4.9021
-0.629975	3.746	-0.64563	4.87894
-0.629009	3.71684	-0.644702	4.85465
-0.628044	3.68802	-0.643775	4.83077
-0.627079	3.6593	-0.642847	4.80582
-0.626114	3.63065	-0.64192	4.77926
-0.625149	3.59981	-0.640992	4.75091
-0.624184	3.56902	-0.640064	4.72049
-0.623219	3.53877	-0.639137	4.69013
-0.622254	3.50859	-0.638209	4.6597
-0.621288	3.47822	-0.637281	4.62937
-0.620323	3.44643	-0.636354	4.59661
-0.619358	3.41577	-0.635426	4.56163
-0.618393	3.38599	-0.634499	4.52564
-0.617428	3.35633	-0.633571	4.48957
-0.616463	3.32605	-0.632643	4.45346
-0.615498	3.2947	-0.631716	4.41533
-0.614532	3.26394	-0.630788	4.37599
-0.613567	3.23398	-0.629861	4.33756
-0.612602	3.20425	-0.628933	4.29927
-0.611637	3.17343	-0.628005	4.26067
-0.610672	3.14085	-0.627078	4.22047
-0.609707	3.1096	-0.62615	4.18025
-0.608742	3.07977	-0.625222	4.14141
-0.607777	3.04999	-0.624295	4.10247
-0.606811	3.01967	-0.623367	4.06395
-0.605846	2.98814	-0.62244	4.02185
-0.604881	2.95794	-0.621512	3.98044
-0.603916	2.92932	-0.620584	3.94039
-0.602951	2.90099	-0.619657	3.9006
-0.601986	2.87185	-0.618729	3.85982
-0.601021	2.84214	-0.617801	3.81731
-0.600056	2.81465	-0.616874	3.77635
-0.59909	2.78792	-0.615946	3.73695
-0.598125	2.76139	-0.615019	3.69807
-0.59716	2.73413	-0.614091	3.6568
-0.596195	2.70709	-0.613163	3.61449
-0.59523	2.68045	-0.612236	3.57426
-0.594265	2.65417	-0.611308	3.53679
-0.5933	2.62796	-0.61038	3.49979
-0.592335	2.60026	-0.609453	3.4609
-0.591369	2.57281	-0.608525	3.4213
-0.590404	2.54662	-0.607598	3.3839
-0.589439	2.52069	-0.60667	3.34692
-0.588474	2.49484	-0.605742	3.30981
-0.587509	2.46737	-0.604815	3.27084
-0.586544	2.44215	-0.603887	3.23027
-0.585579	2.41802	-0.602959	3.19282
-0.584613	2.39413	-0.602032	3.15525
-0.583648	2.37019	-0.601104	3.11778
-0.582683	2.34476	-0.600177	3.07817
-0.581718	2.32126	-0.599249	3.03942
-0.580753	2.29888	-0.598321	3.00402
-0.579788	2.27846	-0.597394	2.96907
-0.578823	2.25773	-0.596466	2.93311
-0.577858	2.23448	-0.595538	2.89468
-0.576892	2.21101	-0.594611	2.85791
-0.575927	2.18881	-0.593683	2.8237
-0.574962	2.16663	-0.592756	2.78973
-0.573997	2.14415	-0.591828	2.75574
-0.573032	2.12088	-0.5909	2.72316
-0.572067	2.09763	-0.589973	2.69104
-0.571102	2.07553	-0.589045	2.65938
-0.570137	2.05341	-0.588117	2.62808
-0.569171	2.03096	-0.58719	2.59596
-0.568206	2.00762	-0.586262	2.56249
-0.567241	1.98429	-0.585335	2.52944
-0.566276	1.96197	-0.584407	2.49812
-0.565311	1.93949	-0.583479	2.46758
-0.564346	1.91691	-0.582552	2.43624
-0.563381	1.89386	-0.581624	2.40309
-0.562415	1.87085	-0.580697	2.3699
-0.56145	1.84958	-0.579769	2.33842
-0.560485	1.82812	-0.578841	2.30761
-0.55952	1.80665	-0.577914	2.27623
-0.558555	1.78441	-0.576986	2.24168
-0.55759	1.76162	-0.576058	2.20709
-0.556625	1.74027	-0.575131	2.1759
-0.55566	1.71877	-0.574203	2.14459
-0.554694	1.6973	-0.573276	2.11213
-0.553729	1.67535	-0.572348	2.07738
-0.552764	1.65404	-0.57142	2.04375
-0.551799	1.63346	-0.570493	2.01175
-0.550834	1.61292	-0.569565	1.97958
-0.549869	1.59217	-0.568637	1.94713
-0.548904	1.57063	-0.56771	1.91046
-0.547939	1.54934	-0.566782	1.87671
-0.546973	1.52801	-0.565855	1.84319
-0.546008	1.50685	-0.564927	1.81005
-0.545043	1.48558	-0.563999	1.77611
-0.544078	1.46414	-0.563072	1.74074
-0.543113	1.4444	-0.562144	1.70753
-0.542148	1.42562	-0.561216	1.6746
-0.541183	1.40673	-0.560289	1.64161
-0.540218	1.38753	-0.559361	1.60778
-0.539252	1.36801	-0.558434	1.57314
-0.538287	1.35014	-0.557506	1.54086
-0.537322	1.33235	-0.556578	1.51024
-0.536357	1.31438	-0.555651	1.47935
-0.535392	1.29533	-0.554723	1.44695
-0.534427	1.27599	-0.553795	1.41344
-0.533462	1.25809	-0.552868	1.38244
-0.532496	1.24015	-0.55194	1.35157
-0.531531	1.22211	-0.551013	1.32082
-0.530566	1.20363	-0.550085	1.2887
-0.529601	1.18573	-0.549157	1.25696
-0.528636	1.16973	-0.54823	1.22778
-0.527671	1.15394	-0.547302	1.19849
-0.526706	1.13866	-0.546374	1.16933
-0.525741	1.12269	-0.545447	1.13792
-0.524775	1.106	-0.544519	1.10821
-0.52381	1.09019	-0.543592	1.07973
-0.522845	1.07446	-0.542664	1.05142
-0.52188	1.05872	-0.541736	1.02247
-0.520915	1.0426	-0.540809	0.992552
-0.51995	1.0276	-0.539881	0.964322
-0.518985	1.01368	-0.538954	0.937543
-0.518019	0.999862	-0.538026	0.912585
-0.517054	0.986048	-0.537098	0.888194
-0.516089	0.971027	-0.536171	0.860653
-0.515124	0.956039	-0.535243	0.833961
-0.514159	0.942437	-0.534315	0.808227
-0.513194	0.92904	-0.533388	0.782714
-0.512229	0.915639	-0.53246	0.756728
-0.511264	0.90211	-0.531533	0.730332
-0.510298	0.889015	-0.530605	0.706276
-0.509333	0.877268	-0.529677	0.683393
-0.508368	0.865767	-0.52875	0.660489
-0.507403	0.854186	-0.527822	0.63677
-0.506438	0.841812	-0.526894	0.612744
-0.505473	0.829731	-0.525967	0.590022
-0.504508	0.81809	-0.525039	0.568192
-0.503543	0.806576	-0.524112	0.546349
-0.502577	0.794637	-0.523184	0.523928
-0.501612	0.782081	-0.522256	0.501107
-0.500647	0.770412	-0.521329	0.480219
-0.499682	0.75964	-0.520401	0.461269
-0.498717	0.749054	-0.519473	0.442305
-0.497752	0.737666	-0.518546	0.422702
-0.496787	0.725387	-0.517618	0.402481
-0.495822	0.713494	-0.516691	0.383221
-0.494856	0.701616	-0.515763	0.364891
-0.493891	0.689766	-0.514835	0.346373
-0.492926	0.677785	-0.513908	0.327036
-0.491961	0.666041	-0.51298	0.307235
-0.490996	0.654894	-0.512052	0.288414
-0.490031	0.643934	-0.511125	0.27024
-0.489066	0.632891	-0.510197	0.251808
-0.4881	0.621361	-0.50927	0.232675
-0.487135	0.61066	-0.508342	0.213708
-0.48617	0.600849	-0.507414	0.196282
-0.485205	0.590985	-0.506487	0.179607
-0.48424	0.581144	-0.505559	0.162916
-0.483275	0.571089	-0.504631	0.146263
-0.48231	0.561496	-0.503704	0.130105
-0.481345	0.552167	-0.502776	0.114923
-0.480379	0.54276	-0.501849	0.100104
-0.479414	0.533222	-0.500921	0.084795
-0.478449	0.523172	-0.499993	0.068576
-0.477484	0.515299	-0.499066	0.053068
-0.476519	0.507412	-0.498138	0.038553
-0.475554	0.499538	-0.497211	0.024016
-0.474589	0.491411	-0.496283	0.009224
-0.473624	0.483664	-0.495355	-0.006054
-0.472658	0.476687	-0.494428	-0.020964
-0.471693	0.469282	-0.4935	-0.035322
-0.470728	0.461632	-0.492572	-0.049684
-0.469763	0.453455	-0.491645	-0.064373
-0.468798	0.444859	-0.490717	-0.079316
-0.467833	0.436937	-0.489789	-0.093327
-0.466868	0.429641	-0.488862	-0.106517
-0.465903	0.42245	-0.487934	-0.119686
-0.464937	0.414974	-0.487007	-0.132922
-0.463972	0.407257	-0.486079	-0.145937
-0.463007	0.399591	-0.485151	-0.157926
-0.462042	0.392005	-0.484224	-0.169025
-0.461077	0.384464	-0.483296	-0.180207
-0.460112	0.377009	-0.482369	-0.192697
-0.459147	0.369687	-0.481441	-0.206094
-0.458181	0.362732	-0.480513	-0.218286
-0.457216	0.356382	-0.479586	-0.229974
-0.456251	0.349956	-0.478658	-0.241616
-0.455286	0.343321	-0.47773	-0.253424
-0.454321	0.336733	-0.476803	-0.265478
-0.453356	0.330685	-0.475875	-0.276701
-0.452391	0.325032	-0.474948	-0.287666
-0.451426	0.319162	-0.47402	-0.298621
-0.45046	0.312684	-0.473092	-0.310079
-0.449495	0.306217	-0.472165	-0.321951
-0.44853	0.300607	-0.471237	-0.333039
-0.447565	0.295613	-0.470309	-0.343668
-0.4466	0.290638	-0.469382	-0.354319
-0.445635	0.285706	-0.468454	-0.365552
-0.44467	0.280806	-0.467527	-0.37705
-0.443704	0.275979	-0.466599	-0.387624
-0.442739	0.27115	-0.465671	-0.397655
-0.441774	0.266371	-0.464744	-0.407729
-0.440809	0.261622	-0.463816	-0.41811
-0.439844	0.257112	-0.462888	-0.428426
-0.438879	0.253036	-0.461961	-0.438144
-0.437914	0.249059	-0.461033	-0.447533
-0.436949	0.244694	-0.460106	-0.456921
-0.435983	0.23962	-0.459178	-0.466758
-0.435018	0.23466	-0.45825	-0.476981
-0.434053	0.229862	-0.457323	-0.487218
-0.433088	0.225102	-0.456395	-0.497401
-0.432123	0.220501	-0.455467	-0.507625
-0.431158	0.216117	-0.45454	-0.51808
-0.430193	0.212027	-0.453612	-0.527933
-0.429228	0.208254	-0.452685	-0.536947
-0.428262	0.204351	-0.451757	-0.545786
-0.427297	0.200103	-0.450829	-0.554791
-0.426332	0.195784	-0.449902	-0.564085
-0.425367	0.191688	-0.448974	-0.573119
-0.424402	0.187704	-0.448047	-0.581413
-0.423437	0.183692	-0.447119	-0.589399
-0.422472	0.17964	-0.446191	-0.597541
-0.421507	0.175891	-0.445264	-0.605804
-0.420541	0.172834	-0.444336	-0.613681
-0.419576	0.170125	-0.443408	-0.620929
-0.418611	0.167465	-0.442481	-0.627933
-0.417646	0.164868	-0.441553	-0.635123
-0.416681	0.162407	-0.440626	-0.642507
-0.415716	0.160362	-0.439698	-0.649805
-0.414751	0.158252	-0.43877	-0.656982
-0.413785	0.155706	-0.437843	-0.664167
-0.41282	0.152397	-0.436915	-0.672301
-0.411855	0.148987	-0.435987	-0.681001
-0.41089	0.145406	-0.43506	-0.688859
-0.409925	0.141844	-0.434132	-0.696186
-0.40896	0.13842	-0.433205	-0.703536
-0.407995	0.135212	-0.432277	-0.710707
-0.40703	0.132159	-0.431349	-0.717302
-0.406064	0.129274	-0.430422	-0.72357
-0.405099	0.126373	-0.429494	-0.73001
-0.404134	0.12306	-0.428566	-0.736742
-0.403169	0.119667	-0.427639	-0.743626
-0.402204	0.116975	-0.426711	-0.750525
-0.401239	0.114577	-0.425784	-0.756906
-0.400274	0.112091	-0.424856	-0.763106
-0.399309	0.109246	-0.423928	-0.76928
-0.398343	0.106384	-0.423001	-0.775736
-0.397378	0.103476	-0.422073	-0.782769
-0.396413	0.100575	-0.421145	-0.789104
-0.395448	0.097647	-0.420218	-0.79538
-0.394483	0.094667	-0.41929	-0.801691
-0.393518	0.091705	-0.418363	-0.808204
-0.392553	0.088689	-0.417435	-0.815042
-0.391587	0.085699	-0.416507	-0.821445
-0.390622	0.082399	-0.41558	-0.827842
-0.389657	0.078946	-0.414652	-0.834294
-0.388692	0.075503	-0.413724	-0.841122
-0.387727	0.073133	-0.412797	-0.848361
-0.386762	0.070793	-0.411869	-0.854973
-0.385797	0.06885	-0.410942	-0.861401
-0.384832	0.066888	-0.410014	-0.867853
-0.383866	0.0648	-0.409086	-0.874215
-0.382901	0.062463	-0.408159	-0.880515
-0.381936	0.060014	-0.407231	-0.886479
-0.380971	0.057412	-0.406303	-0.892398
-0.380006	0.054888	-0.405376	-0.898364
-0.379041	0.052713	-0.404448	-0.904481
-0.378076	0.050728	-0.403521	-0.910321
-0.377111	0.048666	-0.402593	-0.91587
-0.376145	0.046574	-0.401665	-0.92146
-0.37518	0.044488	-0.400738	-0.927328
-0.374215	0.042452	-0.39981	-0.934086
-0.37325	0.040338	-0.398883	-0.940634
-0.372285	0.03778	-0.397955	-0.94707
-0.37132	0.035174	-0.397027	-0.953526
-0.370355	0.032515	-0.3961	-0.959923
-0.369389	0.029604	-0.395172	-0.966247
-0.368424	0.026674	-0.394244	-0.972227
-0.367459	0.023672	-0.393317	-0.978115
-0.366494	0.020923	-0.392389	-0.9841
-0.365529	0.018511	-0.391462	-0.990608
-0.364564	0.016716	-0.390534	-0.997065
-0.363599	0.014905	-0.389606	-1.00214
-0.362634	0.012612	-0.388679	-1.00705
-0.361668	0.010248	-0.387751	-1.01201
-0.360703	0.007774	-0.386823	-1.01707
-0.359738	0.005097	-0.385896	-1.02226
-0.358773	0.002445	-0.384968	-1.02752
-0.357808	0.000384	-0.384041	-1.03277
-0.356843	-0.00146	-0.383113	-1.03808
-0.355878	-0.003049	-0.382185	-1.04383
-0.354913	-0.00445	-0.381258	-1.04987
-0.353947	-0.005817	-0.38033	-1.0556
-0.352982	-0.007653	-0.379402	-1.06129
-0.352017	-0.009835	-0.378475	-1.06673
-0.351052	-0.011831	-0.377547	-1.07125
-0.350087	-0.013675	-0.37662	-1.07577
-0.349122	-0.015524	-0.375692	-1.07966
-0.348157	-0.017349	-0.374764	-1.08342
-0.347192	-0.019154	-0.373837	-1.08715
-0.346226	-0.020945	-0.372909	-1.09145
-0.345261	-0.022718	-0.371981	-1.09605
-0.344296	-0.024557	-0.371054	-1.10043
-0.343331	-0.026725	-0.370126	-1.10467
-0.342366	-0.029033	-0.369199	-1.1089
-0.341401	-0.03111	-0.368271	-1.11345
-0.340436	-0.033098	-0.367343	-1.11828
-0.33947	-0.03508	-0.366416	-1.12286
-0.338505	-0.037037	-0.365488	-1.12715
-0.33754	-0.039196	-0.36456	-1.13145
-0.336575	-0.041563	-0.363633	-1.13566
-0.33561	-0.043928	-0.362705	-1.13961
-0.334645	-0.046256	-0.361778	-1.14359
-0.33368	-0.048484	-0.36085	-1.14761
-0.332715	-0.050548	-0.359922	-1.15166
-0.331749	-0.05254	-0.358995	-1.15594
-0.330784	-0.054539	-0.358067	-1.16079
-0.329819	-0.05653	-0.357139	-1.16551
-0.328854	-0.058452	-0.356212	-1.17023
-0.327889	-0.060311	-0.355284	-1.175
-0.326924	-0.062153	-0.354357	-1.17976
-0.325959	-0.063996	-0.353429	-1.18414
-0.324993	-0.065895	-0.352501	-1.18782
-0.324028	-0.067764	-0.351574	-1.19152
-0.323063	-0.069541	-0.350646	-1.19521
-0.322098	-0.071292	-0.349719	-1.19897
-0.321133	-0.073048	-0.348791	-1.20283
-0.320168	-0.074654	-0.347863	-1.20675
-0.319203	-0.075947	-0.346936	-1.2107
-0.318238	-0.0771	-0.346008	-1.21475
-0.317272	-0.078255	-0.34508	-1.21885
-0.316307	-0.079412	-0.344153	-1.22256
-0.315342	-0.080875	-0.343225	-1.22609
-0.314377	-0.082227	-0.342298	-1.22961
-0.313412	-0.083341	-0.34137	-1.23335
-0.312447	-0.084438	-0.340442	-1.23745
-0.311482	-0.085594	-0.339515	-1.24151
-0.310517	-0.086758	-0.338587	-1.24549
-0.309551	-0.088206	-0.337659	-1.24947
-0.308586	-0.090115	-0.336732	-1.2535
-0.307621	-0.092027	-0.335804	-1.25754
-0.306656	-0.093942	-0.334877	-1.26115
-0.305691	-0.09583	-0.333949	-1.26443
-0.304726	-0.097395	-0.333021	-1.26775
-0.303761	-0.098387	-0.332094	-1.27134
-0.302796	-0.099322	-0.331166	-1.27547
-0.30183	-0.100256	-0.330238	-1.28009
-0.300865	-0.10122	-0.329311	-1.28488
-0.2999	-0.102272	-0.328383	-1.28968
-0.298935	-0.103361	-0.327456	-1.29469
-0.29797	-0.10445	-0.326528	-1.29979
-0.297005	-0.105548	-0.3256	-1.30413
-0.29604	-0.10665	-0.324673	-1.30797
-0.295074	-0.107598	-0.323745	-1.31166
-0.294109	-0.108136	-0.322817	-1.31559
-0.293144	-0.108673	-0.32189	-1.31946
-0.292179	-0.109193	-0.320962	-1.32271
-0.291214	-0.109621	-0.320035	-1.32569
-0.290249	-0.110014	-0.319107	-1.32866
-0.289284	-0.11043	-0.318179	-1.33182
-0.288319	-0.110847	-0.317252	-1.33541
-0.287353	-0.111336	-0.316324	-1.33936
-0.286388	-0.112161	-0.315396	-1.34338
-0.285423	-0.113151	-0.314469	-1.34738
-0.284458	-0.114178	-0.313541	-1.35138
-0.283493	-0.1152	-0.312614	-1.35531
-0.282528	-0.116358	-0.311686	-1.35863
-0.281563	-0.118014	-0.310758	-1.36184
-0.280598	-0.119874	-0.309831	-1.36505
-0.279632	-0.121739	-0.308903	-1.36857
-0.278667	-0.123601	-0.307976	-1.37233
-0.277702	-0.125436	-0.307048	-1.37606
-0.276737	-0.127169	-0.30612	-1.37979
-0.275772	-0.128674	-0.305193	-1.38352
-0.274807	-0.129918	-0.304265	-1.38749
-0.273842	-0.13117	-0.303337	-1.39159
-0.272877	-0.132366	-0.30241	-1.39569
-0.271911	-0.133566	-0.301482	-1.39976
-0.270946	-0.134988	-0.300555	-1.40384
-0.269981	-0.136509	-0.299627	-1.40798
-0.269016	-0.138031	-0.298699	-1.41183
-0.268051	-0.139615	-0.297772	-1.41553
-0.267086	-0.141039	-0.296844	-1.41918
-0.266121	-0.142107	-0.295916	-1.42285
-0.265155	-0.143103	-0.294989	-1.42654
-0.26419	-0.144092	-0.294061	-1.42982
-0.263225	-0.14504	-0.293134	-1.43287
-0.26226	-0.146027	-0.292206	-1.43586
-0.261295	-0.147092	-0.291278	-1.43892
-0.26033	-0.148095	-0.290351	-1.44229
-0.259365	-0.149082	-0.289423	-1.44559
-0.2584	-0.15022	-0.288495	-1.44882
-0.257434	-0.151523	-0.287568	-1.45205
-0.256469	-0.152881	-0.28664	-1.45548
-0.255504	-0.154241	-0.285713	-1.45916
-0.254539	-0.155609	-0.284785	-1.46241
-0.253574	-0.157036	-0.283857	-1.4656
-0.252609	-0.15847	-0.28293	-1.46878
-0.251644	-0.159807	-0.282002	-1.47195
-0.250678	-0.161138	-0.281074	-1.47509
-0.249713	-0.162566	-0.280147	-1.47782
-0.248748	-0.16437	-0.279219	-1.48046
-0.247783	-0.166194	-0.278292	-1.48311
-0.246818	-0.167965	-0.277364	-1.48599
-0.245853	-0.169733	-0.276436	-1.48899
-0.244888	-0.171467	-0.275509	-1.49212
-0.243923	-0.173164	-0.274581	-1.49525
-0.242957	-0.174936	-0.273653	-1.49839
-0.241992	-0.176795	-0.272726	-1.50181
-0.241027	-0.178673	-0.271798	-1.50496
-0.240062	-0.180492	-0.270871	-1.50761
-0.239097	-0.182261	-0.269943	-1.51028
-0.238132	-0.183749	-0.269015	-1.51307
-0.237167	-0.18503	-0.268088	-1.51597
-0.236202	-0.186314	-0.26716	-1.51895
-0.235236	-0.187957	-0.266232	-1.52194
-0.234271	-0.189698	-0.265305	-1.52493
-0.233306	-0.190984	-0.264377	-1.52798
-0.232341	-0.191966	-0.26345	-1.53127
-0.231376	-0.192904	-0.262522	-1.53477
-0.230411	-0.193731	-0.261594	-1.53796
-0.229446	-0.194529	-0.260667	-1.54097
-0.228481	-0.195399	-0.259739	-1.54399
-0.227515	-0.196321	-0.258812	-1.54697
-0.22655	-0.197354	-0.257884	-1.54992
-0.225585	-0.19867	-0.256956	-1.55259
-0.22462	-0.20004	-0.256029	-1.55515
-0.223655	-0.20152	-0.255101	-1.5577
-0.22269	-0.20303	-0.254173	-1.56088
-0.221725	-0.20462	-0.253246	-1.56435
-0.220759	-0.206258	-0.252318	-1.5678
-0.219794	-0.207898	-0.251391	-1.57128
-0.218829	-0.20942	-0.250463	-1.57474
-0.217864	-0.210904	-0.249535	-1.57788
-0.216899	-0.212186	-0.248608	-1.58094
-0.215934	-0.213419	-0.24768	-1.58398
-0.214969	-0.21465	-0.246752	-1.58703
-0.214004	-0.215941	-0.245825	-1.59024
-0.213038	-0.217258	-0.244897	-1.59414
-0.212073	-0.21867	-0.24397	-1.59796
-0.211108	-0.220102	-0.243042	-1.60141
-0.210143	-0.22143	-0.242114	-1.60484
-0.209178	-0.222635	-0.241187	-1.60819
-0.208213	-0.223801	-0.240259	-1.61136
-0.207248	-0.224881	-0.239331	-1.61425
-0.206282	-0.225885	-0.238404	-1.61679
-0.205317	-0.226896	-0.237476	-1.61933
-0.204352	-0.22793	-0.236549	-1.62245
-0.203387	-0.229113	-0.235621	-1.62571
-0.202422	-0.230426	-0.234693	-1.62894
-0.201457	-0.231702	-0.233766	-1.63217
-0.200492	-0.232681	-0.232838	-1.63543
-0.199527	-0.233508	-0.23191	-1.63885
-0.198561	-0.234277	-0.230983	-1.64234
-0.197596	-0.235003	-0.230055	-1.64555
-0.196631	-0.235754	-0.229128	-1.64873
-0.195666	-0.23655	-0.2282	-1.65191
-0.194701	-0.237332	-0.227272	-1.65519
-0.193736	-0.237833	-0.226345	-1.65844
-0.192771	-0.238121	-0.225417	-1.66139
-0.191806	-0.238455	-0.22449	-1.66429
-0.19084	-0.238852	-0.223562	-1.66718
-0.189875	-0.239269	-0.222634	-1.67
-0.18891	-0.239689	-0.221707	-1.67284
-0.187945	-0.240084	-0.220779	-1.67549
-0.18698	-0.240236	-0.219851	-1.67816
-0.186015	-0.240168	-0.218924	-1.68118
-0.18505	-0.240131	-0.217996	-1.68416
-0.184085	-0.240254	-0.217068	-1.68697
-0.183119	-0.240508	-0.216141	-1.68962
-0.182154	-0.240826	-0.215213	-1.69225
-0.181189	-0.241209	-0.214286	-1.69499
-0.180224	-0.241718	-0.213358	-1.69777
-0.179259	-0.242546	-0.21243	-1.70058
-0.178294	-0.243497	-0.211503	-1.70344
-0.177329	-0.244215	-0.210575	-1.70633
-0.176363	-0.244786	-0.209648	-1.70928
-0.175398	-0.245351	-0.20872	-1.71225
-0.174433	-0.245894	-0.207792	-1.71482
-0.173468	-0.246382	-0.206865	-1.71701
-0.172503	-0.246808	-0.205937	-1.71926
-0.171538	-0.247217	-0.205009	-1.72177
-0.170573	-0.247801	-0.204082	-1.7244
-0.169608	-0.248549	-0.203154	-1.72723
-0.168642	-0.249467	-0.202227	-1.73026
-0.167677	-0.250492	-0.201299	-1.73311
-0.166712	-0.251498	-0.200371	-1.73576
-0.165747	-0.252227	-0.199444	-1.7383
-0.164782	-0.252804	-0.198516	-1.74043
-0.163817	-0.253305	-0.197588	-1.74219
-0.162852	-0.253768	-0.196661	-1.74385
-0.161887	-0.254279	-0.195733	-1.74543
-0.160921	-0.254888	-0.194806	-1.74707
-0.159956	-0.255549	-0.193878	-1.74884
-0.158991	-0.256237	-0.19295	-1.75081
-0.158026	-0.256933	-0.192023	-1.75328
-0.157061	-0.257788	-0.191095	-1.75615
-0.156096	-0.258776	-0.190167	-1.75876
-0.155131	-0.259643	-0.18924	-1.76097
-0.154165	-0.260352	-0.188312	-1.76313
-0.1532	-0.260988	-0.187385	-1.76541
-0.152235	-0.261549	-0.186457	-1.76778
-0.15127	-0.262043	-0.185529	-1.77005
-0.150305	-0.262568	-0.184602	-1.7722
-0.14934	-0.263151	-0.183674	-1.77446
-0.148375	-0.26374	-0.182746	-1.77691
-0.14741	-0.264335	-0.181819	-1.77941
-0.146444	-0.264953	-0.180891	-1.78186
-0.145479	-0.26572	-0.179964	-1.78427
-0.144514	-0.266842	-0.179036	-1.78667
-0.143549	-0.26797	-0.178108	-1.78908
-0.142584	-0.269136	-0.177181	-1.7915
-0.141619	-0.270446	-0.176253	-1.79394
-0.140654	-0.271764	-0.175326	-1.79643
-0.139689	-0.273084	-0.174398	-1.79907
-0.138723	-0.274405	-0.17347	-1.80178
-0.137758	-0.275688	-0.172543	-1.80424
-0.136793	-0.276937	-0.171615	-1.80638
-0.135828	-0.278127	-0.170687	-1.80843
-0.134863	-0.279059	-0.16976	-1.81049
-0.133898	-0.280003	-0.168832	-1.81256
-0.132933	-0.281005	-0.167904	-1.81454
-0.131967	-0.282565	-0.166977	-1.81644
-0.131002	-0.283879	-0.166049	-1.81854
-0.130037	-0.284813	-0.165122	-1.82072
-0.129072	-0.285752	-0.164194	-1.82284
-0.128107	-0.286703	-0.163266	-1.82498
-0.127142	-0.28767	-0.162339	-1.82721
-0.126177	-0.288656	-0.161411	-1.82959
-0.125212	-0.289656	-0.160484	-1.83222
-0.124246	-0.290665	-0.159556	-1.8348
-0.123281	-0.291718	-0.158628	-1.83713
-0.122316	-0.292769	-0.157701	-1.83923
-0.121351	-0.293547	-0.156773	-1.84125
-0.120386	-0.29426	-0.155845	-1.84321
-0.119421	-0.29494	-0.154918	-1.84519
-0.118456	-0.295371	-0.15399	-1.84751
-0.117491	-0.295852	-0.153063	-1.84992
-0.116525	-0.296692	-0.152135	-1.85223
-0.11556	-0.297532	-0.151207	-1.85454
-0.114595	-0.298422	-0.15028	-1.85688
-0.11363	-0.2995	-0.149352	-1.85937
-0.112665	-0.300497	-0.148424	-1.86189
-0.1117	-0.301397	-0.147497	-1.86493
-0.110735	-0.302293	-0.146569	-1.86816
-0.109769	-0.303132	-0.145642	-1.87118
-0.108804	-0.3038	-0.144714	-1.87359
-0.107839	-0.304255	-0.143786	-1.87592
-0.106874	-0.304622	-0.142859	-1.87851
-0.105909	-0.305005	-0.141931	-1.88117
-0.104944	-0.305527	-0.141003	-1.88379
-0.103979	-0.306301	-0.140076	-1.88627
-0.103014	-0.307239	-0.139148	-1.88869
-0.102048	-0.308194	-0.138221	-1.89101
-0.101083	-0.309136	-0.137293	-1.89331
-0.100118	-0.310035	-0.136365	-1.89539
-0.099153	-0.310921	-0.135438	-1.89732
-0.098188	-0.311875	-0.13451	-1.89921
-0.097223	-0.312836	-0.133582	-1.90155
-0.096258	-0.313799	-0.132655	-1.904
-0.095293	-0.314635	-0.131727	-1.90644
-0.094327	-0.315417	-0.1308	-1.90888
-0.093362	-0.316038	-0.129872	-1.9112
-0.092397	-0.316645	-0.128944	-1.913
-0.091432	-0.317251	-0.128017	-1.91465
-0.090467	-0.317786	-0.127089	-1.91614
-0.089502	-0.318346	-0.126162	-1.91759
-0.088537	-0.318944	-0.125234	-1.91932
-0.087572	-0.319553	-0.124306	-1.92129
-0.086606	-0.320165	-0.123379	-1.9233
-0.085641	-0.321088	-0.122451	-1.92531
-0.084676	-0.322048	-0.121523	-1.92731
-0.083711	-0.322567	-0.120596	-1.92934
-0.082746	-0.322966	-0.119668	-1.9314
-0.081781	-0.323379	-0.11874	-1.93317
-0.080816	-0.323831	-0.117813	-1.93478
-0.07985	-0.324284	-0.116885	-1.93636
-0.078885	-0.324724	-0.115958	-1.93832
-0.07792	-0.32516	-0.11503	-1.9404
-0.076955	-0.325821	-0.114102	-1.9422
-0.07599	-0.326787	-0.113175	-1.94391
-0.075025	-0.32779	-0.112247	-1.94559
-0.07406	-0.328758	-0.11132	-1.94739
-0.073095	-0.329728	-0.110392	-1.94935
-0.072129	-0.330454	-0.109464	-1.95147
-0.071164	-0.330991	-0.108537	-1.95366
-0.070199	-0.331713	-0.107609	-1.95588
-0.069234	-0.332527	-0.106681	-1.95821
-0.068269	-0.333349	-0.105754	-1.9607
-0.067304	-0.333821	-0.104826	-1.96325
-0.066339	-0.334184	-0.103899	-1.96581
-0.065374	-0.334361	-0.102971	-1.96838
-0.064408	-0.334499	-0.102043	-1.97095
-0.063443	-0.334705	-0.101116	-1.97327
-0.062478	-0.335548	-0.100188	-1.97518
-0.061513	-0.336522	-0.09926	-1.9771
-0.060548	-0.337657	-0.098333	-1.97904
-0.059583	-0.338807	-0.097405	-1.98096
-0.058618	-0.339867	-0.096478	-1.98271
-0.057652	-0.340787	-0.09555	-1.98428
-0.056687	-0.341589	-0.094622	-1.98586
-0.055722	-0.342129	-0.093695	-1.98762
-0.054757	-0.342657	-0.092767	-1.98976
-0.053792	-0.343155	-0.091839	-1.99195
-0.052827	-0.343631	-0.090912	-1.99423
-0.051862	-0.344082	-0.089984	-1.99649
-0.050897	-0.344512	-0.089057	-1.99868
-0.049931	-0.344943	-0.088129	-2.00077
-0.048966	-0.345787	-0.087201	-2.00271
-0.048001	-0.346745	-0.086274	-2.00425
-0.047036	-0.347741	-0.085346	-2.00579
-0.046071	-0.348737	-0.084418	-2.00732
-0.045106	-0.349806	-0.083491	-2.00888
-0.044141	-0.350942	-0.082563	-2.01071
-0.043176	-0.352097	-0.081636	-2.01299
-0.04221	-0.353302	-0.080708	-2.01532
-0.041245	-0.354537	-0.07978	-2.01784
-0.04028	-0.355791	-0.078853	-2.02035
-0.039315	-0.357097	-0.077925	-2.02253
-0.03835	-0.358438	-0.076998	-2.02455
-0.037385	-0.359592	-0.07607	-2.02668
-0.03642	-0.360543	-0.075142	-2.02909
-0.035455	-0.361418	-0.074215	-2.03152
-0.034489	-0.362115	-0.073287	-2.0339
-0.033524	-0.362692	-0.072359	-2.03629
-0.032559	-0.363244	-0.071432	-2.03864
-0.031594	-0.363771	-0.070504	-2.04095
-0.030629	-0.364351	-0.069577	-2.04309
-0.029664	-0.365061	-0.068649	-2.04486
-0.028699	-0.365718	-0.067721	-2.04673
-0.027733	-0.36608	-0.066794	-2.04897
-0.026768	-0.366224	-0.065866	-2.05144
-0.025803	-0.366287	-0.064938	-2.05375
-0.024838	-0.366125	-0.064011	-2.05583
-0.023873	-0.366055	-0.063083	-2.05789
-0.022908	-0.366259	-0.062156	-2.05991
-0.021943	-0.366633	-0.061228	-2.06188
-0.020977	-0.367338	-0.0603	-2.06373
-0.020012	-0.368431	-0.059373	-2.06544
-0.019047	-0.369662	-0.058445	-2.06693
-0.018082	-0.371187	-0.057517	-2.06799
-0.017117	-0.372708	-0.05659	-2.06906
-0.016152	-0.374205	-0.055662	-2.07017
-0.015187	-0.375642	-0.054735	-2.07128
-0.014222	-0.376773	-0.053807	-2.07247
-0.013256	-0.23985	-0.052879	-2.07403
-0.012291	-0.000873	-0.051952	-2.07562
-0.011326	-0.001416	-0.051024	-2.07716
-0.010361	-0.001977	-0.050096	-2.0787
-0.009396	-0.002651	-0.049169	-2.0802
-0.008431	-0.003415	-0.048241	-2.08166
-0.007466	-0.004246	-0.047314	-2.08306
-0.006501	-0.005198	-0.046386	-2.08414
-0.005535	-0.006188	-0.045458	-2.08503
-0.00457	-0.007208	-0.044531	-2.08635
-0.003605	-0.008226	-0.043603	-2.08811
-0.00264	-0.009196	-0.042675	-2.09001
-0.001675	-0.010099	-0.041748	-2.09201
-0.00071	-0.010861	-0.04082	-2.0941
0.000255	-0.011302	-0.039893	-2.09603
0.00122	-0.011666	-0.038965	-2.09775
0.002186	-0.011957	-0.038037	-2.09948
0.003151	-0.011945	-0.03711	-2.10122
0.004116	-0.011887	-0.036182	-2.10307
0.005081	-0.011782	-0.035254	-2.10521
0.006046	-0.011681	-0.034327	-2.10758
0.007011	-0.011588	-0.033399	-2.10983
0.007976	-0.011792	-0.032472	-2.11192
0.008942	-0.012032	-0.031544	-2.11399
0.009907	-0.012213	-0.030616	-2.11619
0.010872	-0.012376	-0.029689	-2.11845
0.011837	-0.012478	-0.028761	-2.1205
0.012802	-0.01204	-0.027833	-2.12235
0.013767	-0.01143	-0.026906	-2.12425
0.014732	-0.011	-0.025978	-2.12626
0.015697	-0.010649	-0.025051	-2.1283
0.016663	-0.010315	-0.024123	-2.13039
0.017628	-0.010021	-0.023195	-2.13251
0.018593	-0.009677	-0.022268	-2.13473
0.019558	-0.009227	-0.02134	-2.13707
0.020523	-0.008754	-0.020413	-2.13921
0.021488	-0.008329	-0.019485	-2.14099
0.022453	-0.008025	-0.018557	-2.14259
0.023418	-0.007871	-0.01763	-2.1442
0.024384	-0.007926	-0.016702	-2.14582
0.025349	-0.007981	-0.015774	-2.14748
0.026314	-0.008038	-0.014847	-2.14918
0.027279	-0.008067	-0.013919	-2.15088
0.028244	-0.007835	-0.012992	-1.07699
0.029209	-0.007146	-0.012064	-0.002142
0.030174	-0.006474	-0.011136	-0.003826
0.031139	-0.006097	-0.010209	-0.005807
0.032105	-0.006141	-0.009281	-0.00781
0.03307	-0.006223	-0.008353	-0.009749
0.034035	-0.006321	-0.007426	-0.011594
0.035	-0.00642	-0.006498	-0.013176
0.035965	-0.005894	-0.005571	-0.014507
0.03693	-0.004904	-0.004643	-0.015856
0.037895	-0.00396	-0.003715	-0.017407
0.038861	-0.00306	-0.002788	-0.019245
0.039826	-0.002158	-0.00186	-0.021154
0.040791	-0.001941	-0.000932	-0.023115
0.041756	-0.001946	-5e-06	-0.025065
0.042721	-0.001835	0.000923	-0.027006
0.043686	-0.001645	0.00185	-0.028923
0.044651	-0.001368	0.002778	-0.030201
0.045616	-0.000885	0.003706	-0.031233
0.046582	-0.000295	0.004633	-0.032229
0.047547	0.000252	0.005561	-0.033198
0.048512	0.000747	0.006489	-0.034142
0.049477	0.00126	0.007416	-0.035255
0.050442	0.001884	0.008344	-0.03656
0.051407	0.002604	0.009271	-0.037864
0.052372	0.003188	0.010199	-0.039237
0.053337	0.003529	0.011127	-0.040797
0.054303	0.003703	0.012054	-0.042183
0.055268	0.003452	0.012982	-0.043219
0.056233	0.002888	0.013909	-0.044262
0.057198	0.002408	0.014837	-0.045305
0.058163	0.002218	0.015765	-0.046459
0.059128	0.002037	0.016692	-0.047602
0.060093	0.001908	0.01762	-0.048622
0.061059	0.001787	0.018548	-0.049605
0.062024	0.001582	0.019475	-0.050587
0.062989	0.000703	0.020403	-0.051509
0.063954	-0.000313	0.02133	-0.052325
0.064919	-0.001584	0.022258	-0.053039
0.065884	-0.002994	0.023186	-0.053692
0.066849	-0.004403	0.024113	-0.054344
0.067814	-0.005768	0.025041	-0.054988
0.06878	-0.007115	0.025969	-0.055579
0.069745	-0.008384	0.026896	-0.055976
0.07071	-0.009603	0.027824	-0.056349
0.071675	-0.010746	0.028751	-0.056726
0.07264	-0.011776	0.029679	-0.057199
0.073605	-0.012745	0.030607	-0.057815
0.07457	-0.013665	0.031534	-0.058452
0.075535	-0.01454	0.032462	-0.059084
0.076501	-0.01541	0.03339	-0.059715
0.077466	-0.016274	0.034317	-0.060288
0.078431	-0.017213	0.035245	-0.060791
0.079396	-0.018341	0.036172	-0.061372
0.080361	-0.019467	0.0371	-0.062119
0.081326	-0.020277	0.038028	-0.062864
0.082291	-0.020745	0.038955	-0.063664
0.083256	-0.02119	0.039883	-0.064813
0.084222	-0.021483	0.040811	-0.066065
0.085187	-0.021649	0.041738	-0.067416
0.086152	-0.022463	0.042666	-0.068765
0.087117	-0.023706	0.043593	-0.070115
0.088082	-0.024953	0.044521	-0.071393
0.089047	-0.026251	0.045449	-0.072459
0.090012	-0.027572	0.046376	-0.073227
0.090978	-0.028046	0.047304	-0.073856
0.091943	-0.028462	0.048231	-0.074445
0.092908	-0.028968	0.049159	-0.074958
0.093873	-0.029843	0.050087	-0.075366
0.094838	-0.030873	0.051014	-0.075826
0.095803	-0.032141	0.051942	-0.076315
0.096768	-0.033466	0.05287	-0.076807
0.097733	-0.034739	0.053797	-0.077552
0.098699	-0.03556	0.054725	-0.078685
0.099664	-0.036232	0.055652	-0.079936
0.100629	-0.037037	0.05658	-0.08121
0.101594	-0.037906	0.057508	-0.082488
0.102559	-0.038777	0.058435	-0.083725
0.103524	-0.039897	0.059363	-0.08491
0.104489	-0.04102	0.060291	-0.085972
0.105455	-0.041717	0.061218	-0.086842
0.10642	-0.042181	0.062146	-0.087719
0.107385	-0.042646	0.063074	-0.088631
0.10835	-0.04318	0.064001	-0.089682
0.109315	-0.043847	0.064929	-0.090732
0.11028	-0.044547	0.065856	-0.091659
0.111245	-0.045254	0.066784	-0.09255
0.11221	-0.045941	0.067712	-0.093417
0.113176	-0.046519	0.068639	-0.094229
0.114141	-0.046893	0.069567	-0.095023
0.115106	-0.04699	0.070494	-0.095891
0.116071	-0.047009	0.071422	-0.09681
0.117036	-0.04702	0.07235	-0.097733
0.118001	-0.04733	0.073277	-0.098654
0.118966	-0.047886	0.074205	-0.099571
0.119931	-0.048584	0.075133	-0.100499
0.120897	-0.049313	0.07606	-0.101459
0.121862	-0.05004	0.076988	-0.102423
0.122827	-0.050496	0.077915	-0.103442
0.123792	-0.050826	0.078843	-0.104497
0.124757	-0.0512	0.079771	-0.105426
0.125722	-0.051602	0.080698	-0.106209
0.126687	-0.052004	0.081626	-0.106972
0.127653	-0.05232	0.082554	-0.107684
0.128618	-0.052425	0.083481	-0.108373
0.129583	-0.052342	0.084409	-0.109131
0.130548	-0.052206	0.085336	-0.109965
0.131513	-0.05207	0.086264	-0.110821
0.132478	-0.05203	0.087192	-0.111816
0.133443	-0.052226	0.088119	-0.113041
0.134408	-0.052628	0.089047	-0.114171
0.135374	-0.053182	0.089975	-0.114985
0.136339	-0.053725	0.090902	-0.115698
0.137304	-0.054138	0.09183	-0.11619
0.138269	-0.054194	0.092757	-0.116142
0.139234	-0.054195	0.093685	-0.116095
0.140199	-0.054183	0.094613	-0.116127
0.141164	-0.05417	0.09554	-0.116204
0.142129	-0.054137	0.096468	-0.116639
0.143095	-0.053899	0.097396	-0.117419
0.14406	-0.05325	0.098323	-0.118323
0.145025	-0.0526	0.099251	-0.119327
0.14599	-0.051952	0.100178	-0.120418
0.146955	-0.051304	0.101106	-0.121377
0.14792	-0.050725	0.102034	-0.122095
0.148885	-0.050702	0.102961	-0.122796
0.14985	-0.050762	0.103889	-0.123289
0.150816	-0.050823	0.104817	-0.123391
0.151781	-0.051048	0.105744	-0.123348
0.152746	-0.051479	0.106672	-0.123147
0.153711	-0.051637	0.107599	-0.122899
0.154676	-0.051654	0.108527	-0.122699
0.155641	-0.051672	0.109455	-0.12255
0.156606	-0.051773	0.110382	-0.122578
0.157572	-0.051948	0.11131	-0.122862
0.158537	-0.052035	0.112237	-0.123236
0.159502	-0.052037	0.113165	-0.12356
0.160467	-0.052026	0.114093	-0.123759
0.161432	-0.051947	0.11502	-0.123941
0.162397	-0.051827	0.115948	-0.123899
0.163362	-0.051829	0.116876	-0.123856
0.164327	-0.051968	0.117803	-0.123841
0.165293	-0.052069	0.118731	-0.123888
0.166258	-0.052026	0.119658	-0.123943
0.167223	-0.051771	0.120586	-0.124105
0.168188	-0.051208	0.121514	-0.124299
0.169153	-0.050376	0.122441	-0.124496
0.170118	-0.049538	0.123369	-0.124698
0.171083	-0.048892	0.124297	-0.124992
0.172048	-0.048537	0.125224	-0.125688
0.173014	-0.048553	0.126152	-0.126608
0.173979	-0.048656	0.127079	-0.1275
0.174944	-0.048766	0.128007	-0.128361
0.175909	-0.048627	0.128935	-0.129131
0.176874	-0.048261	0.129862	-0.129726
0.177839	-0.047954	0.13079	-0.130243
0.178804	-0.047721	0.131718	-0.130811
0.17977	-0.0475	0.132645	-0.131412
0.180735	-0.047805	0.133573	-0.132126
0.1817	-0.048437	0.1345	-0.133006
0.182665	-0.048924	0.135428	-0.133932
0.18363	-0.049261	0.136356	-0.134548
0.184595	-0.049566	0.137283	-0.13507
0.18556	-0.049732	0.138211	-0.135532
0.186525	-0.049738	0.139139	-0.135961
0.187491	-0.049925	0.140066	-0.136612
0.188456	-0.050379	0.140994	-0.13784
0.189421	-0.050874	0.141921	-0.139117
0.190386	-0.051548	0.142849	-0.140542
0.191351	-0.052433	0.143777	-0.141996
0.192316	-0.053349	0.144704	-0.142911
0.193281	-0.054345	0.145632	-0.143471
0.194247	-0.055342	0.146559	-0.144026
0.195212	-0.056313	0.147487	-0.144393
0.196177	-0.057261	0.148415	-0.144758
0.197142	-0.058203	0.149342	-0.145429
0.198107	-0.059148	0.15027	-0.146101
0.199072	-0.060086	0.151198	-0.146785
0.200037	-0.061077	0.152125	-0.147793
0.201002	-0.062083	0.153053	-0.148928
0.201967	-0.062877	0.15398	-0.150246
0.202933	-0.06346	0.154908	-0.151476
0.203898	-0.064039	0.155836	-0.152741
0.204863	-0.064321	0.156763	-0.154324
0.205828	-0.064598	0.157691	-0.155751
0.206793	-0.064736	0.158619	-0.156974
0.207758	-0.064836	0.159546	-0.158143
0.208723	-0.064897	0.160474	-0.159329
0.209689	-0.064801	0.161402	-0.160599
0.210654	-0.064735	0.162329	-0.162051
0.211619	-0.064789	0.163257	-0.163626
0.212584	-0.064843	0.164184	-0.165198
0.213549	-0.064879	0.165112	-0.166715
0.214514	-0.064891	0.16604	-0.168023
0.215479	-0.065046	0.166967	-0.169045
0.216444	-0.065456	0.167895	-0.16997
0.21741	-0.065878	0.168822	-0.170896
0.218375	-0.066369	0.16975	-0.171788
0.21934	-0.066836	0.170678	-0.17243
0.220305	-0.067086	0.171605	-0.17274
0.22127	-0.067068	0.172533	-0.172549
0.222235	-0.067049	0.173461	-0.172359
0.2232	-0.066959	0.174388	-0.172183
0.224166	-0.066861	0.175316	-0.172178
0.225131	-0.067082	0.176243	-0.172417
0.226096	-0.06752	0.177171	-0.172838
0.227061	-0.06798	0.178099	-0.173258
0.228026	-0.068582	0.179026	-0.173718
0.228991	-0.069193	0.179954	-0.174406
0.229956	-0.069005	0.180882	-0.175081
0.230921	-0.068749	0.181809	-0.175624
0.231887	-0.068491	0.182737	-0.176171
0.232852	-0.068419	0.183664	-0.176687
0.233817	-0.068418	0.184592	-0.17711
0.234782	-0.068688	0.18552	-0.177567
0.235747	-0.069035	0.186447	-0.178045
0.236712	-0.06939	0.187375	-0.178521
0.237677	-0.069741	0.188303	-0.179042
0.238642	-0.069986	0.18923	-0.179656
0.239608	-0.069965	0.190158	-0.180148
0.240573	-0.069878	0.191085	-0.180624
0.241538	-0.06979	0.192013	-0.181126
0.242503	-0.069812	0.192941	-0.181759
0.243468	-0.069915	0.193868	-0.182605
0.244433	-0.07005	0.194796	-0.183593
0.245398	-0.070192	0.195724	-0.184596
0.246364	-0.070335	0.196651	-0.185707
0.247329	-0.070469	0.197579	-0.187175
0.248294	-0.070569	0.198506	-0.188757
0.249259	-0.070646	0.199434	-0.190093
0.250224	-0.07072	0.200362	-0.191426
0.251189	-0.070795	0.201289	-0.192674
0.252154	-0.070874	0.202217	-0.193539
0.253119	-0.071211	0.203144	-0.193972
0.254085	-0.071605	0.204072	-0.194177
0.25505	-0.071998	0.205	-0.194382
0.256015	-0.072568	0.205927	-0.194626
0.25698	-0.07328	0.206855	-0.195054
0.257945	-0.074148	0.207783	-0.195639
0.25891	-0.075036	0.20871	-0.196093
0.259875	-0.075925	0.209638	-0.196546
0.26084	-0.077023	0.210565	-0.197022
0.261806	-0.078229	0.211493	-0.197272
0.262771	-0.079484	0.212421	-0.197533
0.263736	-0.080731	0.213348	-0.198161
0.264701	-0.08197	0.214276	-0.198791
0.265666	-0.082829	0.215204	-0.199418
0.266631	-0.083619	0.216131	-0.200916
0.267596	-0.084371	0.217059	-0.202879
0.268561	-0.085129	0.217986	-0.205014
0.269527	-0.085902	0.218914	-0.207151
0.270492	-0.086798	0.219842	-0.209303
0.271457	-0.087761	0.220769	-0.211117
0.272422	-0.088715	0.221697	-0.212669
0.273387	-0.089582	0.222625	-0.214101
0.274352	-0.090433	0.223552	-0.215522
0.275317	-0.091163	0.22448	-0.216938
0.276283	-0.091747	0.225407	-0.218378
0.277248	-0.092299	0.226335	-0.219608
0.278213	-0.092849	0.227263	-0.220666
0.279178	-0.093323	0.22819	-0.221685
0.280143	-0.093468	0.229118	-0.222656
0.281108	-0.093339	0.230046	-0.223397
0.282073	-0.093104	0.230973	-0.224186
0.283038	-0.092849	0.231901	-0.225025
0.284004	-0.092599	0.232828	-0.225874
0.284969	-0.092364	0.233756	-0.227059
0.285934	-0.092142	0.234684	-0.228671
0.286899	-0.091921	0.235611	-0.230226
0.287864	-0.0917	0.236539	-0.231755
0.288829	-0.09134	0.237467	-0.233276
0.289794	-0.090663	0.238394	-0.234627
0.290759	-0.089732	0.239322	-0.2358
0.291725	-0.088696	0.240249	-0.236756
0.29269	-0.087639	0.241177	-0.237667
0.293655	-0.086456	0.242105	-0.23858
0.29462	-0.085013	0.243032	-0.239204
0.295585	-0.083485	0.24396	-0.239396
0.29655	-0.081958	0.244887	-0.239292
0.297515	-0.080437	0.245815	-0.239154
0.298481	-0.078045	0.246743	-0.239072
0.299446	-0.074404	0.24767	-0.239222
0.300411	-0.070757	0.248598	-0.239719
0.301376	-0.067104	0.249526	-0.240567
0.302341	-0.063462	0.250453	-0.241444
0.303306	-0.058516	0.251381	-0.242313
0.304271	-0.05202	0.252308	-0.24319
0.305236	-0.045434	0.253236	-0.243924
0.306202	-0.038784	0.254164	-0.244335
0.307167	-0.031785	0.255091	-0.244738
0.308132	-0.023878	0.256019	-0.245078
0.309097	-0.015324	0.256947	-0.245325
0.310062	-0.006626	0.257874	-0.245814
0.311027	0.002117	0.258802	-0.246468
0.311992	0.011561	0.25973	-0.247123
0.312958	0.022162	0.260657	-0.247449
0.313923	0.032966	0.261585	-0.247299
0.314888	0.043587	0.262512	-0.246455
0.315853	0.054218	0.26344	-0.245296
0.316818	0.065598	0.264368	-0.244051
0.317783	0.077813	0.265295	-0.24252
0.318748	0.090288	0.266223	-0.240737
0.319713	0.102834	0.26715	-0.239099
0.320678	0.115362	0.268078	-0.237661
0.321644	0.129442	0.269006	-0.236267
0.322609	0.144936	0.269933	-0.234724
0.323574	0.160522	0.270861	-0.232979
0.324539	0.176054	0.271789	-0.231198
0.325504	0.191341	0.272716	-0.229404
0.326469	0.206541	0.273644	-0.227568
0.327434	0.222108	0.274571	-0.225385
0.3284	0.238309	0.275499	-0.222449
0.329365	0.254878	0.276427	-0.219611
0.33033	0.271499	0.277354	-0.216972
0.331295	0.288737	0.278282	-0.21428
0.33226	0.306602	0.279209	-0.211422
0.333225	0.3245	0.280137	-0.208175
0.33419	0.342391	0.281065	-0.204515
0.335155	0.360491	0.281992	-0.200451
0.336121	0.37965	0.28292	-0.196355
0.337086	0.399644	0.283848	-0.191925
0.338051	0.419313	0.284775	-0.187339
0.339016	0.438771	0.285703	-0.182964
0.339981	0.458336	0.286631	-0.178627
0.340946	0.478244	0.287558	-0.17422
0.341911	0.498206	0.288486	-0.16949
0.342877	0.517987	0.289413	-0.164739
0.343842	0.537716	0.290341	-0.160256
0.344807	0.558034	0.291269	-0.155797
0.345772	0.579566	0.292196	-0.150939
0.346737	0.60057	0.293124	-0.145239
0.347702	0.620194	0.294052	-0.139479
0.348667	0.639801	0.294979	-0.133506
0.349632	0.659335	0.295907	-0.127501
0.350598	0.679004	0.296834	-0.12118
0.351563	0.697665	0.297762	-0.114259
0.352528	0.714595	0.29869	-0.107341
0.353493	0.731545	0.299617	-0.10043
0.354458	0.748782	0.300545	-0.093545
0.355423	0.766221	0.301472	-0.086866
0.356388	0.782876	0.3024	-0.080446
0.357353	0.798874	0.303328	-0.074116
0.358319	0.81494	0.304255	-0.067848
0.359284	0.831102	0.305183	-0.061447
0.360249	0.846655	0.306111	-0.054445
0.361214	0.861038	0.307038	-0.046825
0.362179	0.87499	0.307966	-0.039585
0.363144	0.88896	0.308893	-0.032692
0.364109	0.903391	0.309821	-0.025818
0.365075	0.917514	0.310749	-0.019144
0.36604	0.930852	0.311676	-0.012835
0.367005	0.94405	0.312604	-0.006897
0.36797	0.957148	0.313532	-0.001102
0.368935	0.969911	0.314459	0.004619
0.3699	0.98092	0.315387	0.010283
0.370865	0.990504	0.316314	0.016124
0.37183	0.999827	0.317242	0.022116
0.372796	1.00963	0.31817	0.028118
0.373761	1.02025	0.319097	0.034103
0.374726	1.03007	0.320025	0.040123
0.375691	1.03917	0.320953	0.045987
0.376656	1.04817	0.32188	0.050893
0.377621	1.05701	0.322808	0.055783
0.378586	1.06538	0.323735	0.060704
0.379551	1.07236	0.324663	0.065694
0.380517	1.07875	0.325591	0.070581
0.381482	1.08539	0.326518	0.075153
0.382447	1.09214	0.327446	0.079717
0.383412	1.09832	0.328374	0.084326
0.384377	1.10347	0.329301	0.089282
0.385342	1.10769	0.330229	0.093923
0.386307	1.11192	0.331156	0.098386
0.387272	1.11617	0.332084	0.102815
0.388238	1.12036	0.333012	0.107281
0.389203	1.12424	0.333939	0.111716
0.390168	1.12795	0.334867	0.115816
0.391133	1.13162	0.335794	0.119772
0.392098	1.13501	0.336722	0.123721
0.393063	1.13771	0.33765	0.127673
0.394028	1.1389	0.338577	0.131402
0.394994	1.13992	0.339505	0.134059
0.395959	1.14094	0.340433	0.136667
0.396924	1.1419	0.34136	0.139294
0.397889	1.14281	0.342288	0.14212
0.398854	1.14379	0.343215	0.145015
0.399819	1.14478	0.344143	0.147062
0.400784	1.14573	0.345071	0.14908
0.401749	1.14612	0.345998	0.151114
0.402715	1.14621	0.346926	0.153194
0.40368	1.14562	0.347854	0.155403
0.404645	1.14496	0.348781	0.157983
0.40561	1.14423	0.349709	0.160575
0.406575	1.14313	0.350636	0.163133
0.40754	1.14197	0.351564	0.165066
0.408505	1.14073	0.352492	0.166377
0.40947	1.13936	0.353419	0.166764
0.410436	1.13739	0.354347	0.16715
0.411401	1.1347	0.355275	0.167602
0.412366	1.13173	0.356202	0.168475
0.413331	1.12809	0.35713	0.169574
0.414296	1.12442	0.358057	0.170969
0.415261	1.12073	0.358985	0.172336
0.416226	1.11701	0.359913	0.173487
0.417192	1.11353	0.36084	0.174246
0.418157	1.11037	0.361768	0.174621
0.419122	1.10715	0.362696	0.174782
0.420087	1.10378	0.363623	0.174951
0.421052	1.10008	0.364551	0.175149
0.422017	1.09562	0.365478	0.175355
0.422982	1.09057	0.366406	0.175515
0.423947	1.08499	0.367334	0.175657
0.424913	1.07857	0.368261	0.175759
0.425878	1.07217	0.369189	0.175688
0.426843	1.06599	0.370117	0.175475
0.427808	1.05983	0.371044	0.175149
0.428773	1.05327	0.371972	0.174796
0.429738	1.04634	0.372899	0.174442
0.430703	1.03964	0.373827	0.17347
0.431669	1.03323	0.374755	0.172387
0.432634	1.02703	0.375682	0.171034
0.433599	1.02099	0.37661	0.169614
0.434564	1.01475	0.377537	0.16821
0.435529	1.00808	0.378465	0.166828
0.436494	1.00134	0.379393	0.165449
0.437459	0.994451	0.38032	0.164066
0.438424	0.987148	0.381248	0.162681
0.439389	0.979906	0.382176	0.161141
0.440355	0.973039	0.383103	0.159383
0.44132	0.966519	0.384031	0.157559
0.442285	0.959607	0.384959	0.155772
0.44325	0.952314	0.385886	0.154005
0.444215	0.945071	0.386814	0.152297
0.44518	0.937836	0.387741	0.150672
0.446145	0.930646	0.388669	0.148968
0.447111	0.923294	0.389597	0.147055
0.448076	0.915888	0.390524	0.145046
0.449041	0.908586	0.391452	0.143152
0.450006	0.901802	0.39238	0.141349
0.450971	0.895148	0.393307	0.139519
0.451936	0.888344	0.394235	0.137652
0.452901	0.881526	0.395162	0.135808
0.453866	0.874784	0.39609	0.13425
0.454832	0.86836	0.397018	0.132808
0.455797	0.861698	0.397945	0.131809
0.456762	0.8546	0.398873	0.131075
0.457727	0.847595	0.3998	0.13013
0.458692	0.84111	0.400728	0.128505
0.459657	0.835262	0.401656	0.126725
0.460622	0.828753	0.402583	0.124572
0.461588	0.821871	0.403511	0.122303
0.462553	0.814981	0.404439	0.119902
0.463518	0.808133	0.405366	0.117223
0.464483	0.801327	0.406294	0.114637
0.465448	0.794546	0.407221	0.112392
0.466413	0.787764	0.408149	0.11022
0.467378	0.781023	0.409077	0.107987
0.468343	0.774418	0.410004	0.105593
0.469308	0.76772	0.410932	0.103155
0.470274	0.760743	0.41186	0.100676
0.471239	0.753686	0.412787	0.098203
0.472204	0.747363	0.413715	0.095704
0.473169	0.741612	0.414642	0.09315
0.474134	0.735254	0.41557	0.090782
0.475099	0.728508	0.416498	0.088569
0.476064	0.721878	0.417425	0.086365
0.47703	0.715726	0.418353	0.083954
0.477995	0.70985	0.419281	0.081302
0.47896	0.70401	0.420208	0.079342
0.479925	0.69817	0.421136	0.077499
0.48089	0.692517	0.422063	0.075802
0.481855	0.687036	0.422991	0.074067
0.48282	0.680967	0.423919	0.072237
0.483786	0.674571	0.424846	0.070368
0.484751	0.668122	0.425774	0.068505
0.485716	0.662342	0.426702	0.066507
0.486681	0.657087	0.427629	0.063948
0.487646	0.651534	0.428557	0.061412
0.488611	0.645515	0.429484	0.059071
0.489576	0.639566	0.430412	0.056779
0.490541	0.634048	0.43134	0.054424
0.491507	0.628786	0.432267	0.051991
0.492472	0.623249	0.433195	0.049433
0.493437	0.61733	0.434122	0.046801
0.494402	0.611474	0.43505	0.044146
0.495367	0.60574	0.435978	0.04171
0.496332	0.599936	0.436905	0.03945
0.497297	0.593772	0.437833	0.037078
0.498262	0.587276	0.438761	0.034638
0.499228	0.580784	0.439688	0.0322
0.500193	0.574416	0.440616	0.029416
0.501158	0.567965	0.441543	0.026374
0.502123	0.561296	0.442471	0.023006
0.503088	0.554486	0.443399	0.019539
0.504053	0.547881	0.444326	0.016017
0.505018	0.541731	0.445254	0.011952
0.505983	0.535545	0.446182	0.007954
0.506949	0.529311	0.447109	0.004609
0.507914	0.523114	0.448037	0.00147
0.508879	0.517492	0.448964	-0.001546
0.509844	0.512289	0.449892	-0.004402
0.510809	0.506906	0.45082	-0.007092
0.511774	0.501245	0.451747	-0.009478
0.512739	0.495588	0.452675	-0.011827
0.513705	0.489926	0.453603	-0.01429
0.51467	0.484241	0.45453	-0.016836
0.515635	0.478365	0.455458	-0.019322
0.5166	0.472132	0.456385	-0.02166
0.517565	0.466131	0.457313	-0.023994
0.51853	0.460402	0.458241	-0.026948
0.519495	0.454699	0.459168	-0.030025
0.52046	0.448863	0.460096	-0.033073
0.521426	0.443005	0.461024	-0.036064
0.522391	0.437714	0.461951	-0.039167
0.523356	0.432932	0.462879	-0.042682
0.524321	0.428138	0.463806	-0.04613
0.525286	0.423094	0.464734	-0.049354
0.526251	0.417779	0.465662	-0.05239
0.527216	0.412474	0.466589	-0.055371
0.528181	0.407169	0.467517	-0.058292
0.529147	0.401857	0.468444	-0.061213
0.530112	0.396547	0.469372	-0.064171
0.531077	0.391758	0.4703	-0.067131
0.532042	0.387445	0.471227	-0.070063
0.533007	0.383159	0.472155	-0.072887
0.533972	0.378865	0.473083	-0.075431
0.534937	0.374552	0.47401	-0.077367
0.535903	0.370466	0.474938	-0.07918
0.536868	0.366542	0.475865	-0.080925
0.537833	0.362617	0.476793	-0.082843
0.538798	0.358609	0.477721	-0.084712
0.539763	0.35475	0.478648	-0.086495
0.540728	0.351211	0.479576	-0.08826
0.541693	0.347756	0.480504	-0.090245
0.542658	0.344191	0.481431	-0.092306
0.543624	0.340483	0.482359	-0.094607
0.544589	0.336786	0.483286	-0.097065
0.545554	0.333454	0.484214	-0.099559
0.546519	0.33032	0.485142	-0.102162
0.547484	0.327188	0.486069	-0.104841
0.548449	0.323889	0.486997	-0.107266
0.549414	0.320533	0.487925	-0.109452
0.55038	0.317368	0.488852	-0.111616
0.551345	0.314243	0.48978	-0.11399
0.55231	0.311111	0.490708	-0.116483
0.553275	0.307848	0.491635	-0.118591
0.55424	0.304469	0.492563	-0.120403
0.555205	0.301131	0.49349	-0.122204
0.55617	0.297793	0.494418	-0.123944
0.557135	0.294377	0.495346	-0.12574
0.5581	0.290831	0.496273	-0.127732
0.559066	0.287404	0.497201	-0.129818
0.560031	0.284153	0.498128	-0.132294
0.560996	0.280908	0.499056	-0.135179
0.561961	0.277516	0.499984	-0.138072
0.562926	0.273862	0.500911	-0.140868
0.563891	0.270442	0.501839	-0.143644
0.564856	0.267277	0.502767	-0.145812
0.565822	0.264099	0.503694	-0.147602
0.566787	0.261064	0.504622	-0.14882
0.567752	0.258293	0.505549	-0.149844
0.568717	0.255783	0.506477	-0.150838
0.569682	0.253361	0.507405	-0.152311
0.570647	0.250939	0.508332	-0.153844
0.571612	0.248315	0.50926	-0.155027
0.572577	0.245577	0.510188	-0.156158
0.573543	0.243192	0.511115	-0.157289
0.574508	0.240913	0.512043	-0.158824
0.575473	0.238635	0.51297	-0.160471
0.576438	0.236253	0.513898	-0.162192
0.577403	0.233848	0.514826	-0.163921
0.578368	0.231413	0.515753	-0.165652
0.579333	0.22899	0.516681	-0.16673
0.580299	0.22619	0.517609	-0.167785
0.581264	0.222491	0.518536	-0.168921
0.582229	0.218777	0.519464	-0.17006
0.583194	0.215145	0.520391	-0.171226
0.584159	0.211522	0.521319	-0.1726
0.585124	0.208071	0.522247	-0.173956
0.586089	0.204956	0.523174	-0.175307
0.587054	0.202104	0.524102	-0.176665
0.588019	0.199391	0.52503	-0.17815
0.588985	0.196679	0.525957	-0.180029
0.58995	0.193918	0.526885	-0.181654
0.590915	0.19117	0.527812	-0.183143
0.59188	0.188716	0.52874	-0.184517
0.592845	0.186451	0.529668	-0.185973
0.59381	0.184331	0.530595	-0.187518
0.594775	0.181687	0.531523	-0.188917
0.595741	0.178846	0.53245	-0.190259
0.596706	0.17634	0.533378	-0.191595
0.597671	0.17385	0.534306	-0.192989
0.598636	0.171372	0.535233	-0.194579
0.599601	0.169107	0.536161	-0.195887
0.600566	0.166972	0.537089	-0.197167
0.601531	0.165064	0.538016	-0.198439
0.602497	0.163197	0.538944	-0.199713
0.603462	0.161327	0.539871	-0.200969
0.604427	0.15905	0.540799	-0.202289
0.605392	0.156723	0.541727	-0.203619
0.606357	0.154579	0.542654	-0.204948
0.607322	0.152486	0.543582	-0.206297
0.608287	0.150387	0.54451	-0.207197
0.609252	0.148362	0.545437	-0.207793
0.610218	0.146524	0.546365	-0.208353
0.611183	0.144934	0.547292	-0.208912
0.612148	0.143419	0.54822	-0.209514
0.613113	0.141858	0.549148	-0.210846
0.614078	0.139956	0.550075	-0.212477
0.615043	0.137756	0.551003	-0.21413
0.616008	0.135326	0.551931	-0.215789
0.616973	0.132825	0.552858	-0.217846
0.617939	0.130492	0.553786	-0.219617
0.618904	0.128374	0.554713	-0.221303
0.619869	0.126536	0.555641	-0.222989
0.620834	0.124833	0.556569	-0.22467
0.621799	0.123134	0.557496	-0.225688
0.622764	0.12135	0.558424	-0.226235
0.623729	0.119522	0.559352	-0.226719
0.624694	0.117807	0.560279	-0.227203
0.62566	0.116113	0.561207	-0.227798
0.626625	0.114387	0.562134	-0.228825
0.62759	0.112269	0.563062	-0.230499
0.628555	0.110517	0.56399	-0.232172
0.62952	0.109556	0.564917	-0.233847
0.630485	0.108593	0.565845	-0.235534
0.63145	0.107619	0.566772	-0.237191
0.632416	0.106591	0.5677	-0.238683
0.633381	0.10538	0.568628	-0.240178
0.634346	0.10389	0.569555	-0.241643
0.635311	0.10241	0.570483	-0.242969
0.636276	0.101059	0.571411	-0.243943
0.637241	0.100026	0.572338	-0.244629
0.638206	0.099046	0.573266	-0.245314
0.639171	0.098109	0.574193	-0.246026
0.640137	0.097148	0.575121	-0.246865
0.641102	0.096041	0.576049	-0.24781
0.642067	0.094848	0.576976	-0.248752
0.643032	0.093929	0.577904	-0.249689
0.643997	0.093101	0.578832	-0.250598
0.644962	0.092284	0.579759	-0.251418
0.645927	0.091523	0.580687	-0.252034
0.646892	0.09074	0.581614	-0.252485
0.647858	0.089747	0.582542	-0.252926
0.648823	0.088613	0.58347	-0.253473
0.649788	0.087494	0.584397	-0.254392
0.650753	0.086417	0.585325	-0.255618
0.651718	0.085483	0.586253	-0.256891
0.652683	0.084966	0.58718	-0.258163
0.653648	0.084446	0.588108	-0.259427
0.654613	0.083845	0.589035	-0.260616
0.655579	0.083051	0.589963	-0.261767
0.656544	0.082222	0.590891	-0.262854
0.657509	0.081309	0.591818	-0.263948
0.658474	0.080383	0.592746	-0.265029
0.659439	0.079381	0.593674	-0.266017
0.660404	0.078293	0.594601	-0.266958
0.661369	0.077349	0.595529	-0.267856
0.662335	0.076728	0.596456	-0.268751
0.6633	0.076101	0.597384	-0.26969
0.664265	0.075443	0.598312	-0.270704
0.66523	0.074713	0.599239	-0.271336
0.666195	0.073777	0.600167	-0.271741
0.66716	0.072683	0.601094	-0.272125
0.668125	0.071542	0.602022	-0.27237
0.669091	0.070258	0.60295	-0.272454
0.670056	0.068972	0.603877	-0.273191
0.671021	0.067773	0.604805	-0.273963
0.671986	0.066598	0.605733	-0.274743
0.672951	0.065261	0.60666	-0.275509
0.673916	0.063643	0.607588	-0.276151
0.674881	0.062213	0.608516	-0.276434
0.675846	0.061091	0.609443	-0.276719
0.676811	0.060034	0.610371	-0.277005
0.677777	0.058872	0.611298	-0.277293
0.678742	0.057587	0.612226	-0.277565
0.679707	0.056319	0.613154	-0.277799
0.680672	0.055072	0.614081	-0.278017
0.681637	0.05386	0.615009	-0.278145
0.682602	0.052792	0.615937	-0.2782
0.683567	0.051786	0.616864	-0.278358
0.684533	0.050503	0.617792	-0.278648
0.685498	0.049072	0.618719	-0.278973
0.686463	0.047676	0.619647	-0.279405
0.687428	0.046375	0.620575	-0.279855
0.688393	0.045159	0.621502	-0.28019
0.689358	0.044189	0.62243	-0.28039
0.690323	0.043283	0.623357	-0.280591
0.691288	0.042009	0.624285	-0.280796
0.692254	0.040484	0.625213	-0.281021
0.693219	0.038925	0.62614	-0.281309
0.694184	0.037345	0.627068	-0.281648
0.695149	0.035772	0.627996	-0.28202
0.696114	0.034888	0.628923	-0.282422
0.697079	0.034129	0.629851	-0.282677
0.698044	0.033331	0.630778	-0.282545
0.69901	0.032543	0.631706	-0.282396
0.699975	0.031776	0.632634	-0.282679
0.70094	0.03079	0.633561	-0.283141
0.701905	0.029732	0.634489	-0.283613
0.70287	0.028852	0.635417	-0.284112
0.703835	0.028042	0.636344	-0.284557
0.7048	0.027095	0.637272	-0.284813
0.705765	0.025888	0.638199	-0.285023
0.70673	0.024619	0.639127	-0.285274
0.707696	0.023445	0.640055	-0.285564
0.708661	0.022319	0.640982	-0.285624
0.709626	0.02133	0.64191	-0.285342
0.710591	0.020511	0.642838	-0.285048
0.711556	0.019757	0.643765	-0.2847
0.712521	0.019025	0.644693	-0.284378
0.713486	0.018306	0.64562	-0.284389
0.714452	0.01724	0.646548	-0.284795
0.715417	0.015683	0.647476	-0.285247
0.716382	0.014141	0.648403	-0.285854
0.717347	0.01271	0.649331	-0.286559
0.718312	0.011344	0.650259	-0.287233
0.719277	0.010222	0.651186	-0.287889
0.720242	0.009345	0.652114	-0.288544
0.721207	0.008659	0.653041	-0.289204
0.722173	0.00821	0.653969	-0.289846
0.723138	0.007677	0.654897	-0.290439
0.724103	0.006852	0.655824	-0.291006
0.725068	0.005838	0.656752	-0.291571
0.726033	0.004952	0.65768	-0.292132
0.726998	0.004164	0.658607	-0.292807
0.727963	0.003409	0.659535	-0.293667
0.728929	0.002709	0.660462	-0.294598
0.729894	0.001986	0.66139	-0.295627
0.730859	0.001099	0.662318	-0.296722
0.731824	0.000156	0.663245	-0.297763
0.732789	-0.000889	0.664173	-0.298738
0.733754	-0.002019	0.6651	-0.299629
0.734719	-0.003193	0.666028	-0.30043
0.735684	-0.004459	0.666956	-0.301208
0.73665	-0.005741	0.667883	-0.301976
0.737615	-0.006863	0.668811	-0.30273
0.73858	-0.007881	0.669739	-0.303476
0.739545	-0.008498	0.670666	-0.304221
0.74051	-0.008882	0.671594	-0.304971
0.741475	-0.009241	0.672521	-0.305522
0.74244	-0.009536	0.673449	-0.305987
0.743405	-0.009796	0.674377	-0.306408
0.744371	-0.010727	0.675304	-0.306818
0.745336	-0.011793	0.676232	-0.307325
0.746301	-0.01288	0.67716	-0.308089
0.747266	-0.014159	0.678087	-0.308468
0.748231	-0.015389	0.679015	-0.308483
0.749196	-0.016376	0.679942	-0.308464
0.750161	-0.017362	0.68087	-0.308461
0.751127	-0.018307	0.681798	-0.308476
0.752092	-0.019144	0.682725	-0.308766
0.753057	-0.019733	0.683653	-0.309136
0.754022	-0.020046	0.684581	-0.309506
0.754987	-0.020378	0.685508	-0.309808
0.755952	-0.020798	0.686436	-0.310207
0.756917	-0.021284	0.687363	-0.311075
0.757882	-0.022009	0.688291	-0.311858
0.758848	-0.022858	0.689219	-0.312651
0.759813	-0.023721	0.690146	-0.313428
0.760778	-0.024254	0.691074	-0.313998
0.761743	-0.024739	0.692002	-0.314096
0.762708	-0.024537	0.692929	-0.31406
0.763673	-0.02415	0.693857	-0.314025
0.764638	-0.02396	0.694784	-0.313846
0.765603	-0.024299	0.695712	-0.313618
0.766569	-0.024819	0.69664	-0.31342
0.767534	-0.025714	0.697567	-0.313232
0.768499	-0.02668	0.698495	-0.313177
0.769464	-0.027709	0.699422	-0.313419
0.770429	-0.028774	0.70035	-0.313858
0.771394	-0.029705	0.701278	-0.314344
0.772359	-0.030285	0.702205	-0.314851
0.773324	-0.030812	0.703133	-0.315353
0.77429	-0.031074	0.704061	-0.315842
0.775255	-0.031038	0.704988	-0.316199
0.77622	-0.031015	0.705916	-0.316387
0.777185	-0.031045	0.706843	-0.316541
0.77815	-0.03108	0.707771	-0.316792
0.779115	-0.031189	0.708699	-0.317204
0.78008	-0.031335	0.709626	-0.317737
0.781046	-0.031347	0.710554	-0.318336
0.782011	-0.031295	0.711482	-0.318948
0.782976	-0.031243	0.712409	-0.319428
0.783941	-0.031233	0.713337	-0.319829
0.784906	-0.031237	0.714265	-0.320245
0.785871	-0.031434	0.715192	-0.320673
0.786836	-0.031714	0.71612	-0.321102
0.787802	-0.032049	0.717047	-0.321338
0.788767	-0.03245	0.717975	-0.321515
0.789732	-0.032864	0.718903	-0.321908
0.790697	-0.033341	0.71983	-0.322346
0.791662	-0.033863	0.720758	-0.322903
0.792627	-0.034471	0.721685	-0.323943
0.793592	-0.035152	0.722613	-0.324944
0.794557	-0.03576	0.723541	-0.325674
0.795522	-0.036234	0.724468	-0.326384
0.796488	-0.036702	0.725396	-0.327
0.797453	-0.037155	0.726324	-0.327391
0.798418	-0.037622	0.727251	-0.327757
0.799383	-0.038145	0.728179	-0.328103
0.800348	-0.038718	0.729106	-0.328453
0.801313	-0.039266	0.730034	-0.328951
0.802278	-0.039785	0.730962	-0.329603
0.803244	-0.040256	0.731889	-0.330322
0.804209	-0.040643	0.732817	-0.33107
0.805174	-0.041028	0.733745	-0.331819
0.806139	-0.041502	0.734672	-0.332535
0.807104	-0.042051	0.7356	-0.333241
0.808069	-0.042735	0.736527	-0.334033
0.809034	-0.04371	0.737455	-0.334843
0.809999	-0.044681	0.738383	-0.335654
0.810965	-0.045659	0.73931	-0.336453
0.81193	-0.046596	0.740238	-0.337282
0.812895	-0.047242	0.741166	-0.338239
0.81386	-0.047418	0.742093	-0.339134
0.814825	-0.0476	0.743021	-0.340109
0.81579	-0.047837	0.743948	-0.341292
0.816755	-0.048107	0.744876	-0.342221
0.817721	-0.048317	0.745804	-0.342792
0.818686	-0.048488	0.746731	-0.343362
0.819651	-0.04866	0.747659	-0.343849
0.820616	-0.049211	0.748587	-0.344166
0.821581	-0.049864	0.749514	-0.344502
0.822546	-0.050807	0.750442	-0.344851
0.823511	-0.052049	0.751369	-0.345207
0.824476	-0.053307	0.752297	-0.345754
0.825441	-0.054303	0.753225	-0.346423
0.826407	-0.055258	0.754152	-0.346907
0.827372	-0.056134	0.75508	-0.347274
0.828337	-0.05698	0.756007	-0.347641
0.829302	-0.057872	0.756935	-0.348094
0.830267	-0.058981	0.757863	-0.348593
0.831232	-0.060084	0.75879	-0.349286
0.832197	-0.061149	0.759718	-0.349982
0.833163	-0.062223	0.760646	-0.350662
0.834128	-0.0633	0.761573	-0.351125
0.835093	-0.064374	0.762501	-0.351522
0.836058	-0.065388	0.763428	-0.352146
0.837023	-0.066347	0.764356	-0.352771
0.837988	-0.067249	0.765284	-0.353445
0.838953	-0.067957	0.766211	-0.354441
0.839918	-0.068511	0.767139	-0.355376
0.840884	-0.068974	0.768067	-0.35586
0.841849	-0.069367	0.768994	-0.356342
0.842814	-0.069736	0.769922	-0.356886
0.843779	-0.070032	0.770849	-0.357705
0.844744	-0.070285	0.771777	-0.358708
0.845709	-0.070549	0.772705	-0.359888
0.846674	-0.070814	0.773632	-0.361073
0.84764	-0.071163	0.77456	-0.362276
0.848605	-0.071665	0.775488	-0.363476
0.84957	-0.072256	0.776415	-0.36453
0.850535	-0.072872	0.777343	-0.36549
0.8515	-0.073489	0.77827	-0.366447
0.852465	-0.074124	0.779198	-0.367236
0.85343	-0.074736	0.780126	-0.3678
0.854395	-0.075212	0.781053	-0.368346
0.855361	-0.075606	0.781981	-0.368901
0.856326	-0.076001	0.782909	-0.369456
0.857291	-0.076441	0.783836	-0.370014
0.858256	-0.076899	0.784764	-0.370582
0.859221	-0.077317	0.785691	-0.371158
0.860186	-0.077716	0.786619	-0.371733
0.861151	-0.078119	0.787547	-0.372261
0.862116	-0.078496	0.788474	-0.372556
0.863082	-0.078808	0.789402	-0.372636
0.864047	-0.07907	0.79033	-0.372667
0.865012	-0.079309	0.791257	-0.372699
0.865977	-0.079487	0.792185	-0.372846
0.866942	-0.079529	0.793112	-0.373558
0.867907	-0.079323	0.79404	-0.374529
0.868872	-0.078857	0.794968	-0.375468
0.869838	-0.078336	0.795895	-0.376422
0.870803	-0.077834	0.796823	-0.377352
0.871768	-0.077369	0.79775	-0.377979
0.872733	-0.07704	0.798678	-0.3783
0.873698	-0.076885	0.799606	-0.378556
0.874663	-0.076748	0.800533	-0.378811
0.875628	-0.07679	0.801461	-0.379039
0.876593	-0.077046	0.802389	-0.379093
0.877559	-0.077183	0.803316	-0.378912
0.878524	-0.077197	0.804244	-0.378708
0.879489	-0.07721	0.805171	-0.378505
0.880454	-0.077221	0.806099	-0.37835
0.881419	-0.077226	0.807027	-0.378446
0.882384	-0.077222	0.807954	-0.378892
0.883349	-0.077212	0.808882	-0.379416
0.884314	-0.077125	0.80981	-0.379943
0.88528	-0.076939	0.810737	-0.380455
0.886245	-0.076832	0.811665	-0.380828
0.88721	-0.076916	0.812593	-0.380847
0.888175	-0.077076	0.81352	-0.380741
0.88914	-0.077106	0.814448	-0.380634
0.890105	-0.077026	0.815375	-0.380528
[truncated: 27,451 more rows]

## Sheet: Supp3A
FAT10 (no proteasome)			FAT10			ΔUBL2			ΔUBL2 (no proteasome)			Time (seconds)
448911												1
448380												2
448308												3
447377												4
446115												5
446046						506187		511914	475755			6
446663						501789	457810	509790	477717			7
446664					412090	496686	457108	508018	475298			8
445782				366505	412196	492341	453999	506316	475393			9
446066			391714	365472	410459	486692	453779	506308	474671			10
446074			415535	364395	410444	481055	451522	501155	474463			11
445060			408609	364596	408242	474555	449141	500751	474215			12
445967			405264	362556	405901	467268	446665	496391	473317			13
444672			403202	362057	405889	462425	442590	492917	474818			14
445122			398710	359158	402497	456903	439248	489609	473323			15
443568			396263	357274	399399	450007	435680	485304	472914			16
445226			392172	353449	394495	446452	430934	479906	470446			17
444615			387338	348459	390060	440737	425857	474475	472706			18
443601			383809	341618	383585	436891	422334	470064	472257			19
444550			376855	334993	375967	434981	418050	462988	470319			20
442601			368995	327152	368038	430866	411871	459037	470205			21
443617			361000	319029	358015	427906	407035	452272	470500			22
443352			350622	311692	349020	424142	401957	447292	469842			23
443415			343150	300923	337849	421118	395650	440797	470187			24
443567			331746	292499	328189	415248	390614	434270	468557			25
443272			321997	283574	317494	411488	383728	427531	467702			26
441873			313229	273993	307911	407515	379103	421631	468005			27
442518			302056	264397	297412	402380	373013	415803	467919			28
443442			290913	255671	285482	396759	367452	409704	467744			29
442786			282267	246318	275828	391180	360900	403416	466949			30
442243			272317	236912	265007	386888	356219	396323	465853			31
441878			261665	228633	255192	379625	349722	390668	466499			32
441742			252799	220211	246057	375483	344271	384231	466995			33
441712			242629	212084	236039	369591	339122	377160	464428			34
442176			234119	204125	227096	364373	334027	372874	464997			35
441133			226170	196759	218743	358627	328662	365178	465398			36
439702			217279	189015	210429	352608	323112	360216	466496			37
439925			209411	182258	202754	346992	318713	353211	465444			38
440414			202407	176397	194535	342279	313234	349093	463652			39
440024			195398	168402	187931	336572	308763	344378	464224			40
440956			188123	163748	181649	332616	304882	338388	462978			41
439927			181677	157858	173984	326952	299120	333519	462601			42
439456			175591	152045	168376	323087	295158	328049	462741			43
440792			168914	147346	162413	318044	289841	323415	462416			44
440299			163348	142500	157738	314123	287030	317380	463621			45
440100			158825	137866	152476	308072	281951	313126	462624			46
440056			154151	133970	147657	305361	277187	308052	462144			47
438655			148634	129193	143156	301201	273219	303779	462299			48
438636			144229	125027	138370	296978	268526	298446	463729			49
438839			140494	121550	133593	291503	264874	294499	463546			50
438961			135651	118067	130705	287577	260870	290808	463127			51
438163			132719	114914	126794	284827	257402	285672	462482			52
438831			128505	111564	123075	280303	253592	282883	461557			53
439632			125122	108334	119610	277021	251719	278781	463091			54
438006			122124	105428	117191	273329	246873	274706	463040			55
439996			118798	103720	113643	269189	243642	270640	462024			56
438414			115824	100288	110825	265506	240249	266570	463407			57
438963			113200	98020.2	108647	261866	237905	264157	462449			58
437351			111147	95596.2	107015	258362	233510	260631	461714			59
437784			107959	93766.2	104203	254518	231812	257308	463162			60
437392			105845	91728.3	101857	252322	227987	253002	462133			61
437985			103414	89788.9	99694	247841	224679	250554	462519			62
436766			101545	87881.8	97837.1	245400	222635	246696	463356			63
438118			99052.7	86083.3	95819	240738	219625	243050	463501			64
437529			96993.4	84827.7	93997.2	237766	217922	240578	463434			65
437862			95762.2	83188.6	92479.4	236034	214652	238282	464156			66
436596			93445	81708.5	90317.1	233117	212815	235276	463677			67
437005			92453.2	80584.1	89221.1	230498	210471	232498	462628			68
437317			90579.1	78859	88165.5	227839	206373	230680	463437			69
438947			89211.6	77998.6	86398.1	224370	205231	226384	463202			70
436045			88357.1	76473.6	85074.3	221232	202660	223996	463201			71
435960			86524.6	75485.3	84176.7	219785	200352	221335	462758			72
436212			85507.1	74537	82886.9	217046	197655	220171	461994			73
436727			84030.4	73097.8	82004.9	213871	196068	217340	464178			74
437914			83311.8	72464.3	80309.8	211781	194148	214306	465118			75
435848			81816	71797.8	79343.5	209651	191742	213381	464452			76
435708			81610.4	70839.9	78707.9	207209	189546	210402	464905			77
434914			80062.7	68571.1	78248.6	204911	187866	208238	464549			78
434989			79057	67713.2	77058.5	202889	186662	205698	464450			79
435626			78216.3	68229.2	76137.5	201203	184241	204216	462814			80
436803			77398.9	67210.9	75271.1	198915	182947	201971	464801			81
435500			76675.5	66814.4	74859.3	196734	180923	199870	464844			82
434306			76056.4	65884.8	73889.5	193526	178195	197624	465269			83
435225			74879.1	65175.1	73603.8	192248	177145	196031	464086			84
434825			74701.3	64889.6	72398.9	190641	175695	193954	464563			85
434834			74023.6	64034.4	71477	189347	174517	192659	463735			86
434241			72890.1	63308.7	71468.7	187462	171981	190587	464493			87
434590			72528.7	63168.2	71162.6	185242	170354	189087	465625			88
434982			72403	62104.1	70135.5	182828	169805	188417	464570			89
434128			71614	61837.6	69657.5	181125	167869	186813	465500			90
434200			71002.8	61416.4	69105.9	180023	166491	184781	467089			91
433393			70934.3	61062.3	69171.2	178795	164997	183389	464196			92
434566			69983.1	60576.1	68102.8	176425	163774	181224	465136			93
434786			69200.3	60585.4	67963.9	174417	161918	178688	465180			94
433175			69133.9	59719.8	67159.2	173983	161605	177873	465547			95
434017			68304.8	59556.8	66891	171388	160450	176853	465111			96
433261			68331.8	59202	66383.7	171074	158256	174462	465734			97
434042			67499.9	58623.5	65805.1	168685	156877	173516	465010			98
432570			67137.4	58479.2	65652	168178	155570	172949	466361			99
432887			66648.7	58449.3	65015.8	166486	155131	171604	466672			100
434410			66418.9	57431.1	64854.4	165083	153235	169983	467043			101
433953			66678.7	57335.3	64676.5	163159	152540	168889	467389			102
433082			65386.1	56935.6	64259.8	161082	151512	167194	466684			103
433591			65726.5	57086	64117.1	160611	150020	166337	467617			104
432751			65539.2	56468	63972.3	159602	148466	165352	465773			105
432119			65737.9	56196.1	63393.5	158992	147725	163557	467509			106
433815			64371.4	56123	62918.1	156101	146542	162895	466865			107
433187			64382.8	55970.7	62916.1	155108	145979	161627	468528			108
433077			64193.6	55290.3	62384	154396	144511	159819	467623			109
432913			63816.2	54961	62582.3	152572	143619	159060	466812			110
432148			63521.6	55205.9	61574.3	151053	142899	158252	468046			111
431961			63569.2	54749	61829.4	150271	141742	156592	466925			112
432142			63373.8	54759.3	61696.2	148889	140805	156265	467206			113
431710			63039	54595.7	61106.6	149003	139491	154621	467320			114
432366			62869.6	53973.4	61753	146996	138506	154041	466554			115
432323			62210.5	53717.3	60478.1	145804	138133	152854	468040			116
432380			62469.7	53591.9	60224.2	144978	137397	152102	467548			117
433207			62239.4	54041.3	60605	143056	136352	151113	468340			118
434398			61832.5	53665.9	59960.1	142685	135514	149920	468275			119
432095			61288.3	52732.4	60108.7	140896	134642	149831	470361			120
432599			61627	52612.2	59607.3	139981	134170	147804	467557			121
432038			60829	52800.3	59490.8	139682	132718	147338	468215			122
431183			60842.4	52477.5	59152.5	138206	131547	147163	469970			123
430397			60359.4	52159	59350.5	137433	131591	145776	467260			124
431829			60481.2	52261.7	58959.7	135459	130279	145409	470359			125
430372			60373.9	51645.3	59028.7	135579	129304	143432	470288			126
432317			60454.3	52103.5	58779.2	133974	129021	143111	471394			127
432436			60390.4	51716.2	58414.3	133210	127858	142474	469305			128
431302			60236.6	51893.9	58167.9	132368	127860	140966	468329			129
432203			59756.9	51209.8	57937	131679	126338	141147	470089			130
431123			59745.5	51428.6	57824.7	130830	126210	139431	468905			131
432014			59481.5	51201.6	57461	129547	125452	139020	470442			132
430695			59453.6	50809.3	57427	129048	124530	139340	471166			133
429948			58902.9	50915.1	57763.9	127725	124130	137672	470792			134
431073			58947.3	51092.8	57011.8	127950	122282	137114	470524			135
431031			58495.7	50218	57313.6	126215	122660	135539	469990			136
430976			58481.3	50323.7	56855.2	125748	122141	136440	471913			137
430630			58596.7	50198.5	57193.1	124719	120807	135116	469648			138
430880			58623.5	50125.6	56555.5	124538	120436	134157	470485			139
430003			57928.8	49823.9	56339.3	123657	120260	133936	472006			140
430245			58033.9	50319.6	56540.1	122376	119087	133238	471470			141
429903			57594.9	49320.1	56138.5	121559	118761	132152	472836			142
429659			57995.8	49304.7	56326.9	121235	117777	132003	471352			143
430026			57123.1	49466.8	56252.8	119839	117242	130047	470533			144
431168			57739.2	49092.3	55512.6	118952	117429	130333	471404			145
431004			57556.8	49153.9	55515.7	118298	116235	129229	472472			146
431159			57418.7	48982.6	56000.5	117777	116098	128988	472626			147
430087			57483.6	48503.6	55675.2	116986	114790	128788	472776			148
432119			57561.9	48924.1	55163.7	116414	114163	126289	471992			149
429316			56801.7	49018.5	54700.6	116006	114091	126946	472529			150
431033			57214.7	48591.8	55241.9	114876	113806	126561	472913			151
431028			56809.9	48246.2	55310.8	114596	112887	125800	472709			152
430089			56780	48357.9	54610.1	113337	112667	125072	472353			153
431177			56669.8	48025.7	54479.4	112775	112464	124221	473626			154
430968			56632.8	48028.8	54920.8	112595	111154	124022	472912			155
431119			56577.2	48149.8	54393	112002	111408	124025	472725			156
432254			56172.5	47933.4	54440.4	111196	110322	123042	472839			157
431533			56761.5	48115.9	54501.1	110557	109425	122294	472584			158
430856			56279.5	47511.1	54108.1	110078	109289	122086	471243			159
431517			56486.5	47798.1	54505.2	109310	108967	121445	473575			160
430639			56318.7	47582.8	53735.8	108819	108120	120594	472569			161
432317			56445.3	47298.9	54044.3	107568	107462	119898	472790			162
432989			55263.5	47242.6	54471.2	107831	106984	119005	472743			163
432205			55879	47156.5	53760.5	106817	106486	118935	472855			164
431829			55721.5	46700.5	53641.2	106202	106291	118732	473563			165
431598			55647.4	47064.2	53507.5	105865	106228	118499	471972			166
432283			55536.2	46455.6	53666.9	105729	106078	117653	471675			167
433320			55473.5	46588.8	52946.2	105555	104928	117386	471330			168
433351			55426.1	46754.8	53145.6	103830	104571	117056	470467			169
431474			55458	46701.5	52863	103486	104052	116050	470486			170
432226			55476.6	46357.3	53045.9	103653	103679	114931	470612			171
433003			55457	46430	53170.3	102489	103178	114905	470209			172
432327			55242.9	46303	52625.5	102512	102753	114334	471149			173
434157			54693.4	46552.9	52497.1	101425	101870	114244	470216			174
434027			54554.5	46667.7	52711.9	101195	102568	113226	470586			175
432601			54682.1	46578.6	52548.5	100792	101936	113024	469982			176
434358			54877.6	46055.1	52383	100273	101273	112768	469680			177
433406			55121.5	45647.5	52136.4	100013	100563	111626	469712			178
432704			54576.2	45808.3	52083	99620.3	100408	111408	468391			179
433457			54813.8	46256.9	52318.3	99340.2	100015	111440	468593			180
433926			55141	45739.7	51969.9	98620.1	99483.4	110746	469872			181
433016			55099.9	45629.1	52537.2	97368.9	98608.5	110241	469203			182
434689			54578.2	45990.6	51942.2	97258.4	98604.3	109860	469537			183
433178			54862.2	45675.2	51992.5	97335.2	98605.3	109499	467725			184
434549			55355.1	45143.7	52099.4	97238.5	97717.1	109724	467571			185
436492			54414.6	45722.3	51542.6	96476	97291.1	108743	466895			186
434869			54872.5	45319.8	51892.9	95504.7	96914.5	108335	469293			187
434063			54567.9	45393.6	51532.3	95606.7	97146.9	107594	467441			188
433546			54322.1	45543.1	51235.5	95676	96258.4	107494	466967			189
435097			54104	44969.7	51184.2	95242	95887.3	106434	466686			190
435688			54806.6	44946.2	51701.8	93942.6	96407.7	106397	465031			191
433819			54519.6	44875.5	51296.1	93680.1	95560.4	105802	466563			192
434746			54478.4	45091.5	50957.2	93577.3	94925.8	105387	464905			193
434371			54307.7	45035.2	50855.5	93267.6	95253.6	104456	466747			194
435797			54348.8	44751.7	51121.5	93298	94361.7	105227	467093			195
435473			54273.7	45076.2	50584.5	91869.9	93999.4	104308	466577			196
434512			54651.3	44567.5	51487.1	92181.4	93605.6	104163	465714			197
434857			54085.5	44762.9	51310.5	91112.7	93580.4	103793	466222			198
435452			54296.3	44441.6	50617.3	91103.3	92791.1	103345	466857			199
435889			53840.7	44463.1	51095.8	90528.8	92596.9	102933	464280			200
434994			53950.8	44408.8	50954.1	91123.2	92601.1	103188	465956			201
434473			54284	44817.2	50354.5	89923	92379.7	102108	465829			202
434914			54321	44527.5	50377.1	89353.1	92146.8	102300	466735			203
435580			53857.2	44264.5	51012.7	89506	91258.5	102137	466092			204
435941			54010.4	44299.3	50738.5	89151.9	91040.4	101367	466305			205
435037			53954.9	44221.6	50595.8	88337.2	91302.5	100294	464248			206
435028			53689.5	44164.3	50206.7	88438.8	91158.8	100653	464279			207
435662			53585.7	44068.1	50236.5	88325.7	90510.9	99865.7	464723			208
435313			54326.2	44181.7	50785.7	88125.7	90056.1	100021	465845			209
435277			53762.6	44111.1	50750.8	87650.5	90223.8	99558.2	465877			210
436496			53927.1	43955.5	50229.3	87791.8	90046.7	99002.2	465623			211
436992			53670	44108	50318.6	86824.9	88950.8	99007.5	464181			212
436117			54176	43914.6	50656.4	86776.7	89126.8	98823.2	464625			213
435869			53726.6	43617.9	50384.3	86503.7	88717.3	98989.6	464282			214
435615			53490.1	43740.7	50455.1	86121.9	88148.7	98424.3	466018			215
435712			53519.9	44217.5	49532.5	86038.3	88831.4	97164.8	465831			216
436058			53390.3	44060.9	50177	85696.4	88235.6	97542.5	464982			217
435992			53743	43430.8	50346.3	84400.3	87909	96867.2	465812			218
435377			53381.1	43376.5	49902.9	84310.4	87954	97011.3	465313			219
437068			53614.5	43596.5	50038.4	84763.9	87499.8	96746.3	464439			220
436186			53128.2	43242.6	49744.9	84231	86753.7	96829.3	464449			221
435440			53313.2	43227.2	49690.5	84044	86618.8	96243.7	464139			222
438031			53100.4	43131.1	49957.3	83641.9	86682.6	95690.7	465013			223
437215			53269	43171	49680.2	83509.2	86407.5	95453.2	464937			224
436695			53123	43486	49158	83697.2	85575.1	95237.8	464733			225
437787			53438.7	43100.4	49351.9	83174	85815.6	94961.5	464839			226
436971			52998.6	43163.8	49202.1	82600.8	85431.8	94546.5	465491			227
435896			52895.8	43012.5	49740.8	82649.9	85925.4	94755.6	465974			228
436272			53334.8	43421.5	49574.5	81692.9	85022.1	94211.5	464927			229
435566			53535.3	42954.2	49438.1	82135.3	85178.9	94134.8	465743			230
436278			53190.9	42660.7	49342.6	81979.8	84668.8	93714.8	465938			231
437317			53372.8	42992	49227.7	81197.3	84595.7	93915.3	465334			232
437481			53017.1	42923.5	49330.3	81580.2	83649.2	93327.4	464167			233
437593			53143.6	42595.3	49327.2	81004.3	84175.7	93265.5	464046			234
437234			52881.5	42579.9	49331.4	80507.9	84513.1	92544.5	464382			235
437280			53109.7	42665.8	48908.7	80312.9	83896.7	92667.2	465274			236
435811			53197	42473.6	49153.9	80430.8	82837.8	92444.8	465142			237
435958			52520.7	43071.8	48996.9	80135.7	83437.2	92227.6	463848			238
437260			52718	42965.4	48787.7	79612.4	82878.5	91502.8	465355			239
436874			52947.2	42871.3	48931.3	79435.2	83270.1	91660.1	464631			240
436409			52828	42496.1	48620.5	79157	82775.2	90856.9	464424			241
437332			52563.9	41966.6	48762	79212.2	82286.6	91796.5	462964			242
437341			52697.5	42823.3	49044.1	78848.6	82562.2	90600.1	463201			243
436271			52454.9	42060.6	48707.7	78413.1	81943.3	90800.3	464873			244
435682			52512.5	42500.2	48133.4	78373.6	82069.6	90842.2	464018			245
436404			52721.1	42468.5	48511.8	78059	81667.8	90163	463586			246
437207			52528.9	42383.6	48418.4	78066.3	82151	90258.4	462665			247
435815			52559.8	41864.4	48143.6	77561.3	81817	90398.8	462776			248
438065			52486.8	42307	48240	77292.7	81346.5	89458.9	463162			249
436134			52267.9	42711.8	48360	77454	80605.9	89883.2	464757			250
437005			52181.6	42647.4	47615.7	77305.2	81459.1	89114.2	463630			251
436145			52060.4	42077	47716.1	76484	80887.5	89392.9	463145			252
435915			52747.8	42152.6	47979.6	77060.6	80254.6	89308	463068			253
436321			52138.4	41789.8	47697.7	76338.3	80658.1	88825.2	462844			254
436746			52385.1	42035.1	48446.1	76445.5	80684.2	88706.8	463535			255
435579			52819.8	42137.3	47954	76176	80157.6	87983.3	463322			256
436831			52351.1	41736.7	47956	76057.4	79894.9	87710.1	463741			257
436360			51829.2	41898.1	48128.3	75667.3	80517.3	88289	462968			258
435892			52019.3	41506.7	47601.3	75820.2	80220.1	87762.5	464513			259
435425			52118.9	41613	47719.2	75445.8	79677	88342.4	462988			260
435995			51712.1	41248.2	48112.9	75325.1	79386.2	87760.4	463596			261
435275			51975.1	41774.5	47922.2	74782.4	79242.4	87663	463052			262
436200			51927.8	41659	47824.8	75197.2	79242.4	86841.6	462961			263
435140			51514.9	42320.3	47486.5	74842.7	79164.3	87575.1	463014			264
435460			51660.7	41272.7	47192.3	74312.5	78824.6	87332.3	462593			265
436508			51567.2	41467.9	47698.7	74470.5	78914.2	86415.8	462343			266
436567			51980.2	41436.2	47403.5	73950.8	78714.2	85875.2	462511			267
435763			51719.3	41579.3	47260	74874.9	78103.8	86326.9	464132			268
435542			51743.9	41433.2	47354.3	74287.6	77930.9	86188.9	462654			269
435712			51560.1	41037.8	47441.4	73493.6	78595.4	85832.3	462314			270
436709			51890.8	41318.7	47036.6	73804.3	78354.8	85768.5	462051			271
435023			51615.5	41360.6	46984.3	73554.9	77992.4	85171.6	462553			272
436610			51527.2	41566	46875.7	73051.1	77841.4	85576.1	463190			273
434165			51126.6	41082.7	47163.7	73129	77540.4	85346.1	461875			274
434997			51579.6	41472	47210.8	72693.8	77429.1	85454.8	463490			275
435119			51021.9	40762	46651.3	72756.1	77588.4	85373.3	462450			276
434048			51303.3	41340.2	47209.8	72723.9	77725.8	84734.7	462394			277
435976			51265.3	41025.5	47239.5	72405.1	76829.5	85061.8	463479			278
435141			51017.8	40871.3	46738.4	72350.1	77029.3	84336.6	461060			279
435446			51559	40569.9	46885.9	71616.1	76822.2	83705.6	461892			280
436084			51435.8	40919.3	46812.2	71126.3	76569.3	84222.7	463515			281
435372			51183.1	41119.5	46504.8	71630.6	76625.5	84099.4	464565			282
435768			51053.7	40988.7	46286.6	71686.7	76206.2	83661.7	463389			283
435632			50937.7	40524	46607.2	71645.2	76094.9	83345.3	463201			284
437225			51439.9	40644.5	46489.4	71290.2	76042.8	83293.1	463184			285
434687			50953.1	40386.1	46417.7	71550.7	76285.2	83578.2	462313			286
435170			51315.6	40699.7	46751.7	71211.4	76078.2	83810	463407			287
433646			51207.8	40556.7	46592.9	71223.8	75659	83198	463087			288
435396			51103	40466.8	46269.2	71040.1	75707.9	82807.5	464535			289
434779			50798	40204.3	46312.2	70652.1	75665.2	82783.5	464699			290
435372			51083.5	40608.8	46315.3	70901.1	75379.2	82538.2	464069			291
436689			50548.6	40763	46210.8	70240.3	75310.6	82358.7	463105			292
434786			50943.8	40678.2	46390.1	70162.5	75707.9	82871.2	463650			293
435514			50753.9	40832.4	46211.8	70238.2	75314.7	82247	464398			294
436054			51070.2	40319.7	45909.7	70632.4	75376.1	82009	462886			295
436737			50893.5	40134.9	46010	69788.1	75042.3	82298.1	464330			296
434638			50538.3	40406.5	45953.7	70417.7	75101.6	81971.5	463505			297
434328			50094.8	40807.9	45714.1	70396.9	74716.9	81273.5	464635			298
434920			50437.7	40043	45975.2	69478.1	74536	82096.7	463889			299
436074			50458.2	40548.5	46140.1	69490.5	74470.5	81363.2	463771			300
435367			50324.8	40249.3	45594.2	69341.2	74950.8	81560.4	463370			301
434107			50592.7	40153.3	45790.9	69199.2	74276.1	81145.1	464925			302
435141			50528	40675.1	45568.7	69093.5	74169.1	81310	465811			303
433977			50366.8	40339.1	45274.8	69080	74420.6	80688.3	463880			304
434764			50904.8	40181.9	45864.6	69409.7	73746.1	80631	465194			305
435905			50367.9	40540.3	45973.2	68978.4	73953.9	80892.7	466299			306
434840			50481.8	40053.2	45825.7	68793.9	73526.9	80743.6	465375			307
435290			50691.3	40222.7	45540	69173.3	74281.3	80208.7	464619			308
435052			50687.2	40359.6	45623.9	68637.4	73908.2	80523.6	464424			309
434467			50642	40284	45417.1	68864.4	73633.9	80006.4	464579			310
434692			50626.6	40506.6	45483.7	68336.9	73378.3	80030.4	466137			311
434685			50577.3	39842.9	45452.9	68568	73271.3	80108.6	465686			312
434134			50402.8	40131.8	45860.5	67761.9	73625.6	79915.7	465869			313
433934			50709.7	39824.5	45441.7	67742.3	73030.3	79517.6	465130			314
434084			50192.3	39898	45196	68036.5	72831.9	79450.9	465551			315
433792			50306.3	39918.5	45659.8	67599.3	72295	79566.6	466113			316
434376			50285.8	39969.5	45237.9	67659.4	72040.7	78971.5	465715			317
433398			50379.2	40421.9	45329.1	67699.8	72115.4	79942.8	466271			318
434172			50391.5	39960.3	44980	67599.3	72502.7	78614.2	465868			319
434274			50493.1	39764.3	45235.9	67459.5	72187.1	79312.3	467510			320
434162			50148.2	40121.6	44976.9	67296.9	71962.8	79409.2	466598			321
433606			50357.6	39922.5	45259.4	67408.7	72237.9	79080.9	466946			322
433047			50666.6	39941.9	45231.8	66998.7	71986.7	78886.1	467463			323
432750			50340.2	40025.7	45484.7	66862	71916.1	78909	465980			324
433886			50299.1	40002.2	45479.6	66699.4	71608.8	78639.2	466838			325
433044			50426.4	39975.6	45076.2	66435.4	71765.6	78911.1	467251			326
433473			50285.8	39940.9	44898.1	66704.6	71942.1	78551.7	465967			327
432312			50561.9	39967.5	44891.9	66267.8	72143.4	77975.7	465924			328
433853			50666.6	39917.4	44882.7	66404.4	72106.1	78660	466165			329
433636			50104.1	39684.7	44840.7	65892.1	71252.9	77953.8	466756			330
433345			50089.7	40114.5	44783.4	66083.5	71469.8	78044.4	465996			331
433493			50240.6	40195.2	44477.4	66012.1	71566.3	78098.6	467377			332
433468			50388.4	39702	44967.7	66013.2	70879.3	77357.2	467478			333
433826			50226.2	40275.8	44925.7	65752.4	71112.8	78061.1	465741			334
433799			50364.8	40164.5	44622.7	66016.3	70297.3	77741.4	467214			335
433220			49877.3	39475.4	44653.4	65784.4	70696.7	77204.2	465964			336
433782			50049.7	39676.5	44694.4	65654.1	70868.9	77868.4	466726			337
434296			49620.7	39822.5	44346.4	65327.1	70939.5	76845.1	465723			338
432145			50386.4	39918.5	44465.1	65600.3	70584.7	77471.7	466695			339
434544			49965.5	39586.7	44998.4	65300.2	70415.6	77190.7	467426			340
432095			49858.8	39342.7	44777.3	65007.5	70399	77239.6	465530			341
432784			50014.8	39722.4	44171.4	65391.3	70274.5	76389.3	466662			342
433760			49889.6	39441.7	44748.6	65602.3	69855.5	76543.3	466282			343
432371			50046.6	39830.7	44255.3	65353	70165.6	77152.1	466586			344
434170			49834.2	39428.4	44442.6	64748.9	69829.6	76741	465432			345
433340			50325.8	39606.1	44222.6	64669.3	69690.6	76616.1	465790			346
432998			50172.8	39503	44462	64816.1	69396.2	76839.9	467145			347
433566			50371	39638.7	44334.1	64888.5	69463.6	76751.4	466870			348
431708			49916.3	39734.7	44623.8	64190.5	69199.2	76069.9	466392			349
433269			49703.8	39716.3	44228.7	64142.9	69656.4	75954.4	465681			350
433101			49853.7	39124.3	44727.1	64219.4	69469.8	76222.8	466612			351
432354			49258.5	39550.9	44502	64748.9	68963.9	76340.4	466578			352
432440			49775.7	39435.6	44146.9	64513.1	69229.3	75991.9	468098			353
431876			49746.9	39724.5	44119.2	64398.3	69381.7	76244.7	466503			354
431923			50273.4	39460.1	44152	64553.4	69265.6	76012.7	465846			355
432629			49535.5	39419.3	44400.6	64041.6	68651.9	75722.4	466760			356
433189			49629.9	39522.4	44312.6	64122.2	68864.4	75397.9	466500			357
433008			49652.5	39934.8	44489.7	63604.3	69030.2	75043.3	465199			358
432987			49480.1	39532.6	44111.1	63926.8	68469.6	75395.9	467613			359
432894			49841.3	39766.3	44687.2	63431.7	68620.9	75500.9	465765			360
432604			49765.4	39654	44471.3	63579.5	68602.2	75621.5	465353			361
433536			49340.6	39311.1	44471.3	63917.5	69049.9	75714.1	466359			362
432502			49360.1	39160	44189.8	63538.2	68448.8	75071.4	466054			363
433673			49497.6	39597.9	44293.2	63688.1	68173.2	74797.9	465333			364
431254			50061	39639.7	44203.2	63503	68587.7	75100.5	466387			365
432217			49494.5	39427.4	43794.9	63203.3	68578.4	74611.9	465416			366
432457			49518.1	39312.1	43967.8	63260.2	68712.1	74536	463201			367
433240			49933.7	39327.4	43693.6	63197.1	68582.5	74863.4	464797			368
432175			49303.7	39427.4	44268.6	63262.2	67708.1	74495.4	465783			369
433727			49491.4	39460.1	43835.8	63110.3	67918.4	74713.7	463558			370
432274			49497.6	39075.3	44049.7	62627.8	68118.3	73866.6	466045			371
432297			49639.2	39798	43627.1	62358.2	67693.6	73939.4	465071			372
432125			49462.7	39157	44009.8	62473.9	68534.8	74044.3	464835			373
432299			49131.3	39497.9	44237.9	62852	68115.2	74374.9	464025			374
433425			49233.9	39045.7	43662.9	62499.7	67922.5	74441.4	462710			375
433187			50159.5	39177.4	44009.8	62347.8	67876.9	74545.3	463470			376
433359			49402.2	39560.1	44099.8	62607.1	68169.1	74485	465082			377
434134			49470.9	39594.8	43968.8	62461.5	67983.6	74183.6	464094			378
433215			49479.1	39421.3	43993.4	62773.5	67411.8	74121.2	464571			379
434569			49439.1	39450.9	43367.3	62104.1	67419.1	73769	463544			380
432610			49485.3	39165.1	44156.1	61968.8	67080.5	74563	463953			381
432823			49413.4	39136.5	43249.7	62424.3	67676	74105.7	462147			382
432609			49612.5	39341.7	43248.7	62195	67420.1	73931.1	462422			383
433812			49660.7	39373.3	43415.4	62277.6	67602.4	73562.2	461362			384
432713			49670	39018.2	43931	62117.5	67727.8	73939.4	462392			385
434442			49873.2	39261.1	43376.5	61944	67423.2	73333.6	461627			386
435091			49779.8	39313.1	43301.9	61956.4	67160.2	73158.1	462013			387
432986			49823.9	39311.1	43320.3	62449.1	67396.3	73309.7	462404			388
433801			49694.6	39069.2	43114.7	62073.1	67069.1	73769	460503			389
434835			49328.3	38998.8	43539.2	61540.3	66932.4	73246.4	459823			390
433836			49839.3	39606.1	43520.8	61862.4	66988.3	73409.5	460426			391
432967			50168.7	39239.6	43637.4	61437	67433.6	73341.9	460071			392
433868			49548.9	38978.4	43751.9	61380.2	66914.8	72970.1	459013			393
433037			49813.6	38926.3	43660.9	61504.1	66875.4	72950.3	460307			394
433469			49877.3	38733.5	43384.7	61066.4	67580.7	73133.1	459439			395
434610			50239.6	39060	43119.8	61211.9	66781.2	73035.5	460576			396
433939			50259.1	39174.3	43288.6	61158.3	66703.6	73022	460559			397
434041			50199.5	39127.4	43397	61039.5	67231.6	72661.6	459771			398
434205			50203.6	39213.1	43309	60992.1	66915.8	72666.8	460827			399
434310			50283.7	39025.3	43251.8	60780.5	66019.4	72740.5	460592			400
435639			50565	39262.1	43349.9	61099.4	66548.3	72710.4	460753			401
434148			50670.7	38767.1	43648.6	61314.1	66925.1	71870.4	460260			402
435224			50366.8	38545.7	42955.2	61002.4	66877.5	72328.3	460711			403
434528			50544.5	38893.7	43220.1	60674.2	66975.9	71996	460581			404
434539			50454.1	38748.8	43279.4	60419.3	66598	72150.7	461453			405
435640			50863.8	39079.4	42930.6	60754.7	66563.8	72121.6	461080			406
434363			50360.7	39111	43154.6	60616.4	66681.8	72322	461669			407
435416			50771.3	38872.2	42987.9	60255.2	66350.6	71466.6	461444			408
435677			50696.4	38406	43470.6	60413.1	66368.2	71891.2	462301			409
436501			51512.8	38722.2	43284.5	59543.4	66767.8	72191.2	460926			410
435324			50888.4	38999.8	43126	60755.7	66864.1	71797.8	461781			411
437043			50936.7	39023.3	43206.8	60212.9	66525.5	71823.7	462453			412
435480			51181.1	39032.5	43104.5	59744.5	66612.5	71801.9	461532			413
435854			50994.2	38744.7	43365.3	60158.2	66303	71753.1	462220			414
436643			51507.7	38755.9	43180.2	60086	66426.1	71364.9	462852			415
437253			51537.5	38716.1	43111.7	60076.7	65989.4	71426.2	463442			416
434933			51414.2	38972.2	42968.5	59831.2	65935.5	71385.7	462824			417
436038			51805.6	38581.4	42802.8	60012.7	65932.4	71387.8	464970			418
436544			51369	38719.2	43027.8	59832.2	66260.5	71167.8	463101			419
436644			51832.3	38723.3	42573.8	59901.3	66178.8	71692.9	462890			420
435714			51515.9	38836.5	42868.3	59899.2	66236.7	71592.2	462598			421
435889			51690.5	38896.7	43038	59666.1	66212.9	71461.5	463221			422
437204			51719.3	38492.7	42939.8	59683.7	66100.1	71658.7	463823			423
435870			51952.5	38745.7	43003.2	59799.2	65879.7	71120	463906			424
437608			52334.7	38600.8	42896.9	59842.5	66083.5	71465.6	463903			425
436970			51660.7	38814.1	43083	59414.4	65875.5	71124.2	463005			426
437224			52331.6	38795.7	43100.4	59657.9	65819.6	70586.7	463683			427
436923			52798.2	38081.6	42847.8	59808.5	65885.9	71436.6	464098			428
436205			52336.8	38633.5	42985.9	59512.4	65567.2	71129.4	462633			429
436633			52247.4	38752.9	43000.2	59638.3	65790.7	71047.4	463853			430
437702			52181.6	39069.2	42639.2	59443.3	65358.2	70622	464312			431
437898			52184.7	38299.9	42802.8	58941.1	65423.3	70995.5	464908			432
437079			52687.2	38873.3	42698.5	59265.9	65249.5	70624.1	463458			433
436644			51914.5	38491.7	42543.1	58949.3	65392.3	70856.5	463413			434
437274			52300.8	38856.9	42676	59354.6	65347.8	70405.2	464052			435
436492			52556.7	38570.2	42651.5	59306.2	65159.5	70363.7	464308			436
437595			52497.1	38521.2	42621.8	59486.6	65432.7	70796.3	465221			437
436910			52380.9	38384.5	42579.9	59045.2	65359.2	69821.3	463669			438
436989			52389.2	38449.8	42669.9	58642.1	64983.7	70331.6	464422			439
436792			52667.7	38548.8	42680.1	58814.3	65412	70417.7	463675			440
437619			52595.7	38466.2	42793.6	58476.1	65042.6	69966.5	465747			441
437636			52649.2	38690.6	42572.8	58682.3	65272.3	69778.8	463713			442
437671			52698.5	38661	42350.9	58287.5	65097.5	69592.1	464442			443
437195			52499.1	38092.8	42593.2	58664.8	65128.5	70336.8	465077			444
437014			52205.2	38252.9	42267.1	58125.7	65011.6	69864.9	464316			445
437078			52090.2	38601.8	42577.9	58315.3	64990.9	69676.1	464363			446
436272			52299.8	38348.8	42245.6	58163.8	65032.3	69893.9	464233			447
438716			52486.8	38334.6	42276.3	58680.2	64768.5	69950.9	464787			448
438407			52761.2	38154	42363.2	58048.3	64428.3	69175.4	464165			449
438506			52853.7	38373.3	42036.1	58006.1	64565.8	69577.6	465120			450
437196			52848.6	37922.5	42615.7	58114.3	64491.4	69848.3	463203			451
437966			52312.1	38386.6	42159.8	57815.4	64432.4	69455.3	464443			452
438359			52588.5	38663.1	42359.1	57865.9	64609.3	68990.9	464579			453
437873			52255.6	38093.8	42435.8	57669.1	64705.5	69034.4	466727			454
437931			52450.8	38074.4	42372.4	58232.8	64660	69219.9	463374			455
437465			52896.9	38219.3	42186.4	57837.1	64255.6	69038.6	462933			456
438189			52694.4	38311.1	41999.3	57922.6	64578.3	69799.5	464463			457
438516			52337.8	38280.5	42508.4	57930.9	64830.6	69319.5	464686			458
439287			52607	38195.8	41907.3	57752.6	64179.1	69788.1	464226			459
437647			52310	37874.5	42218	57437.3	64120.2	68959.8	464547			460
436826			52448.8	37721.6	42405.1	57482.6	64341.4	68920.4	464048			461
438682			52472.4	38403.9	42251.8	57464.1	64705.5	68948.4	463549			462
438997			52434.4	38295.8	42284.5	57572.2	64656.8	68697.6	462956			463
437412			52231.9	38381.5	41823.5	57811.3	64521.4	69137	463343			464
437664			52567	38185.6	41992.2	57946.3	64095.4	69151.5	463126			465
438000			52175.4	38010.2	42080.1	57196.2	64007.5	68598.1	462989			466
437939			52539.2	37554.3	42284.5	57454.8	64348.7	69125.6	464027			467
437877			52871.2	37960.2	42052.5	57700	64419	68868.6	464141			468
439133			52372.7	38329.5	41921.6	57442.4	64222.5	68365.9	462109			469
439760			52611.1	37375.9	42226.2	57534.1	64334.2	68998.1	464480			470
438306			52012.1	38207	42347.9	57726.8	64069.5	68271.6	461753			471
438025			52875.3	37859.2	41986	57476.4	63953.7	68453	462315			472
438787			52469.3	37808.2	41768.3	57408.4	64228.7	68736.9	462224			473
437882			52563.9	37781.7	41903.2	57350.7	64023	68461.3	462958			474
438375			52144.6	38319.2	42073.9	57549.6	64002.3	68374.2	462484			475
438556			52019.3	38450.8	41856.2	56821.2	63886.5	68245.8	462478			476
438442			52352.2	37676.7	41924.7	56839.8	63657	68637.4	462505			477
438314			52790	38480.4	41990.1	56823.3	64029.2	68681	463141			478
437673			52376.8	37568.6	41865.4	56846	63940.3	68831.2	462284			479
437671			52380.9	37869.4	41720.3	56746.1	64284.6	68636.4	460924			480
436590			52404.6	37957.1	42083.1	56935.6	63457.6	68297.6	462105			481
437864			52436.4	38227.4	41594.6	57164.3	63971.3	68320.4	463271			482
437553			52440.5	38138.7	41483.2	56569.9	63621.9	68287.2	462347			483
438771			52387.1	38414.1	41478.1	57265.2	63770.8	68128.7	462552			484
438194			52422.1	38298.8	41600.7	56743	63864.8	68167	462484			485
437349			52670.8	38144.8	41701.9	56470.1	63668.4	68153.5	461678			486
437973			52315.2	38698.8	41320.8	56709	63908.2	68511	462407			487
438388			52389.2	38497.8	41775.5	56243.5	63660.2	68091.4	462161			488
438841			52103.5	38992.7	41791.8	56481.4	63905.1	68371.1	462557			489
438969			52318.3	38587.6	41679.4	56554.5	63631.2	68037.5	463076			490
438169			52585.4	38954.9	41563.9	56063.3	63635.3	68046.8	461316			491
438605			52177.5	38629.4	41578.3	56097.3	64057.1	68336.9	462052			492
437216			52266.9	39130.4	41362.7	56136.4	63680.8	67934.9	462309			493
438265			52368.6	38935.5	41507.7	55830.7	63562	67942.2	461132			494
438731			51924.7	39162.1	41614	56599.8	63340.8	68327.6	462893			495
438799			52486.8	39166.1	41930.8	56409.3	63565.1	67401.5	461448			496
437762			52274.1	38886.5	41519	56654.4	63004.9	67344.5	463176			497
437872			52425.1	39355	41663.1	55907.9	63583.7	67852.1	461691			498
438479			52404.6	39110	41684.5	56404.1	63302.5	68075.8	462348			499
438670			51858	39068.2	41627.3	56601.9	63429.7	67979.5	462361			500
438339			52200.1	38977.3	41344.3	56079.8	63551.6	67838.6	462632			501
437450			52479.6	39225.3	41187.9	56033.5	63221.9	67698.8	461958			502
439121			52385.1	39067.2	41567	55887.3	63248.8	68015.7	461486			503
437428			51825.1	39103.9	41251.3	56093.2	63673.6	67437.7	462760			504
438154			52121	39276.4	41206.3	55613.4	63842.1	67995	461925			505
439036			52044.9	39103.9	41338.1	55900.7	63536.1	67571.4	462435			506
437710			52201.1	39071.2	41002	56359.9	63517.5	67165.4	461650			507
437455			52377.9	39022.2	41040.8	55594.9	63575.4	67066	461341			508
439148			52457	38849.8	41226.8	55604.2	62827.2	67321.7	462127			509
437263			52089.1	39056.9	41743.8	55804.9	63039	67570.3	460738			510
437543			52282.3	38974.3	41239	55797.7	62666	67360.1	461954			511
438164			52085	38823.3	40956	55925.4	63771.8	67572.4	462173			512
436941			52041.9	38576.3	41525.1	56104.5	62920.2	67612.8	457812			513
436933			52080.9	38567.2	41314.6	55227.5	63204.4	67428.4	461460			514
437236			52278.2	38503.9	41011.2	55668	62724.9	67546.5	461087			515
437821			52317.2	38369.2	41863.4	55919.2	63316	67203.7	461416			516
436963			52099.4	38488.6	41061.3	55900.7	63309.8	66842.3	461678			517
438530			52080.9	38586.5	41306.5	55421	62755.9	67709.1	461673			518
437364			52178.5	38581.4	40920.3	54873.5	62638.1	66875.4	460828			519
437681			51885.7	38462.1	41711.1	55611.4	63111.4	67224.4	462710			520
438624			51733.7	38182.6	41354.5	55307.8	63304.6	66537.9	462366			521
438388			51984.3	38430.4	41123.6	55055.6	62425.3	67242	460846			522
438191			52261.7	38042.8	41092.9	55524.9	62750.7	66833	462420			523
436715			52267.9	37935.7	40817.1	55265.6	62953.3	67581.7	461463			524
439747			52155.9	38105	40896.8	55275.8	62678.4	66693.2	461613			525
439480			52090.2	37857.2	41537.4	55377.7	62224.9	66924.1	462523			526
438064			52032.6	37938.8	40947.9	55130.7	62337.5	66314.3	461291			527
438070			52261.7	37877.6	41094	55752.4	62442.9	66869.2	462626			528
437313			51841.5	37911.2	40827.3	55454.9	62717.7	66730.5	462177			529
438809			51520	37832.7	40915.2	54981.5	62479	66080.4	461274			530
439042			51989.5	37951	41040.8	55329.4	62748.7	67009	461961			531
438550			52226.8	37928.6	41169.6	55521.8	62322	66947.9	463792			532
438915			51600.1	37638.9	41139.9	55324.2	62367.5	66251.2	460794			533
437584			52076.8	37597.1	41440.3	55169.8	62160.9	66750.2	462266			534
439443			52180.6	37810.3	41173.6	55055.6	62279.7	66900.3	461588			535
437752			51450.2	37282.1	40900.9	55223.4	61868.6	66148.7	461536			536
439266			51864.1	37455.4	40647.6	55071.1	62236.3	66381.6	462693			537
437787			51449.1	37323.9	41467.9	55219.2	62026.6	66639.4	463470			538
439111			51601.1	37270.8	40773.2	54934.2	62163	66221.2	462567			539
438846			51534.4	37534.9	41142	54566.9	62755.9	66084.6	461860			540
438191			51753.2	37166.9	40811	55098.8	62299.3	66617.6	462734			541
438660			51269.4	37052.7	40915.2	54953.8	62066.9	65905.5	462740			542
439551			52113.8	37081.2	41348.3	54732.5	61919.2	66491.4	464107			543
437926			51978.2	37020.1	40888.6	55046.4	62218.7	66213.9	461743			544
439277			51197.5	36867.1	41012.2	55294.4	61870.7	65998.7	462324			545
439006			51616.6	37075.1	40701.7	55089.6	61933.7	66266.7	462178			546
439286			51356.7	37391.2	40842.7	55543.5	61866.6	66062.8	462881			547
439810			51376.2	37274.9	41037.8	54994.9	62521.4	65625.1	461860			548
440178			51673.1	37269.8	40832.4	54647.1	62152.6	65822.7	461795			549
439050			51830.2	37397.3	41363.7	54735.6	61607.4	65660.3	462833			550
439780			51372.1	36829.4	40737.4	54922.9	61854.2	66078.4	462694			551
439481			51535.4	37046.6	41334	54531.9	61706.5	66057.7	462498			552
440714			51554.9	36879.4	41055.1	54501.1	61999.8	65462.7	462903			553
440987			51694.6	37113.8	41173.6	54423.9	62612.3	65657.2	462337			554
439477			51422.4	36949.7	40845.7	54544.3	62311.7	65940.7	464201			555
438482			51908.3	36648	40902.9	54978.4	61619.8	65864.1	462161			556
439488			51075.3	36974.2	40981.6	54547.3	61761.2	65582.7	462122			557
438260			51515.9	36642.9	41397.4	54459.9	61596	64987.8	463065			558
439173			51546.7	37128.1	40660.8	54886.9	61659	65350.9	461808			559
439588			50859.7	37239.2	40829.4	54457.8	61885.1	65801	462805			560
439355			51233.4	36867.1	40686.4	54793.2	61508.2	65658.2	462600			561
440282			51254	37221.9	40767.1	54881.7	61701.3	65433.7	462428			562
439478			51506.6	36849.8	40929.5	54201.7	61518.6	65529.9	461952			563
440490			51227.3	36823.3	40258.5	54500	61568.1	65144	462685			564
438680			51341.3	36781.5	40689.4	54616.3	61286.3	65123.3	461903			565
440285			51164.6	36895.7	40783.4	54420.8	61646.6	64957.8	462647			566
440334			51044.5	37001.7	40894.8	54159.5	61278	65513.4	462895			567
440764			50952.1	36716.3	40983.6	54258.3	61284.2	65063.3	462127			568
440196			50918.2	36530.8	41059.2	54272.7	61151	65344.7	464084			569
440727			51079.4	36780.5	40864.1	53833.5	61194.4	65617.9	462375			570
441104			50898.7	36784.6	40615.9	54430.1	61144.8	64964	462348			571
439838			51128.7	36581.7	40953	54419.8	61121.1	65495.8	462201			572
438909			50970.6	36913	41062.3	54110.2	61286.3	65338.5	462748			573
440688			50583.5	37002.7	40442.3	54189.4	61418.4	65063.3	462871			574
439408			51060.9	36274	40670	53824.3	60889.9	65157.5	462894			575
439409			50963.4	36291.3	40676.2	53962.1	61129.4	64974.4	462510			576
440937			50768.3	36737.7	40567.9	54081.4	61287.3	64853.4	462674			577
439899			50586.5	36456.4	40974.4	54090.6	61109.7	65290.9	463278			578
438796			50723.1	36635.8	40780.3	54136.9	61457.7	64937.1	462978			579
440570			51125.6	36778.5	40679.2	54396.1	61065.3	65293	463638			580
439901			50569.1	36762.2	40699.7	54094.7	60930.1	65149.2	463403			581
439175			50581.4	36846.8	40612.8	53946.6	61107.7	65494.7	462064			582
440551			50095.9	36694.9	40592.4	53707	61351.3	64648.6	462413			583
439638			50653.3	36487	40419.8	54199.7	61192.3	64551.4	463563			584
440270			50699.5	36319.8	40641.4	53936.3	61336.9	64728.2	463530			585
439794			50458.2	36873.3	40336.1	53996	60798	64880.2	461508			586
439669			50820.6	36848.8	40041	54061.8	60883.7	65088.2	462850			587
438923			50068.2	36775.4	40309.5	54078.3	61303.8	64698.2	462483			588
439260			50957.2	36575.6	40806.9	53778	61177.9	64865.8	463532			589
439652			50247.8	36636.8	40772.2	53736.8	61392.6	64573.1	461542			590
438660			50550.6	36845.7	40728.3	53655.6	60955.9	64611.3	464560			591
440865			50381.2	36286.2	40332	53760.5	60994.1	64378.7	462997			592
439828			50107.2	36937.5	40556.7	53705	61041.6	64649.6	462463			593
439700			50279.6	36613.3	41169.6	53746.1	61214	64458.3	462978			594
439196			50476.7	36516.5	40817.1	53628.9	60688.6	64437.6	464092			595
438804			50444.9	36493.1	40297.3	53445.8	60715.4	64187.4	462939			596
437583			50536.2	36392.2	40100.2	53409.9	61421.5	64418	462942			597
440007			50285.8	36682.6	40316.7	53225.8	61334.8	65017.8	463208			598
439862			50796	37111.8	40434.1	53336.9	60818.7	64509	462750			599
438483			50552.7	36324.9	40198.2	53558.9	60406.9	64132.6	463168			600

## Sheet: Supp3B
Time (seconds)	FAT10 (UBL1)-Eos-tail				FAT10 (UBL1)-Eos-tail + 100 nM hs26S				FAT10 (UBL1)-Eos-tail + Nub1 15 uM				FAT10 (UBL1)-Eos-tail + Nub1 15 uM + 100 nM hs26S					Time (seconds)	FAT10 (UBL1)-Eos-tail				FAT10 (UBL1)-Eos-tail + 100 nM hs26S				FAT10 (UBL1)-Eos-tail + Nub1 15 uM				FAT10 (UBL1)-Eos-tail + Nub1 15 uM + 100 nM hs26S
0	51535030	52719149	50560330	52155529	48716930	52070211	48815176	53903268	57378063	49301234	55058948	48535951	47512128	53352575	48210189	52574366		0	47775840	48660051	48401510	48533366	48758297	48897909	48388583	48990984	51651374	51426443	51167902	50844725	48577318	49329673	49502896	50821456
18	51641032	52439925	50873164	52191725	48959959	52072796	48884982	54226445	57199669	49187475	54671136	47457834	47600032	53225890	48523024	52499389		18	47739644	48797078	48533366	48683320	48985813	48967715	48510097	49112498	51822011	51620349	51429028	50914531	48704003	49358113	49696802	50860237
36	51873719	52346850	51054143	52284800	48908251	52287385	48910836	54885725	57305671	49019424	54410009	47044168	47615545	53293111	48683320	52633830		36	47853402	48903080	48587660	48724687	49164207	48990984	48579903	49089230	51896988	51703082	51354051	51020533	48585074	49208159	49639923	50743894
54	51868548	52300312	51012777	52339093	48799664	52333923	49130596	54813333	57592652	49011667	54420351	47207049	47775840	53187109	48424779	52623489		54	48091260	48996155	48657466	48833274	49296063	49133182	48698832	49205573	52054698	51731521	51413516	50989508	48468731	49151280	49559775	50813700
72	51855621	52240848	50942971	52383045	48833274	52240848	49166792	54624598	57737435	49135767	54728015	47307880	47858573	53166425	48463560	52605391		72	48274825	49091815	48740199	48926349	49368454	49267623	48815176	49252111	52147773	51747034	51597080	51069656	48566976	48975472	49668362	50676673
90	51615178	52183969	50824042	52517487	48900495	52251189	49159036	54572890	57747777	49084059	54921921	47313051	47817207	53184523	48491999	52481291		90	48329118	49164207	48874640	48993569	49422748	49285721	48856543	49352942	52243433	51853036	51607422	51038631	48528195	49058205	49701973	50570671
108	51470395	52176212	50650819	52525243	48939276	52191725	49246940	54557378	57869291	49006497	54898652	47245830	47824963	53171596	48554049	52509731		108	48429949	49223671	48959959	49042692	49464115	49301234	48807420	49407235	52323581	51860792	51744449	51147218	48564391	49071132	49624410	50475011
126	51522103	52114163	50679259	52501974	48967715	52308068	49265038	54541865	57905487	48970301	54901237	47113974	47786182	53269842	48574733	52481291		126	48453218	49272794	49019424	49148694	49438260	49285721	48776395	49443431	52339093	51982306	51788401	51113608	48385997	48965130	49559775	50425888
144	51553128	51933184	50661161	52452852	48887568	52302898	49208159	54642696	57851193	49032351	54834017	47059681	47721546	53246573	48548878	52525243		144	48525610	49316746	48903080	49182305	49464115	49213330	48810005	49489969	52341679	51959038	51747034	51087754	48419608	48877226	49477042	50371594
162	51545372	51940940	50658575	52426997	48810005	52295141	49146109	54572890	57967537	49016838	54875383	47020900	47680180	53171596	48497170	52558854		162	48479072	49316746	48804834	49249525	49539092	49257282	48773809	49446017	52385631	51930598	51770303	51069656	48277410	48737614	49365869	50200957
180	51511761	51845280	50627550	52357191	48833274	52310654	49081473	54552207	57952024	49042692	54831431	47201878	47605203	53140571	48458389	52517487		180	48448047	49262452	48838445	49272794	49580458	49280550	48799664	49464115	52199481	52049527	51716009	51162731	48148140	48587660	49327088	50051003
198	51444541	51754790	50684429	52395973	48740199	52199481	48975472	54464303	57918414	49034936	54893481	47038997	47620715	53130230	48489414	52408900		198	48411852	49223671	48799664	49265038	49575287	49259867	48727272	49425333	52258946	52083138	51723765	51092925	48073163	48419608	49244354	49981197
216	51392832	51718594	50671502	52339093	48685905	52253775	48918592	54588402	58034758	48993569	54808163	47054510	47574178	53047497	48450633	52432168		216	48391168	49213330	48747955	49246940	49588214	49290892	48672978	49453773	52297727	52039186	51770303	51098095	48036967	48393754	49053034	49846756
234	51382491	51734107	50614623	52359777	48626441	52323581	48877226	54536694	58078710	49102157	54867627	47054510	47597447	53021642	48354973	52429583		234	48383412	49239184	48719516	49151280	49557189	49257282	48647124	49376211	52320996	51997819	51679813	51118779	47936136	48370485	48926349	49632166
252	51348880	51677228	50606867	52313239	48546293	52287385	48828103	54477230	58029587	49050449	54875383	47054510	47540568	53088863	48380827	52439925		252	48411852	49184890	48649710	49151280	49549433	49208159	48644539	49417577	52277044	51964209	51785815	51100681	47773255	48155896	48861713	49510652
270	51310099	51641032	50604282	52274458	48579903	52163285	48763468	54505669	58101978	49084059	54911579	47209635	47475932	53003544	48417022	52419241		270	48357558	49143523	48641953	49156450	49469285	49133182	48613514	49425333	52235677	51995234	51703082	51056729	47669838	48104187	48784151	49495140
288	51281660	51677228	50596525	52331337	48579903	52279629	48626441	54627184	58063197	49115084	54898652	47196708	47504372	53073351	48401510	52372704		288	48401510	49140938	48685905	49148694	49492554	49117669	48634197	49378796	52277044	51977136	51705667	50999850	47553495	48003356	48626441	49340015
306	51271318	51653959	50547402	52357191	48616099	52320996	48538537	54547036	58114905	49156450	54965873	47165683	47455249	53057838	48393754	52395973		306	48354973	49120255	48590245	49109913	49448602	49128011	48530781	49394308	52209823	51964209	51625520	51010191	47473347	47876671	48463560	49146109
324	51260976	51620349	50524134	52377875	48551464	52225335	48445462	54588402	58151101	49161621	54952946	47266514	47481103	52988032	48385997	52398558		324	48323948	49094401	48556635	49022009	49477042	49115084	48613514	49337429	52204652	51984892	51594495	50999850	47369930	47747401	48347216	49037521
342	51276489	51599665	50508621	52313239	48530781	52344264	48455804	54614257	58148516	49218500	54955531	47222562	47406126	53096619	48274825	52248604		342	48292923	49063376	48569562	49058205	49474456	49065961	48556635	49306404	52258946	51990063	51638447	50984337	47318222	47556080	48207604	48931520
360	51312685	51571226	50529305	52313239	48556635	52339093	48385997	54629769	58176955	49285721	54890896	47201878	47419053	53013886	48393754	52333923		360	48295508	49084059	48528195	49060790	49443431	49060790	48515268	49267623	52264116	51928013	51656544	50961068	47155341	47496616	48137798	48747955
378	51289416	51532445	50534475	52341679	48515268	52352021	48367900	54660794	58114905	49187475	54927092	47282026	47390614	53057838	48414437	52383045		378	48274825	49050449	48517854	49047863	49446017	49029765	48507512	49288306	52253775	51943525	51653959	51017948	47031241	47362174	47936136	48605758
396	51266147	51576397	50539646	52284800	48561806	52370118	48321362	54622013	58158857	49223671	54978800	47310466	47470761	52990617	48445462	52370118		396	48295508	49063376	48460974	48972886	49438260	49034936	48448047	49254696	52264116	51886646	51589324	51028289	46876116	47238074	47884427	48572147
414	51315270	51553128	50467255	52326166	48510097	52282214	48365314	54596159	58133003	49272794	54973629	47232903	47450078	52998374	48316191	52388216		414	48321362	49042692	48486829	48962545	49394308	49037521	48471316	49371040	52235677	51819425	51599665	50999850	46795969	47144999	47747401	48354973
432	51173072	51586738	50557744	52426997	48582489	52383045	48329118	54704746	58143345	49221086	54955531	47289783	47496616	53057838	48383412	52362362		432	48321362	49058205	48517854	48957374	49352942	49034936	48458389	49254696	52227921	51891817	51506591	50917116	46702894	47007973	47600032	48236044
450	51284245	51617763	50534475	52383045	48559220	52458022	48298093	54619427	58195053	49285721	55004654	47289783	47390614	52931153	48406681	52362362		450	48316191	48980642	48466145	48988399	49404650	48952203	48468731	49213330	52246019	51801328	51560884	50924873	46612404	46922654	47442322	48117115
468	51268733	51537616	50516378	52370118	48572147	52437339	48194677	54684063	58151101	49239184	54978800	47248416	47424224	53065594	48357558	52385631		468	48298093	49042692	48491999	48913422	49414992	49016838	48437706	49257282	52214994	51845280	51547957	50945556	46470207	46826994	47341491	48018869
486	51315270	51578982	50573257	52390802	48515268	52429583	48313606	54753869	58182126	49272794	55035679	47315637	47457834	53083692	48422193	52328752		486	48217946	48998740	48455804	48975472	49433090	48944447	48404095	49231427	52178798	51860792	51563470	51007606	46338351	46653771	47235489	47868915
504	51279074	51589324	50529305	52367533	48582489	52424412	48311021	54668550	58210566	49288306	55048606	47261343	47411297	53143157	48411852	52310654		504	48318777	49040107	48435120	48887568	49378796	48957374	48354973	49143523	52253775	51837523	51594495	50914531	46196153	46490890	47113974	47649155
522	51299758	51589324	50534475	52349435	48546293	52463193	48264483	54601330	58288128	49280550	54991727	47302710	47447493	53207792	48269654	52424412		522	48323948	48993569	48401510	48877226	49363283	48934105	48404095	49208159	52155529	51912500	51643617	50953312	46097907	46371961	47031241	47574178
540	51346295	51638447	50544817	52416656	48554049	52344264	48305850	54603915	58249347	49254696	55043435	47349247	47522470	53117303	48404095	52390802		540	48323948	49011667	48468731	48879811	49373625	48864299	48409266	49138353	52150358	51822011	51584153	50963654	45989320	46371961	46894214	47429395
558	51250635	51589324	50531890	52455437	48566976	52385631	48331704	54611671	58262274	49285721	55009825	47331149	47362174	53135401	48442877	52372704		558	48303264	49050449	48458389	48985813	49376211	48965130	48370485	49151280	52171042	51907330	51522103	50940385	45872976	46219422	46723577	47294953
576	51315270	51620349	50531890	52416656	48554049	52452852	48323948	54655623	58293299	49228842	55046020	47341491	47452664	53205207	48409266	52310654		576	48349802	49003911	48468731	48967715	49371040	48934105	48432535	49210744	52202067	51842694	51571226	50870579	45743706	46072053	46622746	47165683
594	51354051	51535030	50547402	52424412	48623855	52168456	48246385	54725429	58280372	49381381	54978800	47372516	47380272	53137986	48414437	52458022		594	48336875	49034936	48422193	48947032	49399479	48936690	48401510	49174548	52196896	51873719	51589324	50878335	45653216	45932441	46441767	47057095
612	51266147	51558299	50498280	52460608	48639368	52383045	48277410	54831431	58277786	49347771	55084802	47307880	47411297	53024228	48479072	52346850		612	48354973	49073717	48499756	48967715	49337429	48926349	48331704	49195232	52181383	51806498	51622934	50968825	45490335	45849708	46374546	46826994
630	51292001	51617763	50544817	52460608	48598001	52535585	48326533	54805577	58339836	49371040	55038264	47351832	47442322	53282769	48367900	52476120		630	48360143	49076303	48427364	48931520	49327088	48903080	48329118	49184890	52240848	51881475	51586738	50961068	45456725	45617021	46219422	46757188
648	51359222	51674642	50560330	52491633	48577318	52289971	48411852	54839187	58326909	49389138	55051191	47395784	47465591	53117303	48453218	52328752		648	48347216	49104742	48458389	48939276	49347771	48926349	48354973	49184890	52261531	51845280	51553128	50958483	45221452	45511019	45994491	46607234
666	51227366	51604836	50630136	52478706	48554049	52416656	48316191	54880554	58326909	49425333	55128754	47426809	47537982	53104376	48517854	52375289		666	48388583	49102157	48427364	48869470	49358113	48879811	48383412	49164207	52248604	51847865	51571226	50981752	45198184	45405017	45958295	46555525
684	51335953	51589324	50495694	52517487	48644539	52458022	48329118	54898652	58257103	49389138	55115827	47421639	47478518	53220719	48484243	52512316		684	48354973	49096986	48424779	48939276	49373625	48895324	48409266	49241769	52271873	51940940	51617763	50893848	45074084	45247307	45839366	46330594
702	51359222	51661715	50552573	52527829	48693662	52284800	48388583	54955531	58231249	49482212	55115827	47393199	47548324	53158669	48455804	52414070		702	48326533	49128011	48419608	48988399	49340015	48908251	48375656	49221086	52258946	51917671	51589324	50930044	44900861	45123207	45648045	46216836
720	51307514	51697911	50588769	52551097	48675564	52509731	48427364	54857285	58412228	49391723	55170120	47437151	47576763	53215548	48528195	52460608		720	48321362	49073717	48463560	48967715	49371040	48882397	48393754	49239184	52274458	51842694	51604836	51010191	44815543	45037888	45523946	46090151
738	51302343	51697911	50622379	52566610	48621270	52476120	48347216	54859871	58334665	49456358	55219243	47424224	47553495	53262086	48533366	52504560		738	48396339	49109913	48525610	49009082	49383967	48928934	48422193	49195232	52297727	51865963	51617763	51028289	44593197	44921545	45482579	45849708
756	51312685	51736692	50555159	52605391	48629026	52282214	48429949	54849529	58339836	49433090	55195974	47450078	47566422	53127644	48600587	52463193		756	48354973	49089230	48548878	48983228	49358113	48869470	48429949	49221086	52313239	51922842	51630690	50997264	44513049	44758664	45198184	45704925
774	51379905	51726351	50529305	52651928	48696247	52256360	48460974	54947775	58357934	49526164	55245097	47491445	47680180	53197450	48610928	52481291		774	48380827	49143523	48484243	49014253	49373625	48869470	48427364	49202988	52248604	51990063	51643617	50984337	44432902	44626807	45180086	45648045
792	51385076	51716009	50557744	52675197	48618685	52496804	48406681	55004654	58482034	49536506	55152022	47506957	47625886	53192280	48559220	52540756		792	48349802	49122840	48515268	48998740	49340015	48853957	48370485	49234013	52302898	51896988	51635861	51036045	44282948	44417389	45014619	45490335
810	51377320	51723765	50640477	52613147	48621270	52582122	48450633	54952946	58386374	49492554	55211487	47512128	47625886	53277598	48613514	52556268		810	48417022	49107328	48520439	49063376	49350356	48804834	48396339	49210744	52326166	51943525	51713424	51036045	44161433	44303631	44877592	45327454
828	51297172	51809084	50648234	52706222	48654880	52530414	48458389	55033093	58394130	49505481	55190804	47509543	47540568	53326721	48556635	52628660		828	48398925	49171963	48523024	49037521	49376211	48848786	48313606	49187475	52344264	51925427	51679813	51012777	44065773	44251923	44681101	45216282
846	51227366	51796157	50601696	52623489	48683320	52571781	48541122	55038264	58435496	49572702	55242512	47685351	47618130	53300867	48626441	52682953		846	48398925	49146109	48569562	49140938	49337429	48807420	48365314	49308990	52336508	51928013	51679813	51017948	43939088	44034748	44650076	45074084
864	51382491	51772888	50627550	52690710	48636783	52414070	48613514	55040850	58500132	49577873	55226999	47537982	47631057	53370673	48639368	52574366		864	48491999	49120255	48569562	49125426	49414992	48884982	48375656	49257282	52364948	51951282	51692740	51048973	43771036	43990796	44479439	44970667
882	51418687	51780644	50637892	52646758	48688491	52644172	48626441	55012410	58538913	49614068	55270951	47532811	47597447	53406869	48683320	52675197		882	48479072	49208159	48559220	49081473	49293477	48781566	48414437	49234013	52266702	52015917	51646203	51069656	43703815	43763280	44282948	44931886
900	51439370	51889232	50692186	52791541	48685905	52610562	48517854	55064118	58456180	49660606	55247683	47553495	47607788	53492187	48652295	52729491		900	48450633	49177134	48634197	49125426	49252111	48864299	48378241	49252111	52377875	52034015	51734107	51072241	43584886	43644351	44169189	44616466
918	51421272	51788401	50655990	52724320	48727272	52641587	48595416	55120997	58497546	49668362	55276122	47571592	47612959	53409454	48641953	52680368		918	48440291	49197817	48670393	49099571	49319331	48890153	48383412	49321917	52385631	52057283	51695326	51105852	43416834	43520251	44107140	44652662
936	51423857	51783230	50668917	52750174	48737614	52520072	48626441	55056362	58554425	49624410	55299391	47592276	47615545	53422381	48667807	52657099		936	48510097	49210744	48685905	49143523	49345186	48890153	48414437	49277965	52336508	52021088	51731521	51144633	43300491	43463372	43998552	44425145
954	51444541	51806498	50655990	52778614	48773809	52680368	48662637	55087387	58549255	49730412	55361441	47597447	47646569	53409454	48742784	52711393		954	48486829	49228842	48616099	49120255	49378796	48872055	48471316	49332259	52429583	51992648	51700497	51079997	43106585	43292735	43789134	44275191
972	51501420	51853036	50712869	52752759	48771224	52680368	48616099	55144266	58634573	49694216	55320074	47718961	47682765	53510285	48729857	52724320		972	48450633	49303819	48613514	49159036	49528750	48879811	48367900	49337429	52445095	52065040	51801328	51167902	43060047	43184147	43724498	44205385
990	51488493	51884061	50736138	52817395	48742784	52778614	48566976	55260610	58500132	49694216	55351099	47643984	47703449	53577506	48722101	52817395		990	48541122	49327088	48587660	49099571	49412406	48921178	48432535	49239184	52489047	52186554	51832353	51209268	42891996	43062633	43553861	44091627
1008	51449711	51920257	50699942	52825151	48810005	52729491	48610928	55211487	58593207	49717485	55387295	47711205	47778426	53580092	48740199	52757930		1008	48525610	49285721	48623855	49182305	49373625	48877226	48370485	49257282	52455437	52057283	51798742	51064485	42677406	42904923	43473713	43900307
1026	51498834	51837523	50687015	52902713	48810005	52781199	48735028	55283878	58644915	49826072	55382124	47760328	47843061	53629214	48716930	52659685		1026	48507512	49270209	48647124	49164207	49368454	48910836	48515268	49272794	52458022	52160700	51850450	51178243	42589502	42829946	43316003	43776207
1044	51478151	51920257	50723211	52809639	48807420	52807053	48691076	55291635	58629402	49815731	55457101	47773255	47806865	53657654	48704003	52721735		1044	48481658	49340015	48654880	49195232	49371040	48934105	48417022	49363283	52501974	52127090	51757376	51286830	42514525	42757554	43163464	43621082
1062	51540201	51979721	50785260	52781199	48804834	52900128	48698832	55237341	58670769	49823487	55444174	47682765	47822378	53670581	48758297	52721735		1062	48590245	49396894	48696247	49182305	49316746	49003911	48458389	49288306	52507145	52127090	51847865	51170487	42349059	42592088	43052291	43502153
1080	51542786	51969379	50769748	52851005	48882397	52941495	48662637	55216658	58691452	49820902	55462272	47768084	47905111	53657654	48758297	52750174		1080	48577318	49363283	48680735	49202988	49407235	48990984	48419608	49329673	52476120	52119333	51855621	51134291	42263740	42351644	42920435	43370297
1098	51576397	51969379	50754235	52920811	48890153	52882030	48742784	55389880	58683696	49859683	55482955	47796523	47837890	53709362	48719516	52781199		1098	48587660	49404650	48675564	49265038	49448602	48996155	48494585	49373625	52626074	52101235	51899573	51268733	42188763	42274082	42829946	43264295
1116	51540201	51990063	50761992	52957007	48892738	52871688	48691076	55361441	58714721	49888122	55495882	47760328	47879257	53719704	48745370	52871688		1116	48577318	49391723	48711759	49239184	49479627	48983228	48404095	49394308	52569195	52147773	51948696	51374735	42049151	42245642	42646381	43093658
1134	51578982	52010746	50741308	52982861	48910836	52732076	48716930	55387295	58673354	49898464	55529493	47915452	47806865	53719704	48778980	52809639		1134	48639368	49399479	48732443	49231427	49378796	49032351	48502341	49461529	52551097	52199481	51881475	51328197	41873343	42077591	42542965	42899752
1152	51591909	51984892	50772333	52980276	48866884	52967349	48740199	55283878	58719892	49872610	55573445	47879257	47793938	53784339	48817761	52830322		1152	48639368	49427919	48758297	49332259	49479627	49068546	48466145	49438260	52657099	52243433	51884061	51398003	41759585	41925051	42434378	42801506
1170	51589324	52046942	50798187	52969934	48897909	52923397	48776395	55485541	58807796	49867439	55550176	47899940	47848232	53805022	48820347	52858761		1170	48698832	49443431	48802249	49277965	49500310	48985813	48494585	49422748	52631245	52256360	51928013	51392832	41715633	41803537	42364571	42742042
1188	51622934	52090894	50860237	53057838	48910836	52822566	48778980	55415735	58779356	49903635	55588957	47887013	47801694	53657654	48851372	52980276		1188	48660051	49461529	48763468	49334844	49520994	49024594	48523024	49417577	52703637	52248604	51997819	51395418	41568264	41674266	42126713	42568819
1206	51607422	52116748	50824042	52998374	48833274	53057838	48773809	55485541	58761258	49986368	55583786	47866330	47775840	53820535	48928934	52962178		1206	48680735	49420163	48869470	49316746	49588214	48996155	48486829	49508067	52763101	52320996	51938354	51439370	41400212	41482946	42005199	42380084
1224	51620349	52072796	50873164	53047497	48926349	53006130	48833274	55552761	58854333	49988953	55697544	47920623	47786182	53846389	49032351	52946665		1224	48732443	49448602	48799664	49358113	49577873	49076303	48535951	49528750	52713978	52326166	51940940	51382491	41281283	41438994	41881099	42325790
1242	51716009	52119333	50886092	53006130	48959959	53044911	48877226	55547591	58841406	50048418	55736326	47853402	47760328	53900683	48949617	52951836		1242	48784151	49482212	48830688	49425333	49562360	49027180	48528195	49549433	52664855	52313239	51997819	51457468	41183038	41250259	41756999	42126713
1260	51687569	52049527	50813700	53083692	48990984	52923397	48874640	55594128	58836235	50040662	55723399	47974917	47894769	54019612	48934105	53039740		1260	48716930	49492554	48841030	49368454	49580458	49081473	48510097	49570116	52732076	52279629	52101235	51527274	41077036	41087378	41645827	42031053
1278	51718594	52065040	50805944	53150913	48970301	52817395	48897909	55604470	58893115	50066516	55754424	48026625	47912867	54017026	48949617	52980276		1278	48778980	49559775	48804834	49399479	49570116	49166792	48616099	49487383	52755345	52411485	52049527	51568640	40955521	40996888	41480360	41917295
1296	51674642	52163285	50834383	53114717	49055619	53119888	48897909	55640665	58926725	50092370	55806132	47956819	47954234	54035124	48936690	53050082		1296	48745370	49477042	48887568	49435675	49614068	49161621	48626441	49539092	52817395	52463193	52013331	51630690	40802982	40921911	41395042	41772512
1314	51653959	52142602	50834383	53169011	49029765	53140571	48910836	55578616	59017214	50154420	55751838	48000771	47987844	54006685	49034936	53109546		1314	48758297	49528750	48931520	49482212	49603727	49153865	48613514	49520994	52685539	52494218	52062454	51560884	40691809	40665955	41286454	41576021
1332	51695326	52114163	50880921	53181938	49016838	52938909	48877226	55651007	58918969	50004466	55769936	48005942	47959404	54040295	49073717	52995788		1332	48776395	49487383	48949617	49510652	49603727	49226257	48711759	49629581	52796711	52512316	52129675	51687569	40549612	40596149	41095134	41397627
1350	51754790	52137431	50847310	53225890	49027180	53127644	48884982	55656178	58895700	50123395	55842328	48008527	47982673	54029953	49050449	53163840		1350	48742784	49508067	49006497	49526164	49658021	49138353	48636783	49629581	52830322	52455437	52145187	51734107	40435854	40549612	40929667	41369188
1368	51809084	52227921	50891262	53254330	49058205	53125059	48941861	55702715	58996531	50216470	55813888	48096431	48018869	54107516	49053034	53236232		1368	48760882	49621825	48978057	49539092	49699387	49221086	48678149	49642508	52822566	52571781	52137431	51677228	40311754	40407414	40903813	41164940
1386	51865963	52173627	50942971	53321550	49011667	53026813	48947032	55573445	58944823	50185445	55777692	47980088	48031796	54138541	49050449	53156084		1386	48853957	49598556	48954788	49580458	49720070	49267623	48722101	49606312	52794126	52530414	52119333	51651374	40094579	40239362	40764201	41020157
1404	51726351	52261531	50896433	53321550	49055619	53104376	48988399	55798376	58973262	50162176	55837157	48029211	48075748	54130784	49091815	53140571		1404	48841030	49619239	48962545	49482212	49699387	49275379	48724687	49678704	52884616	52605391	52251189	51695326	40071310	40200581	40614247	40898642
1422	51757376	52251189	50935214	53256915	49115084	53179353	48918592	55754424	59045654	50182859	55831986	48155896	48060235	54226445	49011667	53122473		1422	48745370	49650264	49022009	49588214	49670948	49329673	48698832	49738168	52907884	52633830	52191725	51806498	39885161	40027358	40435854	40761616
1440	51734107	52305483	50950727	53298282	49042692	53212963	48959959	55728569	59089606	50164761	55948330	48078333	48083504	54203176	49081473	53150913		1440	48804834	49647679	48990984	49554604	49795047	49308990	48660051	49704558	52918226	52670026	52271873	51788401	40145159	39843794	40329852	40616832
1458	51718594	52251189	50942971	53313794	49076303	53205207	49001326	55800961	59087020	50169932	55953500	48215360	48117115	54329861	49086644	53179353		1458	48833274	49683875	48959959	49683875	49611483	49265038	48755711	49696802	52972520	52757930	52246019	51850450	39991198	39758475	40210923	40518587
1476	51793571	52248604	50896433	53412040	49050449	53207792	49011667	55863011	59055996	50257836	55963842	48148140	48075748	54368642	49073717	53176767		1476	48833274	49673533	49037521	49632166	49771779	49329673	48719516	49738168	52905299	52701051	52292556	51894402	39665401	39958600	40402620	40402243
1494	51790986	52323581	50942971	53461163	49045278	53287940	49084059	55785449	59107704	50268178	55906963	48093846	48083504	54384155	49071132	53212963		1494	48833274	49691631	48983228	49683875	49707143	49365869	48815176	49779535	52975105	52721735	52388216	51824596	39811454	39832080	39970479	40200581
1512	51744449	52320996	50976581	53368088	49164207	53293111	49055619	55795790	59120631	50309544	55917305	48171408	48065406	54327276	49089230	53238817		1512	48778980	49735583	49102157	49663191	49694216	49355527	48897909	49820902	53024228	52788955	52468364	51997819	39659150	39682723	39776573	40420668
1530	51822011	52421827	50950727	53404283	49081473	53316379	49078888	55950915	59043068	50234568	56028477	48230873	48163652	54329861	49122840	53236232		1530	48903080	49771779	48996155	49686460	49771779	49373625	48784151	49769193	53039740	52713978	52442510	51979721	39256905	39587326	40049025	40313116
1548	51827182	52367533	50981752	53476675	49148694	53396527	49078888	55925061	59133558	50299203	55979354	48243800	48135212	54441034	49115084	53303452		1548	48916007	49849341	49032351	49722656	49854512	49394308	48848786	49784706	53021642	52819980	52370118	52010746	39498927	39414212	39917532	40132083
1566	51853036	52266702	50989508	53417211	49112498	53427552	48990984	56012965	59164583	50389692	55979354	48279996	48135212	54340203	49151280	53243988		1566	48843616	49833829	49102157	49784706	49782120	49412406	48864299	49807974	53057838	52817395	52406314	51915086	39047487	39340915	39471495	39947366
1584	51974550	52375289	50984337	53505115	49161621	53383600	49107328	55989696	59125802	50343155	56080186	48230873	48127456	54399667	49107328	53399113		1584	48884982	49851926	49081473	49738168	49784706	49425333	48851372	49838999	53044911	52944080	52419241	52176212	39285665	39191005	39282759	39860809
1602	51871134	52426997	51002435	53512871	49213330	53368088	49086644	55948330	59229218	50410376	56000038	48274825	48189506	54500498	49089230	53334477		1602	48781566	49851926	49099571	49727827	49771779	49440846	48887568	49919147	53104376	52897543	52473535	52116748	39154541	39053619	39514213	39758046
1620	51891817	52432168	51103266	53510285	49156450	53422381	49140938	55976769	59275756	50506036	56121552	48217946	48176579	54479815	49068546	53236232		1620	48859128	49870024	49122840	49766608	49792462	49484798	48934105	49875195	53114717	52879445	52499389	52026259	39051961	38912918	39088854	39573330
1638	51853036	52406314	50955898	53636971	49210744	53215548	49164207	56015550	59283512	50493109	56028477	48316191	48186921	54518596	49140938	53360331		1638	48975472	49820902	49159036	49735583	49906220	49489969	48859128	49849341	53086278	52804468	52447681	52189140	38896711	38837963	39267249	39412002
1656	51915086	52393387	51074827	53605946	49125426	53487017	49081473	56043990	59296439	50462084	56116381	48336875	48212775	54521182	49166792	53383600		1656	49001326	49844170	49148694	49722656	49932074	49572702	48897909	49937245	53132815	52988032	52491633	52202067	38781793	38673505	39156935	39292664
1674	51819425	52395973	51036045	53711948	49231427	53445650	49215915	55994867	59249901	50500865	56051746	48331704	48326533	54653038	49115084	53290525		1674	48975472	49898464	49184890	49828658	49924318	49508067	48954788	49965685	53145742	52869103	52548512	52178798	38681792	38542932	39081796	39188611
1692	51891817	52442510	51092925	53629214	49192646	53424967	49104742	56082771	59283512	50534475	56181017	48383412	48212775	54539280	49120255	53337063		1692	48980642	49880366	49177134	49792462	49968270	49546848	48959959	50030320	53145742	52964763	52501974	52119333	38500943	38418622	38989898	39046252
1710	51708253	52491633	51129120	53605946	49257282	53525798	49120255	56085356	59355903	50604282	56116381	48491999	48148140	54554792	49169378	53386186		1710	49034936	49901049	49169378	49877781	49945001	49477042	48947032	50043247	53150913	52969934	52483877	52204652	38360794	38343667	38902973	38915864
1728	51915086	52483877	51056729	53600775	49236598	53515456	49171963	56121552	59350733	50503450	56134479	48378241	48194677	54642696	49205573	53212963		1728	48988399	49851926	49228842	49859683	50032905	49523579	48954788	50027735	53205207	53026813	52532999	52295141	38253427	38176078	38716783	38772401
1746	51902159	52424412	51103266	53779168	49265038	53339648	49208159	56087942	59340391	50565500	56126723	48313606	48184335	54484986	49148694	53368088		1746	48996155	49926903	49234013	49893293	49942416	49500310	48985813	50089784	53200036	53078521	52535585	52284800	38164291	38097256	38556376	38647722
1764	51899573	52349435	51064485	53779168	49244354	53484431	49179719	56085356	59381758	50568086	56206871	48422193	48248971	54588402	49171963	53406869		1764	48993569	49983783	49254696	49926903	49994124	49606312	49053034	50053589	53194865	53088863	52639001	52204652	38029115	37931876	38480132	38493945
1782	51948696	52470949	51077412	53706777	49205573	53616287	49213330	56129308	59428295	50624965	56183602	48342045	48243800	54562548	49202988	53207792		1782	49009082	49963099	49254696	49898464	49991539	49650264	49055619	50071687	53158669	53112132	52569195	52264116	37923405	37832612	38351402	38278473
1800	51907330	52450266	51100681	53706777	49285721	53538725	49231427	56111211	59366245	50606867	56196529	48207604	48279996	54526353	49234013	53383600		1800	49029765	49968270	49303819	49976026	50053589	49660606	49073717	50123395	53251744	53060424	52613147	52352021	37823956	37711432	38205176	38150663
1818	51979721	52481291	51090339	53750729	49358113	53515456	49280550	56188773	59368830	50648234	56230139	48450633	48287752	54598744	49244354	53401698		1818	49029765	50014807	49301234	49970855	50017393	49608898	49094401	50102711	53275013	53114717	52602806	52370118	37671837	37601486	38055266	38078839
1836	51930598	52558854	51134291	53841218	49290892	53546481	49244354	56168090	59376587	50707698	56149992	48466145	48272239	54676306	49314161	53342234		1836	49016838	49963099	49350356	49963099	50061345	49707143	49091815	50087199	53285354	53236232	52597635	52328752	37539055	37467231	37975339	37997807
1854	52036600	52597635	51103266	53797266	49231427	53624044	49254696	56162919	59441222	50707698	56255994	48383412	48318777	54637525	49396894	53401698		1854	49086644	49994124	49371040	49955343	50107882	49683875	49071132	50172518	53267257	53212963	52716564	52403729	37413455	37350287	37775153	37772943
1872	51977136	52633830	51152389	53786925	49267623	53608531	49177134	56261164	59456734	50612038	56255994	48466145	48311021	54761625	49352942	53339648		1872	49024594	50012222	49373625	49952758	50058759	49696802	49128011	50149249	53269842	53205207	52670026	52395973	37328740	37225976	37712353	37681782
1890	51987477	52649343	51108437	53735216	49314161	53613702	49280550	56294775	59495516	50715454	56258579	48458389	48264483	54753869	49337429	53409454		1890	49058205	50038076	49283136	50017393	50032905	49735583	49174548	50200957	53388771	53321550	52654514	52395973	37194852	37112347	37522848	37624323
1908	51959038	52576951	51074827	53890341	49347771	53649898	49221086	56274092	59495516	50759406	56294775	48435120	48298093	54676306	49314161	53481846		1908	49042692	50105297	49363283	49994124	50120809	49699387	49174548	50247495	53386186	53282769	52646758	52486462	37049731	36948994	37455813	37466494
1926	51928013	52597635	51167902	53843804	49293477	53626629	49215915	56333556	59500687	50676673	56281848	48494585	48331704	54898652	49376211	53430138		1926	49029765	50118224	49358113	50063930	50149249	49782120	49195232	50180274	53337063	53357746	52770857	52489047	36964647	36824867	37354154	37367230
1944	51987477	52641587	51085168	53882585	49306404	53639556	49288306	56266335	59456734	50780090	56307702	48473902	48354973	54800406	49373625	53445650		1944	49071132	50105297	49425333	50025149	50118224	49699387	49190061	50257836	53538725	53352575	52721735	52535585	36873855	36720814	37217505	37172753
1962	51969379	52695880	51147218	53913610	49363283	53662825	49249525	56418875	59508443	50818871	56312873	48520439	48261898	54826260	49389138	53525798		1962	49024594	50123395	49391723	50061345	50182859	49797633	49169378	50263007	53479260	53368088	52768272	52535585	36722288	36554146	37006453	37080487
1980	51948696	52613147	51136877	53890341	49360698	53616287	49363283	56274092	59531711	50733552	56299946	48466145	48230873	54903823	49376211	53474090		1980	49060790	50149249	49420163	50071687	50169932	49681289	49133182	50265592	53525798	53381015	52695880	52512316	36593925	36443832	36921185	36925605
1998	51946111	52651928	51113608	53636971	49381381	53755900	49329673	56403362	59503272	50811115	56333556	48530781	48445462	54893481	49355527	53525798		1998	49179719	50172518	49443431	50038076	50175103	49815731	49239184	50291447	53541310	53437894	52768272	52512316	36488768	36314917	36776432	36802215
2016	51904744	52602806	51175658	53931708	49430504	53755900	49394308	56380093	59542053	50834383	56349068	48569562	48326533	54937433	49414992	53489602		2016	49159036	50102711	49492554	50149249	50125980	49820902	49218500	50257836	53605946	53349990	52788955	52520072	36367404	36166113	36672379	36593925
2034	51912500	52631245	51237708	53975660	49334844	53730045	49440846	56390435	59606688	50906775	56356825	48551464	48331704	55033093	49345186	53595604		2034	49174548	50162176	49422748	50123395	50288861	49844170	49197817	50309544	53556823	53362917	52799297	52615733	36196684	36028910	36504790	36487295
2052	51858207	52685539	51154974	54035124	49360698	53786925	49417577	56594683	59596347	50862823	56310287	48711759	48385997	54952946	49327088	53468919		2052	49174548	50154420	49458944	50118224	50221640	49833829	49164207	50319886	53523212	53476675	52827736	52600220	36090237	35840695	36367772	36350277
2070	51977136	52708807	51222195	54022197	49559775	53758485	49430504	56532633	59614445	50891262	56354239	48554049	48316191	54934848	49368454	53551652		2070	49143523	50182859	49414992	50198372	50244909	49833829	49267623	50348326	53572335	53499944	52848420	52708807	35982501	35748429	36344752	36242909
2088	51943525	52657099	51219610	54017026	49433090	53693850	49373625	56501608	59539468	50909360	56467997	48546293	48267068	54994312	49324502	53631800		2088	49200402	50175103	49484798	50237153	50144078	49833829	49205573	50350911	53626629	53375844	52757930	52742418	35864268	35621724	36185082	36034804
2106	52008161	52654514	51248049	54055807	49417577	53825706	49337429	56550731	59614445	50922287	56421460	48654880	48318777	55038264	49422748	53683508		2106	49135767	50252665	49477042	50239738	50162176	49828658	49213330	50423303	53574921	53313794	52825151	52675197	35740510	35527800	36019518	35891156
2124	52080552	52737247	51255806	54009270	49549433	53740387	49461529	56506779	59645470	50906775	56483510	48585074	48378241	55017581	49446017	53704191		2124	49202988	50213884	49451187	50337984	50255251	49854512	49246940	50389692	53582677	53631800	52791541	52713978	35679183	35334612	35874581	35836643
2142	52018502	52729491	51191170	54102345	49456358	53758485	49360698	56532633	59611859	51043802	56493852	48696247	48375656	54906408	49412406	53742973		2142	49202988	50234568	49484798	50296617	50242324	49849341	49202988	50454328	53577506	53546481	52923397	52801882	35481759	35237926	35780473	35765188
2160	52049527	52801882	51193756	54089418	49469285	53825706	49451187	56615366	59684251	50904189	56426631	48698832	48398925	55079631	49394308	53771412		2160	49174548	50169932	49572702	50175103	50229397	49895878	49280550	50454328	53647312	53559408	52874274	52838078	35383232	35108459	35639404	35554873
2178	52075381	52729491	51276489	54164395	49484798	53887756	49466700	56573999	59629957	50979166	56385264	48683320	48484243	55105485	49438260	53667996		2178	49226257	50327642	49513237	50265592	50252665	49957928	49301234	50415546	53673166	53585262	52796711	52773443	35304962	35026875	35518776	35416565
2196	52083138	52708807	51255806	54169566	49435675	53848974	49440846	56488681	59622201	51046387	56447314	48742784	48556635	55027923	49420163	53634385		2196	49252111	50224226	49482212	50319886	50288861	49986368	49301234	50472425	53631800	53629214	52853591	52770857	35160025	34862416	35367025	35289492
2214	52041771	52726905	51250635	54169566	49505481	53812779	49438260	56638635	59655811	51025704	56496437	48753126	48551464	55123583	49440846	53786925		2214	49192646	50219055	49458944	50343155	50278520	49942416	49314161	50500865	53691264	53536140	52944080	52801882	35042897	34683777	35264262	35174574
2232	51995234	52703637	51268733	54306592	49564946	53916195	49479627	56630878	59660982	51043802	56434387	48786736	48502341	55092558	49386552	53763656		2232	49200402	50224226	49505481	50376765	50319886	49996710	49345186	50500865	53745558	53670581	52975105	52822566	34912509	34600351	35171996	35069969
2250	52075381	52814809	51245464	54216103	49533921	53732631	49487383	56641220	59723032	51015362	56496437	48833274	48437706	55030508	49438260	53740387		2250	49177134	50231982	49588214	50325057	50281105	50001880	49327088	50537061	53704191	53709362	52972520	52856176	34833871	34462228	35019140	34851182
2268	52103821	52799297	51281660	54260055	49456358	53960147	49500310	56579170	59653226	51007606	56530047	48791907	48559220	55183047	49451187	53753314		2268	49215915	50203543	49624410	50358667	50381936	50063930	49303819	50565500	53737802	53748143	52980276	52863932	34683040	34342890	34878991	34737369
2286	52119333	52863932	51279074	54203176	49546848	53905854	49505481	56615366	59743715	51048973	56519706	48817761	48564391	55131339	49533921	53799852		2286	49215915	50281105	49595971	50418132	50356082	50120809	49306404	50542232	53812779	53711948	52938909	52900128	34538288	34218579	34792250	34683040
2304	52127090	52876859	51299758	54270397	49536506	53911024	49528750	56605024	59774740	51103266	56416289	48903080	48432535	55066704	49446017	53706777		2304	49218500	50306959	49632166	50397449	50389692	50102711	49340015	50524134	53755900	53758485	53016472	52882030	34428710	34105318	34667939	34450441
2322	52098650	52853591	51253220	54296251	49580458	53851560	49471871	56739466	59759228	51147218	56561072	48846201	48494585	55159779	49430504	53683508		2322	49166792	50322472	49673533	50464669	50273349	50004466	49285721	50630136	53771412	53768827	52913055	52962178	34232944	34009737	34516740	34287272
2340	52163285	52827736	51310099	54355715	49471871	53952391	49570116	56623122	59754057	51043802	56573999	48820347	48533366	55139095	49474456	53732631		2340	49223671	50350911	49614068	50381936	50366424	50082028	49381381	50622379	53768827	53812779	53003544	52938909	34186719	33865721	34353755	34121709
2358	52160700	52866518	51315270	54291080	49508067	53836047	49544262	56677416	59810936	51144633	56550731	48965130	48525610	54991727	49469285	53802437		2358	49148694	50314715	49699387	50441401	50327642	50022564	49412406	50586184	53823120	53833462	53047497	52962178	34081193	33684872	34218395	34054305
2376	52080552	52832907	51364393	54291080	49513237	53846389	49539092	56705855	59867815	51142047	56558487	48841030	48460974	55252854	49487383	53753314		2376	49218500	50400034	49663191	50516378	50392278	50221640	49399479	50604282	53776583	53841218	53047497	52957007	33947306	33631464	34158726	33933309
2394	52096065	52915640	51325612	54353130	49510652	53975660	49513237	56757564	59808351	51144633	56550731	48817761	48533366	55330416	49417577	53745558		2394	49161621	50371594	49704558	50480182	50456913	50035491	49363283	50635306	53854145	53781754	53096619	53008715	33815997	33487264	34048412	33759827
2412	52121919	52882030	51364393	54386740	49559775	53699021	49544262	56705855	59743715	51170487	56721368	48869470	48510097	55193389	49562360	53830877		2412	49208159	50392278	49658021	50537061	50343155	50188030	49409821	50612038	53817949	53851560	53063009	53039740	33698868	33374924	33867931	33639199
2430	52147773	52980276	51372149	54340203	49531335	53975660	49585629	56708441	59896255	51201512	56669660	48872055	48548878	55180462	49515823	53828291		2430	49213330	50431059	49694216	50537061	50475011	50123395	49438260	50681844	53908439	53867072	53106961	53026813	33601077	33276028	33752644	33519124
2448	52129675	52946665	51346295	54332447	49469285	53978245	49632166	56814443	59947963	51183414	56667074	48882397	48499756	55317489	49484798	53854145		2448	49288306	50438815	49738168	50529305	50454328	50164761	49461529	50645648	53954976	53820535	53119888	53042326	33506785	33167555	33604576	33456325
2466	52044356	52871688	51364393	54438449	49531335	54045466	49652850	56806687	59888498	51271318	56762735	48903080	48520439	55281293	49464115	53848974		2466	49244354	50469840	49756266	50568086	50425888	50136322	49451187	50630136	53846389	53908439	53122473	53122473	33375661	33048954	33494446	33322253
2484	52021088	52907884	51416101	54378984	49541677	54037710	49611483	56796345	59891084	51315270	56682587	48916007	48548878	55224414	49520994	53879999		2484	49254696	50428473	49758852	50547402	50400034	50234568	49425333	50619794	53895512	53911024	53143157	53192280	33192970	32924459	33404943	33125566
2502	52137431	52894957	51369564	54391911	49505481	53996343	49523579	56814443	59795424	51250635	56682587	48928934	48494585	55258024	49466700	53820535		2502	49210744	50441401	49776949	50544817	50534475	50195786	49417577	50681844	53918781	53926537	53106961	53122473	33091312	32794439	33311388	33072527
2520	52062454	52938909	51302343	54404838	49572702	54086832	49608898	56814443	59893669	51227366	56641220	48952203	48541122	55345928	49523579	53768827		2520	49228842	50394863	49805389	50524134	50425888	50226811	49482212	50676673	53895512	53879999	53158669	53114717	32995178	32634953	33156874	32931826
2538	52165871	52923397	51325612	54441034	49577873	53957562	49632166	56925616	59852303	51235122	56734295	49034936	48554049	55268366	49539092	53882585		2538	49190061	50392278	49720070	50637892	50462084	50182859	49502896	50772333	53918781	53988587	53099205	53060424	32886890	32547660	33072343	32708987
2556	52176212	52972520	51392832	54415180	49510652	54117857	49655435	56961811	59932450	51312685	56726539	48810005	48479072	55312318	49513237	53841218		2556	49329673	50469840	49800218	50575842	50487938	50247495	49438260	50715454	54011855	54014441	53156084	53181938	32770314	32394251	32872341	32600699
2574	52152944	52902713	51369564	54378984	49557189	53952391	49557189	56930786	59911767	51258391	56716197	48874640	48504926	55369197	49559775	53784339		2574	49360698	50441401	49784706	50578427	50495694	50141493	49438260	50694771	53952391	53998928	53194865	53096619	32599594	32298302	32773813	32494805
2592	52181383	52995788	51429028	54448790	49619239	54110101	49572702	56899761	59922109	51273903	56770491	49063376	48613514	55307147	49492554	53740387		2592	49303819	50462084	49838999	50630136	50498280	50306959	49505481	50764577	54073905	53993758	53189694	53132815	32542319	32109165	32658526	32308615
2610	52178798	52988032	51447126	54397082	49562360	54125614	49608898	56897176	59898840	51302343	56749807	49133182	48598001	55299391	49541677	53895512		2610	49324502	50438815	49815731	50539646	50487938	50219055	49407235	50772333	54022197	54032539	53220719	53236232	32404564	31977120	32555763	32160915
2628	52160700	52982861	51410930	54544450	49533921	54104930	49603727	57000592	59893669	51292001	56729124	48978057	48533366	55296806	49495140	53810193		2628	49290892	50480182	49735583	50583598	50456913	50224226	49477042	50754235	54089418	54017026	53215548	53171596	32297013	31852809	32405485	32031816
2646	52152944	52990617	51478151	54487571	49570116	54148882	49650264	56912688	60007427	51434199	56762735	49065961	48546293	55374368	49518408	53833462		2646	49296063	50469840	49800218	50661161	50518963	50263007	49549433	50826627	54097174	54104930	53264671	53218134	32203273	31759991	32236975	31932368
2664	52140017	52985447	51405759	54565134	49608898	54128199	49655435	56995422	59937621	51398003	56778247	49138353	48608343	55340758	49536506	53869658		2664	49306404	50493109	49844170	50694771	50575842	50299203	49549433	50821456	54089418	54053222	53259500	53249159	32022977	31625735	32246367	31828500
2682	52183969	53068180	51400589	54629769	49575287	54050637	49603727	56995422	59885913	51354051	56744637	48895324	48654880	55273537	49570116	53781754		2682	49334844	50487938	49784706	50725796	50599111	50340569	49471871	50811115	54042880	54099759	53272427	53290525	31909347	31511553	32069386	31661463
2700	52108992	52969934	51335953	54585817	49572702	54213518	49650264	57044544	60084990	51374735	56757564	49104742	48517854	55309733	49557189	53776583		2700	49290892	50609452	49849341	50661161	50544817	50312130	49557189	50930044	54182493	54130784	53318965	53393942	31798112	31337703	31990380	31521682
2718	52145187	53013886	51403174	54629769	49637337	54190249	49590800	56873907	59968646	51431614	56726539	49084059	48631612	55397637	49562360	53766241		2718	49352942	50637892	49776949	50676673	50534475	50291447	49637337	50875750	54218688	54110101	53368088	53303452	31673249	31230888	31751703	31386322
2736	52160700	52964763	51480736	54500498	49580458	54192834	49676118	57093667	59950548	51372149	56765320	49187475	48657466	55364026	49588214	53750729		2736	49303819	50663746	49717485	50658575	50570671	50392278	49673533	50909360	54107516	54154053	53355161	53347404	31559620	31131992	31645993	31335677
2754	52127090	52972520	51390247	54544450	49655435	54210932	49748510	57029032	60020354	51421272	56829955	49120255	48662637	55439003	49588214	53805022		2754	49363283	50624965	49795047	50712869	50570671	50296617	49608898	50821456	54068735	54050637	53344819	53368088	31402344	30956299	31532916	31168272
2772	52098650	53081107	51449711	54637525	49585629	54086832	49709729	57049715	60017769	51400589	56879078	49060790	48621270	55503639	49559775	53898097		2772	49394308	50640477	49818316	50715454	50568086	50283690	49572702	50940385	54166980	54182493	53406869	53334477	31327574	30833462	31438624	31058510
2790	52036600	53039740	51475566	54655623	49552019	54260055	49725241	57018690	60041038	51434199	56827370	49265038	48579903	55387295	49536506	53851560		2790	49440846	50604282	49764022	50684429	50617209	50348326	49632166	50867994	54195420	54267811	53383600	53360331	31169929	30662742	31292582	30919098
2808	52140017	53140571	51387662	54663379	49577873	54231616	49807974	57080740	60082404	51423857	56848053	49259867	48678149	55526907	49544262	53836047		2808	49365869	50617209	49800218	50728381	50640477	50371594	49606312	50932629	54151468	54231616	53378429	53396527	31056853	30610808	31145067	30791472
2826	52070211	53163840	51392832	54642696	49603727	54048051	49707143	56982495	60074648	51447126	56873907	49151280	48554049	55560518	49562360	53978245		2826	49376211	50624965	49784706	50743894	50679259	50319886	49676118	50981752	54172151	54229030	53463748	53368088	30946538	30468633	31066613	30670293
2844	52021088	53039740	51465224	54637525	49588214	54327276	49730412	57005763	60053965	51460053	56866151	49115084	48631612	55542420	49518408	53908439		2844	49306404	50650819	49831243	50689600	50617209	50353497	49707143	50911946	54154053	54200591	53393942	53461163	30807126	30349847	30948748	30499388
2862	52111577	53055253	51478151	54637525	49639923	54210932	49802804	57101424	60056550	51607422	56954055	49210744	48507512	55560518	49606312	53952391		2862	49409821	50653404	49818316	50761992	50640477	50361253	49660606	50950727	54177322	54298836	53404283	53355161	30735855	30169367	30819281	30371763
2880	52062454	53091449	51426443	54629769	49588214	54241957	49771779	57163473	60072063	51501420	56920445	49228842	48641953	55607055	49588214	53973074		2880	49399479	50591354	49787291	50803358	50655990	50369009	49658021	50937800	54159224	54306592	53427552	53430138	30613202	30080231	30709519	30205094
2898	52057283	53127644	51467809	54691819	49564946	54335032	49691631	57060057	60092746	51480736	56824784	49345186	48680735	55612226	49583044	53926537		2898	49381381	50653404	49818316	50811115	50687015	50405205	49668362	50924873	54164395	54221274	53474090	53463748	30472685	29963656	30611728	30144320
2916	52018502	53063009	51472980	54658209	49608898	54272982	49683875	57083326	60041038	51545372	56876493	49254696	48647124	55519151	49619239	53895512		2916	49306404	50614623	49838999	50844725	50761992	50436230	49740754	51046387	54164395	54340203	53437894	53404283	30353346	29873415	30452979	29979678
2934	52026259	53140571	51418687	54735771	49585629	54244543	49720070	57145376	60066892	51555713	56884249	49252111	48618685	55545005	49732997	53918781		2934	49267623	50650819	49859683	50746479	50661161	50436230	49797633	50966239	54161809	54260055	53443065	53435308	30262738	29702695	30321118	29858682
2952	52049527	53026813	51431614	54813333	49585629	54309178	49743339	57176401	60090161	51524688	56819614	49316746	48543708	55656178	49756266	53908439		2952	49308990	50666331	49859683	50751650	50627550	50511207	49838999	50942971	54200591	54376399	53512871	53499944	30119642	29568440	30176181	29680411
2970	52046942	53104376	51395418	54619427	49593385	54316934	49771779	57166059	60053965	51594495	56850639	49288306	48704003	55596713	49805389	53864487		2970	49254696	50655990	49867439	50803358	50808529	50495694	49813145	50971410	54210932	54267811	53414625	53463748	30048371	29452601	30121484	29573596
2988	52015917	53083692	51439370	54748698	49572702	54182493	49807974	57085911	60041038	51591909	56881663	49321917	48716930	55632909	49766608	53892926		2988	49267623	50604282	49898464	50808529	50707698	50542232	49758852	50950727	54205761	54342788	53476675	53474090	29957394	29344865	29995700	29469175
3006	52018502	53052667	51454882	54841773	49699387	54283324	49769193	57272061	60095331	51628105	56966982	49215915	48680735	55733740	49720070	53903268		3006	49267623	50684429	49911391	50839554	50674088	50526719	49833829	50994679	54275568	54350544	53487017	53510285	29843396	29220554	29931611	29324975
3024	52103821	53065594	51504005	54802992	49608898	54164395	49717485	57292744	60159967	51591909	56954055	49303819	48510097	55669105	49756266	53890341		3024	49329673	50681844	49893293	50831798	50710283	50552573	49766608	51012777	54229030	54425521	53536140	53533554	29705642	29102689	29757392	29182985
3042	51896988	53122473	51485907	54795235	49577873	54337617	49732997	57266890	60131527	51641032	56897176	49215915	48644539	55534663	49730412	53830877		3042	49324502	50699942	49885537	50736138	50614623	50485353	49831243	51059314	54293665	54412594	53556823	53528383	29635660	28918525	29634555	29061068
3060	52057283	53006130	51434199	54826260	49655435	54363472	49789877	57166059	60108258	51684984	56925616	49342600	48623855	55550176	49570116	53929122		3060	49262452	50730967	49978612	50818871	50640477	50521548	49802804	50979166	54391911	54366057	53608531	53569750	29451680	28823497	29506008	28964198
3078	52000404	53063009	51410930	54797821	49603727	54355715	49831243	57207425	60030696	51586738	56910103	49285721	48623855	55705301	49652850	53869658		3078	49290892	50746479	49963099	50878335	50619794	50508621	49831243	51028289	54296251	54376399	53603360	53538725	29329027	28700843	29355915	28857199
3096	52072796	53073351	51338539	54839187	49652850	54291080	49787291	57359965	60141869	51695326	56889420	49241769	48585074	55604470	49616654	53854145		3096	49314161	50759406	49994124	50821456	50666331	50495694	49826072	51015362	54327276	54464303	53629214	53523212	29263833	28596054	29280039	28719996
3114	52041771	53060424	51423857	54795235	49704558	54371228	49802804	57383234	60183235	51669472	56855809	49259867	48598001	55826815	49683875	53903268		3114	49296063	50736138	49996710	50849896	50813700	50583598	49792462	51054143	54283324	54430692	53649898	53577506	29133813	28454616	29162911	28589977
3132	52121919	53016472	51467809	54844358	49645093	54394497	49797633	57308257	60136698	51674642	57016105	49399479	48641953	55767351	49686460	53864487		3132	49327088	50663746	49952758	50888677	50759406	50495694	49774364	51108437	54373813	54407424	53683508	53618873	28949096	28351853	29029024	28417968
3150	52072796	53060424	51457468	54854700	49673533	54164395	49888122	57259134	60170308	51653959	56954055	49363283	48574733	55532078	49738168	53846389		3150	49327088	50883506	49970855	50886092	50718040	50516378	49818316	51121364	54319520	54469473	53662825	53587848	28865854	28196418	28858488	28350011
3168	52065040	53109546	51470395	54813333	49634752	54415180	49903635	57220353	60172894	51700497	56956640	49389138	48572147	55710472	49645093	53810193		3168	49272794	50668917	49986368	50842140	50803358	50500865	49828658	51126535	54329861	54495328	53631800	53499944	28781139	28099917	28816683	28233988
3186	52067625	53218134	51522103	54927092	49696802	54329861	49893293	57352209	60180650	51731521	56925616	49427919	48543708	55645836	49614068	53841218		3186	49321917	50705113	49932074	50968825	50658575	50544817	49771779	51038631	54324690	54469473	53701606	53680923	28676350	27987577	28703422	28102679
3204	52002990	53207792	51439370	54831431	49652850	54358301	49815731	57359965	60183235	51767717	57029032	49396894	48626441	55676861	49639923	53851560		3204	49277965	50787846	49976026	50888677	50661161	50599111	49805389	51090339	54381569	54547036	53740387	53642141	28529939	27912990	28557564	27994943
3222	52067625	53081107	51439370	54896067	49588214	54402253	49844170	57349623	60118600	51723765	57013520	49373625	48566976	55718228	49670948	53944635		3222	49272794	50705113	49913976	50973996	50679259	50454328	49841585	51074827	54272982	54549621	53691264	53605946	28449828	27738034	28378925	27757924
3240	52002990	53109546	51516932	54818504	49686460	54353130	49774364	57274646	60147040	51765132	56910103	49391723	48670393	55643251	49652850	53931708		3240	49345186	50707698	50009637	50971410	50761992	50565500	49831243	51105852	54402253	54443619	53704191	53667996	28310784	27664185	28268058	27683338
3258	51943525	53210378	51545372	54841773	49673533	54340203	49776949	57328940	60103088	51656544	56946299	49327088	48587660	55702715	49590800	53779168		3258	49451187	50702527	50004466	50935214	50702527	50599111	49870024	51191170	54410009	54590988	53626629	53647312	28180028	27505251	28189420	27505067
3276	51915086	53192280	51571226	54854700	49714900	54391911	49818316	57403917	60201333	51723765	56972153	49469285	48680735	55658763	49598556	53820535		3276	49270209	50718040	50014807	50899019	50702527	50612038	49893293	51113608	54298836	54526353	53714533	53613702	28092182	27425324	28106178	27398252
3294	51977136	53135401	51467809	54901237	49694216	54335032	49720070	57424600	60147040	51809084	57000592	49373625	48740199	55692374	49660606	53949806		3294	49342600	50733552	49939830	51041216	50730967	50570671	49818316	51170487	54373813	54575475	53784339	53696435	28000284	27317956	27924961	27317036
3312	51933184	53215548	51519518	54839187	49694216	54332447	49766608	57370306	60190992	51858207	56842882	49451187	48727272	55731155	49608898	53869658		3312	49371040	50782675	49960514	50948141	50774919	50606867	49867439	51134291	54270397	54593573	53667996	53696435	27871185	27165285	27794389	27122006
3330	51956452	53166425	51444541	54846944	49681289	54492742	49820902	57380648	60273725	51762546	56935957	49402065	48608343	55798376	49598556	53908439		3330	49347771	50743894	49957928	50950727	50772333	50612038	49844170	51129120	54280738	54536694	53649898	53714533	27778735	27066020	27729010	27070440
3348	51959038	53106961	51423857	54854700	49701973	54389326	49846756	57504748	60128942	51708253	57000592	49435675	48600587	55762180	49629581	53742973		3348	49316746	50839554	49932074	50878335	50831798	50681844	49867439	51131706	54404838	54526353	53673166	53825706	27640243	26953680	27605621	26891249
3366	51884061	53050082	51457468	54958116	49745925	54539280	49870024	57300500	60134113	51772888	56990251	49513237	48608343	55702715	49603727	53833462		3366	49314161	50793017	49996710	50942971	50774919	50617209	49903635	51111022	54355715	54541865	53693850	53786925	27545951	26875411	27467129	26766938
3384	51894402	53145742	51426443	54945189	49673533	54435863	49859683	57354794	60227187	51834938	56961811	49396894	48636783	55777692	49608898	53859316		3384	49360698	50785260	49965685	50945556	50782675	50565500	49906220	51136877	54298836	54583232	53727460	53812779	27414827	26713530	27338951	26648521
3402	51959038	53135401	51429028	54983971	49683875	54296251	49836414	57328940	60260798	51770303	57080740	49412406	48530781	55671690	49567531	53807608		3402	49280550	50715454	49960514	51007606	50759406	50531890	49880366	51206683	54399667	54619427	53714533	53836047	27283334	26628815	27231952	26575039
3420	51969379	53200036	51563470	54999483	49699387	54394497	49877781	57445283	60227187	51790986	57060057	49489969	48554049	55707886	49577873	53825706		3420	49296063	50692186	49976026	50992093	50782675	50575842	49908806	51139462	54417765	54559963	53810193	53820535	27201749	26530656	27136923	26442625
3438	51894402	53083692	51462639	54981385	49712314	54453961	49875195	57465967	60203919	51749619	57088497	49487383	48574733	55746667	49632166	53851560		3438	49324502	50728381	49945001	51028289	50746479	50591354	49882951	51126535	54438449	54601330	53758485	53789510	27106905	26360857	26992723	26315000
3456	51896988	53099205	51379905	55002068	49738168	54456546	49942416	57517675	60286652	51920257	57003178	49365869	48530781	55702715	49575287	53797266		3456	49190061	50764577	49996710	51059314	50834383	50588769	49929489	51157560	54412594	54578061	53719704	53802437	26984804	26207816	26929739	26226601
3474	51788401	53075936	51400589	55012410	49714900	54518596	49872610	57375477	60271139	51847865	57057472	49544262	48592830	55767351	49639923	53817949		3474	49241769	50710283	49945001	51036045	50826627	50674088	49978612	51204097	54500498	54521182	53758485	53879999	26884987	26090688	26749074	26054960
3492	52026259	53063009	51426443	55025337	49712314	54516011	49952758	57561627	60203919	51847865	57067813	49570116	48512683	55782863	49598556	53900683		3492	49231427	50720625	49911391	51048973	50738723	50586184	49911391	51219610	54492742	54632354	53763656	53771412	26694930	26023652	26642996	25917390
3510	52005575	53130230	51416101	55064118	49634752	54451376	49973441	57484065	60291823	51920257	57052301	49425333	48548878	55772521	49616654	53872243		3510	49182305	50671502	49919147	51025704	50803358	50544817	49911391	51253220	54430692	54593573	53802437	53856731	26568041	25903577	26555518	25829175
3528	52008161	53140571	51465224	54986556	49670948	54559963	49870024	57432356	60242700	51876305	57096253	49469285	48512683	55795790	49619239	53877414		3528	49202988	50694771	49877781	51015362	50813700	50562915	49875195	51214439	54477230	54653038	53799852	53771412	26503215	25762324	26459200	25720703
3546	51979721	53086278	51392832	55012410	49712314	54513425	49939830	57473723	60227187	51917671	57023861	49567531	48502341	55904378	49564946	53823120		3546	49228842	50746479	49872610	51041216	50855067	50575842	49968270	51281660	54438449	54689234	53794681	53913610	26383693	25633961	26336915	25577607
3564	51902159	53163840	51392832	55012410	49621825	54446205	49875195	57398746	60172894	51920257	56959226	49505481	48595416	55844913	49585629	53745558		3564	49218500	50738723	49947587	51131706	50772333	50570671	49929489	51196341	54534109	54616842	53792095	53810193	26300451	25456059	26214262	25464531
3582	51881475	53143157	51364393	54971044	49704558	54559963	49888122	57592652	60258212	51855621	57052301	49554604	48639368	55741497	49549433	53810193		3582	49200402	50749065	49846756	51046387	50767163	50637892	49901049	51260976	54484986	54691819	53755900	53817949	26161039	25365266	26086452	25354769
3600	51925427	53187109	51348880	55038264	49712314	54453961	49833829	57403917	60245285	51925427	57070399	49453773	48616099	55886280	49541677	53773997		3600	49208159	50725796	49898464	51160145	50785260	50578427	50019978	51183414	54456546	54671136	53758485	53820535	26049251	25284971	25996396	25205044
3618	51884061	53130230	51351466	55095143	49720070	54570305	49903635	57507333	60206504	51873719	57021276	49526164	48678149	55870767	49611483	53918781		3618	49166792	50741308	49875195	51033460	50712869	50650819	50032905	51206683	54433278	54746113	53797266	53856731	25938016	25174104	25863061	25124932
3636	51886646	53153498	51374735	55030508	49753681	54484986	49844170	57465967	60271139	51896988	57018690	49557189	48587660	55798376	49598556	53841218		3636	49174548	50676673	49906220	51054143	50824042	50578427	49999295	51258391	54484986	54746113	53761070	53761070	25821440	25081838	25764165	24964526
3654	51930598	53187109	51310099	55007239	49730412	54503084	49838999	57463381	60203919	51933184	57067813	49580458	48564391	55757009	49541677	53854145		3654	49241769	50725796	49859683	51005021	50761992	50635306	50030320	51271318	54461717	54709917	53825706	53877414	25758272	24900437	25662507	24927693
3672	51917671	53052667	51372149	54903823	49748510	54557378	49924318	57540944	60242700	51946111	57010934	49520994	48587660	56007794	49533921	53815364		3672	49234013	50697356	49851926	51170487	50769748	50632721	50027735	51284245	54552207	54746113	53851560	53936878	25645748	24809091	25512229	24862499
3690	51816840	53189694	51398003	55058948	49717485	54459132	49882951	57375477	60229773	51964209	57132449	49526164	48600587	55922475	49479627	53817949		3690	49226257	50746479	49838999	51092925	50697356	50648234	49955343	51338539	54505669	54771967	53799852	53900683	25565268	24715168	25485341	24701171
3708	51822011	53223305	51351466	54999483	49699387	54585817	49854512	57543529	60242700	52002990	56969568	49590800	48587660	55878523	49531335	53688679		3708	49257282	50687015	49836414	51103266	50798187	50676673	49991539	51328197	54448790	54766796	53696435	53911024	25439669	24557707	25291785	24547210
3726	51853036	53194865	51382491	55025337	49722656	54534109	49906220	57460796	60128942	52000404	57093667	49699387	48507512	55800961	49580458	53667996		3726	49187475	50730967	49893293	51134291	50772333	50718040	49976026	51382491	54513425	54756454	53802437	53872243	25331196	24474465	25240956	24453471
3744	51775473	53135401	51317855	55074460	49637337	54495328	49833829	57450454	60190992	51969379	57122107	49539092	48471316	55969013	49520994	53647312		3744	49197817	50759406	49880366	51116193	50780090	50733552	49934660	51390247	54451376	54668550	53719704	53846389	25209832	24367650	25094729	24313874
3762	51793571	53096619	51364393	55087387	49686460	54565134	49913976	57543529	60229773	51909915	57106594	49404650	48471316	55837157	49402065	53696435		3762	49128011	50728381	49888122	51113608	50746479	50720625	50001880	51315270	54588402	54766796	53755900	53931708	25090494	24240577	24993255	24259730
3780	51785815	53184523	51369564	55077045	49593385	54526353	49862268	57533187	60237529	51951282	57098838	49559775	48484243	55919890	49417577	53706777		3780	49153865	50658575	49937245	51059314	50777504	50710283	50043247	51284245	54554792	54774552	53820535	53892926	25024563	24149784	24913328	24104296
3798	51780644	53112132	51312685	55133925	49647679	54572890	49903635	57502163	60170308	52021088	57052301	49595971	48497170	55834571	49417577	53742973		3798	49182305	50798187	49968270	51038631	50821456	50725796	50045832	51390247	54549621	54769381	53745558	53918781	24871523	24003006	24699882	23961200
3816	51783230	53137986	51372149	55113241	49611483	54484986	49877781	57427186	60240115	52023673	57062642	49531335	48515268	55940573	49443431	53817949		3816	49182305	50741308	49947587	51098095	50860237	50601696	49988953	51395418	54598744	54725429	53719704	53923951	24784045	23874091	24693252	23885325
3834	51734107	53094034	51348880	55089973	49603727	54539280	49867439	57553871	60214260	52002990	57109180	49632166	48473902	55733740	49500310	53732631		3834	49210744	50718040	49955343	51090339	50751650	50650819	49950172	51382491	54559963	54790065	53815364	53854145	24647211	23820683	24572072	23759725
3852	51739278	53117303	51330783	55141681	49608898	54585817	49870024	57538358	60307335	51971965	56990251	49523579	48566976	55932817	49451187	53701606		3852	49153865	50710283	49963099	51100681	50803358	50637892	49882951	51372149	54596159	54805577	53830877	53856731	24531740	23691584	24472992	23645543
3870	51765132	53063009	51325612	55141681	49670948	54554792	49880366	57597823	60302164	51979721	57093667	49603727	48551464	55821644	49497725	53776583		3870	49146109	50710283	49999295	51085168	50816285	50648234	50014807	51289416	54634940	54810748	53975660	53908439	24449419	23620497	24399511	23514787
3888	51803913	53057838	51369564	55170120	49704558	54510840	49844170	57512504	60222017	51917671	57000592	49595971	48460974	55940573	49562360	53724875		3888	49210744	50692186	50007051	51043802	50743894	50679259	49981197	51260976	54464303	54771967	53952391	53872243	24338184	23505763	24218662	23435781
3906	51697911	53127644	51235122	55180462	49639923	54598744	49937245	57608164	60307335	51997819	57041959	49515823	48476487	55759594	49580458	53665410		3906	49177134	50710283	49955343	51087754	50878335	50718040	49970855	51320441	54523767	54720259	53781754	53936878	24262677	23389187	24238183	23310181
3924	51669472	53088863	51289416	55193389	49691631	54585817	49838999	57665044	60232358	51902159	57005763	49583044	48458389	55863011	49557189	53647312		3924	49125426	50671502	50004466	51100681	50862823	50586184	50009637	51366978	54510840	54890896	53820535	53929122	24200798	23265245	24051809	23166349
3942	51716009	53070765	51317855	55110656	49611483	54453961	49797633	57618506	60250456	51925427	57062642	49601141	48515268	55852669	49484798	53549067		3942	49109913	50746479	49988953	51092925	50769748	50692186	49924318	51255806	54547036	54771967	53942049	53903268	24102823	23168191	23981090	23098208
3960	51597080	53101790	51204097	55162364	49650264	54622013	49756266	57478894	60309921	52036600	57013520	49588214	48473902	55958671	49484798	53598189		3960	49130596	50953312	50032905	51105852	50746479	50761992	49880366	51325612	54528938	54846944	53861901	53957562	24012951	23078871	23839468	23006310
3978	51620349	53119888	51263562	55164949	49665777	54492742	49815731	57639189	60353873	52039186	57052301	49678704	48468731	55834571	49502896	53631800		3978	49171963	50927458	50025149	51090339	50831798	50640477	49976026	51369564	54510840	54774552	53887756	53918781	23915344	22974818	23729338	22895996
3996	51638447	53073351	51253220	55066704	49647679	54642696	49820902	57631433	60281481	52008161	57158303	49567531	48419608	55930232	49456358	53706777		3996	49089230	50847310	49973441	51072241	50870579	50640477	50019978	51260976	54503084	54720259	53879999	54009270	23794348	22877027	23617366	22763951
4014	51604836	53034569	51227366	55097729	49676118	54570305	49838999	57615921	60224602	52044356	57091082	49626996	48494585	55855255	49383967	53714533		4014	48990984	50917116	49983783	51092925	50906775	50609452	49919147	51310099	54554792	54720259	53872243	53996343	23676851	22806308	23524916	22709807
4032	51646203	53073351	51232537	55185633	49572702	54578061	49872610	57553871	60335775	51995234	57129863	49598556	48523024	55894036	49414992	53582677		4032	49122840	50875750	50053589	51198926	50800773	50694771	49947587	51382491	54482401	54821090	53846389	54024782	23566537	22679788	23448856	22556582
4050	51651374	53052667	51209268	55180462	49585629	54650452	49898464	57556456	60260798	52005575	57067813	49595971	48486829	55757009	49373625	53587848		4050	49084059	50805944	50025149	51090339	50751650	50666331	49895878	51284245	54567719	54844358	53892926	54027368	23474455	22544796	23286424	22513856
4068	51664301	53060424	51214439	55131339	49603727	54562548	49815731	57621092	60296994	52002990	57093667	49637337	48450633	55847498	49456358	53528383		4068	49125426	50904189	50014807	51152389	50811115	50679259	49857097	51273903	54565134	54808163	53885170	54004099	23400605	22506305	23202998	22401332
4086	51599665	53019057	51276489	55221829	49549433	54619427	49838999	57662458	60296994	51966794	57054886	49541677	48442877	55948330	49446017	53538725		4086	49047863	50818871	50105297	51087754	50790431	50583598	49942416	51400589	54536694	54813333	53856731	54099759	23270586	22371313	23097472	22330061
4104	51558299	53044911	51268733	55278708	49590800	54671136	49921733	57657287	60224602	52057283	57041959	49639923	48448047	55953500	49417577	53634385		4104	49086644	50805944	50058759	51069656	50824042	50614623	49983783	51273903	54554792	54828846	53841218	53991172	23156772	22263762	22974450	22158236
4122	51630690	53081107	51263562	55159779	49531335	54526353	49872610	57600408	60232358	52046942	57057472	49626996	48466145	55878523	49402065	53510285		4122	49027180	50712869	50001880	51095510	50782675	50743894	49970855	51405759	54531523	54859871	53908439	54004099	23058429	22183466	22855849	22075730
4140	51633276	53037155	51242878	55242512	49510652	54536694	49890708	57489235	60302164	52023673	57005763	49546848	48450633	55886280	49365869	53574921		4140	49050449	50821456	50040662	51170487	50852481	50749065	50004466	51485907	54513425	54834017	53820535	53991172	22966899	22078493	22806124	21978307
4158	51558299	53081107	51248049	55159779	49593385	54223859	49908806	57463381	60242700	51995234	57008349	49624410	48448047	55896621	49319331	53489602		4158	48990984	50746479	50001880	51126535	50769748	50754235	49983783	51395418	54461717	54810748	53882585	53954976	22896365	21997460	22702624	21913482
4176	51622934	53083692	51237708	55177877	49479627	54557378	49805389	57615921	60222017	52057283	56998007	49577873	48393754	56023306	49342600	53466333		4176	49003911	50839554	49973441	51113608	50743894	50728381	49945001	51392832	54469473	54797821	53882585	54006685	22788629	21885673	22636141	21814586
4194	51553128	53112132	51229951	55195974	49567531	54562548	49862268	57574554	60190992	52049527	56985080	49541677	48401510	55839742	49340015	53458577		4194	48988399	50844725	49994124	51116193	50756821	50619794	49929489	51374735	54596159	54826260	53877414	54035124	22694521	21782909	22466158	21713664
4212	51527274	53065594	51196341	55139095	49505481	54433278	49769193	57540944	60157381	52057283	57049715	49580458	48393754	55901792	49290892	53510285		4212	49029765	50795602	49970855	51196341	50743894	50710283	49955343	51403174	54539280	54862456	53877414	54029953	22579971	21719741	22378864	21589537
4230	51522103	52951836	51160145	55211487	49492554	54335032	49748510	57584896	60128942	52041771	56930786	49572702	48404095	55922475	49376211	53494773		4230	49016838	50805944	49986368	51121364	50777504	50653404	49916562	51382491	54508255	54823675	53781754	53996343	22465053	21589353	22277390	21512925
4248	51573811	53122473	51157560	55133925	49502896	54598744	49727827	57556456	60147040	52067625	56969568	49549433	48370485	55930232	49407235	53396527		4248	49009082	50803358	49970855	51180829	50749065	50653404	49988953	51418687	54554792	54888310	53929122	54058393	22354923	21506479	22197278	21438155
4266	51524688	52988032	51180829	55105485	49531335	54606500	49771779	57623677	60209090	52090894	56982495	49593385	48321362	55844913	49409821	53375844		4266	49027180	50759406	49945001	51118779	50679259	50637892	49911391	51361807	54461717	54862456	53869658	53998928	22279231	21386589	22110537	21348835
4284	51467809	53052667	51188585	55195974	49430504	54660794	49771779	57711581	60178065	51990063	56961811	49601141	48385997	55930232	49435675	53430138		4284	49047863	50772333	49957928	51048973	50694771	50622379	49862268	51436784	54492742	54849529	53854145	54011855	22202067	21261541	22070942	21267987
4302	51540201	53031984	51098095	55149437	49546848	54562548	49745925	57654702	60113429	52059869	56943713	49500310	48321362	55842328	49446017	53489602		4302	49024594	50790431	49859683	51067070	50756821	50692186	49882951	51390247	54490157	54779723	53794681	54084247	22078308	21252333	21936318	21165039
4320	51496249	53073351	51211854	55193389	49575287	54195420	49764022	57701239	60157381	52059869	57036788	49570116	48290337	55888865	49427919	53479260		4320	48957374	50777504	49926903	51100681	50749065	50844725	49895878	51333368	54407424	54818504	53931708	54042880	21969468	21144045	21810902	21080877
4338	51566055	53011301	51198926	55159779	49523579	54598744	49699387	57628848	60147040	52054698	56992836	49585629	48362729	55896621	49347771	53489602		4338	48941861	50754235	49901049	51077412	50692186	50761992	49934660	51369564	54430692	54831431	53861901	54076491	21892303	21061908	21803536	21012552
4356	51506591	52959592	51126535	55219243	49464115	54301422	49714900	57587481	60162552	52026259	57010934	49619239	48354973	55994867	49283136	53450821		4356	48949617	50692186	49864854	51123949	50697356	50622379	49913976	51346295	54484986	54777138	53916195	54042880	21807035	20969826	21654547	20944411
4374	51516932	53057838	51139462	55260610	49497725	54598744	49774364	57530602	60170308	52039186	56972153	49518408	48365314	55775107	49288306	53391356		4374	48975472	50684429	49854512	51118779	50772333	50687015	49965685	51441955	54534109	54841773	53843804	54014441	21702062	20860801	21564307	20845883
4392	51550543	53013886	51113608	55206316	49500310	54580646	49676118	57776216	60214260	52015917	57021276	49570116	48331704	55870767	49340015	53370673		4392	48931520	50658575	49851926	51162731	50728381	50767163	49867439	51452297	54614257	54834017	53805022	53993758	21633000	20779953	21491562	20733912
4410	51429028	52959592	51077412	55258024	49440846	54565134	49751095	57809827	60227187	51953867	57036788	49544262	48210189	55909548	49319331	53357746		4410	48848786	50666331	49857097	51123949	50761992	50681844	49890708	51480736	54616842	54777138	53957562	54055807	21565964	20686213	21339074	20694316
4428	51449711	52936324	51144633	55242512	49520994	54422936	49725241	57623677	60105673	52093479	56910103	49523579	48269654	55813888	49252111	53370673		4428	48861713	50612038	49797633	51105852	50767163	50663746	49911391	51426443	54596159	54815919	53825706	54027368	21505006	20642566	21257306	20587870
4446	51460053	52995788	51090339	55208901	49451187	54559963	49771779	57721923	60162552	52031429	56998007	49479627	48300679	55762180	49254696	53344819		4446	48822932	50617209	49844170	51087754	50694771	50614623	49983783	51330783	54554792	54844358	53882585	53996343	21423606	20520097	21226550	20479950
4464	51447126	52988032	51154974	55188218	49435675	54572890	49820902	57667629	60084990	51997819	56948884	49559775	48323948	55816473	49296063	53355161		4464	48884982	50645648	49805389	51038631	50697356	50674088	49911391	51416101	54518596	54865042	53859316	54001514	21326551	20451773	21142019	20411257
4482	51382491	52969934	51085168	55247683	49453773	54627184	49758852	57634019	60136698	52054698	56961811	49655435	48298093	55764765	49308990	53344819		4482	48921178	50630136	49885537	51147218	50798187	50710283	49921733	51405759	54557378	54756454	53805022	53991172	21247913	20388052	21035756	20336302
4500	51410930	52923397	51134291	55219243	49373625	54575475	49769193	57584896	60092746	51956452	56943713	49533921	48194677	55749253	49306404	53285354		4500	48910836	50612038	49864854	51118779	50901604	50645648	49937245	51366978	54526353	54823675	53879999	53954976	21162461	20332066	20959697	20287683
4518	51359222	52933738	51105852	55195974	49433090	54559963	49758852	57613335	60082404	52028844	56930786	49575287	48238629	55715642	49283136	53329306		4518	48985813	50601696	49818316	51129120	50798187	50552573	49823487	51333368	54557378	54901237	53841218	54071320	21086217	20244588	20903343	20192101
4536	51361807	52951836	51134291	55239926	49466700	54472059	49761437	57546115	60095331	52052113	56889420	49683875	48238629	55852669	49262452	53316379		4536	48939276	50568086	49828658	51147218	50865408	50596525	49849341	51447126	54435863	54849529	53779168	53947220	20994135	20182341	20758958	20123408
4554	51385076	52905299	51023118	55193389	49430504	54417765	49732997	57522846	59966061	52023673	56897176	49590800	48243800	55886280	49128011	53290525		4554	49022009	50622379	49849341	51147218	50839554	50676673	49833829	51449711	54505669	54839187	53843804	53970489	20922496	20083261	20734096	20023960
4572	51312685	52925982	51048973	55185633	49371040	54632354	49758852	57670214	60087575	52028844	56879078	49541677	48212775	55793205	49208159	53215548		4572	48928934	50624965	49877781	51116193	50834383	50679259	49921733	51351466	54497913	54839187	53686093	54029953	20827099	20036667	20691002	19986022
4590	51297172	52949251	51038631	55128754	49373625	54547036	49769193	57595237	60087575	52072796	56886834	49583044	48189506	55757009	49192646	53231061		4590	48934105	50529305	49880366	51111022	50749065	50645648	49864854	51279074	54505669	54802992	53745558	54027368	20740726	19945322	20646986	19917329
4608	51250635	52933738	50968825	55312318	49321917	54593573	49709729	57590067	60105673	52028844	56860980	49598556	48150725	55772521	49184890	53207792		4608	48874640	50609452	49779535	51116193	50730967	50557744	49838999	51333368	54510840	54844358	53776583	53970489	20726913	19877181	20542934	19823405
4626	51268733	52975105	51005021	55190804	49378796	54474644	49717485	57634019	60095331	51992648	56791174	49523579	48179164	55847498	49135767	53179353		4626	48903080	50552573	49820902	51100681	50867994	50635306	49854512	51343710	54562548	54784894	53830877	54045466	20637594	19805725	20423780	19775154
4644	51224781	52995788	50984337	55260610	49314161	54562548	49807974	57577139	60046209	52015917	56858395	49580458	48119700	55842328	49151280	53187109		4644	48864299	50578427	49782120	51072241	50723211	50617209	49792462	51335953	54490157	54831431	53807608	53983416	20533726	19757290	20371661	19756922
4662	51237708	52931153	51010191	55159779	49350356	54265226	49714900	57574554	60035867	51974550	56850639	49479627	48148140	55749253	49104742	53225890		4662	48835859	50555159	49818316	51136877	50715454	50671502	49774364	51478151	54521182	54746113	53758485	53996343	20464664	19706093	20277553	19667603
4680	51248049	52889786	50968825	55229585	49288306	54547036	49748510	57530602	60025525	51928013	56881663	49453773	48122285	55682032	49115084	53117303		4680	48848786	50531890	49823487	51092925	50751650	50671502	49844170	51573811	54461717	54849529	53781754	53892926	20369635	19629296	20196890	19604250
4698	51222195	52910470	51012777	55154608	49355527	54541865	49709729	57582310	60079819	52026259	56871322	49575287	48093846	55720813	49115084	53137986		4698	48828103	50578427	49779535	51103266	50694771	50609452	49890708	51423857	54420351	54896067	53742973	54024782	20306836	19574047	20123592	19577362
4716	51147218	52861347	51017948	55245097	49265038	54500498	49632166	57553871	60100502	51948696	56850639	49526164	48197262	55819059	49068546	53086278		4716	48833274	50534475	49807974	51079997	50702527	50622379	49844170	51387662	54482401	54826260	53794681	54071320	20216043	19520087	20045691	19460602
4734	51201512	52812224	50976581	55229585	49290892	54479815	49647679	57577139	60110844	52013331	56899761	49502896	48153310	55837157	49019424	53006130		4734	48872055	50617209	49745925	51067070	50767163	50663746	49877781	51457468	54407424	54782308	53745558	54089418	20121198	19439423	19988969	19435924
4752	51219610	52866518	50963654	55185633	49283136	54469473	49531335	57525431	60116015	52044356	56832541	49505481	48153310	55713057	49063376	53135401		4752	48830688	50570671	49766608	51085168	50676673	50498280	49833829	51364393	54435863	54800406	53711948	54086832	20069817	19386568	19912172	19414377
4770	51173072	52843249	50911946	55128754	49226257	54510840	49598556	57548700	60030696	51969379	56897176	49471871	48176579	55816473	48947032	53081107		4770	48745370	50612038	49779535	50992093	50668917	50493109	49836414	51354051	54500498	54834017	53722289	54014441	20005912	19345316	19828193	19408668
4788	51185999	52838078	50862823	55208901	49190061	54262640	49554604	57543529	60053965	52054698	56827370	49446017	48166237	55844913	49047863	53044911		4788	48711759	50591354	49766608	51012777	50774919	50601696	49756266	51323026	54420351	54787479	53683508	54058393	19932430	19280490	19732060	19348078
4806	51090339	52827736	50950727	55115827	49270209	54544450	49601141	57613335	60061721	51928013	56824784	49557189	48155896	55806132	49016838	53088863		4806	48678149	50624965	49743339	51079997	50671502	50568086	49823487	51390247	54487571	54844358	53655068	53947220	19865026	19237211	19687124	19314929
4824	51082583	52807053	50878335	55123583	49208159	54528938	49593385	57496992	60010013	52036600	56879078	49513237	48078333	55713057	49009082	53060424		4824	48776395	50591354	49707143	51025704	50655990	50555159	49805389	51320441	54534109	54779723	53699021	54084247	19831324	19193380	19630586	19283805
4842	51030875	52812224	50927458	55177877	49169378	54521182	49557189	57579725	59991915	51971965	56819614	49577873	48029211	55581201	48983228	53122473		4842	48644539	50503450	49683875	51054143	50606867	50469840	49725241	51258391	54404838	54774552	53711948	53988587	19736480	19135000	19526717	19220268
4860	50950727	52832907	50883506	55237341	49218500	54420351	49570116	57559042	60046209	52034015	56788589	49502896	48039552	55744082	48962545	53073351		4860	48657466	50542232	49738168	51020533	50733552	50405205	49862268	51341124	54472059	54841773	53670581	54009270	19665393	19102772	19469810	19172386
4878	51028289	52768272	50904189	55283878	49213330	54443619	49520994	57571969	60004842	51977136	56819614	49611483	48047308	55808717	48916007	53065594		4878	48598001	50529305	49691631	51064485	50627550	50542232	49945001	51351466	54464303	54813333	53714533	54032539	19574231	19060782	19430399	19117873
4896	51017948	52894957	50824042	55141681	49228842	54389326	49477042	57590067	59893669	51940940	56860980	49407235	48119700	55684617	48853957	52990617		4896	48634197	50544817	49673533	51023118	50521548	50485353	49828658	51374735	54425521	54841773	53699021	53939464	19527085	18984170	19400749	19129660
4914	50953312	52892372	50805944	55133925	49314161	54257470	49520994	57507333	59960890	51956452	56801516	49425333	48104187	55630324	48843616	53006130		4914	48626441	50467255	49658021	51113608	50560330	50617209	49818316	51281660	54466888	54790065	53699021	53957562	19451947	18947890	19316218	19063545
4932	50953312	52879445	50785260	55162364	49298648	54484986	49577873	57719337	59919523	51948696	56757564	49440846	47982673	55627738	48931520	52928568		4932	48600587	50529305	49707143	50992093	50604282	50446571	49820902	51279074	54438449	54784894	53675752	53921366	19421375	18910689	19302958	19031500
4950	50862823	52853591	50829212	55120997	49298648	54518596	49477042	57540944	59904011	51948696	56809272	49430504	48013698	55684617	48916007	52933738		4950	48639368	50565500	49673533	51023118	50578427	50480182	49815731	51245464	54425521	54862456	53587848	53965318	19350656	18895403	19206640	18990248
4968	50932629	52832907	50808529	55087387	49210744	54327276	49518408	57597823	59860059	52023673	56840297	49412406	48036967	55731155	48923763	53024228		4968	48530781	50513792	49634752	51098095	50609452	50539646	49745925	51237708	54446205	54867627	53662825	53913610	19303695	18855992	19161152	19026712
4986	50979166	52825151	50777504	55172706	49166792	54399667	49508067	57610750	59906596	51997819	56711026	49420163	48065406	55632909	48900495	52998374		4986	48528195	50518963	49637337	51082583	50537061	50521548	49797633	51253220	54376399	54844358	53686093	53916195	19241447	18863911	19143656	18973120
5004	50958483	52729491	50720625	55118412	49223671	54487571	49508067	57378063	59914353	51964209	56757564	49508067	47951648	55519151	48926349	53021642		5004	48510097	50508621	49678704	51090339	50495694	50475011	49782120	51302343	54443619	54782308	53730045	53859316	19197800	18812714	19093748	18901481
5022	50930044	52677782	50767163	55113241	49184890	54451376	49479627	57582310	59976402	51966794	56698099	49355527	47918038	55741497	48882397	52995788		5022	48486829	50485353	49629581	51090339	50472425	50418132	49712314	51255806	54404838	54821090	53688679	53817949	19130949	18786746	19042734	18897797
5040	50973996	52716564	50671502	55108070	49156450	54159224	49396894	57437527	59898840	51984892	56669660	49427919	47995600	55570859	48841030	52985447		5040	48466145	50472425	49655435	51077412	50459498	50379351	49735583	51211854	54391911	54808163	53611116	53903268	19116400	18726709	18975514	18851940
5058	50955898	52788955	50697356	55074460	49231427	54572890	49508067	57525431	59906596	52015917	56716197	49389138	47938721	55635495	48773809	52902713		5058	48489414	50464669	49590800	51051558	50596525	50415546	49748510	51219610	54373813	54867627	53660239	53903268	19082514	18746415	18953231	18804979
5076	50973996	52786370	50674088	55077045	49213330	54552207	49466700	57473723	59872986	51925427	56615366	49373625	47954234	55656178	48750541	52923397		5076	48458389	50464669	49660606	50999850	50521548	50410376	49828658	51214439	54360886	54800406	53737802	53991172	19019898	18713818	18937024	18778275
5094	50968825	52708807	50692186	55131339	49164207	54267811	49477042	57502163	59955719	51948696	56736880	49378796	47928379	55741497	48791907	52933738		5094	48437706	50568086	49689045	51043802	50549988	50335399	49748510	51240293	54309178	54735771	53618873	53872243	18963544	18679747	18876803	18746967
5112	50994679	52688124	50687015	55002068	49164207	54469473	49422748	57528017	59896255	51943525	56599854	49213330	47850817	55798376	48763468	52946665		5112	48481658	50485353	49735583	51010191	50537061	50420717	49707143	51129120	54316934	54756454	53665410	53859316	18893193	18662252	18841811	18717501
5130	50870579	52644172	50624965	55053777	49166792	54459132	49474456	57587481	59798009	51832353	56638635	49296063	47941307	55607055	48763468	52913055		5130	48479072	50423303	49745925	50973996	50547402	50356082	49709729	51198926	54249713	54730600	53631800	53810193	18860596	18610317	18798901	18690245
5148	50855067	52688124	50715454	55035679	49133182	54441034	49487383	57517675	59834205	51876305	56594683	49412406	47943892	55583786	48843616	52863932		5148	48448047	50374180	49670948	51002435	50544817	50356082	49836414	51160145	54384155	54771967	53611116	53921366	18810135	18581035	18736838	18669066
5166	50870579	52628660	50637892	55128754	49159036	54027368	49489969	57476308	59844546	51904744	56656733	49461529	47956819	55537249	48740199	52835493		5166	48388583	50469840	49691631	50958483	50568086	50356082	49838999	51165316	54283324	54740942	53626629	53885170	18748440	18559488	18702031	18630760
5184	50826627	52631245	50586184	55133925	49179719	54402253	49438260	57463381	59816107	51881475	56630878	49430504	47961990	55663934	48706589	52804468		5184	48313606	50392278	49681289	50932629	50568086	50441401	49789877	51178243	54311763	54650452	53598189	53856731	18744205	18531311	18714002	18619894
5202	50834383	52626074	50640477	55154608	49208159	54099759	49425333	57450454	59743715	51909915	56563658	49451187	47915452	55705301	48755711	52796711		5202	48295508	50441401	49645093	50966239	50568086	50327642	49797633	51162731	54324690	54753869	53574921	53841218	18686009	18470169	18702399	18587665
5220	50829212	52633830	50635306	55097729	49125426	54461717	49427919	57434942	59823863	51845280	56571414	49347771	47861159	55622568	48670393	52597635		5220	48264483	50400034	49647679	50878335	50516378	50387107	49722656	51116193	54324690	54691819	53564579	53882585	18669802	18473299	18687850	18549175
5238	50857652	52576951	50487938	55154608	49112498	54404838	49417577	57393575	59751472	51834938	56568829	49404650	47938721	55524322	48641953	52711393		5238	48326533	50353497	49575287	50924873	50583598	50366424	49712314	51147218	54428107	54764211	53618873	53882585	18624682	18492821	18621736	18569065
5256	50849896	52582122	50544817	55110656	49058205	54417765	49425333	57406502	59764399	51873719	56563658	49446017	47874086	55542420	48675564	52685539		5256	48388583	50379351	49619239	50906775	50500865	50446571	49730412	51134291	54353130	54728015	53580092	53851560	18571643	18429284	18586376	18521735
5274	50816285	52553683	50555159	55097729	49045278	54399667	49373625	57297915	59754057	51858207	56592097	49461529	47799109	55604470	48742784	52721735		5274	48393754	50358667	49570116	50844725	50560330	50309544	49740754	51111022	54355715	54733186	53574921	53763656	18541808	18406264	18507001	18519156
5292	50780090	52540756	50547402	55043435	49040107	54285909	49376211	57300500	59772155	51977136	56509364	49334844	47749986	55733740	48592830	52765687		5292	48440291	50301788	49590800	50878335	50531890	50381936	49727827	51178243	54332447	54740942	53507700	53799852	18513263	18357644	18486743	18527444
5310	50723211	52478706	50539646	55077045	49037521	54311763	49363283	57409088	59738544	51917671	56511949	49433090	47739644	55619982	48600587	52719149		5310	48404095	50288861	49541677	50883506	50500865	50381936	49652850	51263562	54285909	54715088	53580092	53794681	18476614	18335545	18481218	18469616
5328	50679259	52514902	50524134	55120997	48993569	54009270	49420163	57409088	59805765	51871134	56555901	49433090	47672424	55653592	48610928	52729491		5328	48357558	50263007	49489969	50966239	50549988	50431059	49660606	51222195	54291080	54709917	53564579	53825706	18442912	18319707	18440518	18450095
5346	50653404	52501974	50506036	55089973	48954788	54239372	49316746	57393575	59810936	51928013	56511949	49489969	47721546	55534663	48623855	52649343		5346	48391168	50314715	49562360	50870579	50472425	50358667	49668362	51113608	54363472	54717673	53551652	53797266	18418234	18312893	18390978	18423207
5364	50632721	52465779	50573257	55092558	49011667	54360886	49347771	57380648	59681665	51834938	56522291	49461529	47734473	55692374	48574733	52667441		5364	48383412	50291447	49448602	50824042	50485353	50363838	49616654	51167902	54270397	54686648	53569750	53846389	18376613	18288399	18353409	18379560
5382	50588769	52452852	50436230	55164949	48921178	54234201	49324502	57370306	59733374	51783230	56449900	49360698	47703449	55705301	48569562	52628660		5382	48365314	50270763	49440846	50824042	50394863	50327642	49642508	51196341	54223859	54640111	53525798	53792095	18356724	18255249	18307184	18361696
5400	50570671	52527829	50511207	55033093	49001326	54068735	49321917	57429771	59728203	51871134	56359410	49347771	47721546	55780278	48592830	52538170		5400	48334289	50229397	49466700	50818871	50456913	50312130	49707143	51118779	54260055	54650452	53564579	53771412	18338123	18204788	18303684	18358381
5418	50495694	52522658	50521548	55082216	48965130	54306592	49373625	57334111	59655811	51767717	56374923	49288306	47675009	55599299	48541122	52566610		5418	48287752	50229397	49440846	50795602	50374180	50275934	49621825	51113608	54296251	54694404	53546481	53848974	18294292	18224310	18303684	18331493
5436	50503450	52452852	50537061	55118412	48882397	54353130	49376211	57422015	59606688	51868548	56439558	49345186	47703449	55578616	48499756	52545926		5436	48173994	50175103	49471871	50764577	50438815	50257836	49588214	51149804	54208347	54624598	53481846	53742973	18259117	18170534	18252119	18277717
5454	50495694	52465779	50480182	55020166	48895324	54216103	49321917	57326354	59629957	51796157	56385264	49293477	47579349	55454516	48507512	52499389		5454	48171408	50188030	49433090	50774919	50462084	50260422	49567531	51149804	54280738	54686648	53564579	53786925	18239043	18146040	18240700	18274218
5472	50516378	52514902	50405205	55056362	48869470	53960147	49319331	57284988	59622201	51803913	56398191	49298648	47569007	55475199	48479072	52540756		5472	48080919	50162176	49469285	50849896	50423303	50208713	49554604	51170487	54130784	54702161	53507700	53830877	18222468	18133149	18196133	18247699
5490	50459498	52489047	50394863	55120997	48815176	54221274	49265038	57241036	59539468	51878890	56413704	49234013	47641399	55506224	48554049	52478706		5490	48140383	50162176	49471871	50875750	50350911	50141493	49539092	51152389	54179907	54606500	53440479	53905854	18190976	18129834	18185635	18213444
5508	50482767	52468364	50431059	55030508	48815176	54172151	49267623	57253963	59583420	51816840	56385264	49350356	47610374	55358855	48520439	52439925		5508	48080919	50151834	49461529	50785260	50348326	50198372	49580458	51237708	54174736	54686648	53419796	53784339	18165930	18074769	18144383	18176059
5526	50394863	52385631	50412961	55004654	48859128	54120443	49270209	57279817	59498101	51829767	56359410	49200402	47612959	55410564	48512683	52429583		5526	48130042	50118224	49546848	50875750	50306959	50270763	49668362	51183414	54177322	54611671	53453406	53823120	18110865	18074032	18158747	18191713
5544	50405205	52401143	50412961	55009825	48890153	54104930	49221086	57178986	59500687	51757376	56318044	49182305	47597447	55524322	48473902	52383045		5544	48088675	50063930	49539092	50831798	50345740	50224226	49673533	51152389	54221274	54601330	53453406	53802437	18096316	18052117	18097421	18202578
5562	50418132	52432168	50356082	55071875	48887568	54195420	49252111	57323769	59498101	51788401	56390435	49200402	47667253	55459687	48373070	52393387		5562	48003356	50107882	49497725	50860237	50389692	50312130	49619239	51147218	54177322	54660794	53435308	53779168	18076610	18034437	18049354	18192449
5580	50325057	52426997	50369009	55012410	48830688	54154053	49171963	57246207	59438637	51728936	56346483	49249525	47607788	55459687	48375656	52269287		5580	48067992	50061345	49482212	50754235	50374180	50242324	49603727	51191170	54161809	54598744	53349990	53781754	18103498	17995762	18042724	18175875
5598	50415546	52331337	50369009	55009825	48820347	54141126	49205573	57292744	59500687	51741863	56338727	49246940	47558665	55413149	48375656	52266702		5598	48075748	50082028	49438260	50798187	50369009	50252665	49616654	51154974	54146297	54601330	53344819	53730045	18096868	17991158	18042908	18135543
5616	50394863	52385631	50353497	54963287	48807420	54073905	49200402	57241036	59456734	51829767	56382679	49259867	47615545	55361441	48373070	52246019		5616	48086090	50061345	49365869	50761992	50314715	50224226	49590800	51229951	54125614	54637525	53388771	53758485	18069980	17982871	18020624	18149539
5634	50353497	52331337	50317301	54999483	48789322	53815364	49190061	57259134	59505857	51788401	56390435	49151280	47605203	55410564	48429949	52297727		5634	48067992	50022564	49417577	50730967	50425888	50203543	49564946	51160145	54195420	54549621	53474090	53724875	18062614	17998709	18037752	18100367
5652	50283690	52336508	50275934	55048606	48768639	54112687	49166792	57207425	59456734	51757376	56338727	49246940	47633642	55415735	48251556	52328752		5652	48042138	50019978	49381381	50697356	50387107	50224226	49541677	51056729	54156639	54632354	53484431	53657654	18046223	17951747	18018415	18059483
5670	50263007	52328752	50229397	55004654	48776395	54141126	49143523	57241036	59508443	51747034	56374923	49164207	47579349	55405393	48300679	52277044		5670	48018869	49911391	49383967	50697356	50301788	50219055	49539092	51082583	54166980	54611671	53365502	53655068	18009206	17923754	18026518	18070165
5688	50288861	52277044	50180274	54947775	48804834	54004099	49130596	57235865	59446393	51790986	56380093	49187475	47514713	55395051	48277410	52238262		5688	47941307	49983783	49324502	50684429	50299203	50237153	49539092	51095510	54112687	54513425	53401698	53688679	17974584	17915835	17984160	18027991
5706	50327642	52341679	50206128	54994312	48802249	54154053	49053034	57060057	59485174	51806498	56336141	49236598	47457834	55333001	48225702	52258946		5706	47933550	49929489	49345186	50705113	50296617	50234568	49520994	51082583	54125614	54508255	53399113	53717118	17967033	17915283	17949906	18010311
5724	50283690	52287385	50162176	54978800	48732443	54205761	49060790	57166059	59448978	51811669	56302531	49156450	47478518	55314903	48246385	52240848		5724	47884427	49893293	49345186	50666331	50325057	50211299	49554604	51017948	54014441	54505669	53282769	53670581	17909942	17898524	17913625	17964639
5742	50309544	52266702	50141493	54929677	48719516	54135955	49073717	57230694	59461905	51749619	56245652	49184890	47447493	55268366	48295508	52264116		5742	47920623	49903635	49280550	50593940	50369009	50154420	49577873	51092925	54081662	54441034	53321550	53642141	17887842	17887290	17922097	17967769
5760	50247495	52266702	50175103	54971044	48667807	54097174	48996155	57256548	59433466	51728936	56258579	49257282	47388028	55312318	48148140	52227921		5760	47868915	49826072	49303819	50661161	50237153	50157005	49497725	51051558	54019612	54472059	53313794	53621458	17890421	17887842	17874582	17928727
5778	50213884	52266702	50213884	54937433	48675564	54084247	48959959	57067813	59436051	51793571	56243067	49086644	47315637	55268366	48073163	52212408		5778	47853402	49867439	49342600	50617209	50180274	50237153	49461529	51038631	54006685	54510840	53256915	53582677	17846774	17880844	17838118	17906995
5796	50294032	52248604	50157005	54870212	48662637	54073905	48959959	57098838	59407612	51666886	56248237	49171963	47380272	55193389	48135212	52150358		5796	47778426	49810560	49164207	50583598	50278520	50115639	49451187	51064485	53993758	54474644	53264671	53629214	17834251	17829462	17809204	17894472
5814	50234568	52225335	50076857	54865042	48618685	54081662	48978057	57168644	59335220	51684984	56276677	49076303	47388028	55270951	48189506	52150358		5814	47827548	49844170	49143523	50604282	50306959	50084614	49510652	50989508	53942049	54446205	53228475	53618873	17797786	17793366	17819333	17873293
5832	50193201	52225335	50092370	54885725	48683320	53874829	49029765	57111765	59389514	51664301	56162919	49192646	47419053	55216658	48267068	52052113		5832	47770669	49877781	49218500	50653404	50237153	50136322	49425333	51023118	54001514	54461717	53264671	53618873	17773661	17800549	17794103	17808836
5850	50193201	52103821	50131151	54839187	48709174	53986001	49071132	57034203	59348147	51708253	56209456	49042692	47276855	55289049	48173994	52098650		5850	47765498	49932074	49184890	50733552	50247495	50128566	49446017	50945556	54089418	54456546	53262086	53518042	17760217	17797234	17774213	17843090
5868	50188030	52140017	50115639	54839187	48691076	54045466	49001326	57186742	59317122	51646203	56118967	49086644	47302710	55198560	48181750	52046942		5868	47713790	49945001	49272794	50725796	50123395	50105297	49383967	51017948	53965318	54389326	53125059	53561994	17733881	17772740	17776239	17853956
5886	50102711	52212408	50058759	54844358	48680735	53942049	49042692	57111765	59267999	51656544	56121552	49109913	47292368	55229585	48220531	51997819		5886	47664667	49906220	49246940	50728381	50260422	50113053	49440846	50992093	54011855	54373813	53189694	53510285	17727804	17756718	17732776	17842354
5904	50157005	52103821	50038076	54808163	48623855	53825706	48978057	57098838	59322293	51677228	56147406	49009082	47282026	55139095	48173994	51933184		5904	47677594	49924318	49239184	50702527	50221640	49970855	49402065	50986923	54004099	54430692	53218134	53530969	17713255	17718596	17673107	17833330
5922	50162176	52098650	50032905	54813333	48579903	54040295	48879811	57160888	59198193	51708253	56059502	49094401	47276855	55152022	48111944	51990063		5922	47711205	50025149	49190061	50684429	50131151	49942416	49383967	50997264	53957562	54430692	53197450	53507700	17669240	17704783	17698338	17817676
5940	50113053	52028844	50035491	54839187	48579903	54022197	48905665	57129863	59273170	51682399	56046575	49003911	47235489	55162364	48153310	51894402		5940	47690521	49880366	49156450	50705113	50105297	49996710	49355527	50973996	53996343	54311763	53148328	53512871	17675501	17710492	17691155	17803495
5958	50032905	52093479	50063930	54872798	48543708	54060978	48900495	57093667	59221462	51684984	56080186	49117669	47269099	55201145	48080919	51959038		5958	47631057	49872610	49192646	50668917	50058759	49988953	49365869	50937800	53993758	54513425	53169011	53481846	17626514	17670161	17656717	17771082
5976	50058759	52059869	49968270	54792650	48566976	53797266	48895324	56992836	59218877	51728936	56054331	49130596	47403541	55216658	48026625	51809084		5976	47612959	49846756	49182305	50601696	50092370	49988953	49324502	50901604	53898097	54469473	53094034	53603360	17619147	17634985	17649718	17740143
5994	50040662	52057283	49942416	54867627	48564391	54076491	48879811	57111765	59257658	51710838	56080186	48998740	47292368	55133925	48060235	51912500		5994	47607788	49787291	49138353	50619794	50053589	50022564	49381381	50888677	53916195	54366057	53166425	53487017	17595942	17613438	17618963	17703126
6012	50063930	51982306	50004466	54839187	48491999	53936878	49037521	57129863	59110289	51705667	56010379	49032351	47333735	55154608	48011113	51832353		6012	47584520	49745925	49138353	50573257	50100126	50063930	49303819	50857652	53918781	54428107	53171596	53530969	17568502	17617674	17553769	17683973
6030	50038076	51995234	49991539	54815919	48528195	53926537	48897909	57135034	59094777	51622934	55932817	49009082	47230318	55126168	47894769	51827182		6030	47532811	49753681	49109913	50506036	50032905	50009637	49301234	50948141	53898097	54376399	53228475	53497358	17555058	17646772	17585629	17665741
6048	49903635	51940940	49913976	54774552	48396339	53856731	48918592	57029032	59115460	51547957	55979354	48890153	47178610	55144266	47861159	51816840		6048	47548324	49730412	49094401	50475011	50118224	49991539	49319331	50914531	53877414	54453961	53117303	53489602	17548796	17616385	17585629	17661873
6066	49932074	52015917	49911391	54746113	48409266	54048051	48952203	57075569	59107704	51537616	56064673	49037521	47144999	55077045	47871500	51752205		6066	47540568	49707143	49032351	50506036	50151834	49983783	49262452	50927458	53854145	54350544	53153498	53510285	17493916	17584340	17520988	17612333
6084	49903635	51951282	49937245	54790065	48486829	53967903	48965130	57003178	59102533	51545372	56012965	48949617	47201878	55146852	47855988	51757376		6084	47600032	49694216	49022009	50477596	50146664	49929489	49159036	50937800	53926537	54311763	53140571	53585262	17504045	17564450	17504413	17634433
6102	49862268	51912500	49970855	54774552	48466145	53890341	48957374	57049715	59071508	51558299	56018136	48910836	47186366	55079631	47824963	51723765		6102	47475932	49771779	49042692	50490523	50061345	49942416	49265038	50839554	53812779	54394497	53106961	53528383	17472368	17560215	17507360	17598705
6120	49846756	51974550	49976026	54728015	48450633	53867072	48879811	57220353	59110289	51553128	55987111	48931520	47152756	55087387	47801694	51747034		6120	47509543	49756266	48959959	50511207	50092370	49916562	49311575	50857652	53833462	54291080	53060424	53455992	17478446	17545297	17465739	17573843
6138	49864854	51943525	49929489	54730600	48396339	53652483	48825518	57202255	59068923	51506591	55948330	48859128	47165683	55025337	47755157	51684984		6138	47442322	49663191	48926349	50469840	50084614	49872610	49262452	50994679	53820535	54257470	53031984	53484431	17452663	17510859	17445112	17543087
6156	49826072	51842694	49901049	54730600	48336875	53890341	48843616	57091082	59035312	51535030	55888865	48848786	47070022	55100314	47739644	51648788		6156	47372516	49727827	48954788	50415546	50115639	49820902	49226257	50963654	53768827	54231616	52988032	53494773	17431852	17480288	17441613	17542903
6174	49720070	51842694	49841585	54751283	48422193	53911024	48830688	57155717	59066337	51514347	55855255	48944447	47108804	54986556	47806865	51664301		6174	47382857	49753681	48895324	50451742	50136322	49872610	49239184	50901604	53722289	54247128	53083692	53437894	17424302	17479735	17391520	17510490
6192	49782120	51824596	49867439	54779723	48347216	53895512	48851372	57101424	59050825	51439370	55847498	48794493	47026070	54929677	47804280	51622934		6192	47362174	49701973	48838445	50394863	50058759	49872610	49259867	50878335	53719704	54322105	53021642	53321550	17393362	17438482	17402202	17491706
6210	49699387	51770303	49802804	54733186	48380827	53830877	48768639	57096253	58988775	51441955	55844913	48841030	46956264	54934848	47835305	51581568		6210	47338905	49645093	48861713	50363838	50032905	49805389	49153865	50867994	53709362	54236786	52959592	53357746	17398519	17418408	17368316	17478814
6228	49645093	51798742	49776949	54800406	48398925	53660239	48698832	56985080	59022385	51400589	55798376	48841030	46982118	54797821	47830134	51692740		6228	47336320	49668362	48874640	50400034	50043247	49875195	49125426	50787846	53771412	54304007	52946665	53381015	17394099	17401281	17342533	17483050
6246	49670948	51785815	49745925	54686648	48354973	53864487	48737614	56969568	58955164	51361807	55831986	48820347	46917483	54901237	47742230	51607422		6246	47349247	49683875	48861713	50379351	50014807	49805389	49208159	50849896	53740387	54249713	52957007	53269842	17358187	17364817	17311778	17471079
6264	49701973	51734107	49784706	54689234	48362729	53825706	48755711	56935957	59012044	51335953	55839742	48934105	46917483	54942604	47760328	51563470		6264	47393199	49583044	48848786	50379351	50051003	49826072	49143523	50774919	53691264	54301422	53000959	53311209	17339218	17359476	17358003	17434062
6282	49634752	51734107	49722656	54686648	48331704	53691264	48763468	57047130	58942237	51359222	55775107	48830688	47028656	55004654	47633642	51628105		6282	47359589	49583044	48846201	50291447	50027735	49673533	49190061	50743894	53699021	54244543	52879445	53269842	17306437	17349899	17310488	17396861
6300	49624410	51803913	49756266	54640111	48336875	53492187	48696247	56954055	58859504	51444541	55736326	48864299	46868360	54955531	47628472	51573811		6300	47325978	49546848	48810005	50294032	49934660	49758852	49215915	50808529	53696435	54223859	52907884	53275013	17310488	17330931	17312514	17377708
6318	49585629	51811669	49691631	54647867	48300679	53833462	48755711	56987665	58895700	51398003	55728569	48763468	46920068	54940019	47669838	51555713		6318	47390614	49526164	48784151	50301788	49983783	49774364	49195232	50829212	53624044	54133370	52871688	53202621	17271998	17341428	17264263	17392810
6336	49588214	51803913	49637337	54645282	48336875	53846389	48667807	56969568	58869846	51364393	55671690	48784151	46971777	54942604	47610374	51491078		6336	47398370	49505481	48828103	50247495	49885537	49787291	49228842	50756821	53600775	54138541	52807053	53290525	17256528	17317302	17260027	17389679
6354	49557189	51741863	49637337	54593573	48246385	53823120	48657466	56873907	58924139	51434199	55653592	48841030	46909727	54885725	47579349	51457468		6354	47346662	49489969	48843616	50203543	49867439	49766608	49236598	50728381	53657654	54110101	52869103	53184523	17251003	17309568	17247136	17368500
																		6372	47315637	49451187	48781566	50229397	49890708	49807974	49218500	50756821	53572335	54110101	52819980	53189694	17224852	17303122	17210487	17336271
																		6390	47269099	49430504	48810005	50115639	49921733	49647679	49231427	50759406	53639556	54143711	52812224	53130230	17225957	17297597	17230193	17351925
																		6408	47222562	49391723	48778980	50229397	49818316	49595971	49166792	50730967	53626629	54107516	52812224	53150913	17254687	17243821	17199990	17318223
																		6426	47243245	49394308	48848786	50144078	49859683	49642508	49109913	50681844	53590433	54060978	52711393	53088863	17214907	17249346	17184336	17297965
																		6444	47173439	49378796	48701418	50144078	49807974	49655435	49161621	50640477	53605946	54014441	52773443	53106961	17191150	17233508	17173655	17281206
																		6462	47214806	49319331	48833274	50159591	49774364	49655435	49151280	50596525	53489602	54029953	52670026	53091449	17165367	17234429	17172365	17273471
																		6480	47129487	49290892	48773809	50144078	49831243	49595971	49171963	50671502	53538725	54094589	52742418	53132815	17157080	17199622	17174760	17248425
																		6498	47142414	49249525	48804834	50146664	49735583	49663191	49060790	50575842	53569750	53991172	52755345	53091449	17128166	17171629	17153397	17216012
																		6516	47144999	49301234	48755711	50146664	49738168	49502896	49037521	50606867	53489602	54017026	52659685	53106961	17124851	17166472	17175865	17216196
																		6534	47085535	49296063	48776395	50177688	49606312	49559775	49050449	50503450	53453406	53954976	52711393	53088863	17099989	17154502	17156159	17213250
																		6552	47095877	49215915	48680735	50159591	49758852	49570116	49009082	50583598	53440479	53942049	52664855	53078521	17097779	17151739	17109197	17202384
																		6570	47098462	49252111	48672978	50071687	49784706	49562360	48996155	50555159	53424967	53957562	52695880	53081107	17050449	17188019	17107724	17222090
																		6588	47139829	49275379	48688491	50094955	49663191	49526164	49022009	50534475	53381015	53903268	52654514	53000959	17028349	17163526	17059473	17219511
																		6606	47015729	49275379	48616099	50097541	49776949	49435675	49001326	50477596	53306038	53998928	52636416	53011301	17021535	17126693	17057815	17206988
																		6624	47080364	49213330	48610928	50107882	49743339	49402065	49003911	50397449	53378429	53887756	52607976	53094034	17015274	17087466	17060394	17171813
																		6642	47103633	49265038	48528195	50089784	49696802	49500310	48877226	50578427	53448235	53903268	52607976	53037155	17002198	17079363	17029823	17130376
																		6660	46997631	49290892	48502341	50113053	49722656	49435675	48841030	50397449	53313794	53882585	52592464	53052667	17011406	17076048	17020062	17127245
																		6678	46899385	49285721	48610928	50105297	49735583	49469285	48890153	50415546	53370673	53908439	52636416	53008715	16990780	17052106	17003671	17088571
																		6696	46953679	49290892	48507512	49994124	49665777	49461529	48900495	50343155	53293111	53931708	52595049	52967349	16975126	17025955	16968496	17082493
																		6714	46855433	49213330	48440291	50094955	49639923	49420163	48802249	50410376	53349990	53830877	52613147	52982861	16955052	17047871	16935899	17054132
																		6732	46961435	49228842	48528195	50027735	49629581	49340015	48817761	50405205	53223305	53732631	52494218	52918226	16926875	17004040	16940871	17052659
																		6750	46894214	49234013	48427364	50019978	49601141	49363283	48773809	50405205	53313794	53771412	52509731	52967349	16928717	16976967	16926507	17015826
																		6768	46858019	49179719	48566976	49983783	49546848	49422748	48804834	50464669	53202621	53784339	52486462	52905299	16909195	16937741	16903670	16973100
																		6786	46775285	49109913	48460974	50043247	49471871	49425333	48884982	50322472	53249159	53761070	52489047	52830322	16911037	16950264	16893357	16971074
																		6804	46687381	49156450	48360143	49983783	49549433	49358113	48812591	50343155	53243988	53688679	52414070	52809639	16892805	16941424	16864996	16952474
																		6822	46713235	49159036	48453218	50045832	49642508	49438260	48797078	50462084	53202621	53766241	52489047	52799297	16874388	16895935	16820428	16933689
																		6840	46687381	49081473	48499756	50001880	49531335	49427919	48838445	50366424	53218134	53750729	52447681	52778614	16871073	16934057	16823927	16937741
																		6858	46648600	49032351	48429949	50063930	49544262	49277965	48810005	50475011	53166425	53706777	52458022	52768272	16841975	16912510	16813246	16911773
																		6876	46658942	49040107	48409266	50014807	49580458	49389138	48665222	50301788	53106961	53735216	52416656	52773443	16846764	16890042	16781938	16915273
																		6894	46565867	49040107	48432535	49957928	49552019	49334844	48680735	50353497	53068180	53732631	52256360	52788955	16841607	16916193	16786542	16902934
																		6912	46612404	49009082	48393754	49996710	49523579	49389138	48678149	50317301	53088863	53642141	52320996	52649343	16825216	16857077	16810483	16913247
																		6930	46617575	49024594	48292923	49988953	49520994	49244354	48685905	50332813	53130230	53580092	52295141	52662270	16813062	16843449	16797039	16874941
																		6948	46508988	49009082	48316191	49903635	49554604	49283136	48652295	50208713	53068180	53626629	52308068	52726905	16799618	16836635	16779728	16860576
																		6966	46462450	49073717	48308435	49875195	49453773	49239184	48621270	50299203	53088863	53621458	52207237	52682953	16778807	16790409	16757812	16857077
																		6984	46493475	48957374	48256727	49895878	49376211	49218500	48616099	50312130	53088863	53528383	52202067	52644172	16750630	16776413	16741238	16838660
																		7002	46496061	48962545	48352387	49844170	49402065	49130596	48652295	50247495	53112132	53582677	52222750	52615733	16744553	16777702	16716560	16827979
																		7020	46439182	48815176	48223116	49789877	49466700	49122840	48727272	50195786	53096619	53533554	52202067	52545926	16715455	16750262	16678438	16815087
																		7038	46465036	48859128	48124871	49784706	49497725	49081473	48585074	50275934	53125059	53574921	52155529	52618318	16698512	16768494	16686357	16786910
																		7056	46475378	48846201	48132627	49727827	49373625	49050449	48510097	50234568	53050082	53520627	52227921	52543341	16684147	16732950	16666467	16785437
																		7074	46490890	48799664	48109358	49714900	49301234	49102157	48504926	50195786	53008715	53448235	52108992	52600220	16662600	16718954	16633686	16761312
																		7092	46434011	48758297	48137798	49678704	49272794	49034936	48577318	50242324	52985447	53396527	52106406	52517487	16650629	16695565	16607535	16743632
																		7110	46439182	48760882	48091260	49645093	49288306	49107328	48629026	50208713	52985447	53476675	52026259	52512316	16637001	16674202	16576043	16715086
																		7128	46454694	48729857	48091260	49642508	49246940	49096986	48564391	50231982	52933738	53440479	52129675	52504560	16629450	16658364	16544182	16685068
																		7146	46333180	48766053	48005942	49590800	49210744	49011667	48559220	50177688	52887201	53365502	52031429	52465779	16604956	16640132	16539210	16672545
																		7164	46359034	48732443	47964575	49572702	49241769	48972886	48577318	50180274	52876859	53313794	52021088	52403729	16602562	16648787	16556521	16647314
																		7182	46286642	48621270	47956819	49541677	49241769	48892738	48484243	50089784	52809639	53339648	52031429	52411485	16574017	16671071	16541604	16647130
																		7200	46278886	48691076	47938721	49544262	49148694	48926349	48507512	50113053	52799297	53404283	52023673	52383045	16561862	16641237	16542709	16639947
																		7218	46284057	48675564	47951648	49567531	49164207	48884982	48515268	50087199	52851005	53388771	52036600	52349435	16520241	16642157	16518952	16630923
																		7236	46201324	48696247	47894769	49510652	49130596	48965130	48515268	50053589	52812224	53365502	52023673	52341679	16522451	16644920	16542709	16600168
																		7254	46126347	48670393	47899940	49523579	49153865	48841030	48468731	50063930	52838078	53344819	51969379	52388216	16520241	16636080	16566650	16618032
																		7272	46134103	48644539	47830134	49440846	49120255	48900495	48401510	50019978	52739832	53365502	51922842	52344264	16502745	16604956	16529081	16613980
																		7290	46123761	48499756	47804280	49420163	49099571	48822932	48388583	49994124	52773443	53326721	51840109	52370118	16479541	16592249	16511769	16578805
																		7308	46118591	48517854	47742230	49412406	49053034	48771224	48357558	49999295	52807053	53311209	51847865	52395973	16458546	16572359	16496484	16571807
																		7326	46141859	48512683	47762913	49464115	49148694	48861713	48360143	50087199	52745003	53362917	51992648	52328752	16457257	16563704	16460940	16539394
																		7344	46121176	48450633	47742230	49381381	49112498	48763468	48334289	50082028	52721735	53259500	51933184	52406314	16433868	16526134	16432026	16540867
																		7362	46175470	48419608	47734473	49425333	48944447	48781566	48357558	50102711	52750174	53324136	51966794	52261531	16412689	16501640	16426870	16535527
																		7380	46131518	48393754	47752571	49383967	48952203	48737614	48417022	49960514	52693295	53298282	51868548	52297727	16390037	16503114	16391142	16515821
																		7398	46084980	48378241	47768084	49327088	48939276	48667807	48375656	49908806	52724320	53228475	51858207	52274458	16375488	16470885	16407533	16467938
																		7416	46116005	48354973	47737059	49296063	48949617	48647124	48316191	49934660	52654514	53231061	51884061	52196896	16358729	16450627	16377882	16470333
																		7434	46056541	48272239	47669838	49254696	48936690	48665222	48241214	49885537	52628660	53210378	51695326	52176212	16320791	16457441	16359650	16457809
																		7452	46043614	48311021	47651740	49293477	48934105	48685905	48161067	49895878	52623489	53135401	51749619	52240848	16314161	16442155	16365543	16446575
																		7470	46025516	48331704	47682765	49208159	48988399	48616099	48171408	49963099	52592464	53158669	51723765	52127090	16309373	16423739	16336261	16416372
																		7488	46048784	48230873	47576763	49195232	48879811	48657466	48127456	49901049	52595049	53114717	51710838	52124504	16306242	16416372	16304953	16436078
																		7506	46010003	48194677	47631057	49169378	48856543	48616099	48184335	49901049	52543341	53122473	51692740	52124504	16306058	16402929	16294272	16394825
																		7524	45924685	48176579	47618130	49138353	48833274	48582489	48073163	49901049	52452852	53044911	51739278	52041771	16318950	16397772	16250625	16394457
																		7542	45958295	48140383	47628472	49231427	48864299	48572147	48018869	49864854	52460608	53044911	51759961	52015917	16293719	16397219	16242890	16360202
																		7560	45896245	48119700	47656911	49122840	48830688	48528195	48078333	49820902	52393387	53019057	51690155	51979721	16288931	16370884	16225394	16334788
																		7578	45849708	48122285	47680180	49156450	48771224	48530781	48018869	49761437	52408900	53003544	51674642	52046942	16287642	16356519	16224658	16359650
																		7596	45818683	48096431	47731888	49040107	48778980	48564391	48029211	49753681	52434754	52972520	51641032	51964209	16283406	16340681	16208451	16345654
																		7614	45761804	48073163	47770669	49117669	48763468	48497170	47987844	49862268	52501974	52910470	51617763	51917671	16250625	16314530	16212319	16341049
																		7632	45743706	47980088	47747401	49109913	48781566	48460974	47938721	49704558	52372704	52892372	51638447	51907330	16222632	16294456	16197770	16314530
																		7650	45725608	47998186	47778426	49151280	48763468	48414437	48013698	49699387	52377875	52887201	51635861	51948696	16210477	16258912	16180274	16282669
																		7668	45702339	47969746	47781011	49094401	48745370	48460974	48008527	49740754	52357191	52845834	51511761	51889232	16219685	16261859	16182116	16263701
																		7686	45642875	47974917	47762913	49102157	48644539	48489414	48005942	49660606	52370118	52817395	51524688	51876305	16157254	16236076	16145467	16253940
																		7704	45611850	47871500	47734473	49086644	48683320	48419608	47907696	49709729	52305483	52851005	51465224	51899573	16176223	16249704	16137917	16235339
																		7722	45547214	47933550	47610374	49063376	48735028	48246385	47871500	49696802	52261531	52923397	51542786	51824596	16176591	16244916	16104951	16226315
																		7740	45560141	47889598	47682765	49045278	48722101	48303264	47824963	49694216	52217579	52773443	51405759	51814255	16139390	16234603	16088745	16220238
																		7758	45529116	47907696	47625886	49016838	48556635	48202433	47845646	49606312	52212408	52804468	51328197	51834938	16128708	16196665	16099058	16213792
																		7776	45498092	47863744	47602617	49024594	48629026	48228287	47892184	49642508	52199481	52765687	51354051	51754790	16125946	16185431	16107345	16199243
																		7794	45511019	47868915	47592276	48959959	48626441	48300679	47840475	49647679	52114163	52750174	51382491	51778059	16141600	16203847	16111581	16181932
																		7812	45443798	47762913	47574178	48944447	48629026	48233458	47910282	49637337	52155529	52747589	51297172	51728936	16107714	16189667	16076590	16206794
																		7830	45474823	47762913	47525055	48941861	48499756	48236044	47783596	49554604	52121919	52724320	51250635	51728936	16103478	16180090	16102741	16181563
																		7848	45485164	47786182	47452664	48921178	48535951	48212775	47814621	49497725	52124504	52713978	51201512	51716009	16070144	16154307	16065356	16178064
																		7866	45358479	47752571	47475932	48861713	48468731	48099017	47734473	49495140	51971965	52721735	51165316	51723765	16075117	16148414	16070697	16155781
																		7884	45386919	47695692	47416468	48778980	48473902	48166237	47747401	49453773	52075381	52706222	51292001	51615178	16043441	16144915	16047860	16096848
																		7902	45371406	47685351	47338905	48856543	48388583	48073163	47757742	49443431	51982306	52662270	51310099	51594495	16016368	16126314	16022446	16072354
																		7920	45262819	47532811	47325978	48794493	48471316	48117115	47711205	49430504	52010746	52600220	51214439	51532445	15987823	16107898	15999057	16064619
																		7938	45348138	47550909	47333735	48735028	48445462	48155896	47680180	49383967	52000404	52620903	51113608	51506591	15971801	16110292	15988191	16043256
																		7956	45293844	47716376	47292368	48747955	48380827	48101602	47675009	49352942	52023673	52706222	51214439	51635861	15938835	16089113	15962408	16050807
																		7974	45332625	47778426	47214806	48771224	48442877	48104187	47685351	49314161	51990063	52574366	51242878	51568640	15957252	16081194	15939756	16018763
																		7992	45234379	47796523	47209635	48732443	48331704	48093846	47711205	49236598	51961623	52553683	51134291	51558299	15937730	16064619	15919682	16018763
																		8010	45288673	47946477	47170854	48634197	48378241	48034381	47659497	49402065	51915086	52574366	51077412	51581568	15948596	16039757	15910842	15979351
																		8028	45296429	47923209	47144999	48657466	48432535	48060235	47620715	49363283	51853036	52512316	51074827	51542786	15898688	16019315	15886901	15972537
																		8046	45236965	47897354	47124316	48621270	48367900	48052479	47612959	49308990	51894402	52439925	51098095	51527274	15915631	16027602	15867380	15951359
																		8064	45198184	47861159	47119145	48587660	48370485	47967161	47602617	49280550	51840109	52455437	51005021	51441955	15890769	16007529	15853015	15946754
																		8082	45167159	47853402	47095877	48626441	48318777	47941307	47488859	49241769	51811669	52406314	50997264	51472980	15859461	15989480	15830363	15921340
																		8100	45185257	47822378	47028656	48600587	48360143	47910282	47434566	49226257	51881475	52445095	51098095	51498834	15864433	15959462	15821155	15906607
																		8118	45102523	47781011	47062266	48551464	48347216	47868915	47463005	49355527	51863378	52377875	51007606	51457468	15850621	15945834	15813788	15903660
																		8136	45143890	47757742	47031241	48574733	48308435	47894769	47444907	49226257	51834938	52398558	50958483	51372149	15863144	15925944	15788005	15880087
																		8154	45004278	47623301	47002802	48582489	48290337	47832719	47344076	49316746	51736692	52357191	50919702	51346295	15849332	15918946	15787084	15865354
																		8172	45055986	47594861	46992460	48665222	48347216	47822378	47424224	49210744	51741863	52313239	50989508	51354051	15846753	15911763	15758539	15874194
																		8190	45009449	47545738	46917483	48683320	48292923	47783596	47463005	49202988	51726351	52308068	50906775	51330783	15827232	15894636	15751909	15870326
																		8208	45035303	47576763	46855433	48623855	48272239	47700863	47359589	49182305	51578982	52336508	50883506	51302343	15819865	15875667	15738465	15872721

## Sheet: Supp3D
			FAT10			H75A			H75K			H75D			Cysless
-		1.00978	0.999778	0.99044	0.998863	1.00569	0.995451	1.0014	1.0014	0.997209	0.982997	0.998884	0.954507	1.01224	0.996275	0.991485
+ Nub1		1.18586	1.15985	1.17652	0.962184	0.990333	0.962184	0.993023	0.99386	0.996372	0.984726	1.01758	0.999424	0.987493	0.985897	0.97951

## Sheet: Supp10B
Nub1 (5 uM)				Nub1+FAT10 (5 uM)				DeltaUBL (5 uM)				DeltaUBL+FAT10 (5 uM)
31.4161	46.4175	24.1707	40.2219	195.609	172.621	163.985	189.165	34.0972	22.5358	21.1421	29.0081	26.4085	58.6031	33.4908	34.3916
