# Supplementary material for: NUB1 traps unfolded FAT10 for ubiquitin-independent degradation by the 26S proteasome
Source: Nat Struct Mol Biol. 2025 Apr 11;32(9):1752–65. doi: 10.1038/s41594-025-01527-3 (PMC12285911; doi:10.1038/s41594-025-01527-3)
Supplement: Supplementary file 4 — Pooled MS data for HDX–MS analysis of FAT10. [file 41594_2025_1527_MOESM4_ESM.csv]

								10s								10s								10s								25s								25s								25s
State	Protein	Start	End	Sequence	Search RT	Charge	Max D	Start RT	End RT	#D	%D	#D right	%D right	Score	Conf	Start RT	End RT	#D	%D	#D right	%D right	Score	Conf	Start RT	End RT	#D	%D	#D right	%D right	Score	Conf	Start RT	End RT	#D	%D	#D right	%D right	Score	Conf	Start RT	End RT	#D	%D	#D right	%D right	Score	Conf	Start RT	End RT
unbound	FAT10	1	8	MAPNASCL	7.33	2	5	7.16	7.39	3.912	78.238			0.8545	Medium	7.33	7.50	3.899	77.985			0.8630	High	7.36	7.55	3.776	75.512			0.8655	High	7.39	7.43	3.862	77.243			0.8633	High	7.36	7.46	3.971	79.415			0.8571	High	7.49	7.61
unbound	FAT10	20	38	MTFDANPYDSVKKIKEHVR	8.10	3	16	7.82	7.89	5.095	31.845	11.279	70.495	0.8852	Medium	8.06	8.29	5.416	33.853	11.178	69.861	0.8689	Medium	8.32	8.41	4.940	30.874	9.949	62.182	0.8863	Medium	8.21	8.24	7.632	47.698	11.210	70.063	0.7805	Medium	7.80	8.01	8.811	55.070	11.565	72.279	0.7122	Medium	8.27	8.46
unbound	FAT10	20	38	MTFDANPYDSVKKIKEHVR	8.10	4	16	7.81	7.94	5.038	31.489	11.682	73.011	0.9157	Medium	8.09	8.23	5.218	32.614	11.274	70.464	0.9265	Medium	8.29	8.44	5.322	33.262	11.368	71.053	0.9132	Medium	8.16	8.30	8.015	50.094	11.231	70.197	0.8206	Medium	8.08	8.23	7.876	49.222	12.471	77.943	0.8883	Medium	8.29	8.42
unbound	FAT10	20	40	MTFDANPYDSVKKIKEHVRSK	7.73	4	18
unbound	FAT10	20	40	MTFDANPYDSVKKIKEHVRSK	7.73	5	18	7.43	7.52	5.991	33.284	12.494	69.413	0.8739	Medium	7.68	7.79	6.129	34.048	12.792	71.066	0.8968	Medium	7.88	8.04	5.832	32.400	11.993	66.627	0.8564	Medium	7.77	7.86	8.104	45.023	12.739	70.773	0.8229	Medium	7.73	7.80	9.977	55.426	13.766	76.478	0.8241	Medium	7.81	8.15
unbound	FAT10	20	42	MTFDANPYDSVKKIKEHVRSKTK	7.50	5	20	7.24	7.32	5.470	27.350	12.636	63.181	0.8479	Medium	7.46	7.59	5.409	27.046	12.244	61.218	0.8691	Medium	7.64	7.74	5.326	26.630	11.941	59.705	0.7619	Medium									7.47	7.57	9.171	45.854	14.663	73.317	0.8259	Medium	7.61	7.73
unbound	FAT10	20	48	MTFDANPYDSVKKIKEHVRSKTKVPVQDQ	7.71	4	25	7.37	7.76	7.479	29.916	16.982	67.927	0.9408	Medium	7.75	7.88	7.042	28.169	15.446	61.783	0.9530	High	7.92	8.03	7.462	29.847	15.729	62.916	0.9142	High	7.79	7.89	10.720	42.881	16.244	64.976	0.8969	High	7.67	7.84	10.491	41.962	17.271	69.086	0.9226	High	7.87	8.06
unbound	FAT10	20	48	MTFDANPYDSVKKIKEHVRSKTKVPVQDQ	7.71	5	25	7.51	7.67	7.053	28.211	16.439	65.758	0.9337	Medium	7.76	7.98	6.884	27.536	15.578	62.311	0.9586	High	7.88	8.03	7.509	30.036	16.084	64.334	0.9385	Medium	7.79	7.92	8.466	33.865	15.431	61.726	0.8106	Medium	7.77	7.95	8.910	35.638	16.483	65.931	0.9464	Medium	7.87	8.18
unbound	FAT10	20	48	MTFDANPYDSVKKIKEHVRSKTKVPVQDQ	7.71	6	25	7.42	7.58	7.327	29.307	16.606	66.426	0.9416	High	7.74	7.87	7.054	28.215	15.612	62.449	0.9449	High	7.96	8.03	7.197	28.789	15.386	61.546	0.9325	High	7.75	7.87	9.202	36.809	16.066	64.263	0.7939	Medium	7.70	7.73	10.027	40.109	17.597	70.389	0.8822	Medium	7.90	8.07
unbound	FAT10	20	50	MTFDANPYDSVKKIKEHVRSKTKVPVQDQVL	8.54	5	27	8.16	8.28	7.890	29.222	18.317	67.839	0.9336	High	8.48	8.66	7.599	28.144	17.592	65.156	0.9533	High	8.68	9.02	7.754	28.719	17.590	65.147	0.9566	High	8.58	8.77	9.723	36.013	17.509	64.848	0.9427	High	8.47	8.57	10.938	40.510	19.024	70.460	0.9517	High	8.67	8.82
unbound	FAT10	20	50	MTFDANPYDSVKKIKEHVRSKTKVPVQDQVL	8.54	6	27	8.17	8.31	7.740	28.669	18.171	67.298	0.8681	Medium	8.57	8.90	6.822	25.268	16.843	62.382	0.8875	Medium	8.80	8.99	7.366	27.283	16.738	61.994	0.9228	High																	8.75	8.88
unbound	FAT10	20	50	MTFDANPYDSVKKIKEHVRSKTKVPVQDQVL	8.54	7	27
unbound	FAT10	21	50	TFDANPYDSVKKIKEHVRSKTKVPVQDQVL	8.12	4	26	7.76	7.97	7.758	29.839	17.468	67.184	0.9347	High	8.16	8.48	7.316	28.139	16.344	62.860	0.9512	High	8.29	8.61	7.685	29.559	16.874	64.900	0.9363	High	8.24	8.33	11.940	45.923	17.554	67.517	0.8755	High	8.19	8.26	10.221	39.311	17.759	68.305	0.9242	High	8.37	8.49
unbound	FAT10	22	31	FDANPYDSVK	7.08	2	7	6.94	7.05	4.565	65.212			0.9267	High	7.10	7.22	4.551	65.019			0.9152	High	7.22	7.31	4.372	62.462			0.9341	High	7.17	7.26	4.732	67.605			0.9230	High	7.06	7.24	4.977	71.099			0.8928	High	7.23	7.37
unbound	FAT10	22	38	FDANPYDSVKKIKEHVR	7.43	3	14	7.10	7.27	4.928	35.197	12.046	86.044	0.6493	Medium	7.31	7.52	5.238	37.411	12.228	87.342	0.7090	Medium	7.55	7.66	5.477	39.124	12.461	89.006	0.7131	Medium	7.41	7.60	8.281	59.150	12.178	86.984	0.7985	Medium
unbound	FAT10	22	38	FDANPYDSVKKIKEHVR	7.43	5	14	7.14	7.23	5.059	36.135	10.596	75.684	0.9248	High	7.33	7.52	4.987	35.620	10.813	77.239	0.9143	Medium	7.54	7.59	5.585	39.896	10.659	76.139	0.9042	Medium	7.40	7.61	7.943	56.735	10.850	77.503	0.9015	Medium	7.30	7.52	7.899	56.421	11.267	80.479	0.9111	Medium
unbound	FAT10	22	47	FDANPYDSVKKIKEHVRSKTKVPVQD	7.30	4	22	6.88	7.19	7.240	32.907	15.723	71.467	0.8758	Medium	7.16	7.47	6.745	30.659	14.757	67.077	0.9228	High	7.39	7.61	6.850	31.138	14.162	64.373	0.8605	Medium	7.29	7.51	8.261	37.550	14.471	65.775	0.8205	Medium	7.22	7.44	10.099	45.904	16.050	72.953	0.8319	Medium	7.40	7.65
unbound	FAT10	22	47	FDANPYDSVKKIKEHVRSKTKVPVQD	7.30	5	22									7.25	7.43	6.614	30.064	14.456	65.710	0.8973	Medium	7.39	7.61	6.924	31.471	14.509	65.951	0.8228	Medium	7.27	7.50	10.030	45.590	15.413	70.057	0.7563	Medium	7.19	7.44	11.351	51.596	16.126	73.300	0.8296	Medium
unbound	FAT10	22	47	FDANPYDSVKKIKEHVRSKTKVPVQD	7.30	6	22																																									7.36	7.55
unbound	FAT10	22	48	FDANPYDSVKKIKEHVRSKTKVPVQDQ	7.20	5	23	7.18	7.27	6.274	27.277	13.376	58.156	0.7200	Medium	7.22	7.25	6.782	29.485	14.767	64.205	0.9325	Medium	7.28	7.47	7.126	30.983	15.240	66.263	0.8861	Medium	7.24	7.28	8.769	38.124	15.085	65.588	0.8595	Medium	7.18	7.27	8.522	37.054	15.330	66.651	0.8816	Medium	7.36	7.41
unbound	FAT10	22	48	FDANPYDSVKKIKEHVRSKTKVPVQDQ	7.20	6	23	6.95	7.13	7.248	31.512	16.074	69.887	0.8133	Medium	7.21	7.23	7.039	30.604	15.245	66.280	0.8465	Medium	7.29	7.51	7.205	31.328	15.340	66.695	0.8273	Medium																	7.31	7.49
unbound	FAT10	22	50	FDANPYDSVKKIKEHVRSKTKVPVQDQVL	8.05	4	25	7.71	7.92	7.331	29.325	17.179	68.715	0.9569	High	8.11	8.37	6.761	27.044	15.923	63.692	0.9412	High	8.25	8.49	7.507	30.026	16.612	66.447	0.9245	High	8.17	8.18	10.451	41.805	17.297	69.188	0.8703	High	8.05	8.12	10.793	43.173	18.083	72.331	0.9086	High	8.26	8.36
unbound	FAT10	22	50	FDANPYDSVKKIKEHVRSKTKVPVQDQVL	8.05	5	25	8.02	8.07	6.746	26.985	16.822	67.286	0.7059	Medium	8.17	8.32	6.103	24.411	15.817	63.270	0.8469	Medium	8.18	8.47	7.131	28.525	16.519	66.077	0.7766	Medium
unbound	FAT10	22	50	FDANPYDSVKKIKEHVRSKTKVPVQDQVL	8.05	6	25	8.02	8.04	7.193	28.774	17.044	68.178	0.7832	Medium	8.09	8.27	7.083	28.330	16.330	65.319	0.9357	High	8.26	8.52	7.466	29.863	16.623	66.492	0.9061	High	8.11	8.20	9.533	38.131	16.981	67.922	0.8326	Medium									8.25	8.35
unbound	FAT10	23	31	DANPYDSVK	4.95	2	6	5.32	5.35	4.166	69.433			0.9012	Medium	5.36	5.54	3.997	66.615			0.8975	Medium	5.39	5.45	3.812	63.539			0.9231	Medium	5.37	5.46	4.073	67.891			0.9221	Medium	5.24	5.74	4.487	74.786			0.9184	Medium	5.25	5.60
unbound	FAT10	23	32	DANPYDSVKK	4.45	2	7	4.47	4.63	4.962	70.882			0.9230	High	4.46	4.75	4.894	69.912			0.9241	High	4.46	4.62	4.777	68.246			0.9111	High	4.42	4.79	5.076	72.520			0.9130	High	4.45	4.59	5.460	77.997			0.9260	High	4.49	4.61
unbound	FAT10	23	32	DANPYDSVKK	4.45	3	7	4.48	4.71	4.907	70.105			0.8641	High	4.49	4.55	5.016	71.653			0.8643	High	4.48	4.68	4.705	67.220			0.9005	High	4.50	4.62	5.059	72.270			0.9120	High	4.49	4.60	5.378	76.827			0.8899	High	4.50	4.73
unbound	FAT10	23	36	DANPYDSVKKIKEH	5.47	3	11	5.41	5.50	4.945	44.955	8.976	81.603	0.9289	Medium	5.40	5.59	5.428	49.341	9.470	86.088	0.9427	Medium	5.52	5.58	5.079	46.168	8.823	80.208	0.9179	High	5.46	5.55	6.613	60.119	8.611	78.279	0.9458	High	5.42	5.62	6.963	63.296	9.288	84.436	0.9362	Medium
unbound	FAT10	23	36	DANPYDSVKKIKEH	5.47	4	11	5.43	5.47	4.852	44.112	9.084	82.584	0.9051	Medium	5.52	5.55	4.372	39.747	8.029	72.990	0.9043	High	5.51	5.61	5.606	50.966			0.8731	Medium	5.45	5.53	6.903	62.758			0.9194	Medium	5.55	5.59	6.676	60.688			0.8483	Medium	5.52	5.57
unbound	FAT10	23	38	DANPYDSVKKIKEHVR	6.23	3	13	6.12	6.61	4.640	35.695	9.720	74.769	0.9584	High	6.32	6.48	4.554	35.030	9.666	74.350	0.9542	High	6.41	6.55	4.484	34.492	9.298	71.523	0.9511	High	6.28	6.46	6.817	52.440	9.951	76.545	0.9496	High	6.22	6.44	6.130	47.154	10.175	78.270	0.9420	High	6.36	6.54
unbound	FAT10	23	38	DANPYDSVKKIKEHVR	6.23	4	13	6.06	6.25	4.646	35.737	9.697	74.594	0.9133	High	6.28	6.46	4.791	36.852	9.988	76.828	0.9371	High	6.32	6.50	4.660	35.849	9.565	73.580	0.9195	High	6.28	6.43	5.452	41.936	9.151	70.393	0.9430	High	6.24	6.43	5.171	39.774	9.536	73.355	0.9439	High	6.30	6.50
unbound	FAT10	23	38	DANPYDSVKKIKEHVR	6.23	5	13	6.08	6.27	4.720	36.305	9.905	76.195	0.9246	High	6.26	6.44	4.513	34.712	9.521	73.240	0.9457	High	6.38	6.59	4.500	34.612	9.181	70.621	0.9279	Medium	6.28	6.46	6.312	48.550	9.623	74.022	0.9438	Medium									6.37	6.53
unbound	FAT10	23	40	DANPYDSVKKIKEHVRSK	5.88	3	15	5.73	5.91	5.377	35.847	10.987	73.243	0.9411	High	5.86	6.06	5.041	33.607	10.385	69.231	0.9437	High	5.90	6.07	5.348	35.652	10.428	69.523	0.9152	High	5.85	6.00	6.712	44.744	10.389	69.259	0.9475	High	5.84	5.99	7.461	49.740	11.467	76.447	0.9170	High	5.97	6.07
unbound	FAT10	23	40	DANPYDSVKKIKEHVRSK	5.88	4	15
unbound	FAT10	23	40	DANPYDSVKKIKEHVRSK	5.88	5	15																	5.94	6.09	4.466	29.770	8.795	58.632	0.8956	High
unbound	FAT10	23	42	DANPYDSVKKIKEHVRSKTK	5.71	3	17	5.53	5.74	5.669	33.345	12.059	70.935	0.9289	Medium
unbound	FAT10	23	42	DANPYDSVKKIKEHVRSKTK	5.71	4	17	5.54	5.76	5.278	31.046	11.815	69.500	0.9606	Medium	5.65	5.91	4.878	28.695	11.043	64.960	0.9217	Medium	5.73	5.90	5.151	30.299	10.940	64.354	0.9443	Medium	5.70	5.87	8.363	49.194	11.119	65.407	0.9269	High	5.64	5.84	8.155	47.972	12.413	73.015	0.9234	Medium	5.76	5.91
unbound	FAT10	23	42	DANPYDSVKKIKEHVRSKTK	5.71	5	17	5.62	5.70	5.230	30.764	11.836	69.622	0.9449	Medium	5.75	5.85	5.032	29.599	11.318	66.577	0.9396	Medium	5.79	5.81	5.639	33.173	11.718	68.930	0.8716	Medium																	5.73	5.82
unbound	FAT10	23	47	DANPYDSVKKIKEHVRSKTKVPVQD	6.59	4	21	6.36	6.52	6.537	31.128	14.510	69.095	0.9339	High	6.48	6.71	6.552	31.198	14.068	66.992	0.9461	High	6.63	6.78	6.758	32.182	14.042	66.868	0.9354	High	6.47	6.58	9.471	45.102	14.764	70.305	0.9072	High	6.45	6.67	9.273	44.156	15.233	72.539	0.9352	High
unbound	FAT10	23	47	DANPYDSVKKIKEHVRSKTKVPVQD	6.59	5	21	6.48	6.52	6.437	30.650	14.444	68.781	0.8826	Medium	6.54	6.57	6.407	30.509	13.833	65.871	0.8940	Medium	6.57	6.63	7.616	36.269	14.372	68.438	0.9092	Medium	6.51	6.57	10.386	49.458	14.510	69.095	0.8772	Medium	6.56	6.63	8.541	40.670	14.746	70.217	0.8908	Medium	6.54	6.87
unbound	FAT10	23	47	DANPYDSVKKIKEHVRSKTKVPVQD	6.59	6	21
unbound	FAT10	23	48	DANPYDSVKKIKEHVRSKTKVPVQDQ	6.33	3	22	6.27	6.51	6.198	28.175	13.498	61.353	0.9162	High	6.43	6.77	6.189	28.130	13.893	63.150	0.8979	Medium	6.49	6.62	6.526	29.665	13.313	60.514	0.8352	Medium	6.44	6.56	7.952	36.145	13.346	60.665	0.8248	Medium	6.42	6.54	7.875	35.797	14.194	64.518	0.7719	Medium	6.50	6.61
unbound	FAT10	23	48	DANPYDSVKKIKEHVRSKTKVPVQDQ	6.33	4	22	6.24	6.62	6.646	30.211	14.871	67.596	0.9664	High	6.42	6.90	6.411	29.140	14.196	64.526	0.9645	High	6.55	6.67	6.472	29.420	14.015	63.702	0.9606	High	6.31	6.80	7.800	35.454	14.057	63.894	0.9653	Medium	6.43	6.77	8.388	38.126	15.047	68.396	0.9601	Medium	6.59	6.67
unbound	FAT10	23	48	DANPYDSVKKIKEHVRSKTKVPVQDQ	6.33	5	22	6.29	6.79	6.534	29.700	14.884	67.655	0.9509	Medium	6.30	6.79	6.591	29.958	14.382	65.372	0.9461	Medium	6.55	6.68	6.484	29.472	14.139	64.267	0.9530	High	6.46	6.68	8.086	36.754	13.956	63.438	0.9410	Medium	6.29	6.79	8.556	38.893	15.514	70.517	0.9479	Medium	6.54	6.84
unbound	FAT10	23	48	DANPYDSVKKIKEHVRSKTKVPVQDQ	6.33	6	22	6.28	6.41	6.414	29.156	15.006	68.209	0.9261	Medium	6.41	6.56	6.306	28.665	14.131	64.232	0.9127	Medium	6.54	6.62	6.476	29.436	13.442	61.099	0.9351	Medium									6.50	6.56	8.342	37.916	14.959	67.995	0.8769	Medium	6.52	6.65
unbound	FAT10	23	50	DANPYDSVKKIKEHVRSKTKVPVQDQVL	7.36	3	24	7.06	7.26	7.208	30.033	16.519	68.830	0.9500	High	7.33	7.69	6.846	28.523	15.599	64.996	0.9566	High	7.52	7.74	7.431	30.964	15.892	66.216	0.9143	High	7.39	7.56	12.011	50.046	16.846	70.191	0.8927	High	7.32	7.48	12.198	50.826	17.711	73.798	0.8797	High	7.54	7.66
unbound	FAT10	23	50	DANPYDSVKKIKEHVRSKTKVPVQDQVL	7.36	5	24	7.06	7.26	7.133	29.721	16.606	69.191	0.8821	High	7.33	7.53	6.911	28.794	15.962	66.510	0.9358	High	7.54	7.65	7.299	30.413	15.977	66.570	0.9625	High	7.40	7.59	8.633	35.970	15.722	65.509	0.9626	High	7.34	7.52	9.214	38.393	16.858	70.244	0.9639	High	7.50	7.77
unbound	FAT10	23	50	DANPYDSVKKIKEHVRSKTKVPVQDQVL	7.36	6	24	7.09	7.31	7.038	29.326	16.491	68.712	0.9212	High	7.39	7.52	6.803	28.346	15.636	65.151	0.9392	High	7.45	7.72	7.028	29.283	15.869	66.123	0.9460	High	7.41	7.57	9.162	38.174	15.922	66.340	0.9396	High	7.33	7.51	9.242	38.508	16.916	70.484	0.9610	High	7.58	7.77
unbound	FAT10	23	51	DANPYDSVKKIKEHVRSKTKVPVQDQVLL	7.93	5	25	7.89	7.91	6.356	25.423	15.438	61.751	0.7760	Medium	7.94	8.09	6.664	26.658	16.245	64.978	0.9457	High	8.18	8.33	6.872	27.490	15.879	63.515	0.9187	High	7.92	8.15	7.845	31.380	15.748	62.990	0.8274	Medium	7.91	7.99	9.602	38.408	17.618	70.473	0.9343	Medium	8.13	8.31
unbound	FAT10	23	55	DANPYDSVKKIKEHVRSKTKVPVQDQVLLLGSK	7.90	5	29									7.79	8.09	7.433	25.632	19.048	65.683	0.7985	Medium																	7.86	8.01	11.889	40.998	20.679	71.306	0.8503	Medium	8.08	8.20
unbound	FAT10	23	55	DANPYDSVKKIKEHVRSKTKVPVQDQVLLLGSK	7.90	6	29	7.63	7.88	8.618	29.718	19.779	68.202	0.8771	Medium	7.83	8.12	8.642	29.801	19.203	66.216	0.8333	Medium																	7.87	8.26	10.641	36.694	20.017	69.023	0.7864	Medium	8.08	8.23
unbound	FAT10	24	31	ANPYDSVK	4.74	2	5	4.71	4.95	3.727	74.540			0.9013	High	4.70	4.89	3.719	74.382			0.9031	High	4.77	4.86	3.480	69.608			0.9146	High	4.72	4.84	3.924	78.475			0.9154	High	4.74	4.84	4.045	80.901			0.9132	High	4.74	4.92
unbound	FAT10	24	32	ANPYDSVKK	3.92	2	6	3.96	3.99	4.404	73.395			0.9264	Medium	3.90	3.95	4.498	74.974			0.9161	Medium	3.93	3.95	4.251	70.849			0.9269	Medium	3.93	3.98	4.611	76.853			0.9181	Medium	3.88	3.93	5.041	84.024			0.9338	Medium	3.93	3.99
unbound	FAT10	24	32	ANPYDSVKK	3.92	3	6	3.90	4.07	4.461	74.349			0.9140	Medium	3.87	4.05	4.402	73.370			0.9027	High	3.90	3.96	4.306	71.760			0.8947	Medium	3.87	4.05	4.661	77.691			0.8958	High	3.88	3.95	5.019	83.646			0.9074	Medium	3.92	3.98
unbound	FAT10	24	38	ANPYDSVKKIKEHVR	5.88	3	12	5.72	5.87	4.076	33.970	8.840	73.664	0.9303	High	5.85	6.02	3.705	30.877	7.538	62.818	0.9096	Medium	5.90	6.03	3.790	31.582	7.443	62.029	0.9060	High	5.83	5.98	5.688	47.398	9.287	77.389	0.9470	High	5.82	5.98	5.939	49.491	9.821	81.844	0.9324	High
unbound	FAT10	24	38	ANPYDSVKKIKEHVR	5.88	4	12	5.79	5.84	3.519	29.321	8.775	73.124	0.8942	Medium	5.88	5.95	3.860	32.164	8.759	72.993	0.9266	Medium	5.94	6.04	3.668	30.567	8.295	69.122	0.8692	Medium	5.87	5.95	6.477	53.977	8.819	73.495	0.9181	Medium	5.83	5.94	7.273	60.610	9.901	82.507	0.8866	Medium
unbound	FAT10	24	38	ANPYDSVKKIKEHVR	5.88	5	12	5.73	5.91	4.286	35.714	9.501	79.175	0.9136	Medium	5.86	5.99	4.290	35.746	9.287	77.393	0.9244	Medium	5.90	6.06	3.990	33.253	8.582	71.516	0.9063	Medium	5.85	6.01	5.870	48.916	7.428	61.900	0.8839	Medium	5.83	5.98	7.994	66.614			0.8372	Medium
unbound	FAT10	24	42	ANPYDSVKKIKEHVRSKTK	5.34	4	16	5.26	5.39	4.585	28.658	10.347	64.668	0.7867	Medium	5.34	5.55	4.421	27.629	9.604	60.026	0.7929	Medium	5.32	5.46	4.279	26.743	9.246	57.789	0.6808	Medium	5.32	5.41	6.237	38.983	10.721	67.004	0.7717	Medium	5.32	5.47	7.253	45.334	11.684	73.027	0.8046	Medium	5.37	5.49
unbound	FAT10	25	32	NPYDSVKK	4.52	2	6	4.51	4.60	4.266	71.096			0.9060	Medium	4.49	4.69	4.220	70.334			0.9087	Medium	4.48	4.66	4.122	68.697			0.9210	Medium	4.51	4.61	4.493	74.890			0.9021	Medium	4.50	4.58	4.705	78.409			0.9068	Medium	4.54	4.59
unbound	FAT10	32	48	KIKEHVRSKTKVPVQDQ	2.59	3	14	2.76	3.05	2.475	17.678	8.568	61.202	0.9410	High	2.70	3.02	2.531	18.076	8.185	58.463	0.9361	High	2.65	2.80	2.851	20.364	8.567	61.196	0.9144	High	2.61	2.84	4.641	33.150	8.598	61.418	0.9228	High	2.66	2.85	3.410	24.356	8.557	61.125	0.9176	Medium	2.60	2.82
unbound	FAT10	32	50	KIKEHVRSKTKVPVQDQVL	4.62	3	16	4.44	4.85	2.819	17.619	9.201	57.505	0.9423	High	4.42	4.92	2.595	16.218	8.651	54.071	0.9482	High	4.54	4.63	3.052	19.074	9.095	56.842	0.9299	High	4.47	4.85	3.700	23.128	8.664	54.147	0.9315	Medium	4.47	4.76	4.031	25.194	9.409	58.805	0.9250	Medium	4.49	4.87
unbound	FAT10	32	50	KIKEHVRSKTKVPVQDQVL	4.62	4	16	4.47	4.86	2.701	16.881	9.196	57.476	0.9595	Medium	4.43	4.66	2.676	16.724	9.030	56.440	0.9623	Medium	4.59	4.64	2.804	17.527	8.965	56.030	0.9498	Medium	4.45	4.64	3.787	23.668	8.907	55.670	0.9459	Medium	4.43	4.61	3.906	24.414	9.415	58.847	0.9581	Medium	4.59	4.65
unbound	FAT10	33	48	IKEHVRSKTKVPVQDQ	2.69	3	13	2.75	2.90	2.452	18.865	7.709	59.303	0.9228	High	2.74	2.84	1.980	15.234	6.323	48.635	0.8678	High	2.67	2.84	2.599	19.994	7.307	56.210	0.8883	High	2.68	2.99	3.433	26.405	7.204	55.417	0.8845	High	2.67	2.84	4.348	33.449	8.283	63.714	0.8870	High	2.69	2.83
unbound	FAT10	33	50	IKEHVRSKTKVPVQDQVL	4.80	3	15	4.79	4.98	2.813	18.752	8.847	58.980	0.8410	Medium	4.84	4.89	2.748	18.318	8.326	55.504	0.8923	Medium	4.86	4.96	2.623	17.485	7.744	51.626	0.9007	Medium	4.85	4.92	6.330	42.200			0.8037	Medium	4.81	4.95	2.739	18.262	7.257	48.380	0.7822	Medium	4.88	4.94
unbound	FAT10	39	51	SKTKVPVQDQVLL	7.49	2	10	7.26	7.56	2.490	24.904	7.685	76.853	0.9403	High	7.46	7.76	2.504	25.037	7.588	75.880	0.9443	High	7.51	7.69	2.767	27.672	7.659	76.589	0.8826	Medium	7.56	7.73	3.533	35.332	7.599	75.987	0.9363	High	7.48	7.71	4.295	42.950	8.183	81.830	0.9169	High	7.66	7.79
unbound	FAT10	39	51	SKTKVPVQDQVLL	7.49	3	10	7.55	7.57	1.922	19.217	7.454	74.539	0.7969	Medium	7.50	7.69	2.372	23.720	7.609	76.088	0.9406	Medium	7.65	7.73	2.489	24.887	7.467	74.669	0.9254	Medium	7.58	7.66	4.598	45.980	8.080	80.803	0.9306	Medium	7.51	7.62	3.497	34.970	7.861	78.614	0.9443	Medium	7.70	7.86
unbound	FAT10	41	47	TKVPVQD	3.50	2	4	3.50	3.57	2.413	60.320			0.8543	Medium	3.46	3.49	2.177	54.428			0.8449	Medium	3.45	3.48	2.303	57.567			0.8428	Medium	3.42	3.69	2.770	69.262			0.8419	Medium	3.45	3.49	2.974	74.344			0.8765	Medium	3.37	3.61
unbound	FAT10	41	48	TKVPVQDQ	3.14	2	5	3.20	3.23	2.667	53.341			0.8428	Medium	3.13	3.16	2.655	53.095			0.8399	Medium	3.06	3.32	2.639	52.778			0.8491	Medium	3.14	3.23	3.257	65.133			0.8782	Medium	3.11	3.23	3.433	68.653			0.9064	Medium	3.13	3.18
unbound	FAT10	42	50	KVPVQDQVL	6.73	2	6	6.61	6.68	2.968	49.467			0.7271	Medium	6.73	6.76	2.815	46.921			0.7369	Medium	6.81	6.85	2.799	46.645			0.7410	Medium	6.75	6.81	3.682	61.367			0.8666	Medium	6.68	6.83	3.986	66.426			0.7061	Medium	6.77	6.95
unbound	FAT10	43	50	VPVQDQVL	7.54	1	6	7.40	7.49	3.182	53.037			0.8421	Medium	7.57	7.73	3.075	51.247			0.8401	Medium	7.64	7.94	3.171	52.851			0.8549	High	7.57	7.87	4.027	67.110			0.9245	High	7.50	7.88	4.172	69.540			0.8907	High	7.68	7.96
unbound	FAT10	43	50	VPVQDQVL	7.54	2	6	7.40	7.57	2.512	41.866	4.807	80.109	0.8777	Medium	7.53	7.65	2.553	42.550	4.745	79.080	0.8475	Medium	7.70	7.87	2.973	49.551			0.8381	Medium	7.63	7.81	3.905	65.083			0.9025	Medium	7.53	7.75	4.257	70.950			0.8407	Medium	7.73	7.93
unbound	FAT10	49	55	VLLLGSK	7.15	2	5	7.02	7.10	2.471	49.419			0.8559	Medium	7.17	7.33	2.377	47.536			0.8344	Medium	7.19	7.51	2.404	48.073			0.8406	Medium	7.22	7.35	2.853	57.058			0.8911	Medium	7.10	7.53	3.070	61.396			0.8845	Medium	7.29	7.39
unbound	FAT10	49	57	VLLLGSKIL	10.57	2	7	10.02	10.26	3.343	47.753			0.8526	Medium	10.63	10.71	3.300	47.146			0.8377	Medium	10.85	10.98	3.285	46.933			0.8359	Medium	10.71	10.80	4.200	59.997			0.8918	Medium	10.62	10.72	4.278	61.113			0.9130	Medium	10.86	10.97
unbound	FAT10	49	79	VLLLGSKILKPRRSLSSYGIDKEKTIHLTLK	8.15	7	28									8.24	8.35	9.198	32.852	16.541	59.075	0.9280	Medium	8.45	8.61	9.430	33.679	16.364	58.444	0.9217	High									8.27	8.35	10.588	37.815	16.232	57.973	0.8966	Medium	8.47	8.58
unbound	FAT10	49	79	VLLLGSKILKPRRSLSSYGIDKEKTIHLTLK	8.15	8	28	7.93	7.94	8.943	31.939	15.785	56.376	0.8066	Medium	8.20	8.37	8.398	29.993	15.723	56.152	0.9035	High	8.02	8.51	9.449	33.747	17.341	61.930	0.7875	Medium									8.28	8.32	10.969	39.176	16.739	59.781	0.8443	Medium	8.40	8.48
unbound	FAT10	51	57	LLGSKIL	8.61	2	5	8.14	8.21	2.765	55.295			0.8544	High	8.35	8.54	2.710	54.207			0.9037	High	8.54	8.69	2.702	54.041			0.8868	High	8.45	8.54	3.119	62.385			0.8746	High	8.37	8.63	3.195	63.895			0.8777	High	8.56	8.72
unbound	FAT10	51	61	LLGSKILKPRR	5.41	3	8	5.42	5.46	5.115	63.943			0.7759	Medium																									5.48	5.56	5.724	71.546			0.7812	Medium
unbound	FAT10	51	61	LLGSKILKPRR	5.41	4	8	5.35	5.59	5.001	62.513			0.7792	Medium	5.42	5.71	4.956	61.949			0.8247	Medium	5.50	5.70	5.200	65.001			0.8491	Medium	5.49	5.60	5.532	69.151			0.7462	Medium	5.34	5.59	5.781	72.260			0.7671	Medium	5.52	5.73
unbound	FAT10	51	63	LLGSKILKPRRSL	6.51	4	10	6.35	6.48	5.831	58.307			0.8444	Medium	6.51	6.61	5.750	57.502			0.8265	Medium	6.63	6.79	5.767	57.667			0.8430	Medium	6.58	6.75	6.357	63.566			0.7372	Medium	6.60	6.60	6.890	68.899			0.7827	Medium	6.68	6.84
unbound	FAT10	51	65	LLGSKILKPRRSLSS	6.19	4	12	6.08	6.17	7.098	59.153			0.8992	Medium	6.24	6.37	6.887	57.393			0.9340	Medium	6.33	6.41	7.106	59.220			0.9206	Medium	6.28	6.32	7.358	61.317			0.8446	Medium	6.19	6.41	7.769	64.741			0.8327	Medium	6.38	6.46
unbound	FAT10	51	66	LLGSKILKPRRSLSSY	7.18	4	13	6.87	7.06	6.683	51.408			0.8449	Medium	7.14	7.35	6.492	49.936			0.9018	Medium	7.28	7.37	7.092	54.556			0.9116	Medium	7.17	7.30	7.458	57.370			0.7423	Medium	7.16	7.29	7.675	59.040			0.8480	Medium	7.33	7.45
unbound	FAT10	51	75	LLGSKILKPRRSLSSYGIDKEKTIH	6.62	5	22	6.47	6.65	10.967	49.848			0.9297	High	6.64	6.81	10.448	47.489			0.9458	High	6.78	6.94	10.793	49.057			0.9601	High	6.70	6.84	11.624	52.838			0.9083	High	6.68	6.83	11.977	54.441			0.9363	High	6.82	6.96
unbound	FAT10	51	75	LLGSKILKPRRSLSSYGIDKEKTIH	6.62	6	22	6.46	6.74	10.845	49.294			0.9372	Medium	6.67	6.84	10.260	46.637			0.9449	High	6.80	6.96	10.710	48.682			0.9529	High	6.74	6.83	11.630	52.864			0.9055	Medium	6.69	6.83	12.030	54.680			0.9400	High	6.86	6.98
unbound	FAT10	51	78	LLGSKILKPRRSLSSYGIDKEKTIHLTL	8.24	5	25	8.05	8.37	11.134	44.534			0.9249	High	8.29	8.79	10.172	40.689			0.9205	High	8.65	8.97	10.777	43.109			0.9403	High	8.53	8.82	12.231	48.923			0.9337	High	8.37	8.87	12.442	49.768			0.9644	High	8.60	9.09
unbound	FAT10	51	79	LLGSKILKPRRSLSSYGIDKEKTIHLTLK	7.71	5	26	7.27	7.50	11.284	43.401			0.9090	High	7.53	7.78	10.318	39.686			0.9179	High	7.79	8.00	10.971	42.195			0.9072	High	7.76	7.80	12.547	48.258			0.8089	Medium	7.63	7.80	12.695	48.827			0.9221	High	7.80	8.00
unbound	FAT10	51	79	LLGSKILKPRRSLSSYGIDKEKTIHLTLK	7.71	6	26	7.76	7.81	10.805	41.556			0.7977	Medium	7.58	8.09	10.102	38.856			0.9067	Medium	7.82	8.13	10.899	41.920			0.9033	High	7.75	7.97	12.531	48.195			0.9266	Medium	7.68	8.03	12.433	47.820			0.9550	Medium	7.84	8.20
unbound	FAT10	51	79	LLGSKILKPRRSLSSYGIDKEKTIHLTLK	7.71	7	26	7.26	7.68	11.210	43.114			0.9011	Medium	7.52	7.98	10.212	39.276			0.9077	High	7.81	8.08	10.992	42.275			0.8853	High	7.90	8.00	12.630	48.578			0.8274	Medium	7.64	7.94	12.622	48.545			0.9420	High	7.85	8.11
unbound	FAT10	52	78	LGSKILKPRRSLSSYGIDKEKTIHLTL	7.67	5	24	7.44	7.46	9.769	40.704			0.8751	Medium	7.58	7.82	9.186	38.273			0.8867	Medium	7.85	8.02	9.678	40.327			0.9104	High	7.73	7.82	11.543	48.097			0.8326	Medium	7.68	7.84	11.291	47.047			0.9253	High	7.87	8.03
unbound	FAT10	52	78	LGSKILKPRRSLSSYGIDKEKTIHLTL	7.67	6	24	7.45	7.50	9.640	40.167			0.7932	Medium	7.61	7.68	9.541	39.754			0.8250	Medium	7.81	7.95	9.171	38.213			0.7299	Medium	7.64	7.94	11.161	46.503			0.6256	Medium	7.65	7.87	11.017	45.904			0.7714	Medium	7.84	8.02
unbound	FAT10	52	78	LGSKILKPRRSLSSYGIDKEKTIHLTL	7.67	7	24	7.44	7.44	9.909	41.287			0.7506	Medium	7.68	7.70	9.032	37.632			0.8232	Medium	7.88	7.90	9.890	41.209			0.8199	Medium									7.77	7.80	10.954	45.643			0.7917	Medium
unbound	FAT10	52	79	LGSKILKPRRSLSSYGIDKEKTIHLTLK	6.88	5	25	6.69	6.89	10.151	40.606			0.9015	High	6.83	7.11	9.490	37.962			0.8771	High	7.01	7.16	9.811	39.246			0.8263	Medium	6.95	7.10	10.947	43.789			0.8258	Medium	6.88	7.00	11.810	47.241			0.8993	High	6.80	7.29
unbound	FAT10	52	79	LGSKILKPRRSLSSYGIDKEKTIHLTLK	6.88	6	25	7.02	7.04	9.863	39.451			0.7555	Medium	6.86	7.03	9.516	38.066			0.9066	High	7.04	7.15	9.863	39.452			0.8692	High	6.81	7.16	11.122	44.489			0.8791	Medium	6.88	7.05	11.548	46.191			0.9309	High	7.02	7.23
unbound	FAT10	52	79	LGSKILKPRRSLSSYGIDKEKTIHLTLK	6.88	7	25	6.69	6.80	10.266	41.065			0.8902	High	6.90	7.18	9.384	37.534			0.8231	Medium	7.07	7.15	9.647	38.588			0.8476	Medium	6.85	7.14	11.250	45.001			0.7224	Medium	6.93	6.99	11.523	46.093			0.8922	Medium	7.12	7.21
unbound	FAT10	56	63	ILKPRRSL	4.00	3	5	3.97	4.21	3.589	71.772			0.8843	Medium	3.96	4.33	3.483	69.656			0.8344	Medium	3.99	4.25	3.514	70.286			0.8412	Medium	4.00	4.08	3.631	72.611			0.8904	Medium	4.00	4.09	3.827	76.533			0.8726	Medium	4.03	4.26
unbound	FAT10	56	64	ILKPRRSLS	3.58	3	6	3.64	3.71	4.298	71.641			0.8840	Medium	3.58	3.68	4.307	71.783			0.8850	Medium	3.60	3.61	4.447	74.121			0.8489	Medium	3.56	3.83	4.253	70.884			0.8489	Medium	3.54	3.81	4.571	76.177			0.8462	Medium	3.57	3.80
unbound	FAT10	56	65	ILKPRRSLSS	3.65	3	7	3.66	3.75	5.075	72.505			0.9146	Medium	3.62	3.67	5.066	72.367			0.9108	Medium	3.64	3.71	4.912	70.167			0.9079	Medium	3.61	3.69	4.966	70.949			0.8867	Medium	3.63	3.68	5.421	77.446			0.9121	Medium	3.65	3.70
unbound	FAT10	56	66	ILKPRRSLSSY	5.16	3	8	5.14	5.28	4.984	62.302			0.9004	High	5.17	5.26	4.903	61.291			0.9007	High	5.26	5.32	4.813	60.166			0.9407	High	5.19	5.28	5.177	64.716			0.9247	High	5.18	5.28	5.494	68.670			0.9261	High	5.25	5.35
unbound	FAT10	56	69	ILKPRRSLSSYGID	6.80	2	11									6.64	6.69	6.765	61.501			0.9008	Medium	6.74	6.89	6.533	59.387			0.9350	Medium	6.70	6.84	6.757	61.428			0.9240	Medium	6.66	6.74	7.208	65.525			0.8714	Medium	6.82	6.96
unbound	FAT10	56	69	ILKPRRSLSSYGID	6.80	3	11	6.50	6.59	6.828	62.075			0.9174	Medium	6.64	6.71	6.694	60.853			0.9010	Medium	6.71	6.95	6.592	59.927			0.9401	High	6.65	6.84	6.886	62.598			0.9341	High	6.63	6.69	7.523	68.393			0.9088	High	6.75	6.91
unbound	FAT10	56	70	ILKPRRSLSSYGIDK	5.66	3	12	5.74	5.76	7.048	58.737			0.7310	Medium	5.70	5.77	6.817	56.812			0.9320	Medium	5.77	5.83	6.718	55.981			0.9044	High	5.67	5.83	6.966	58.054			0.9299	High	5.69	5.76	7.636	63.632			0.8985	High	5.77	5.87
unbound	FAT10	56	70	ILKPRRSLSSYGIDK	5.66	4	12	5.79	5.81	6.439	53.655			0.7218	Medium	5.66	5.73	6.899	57.495			0.9321	High	5.73	5.79	6.889	57.405			0.8983	Medium	5.68	5.75	7.030	58.582			0.9058	High	5.66	5.75	7.603	63.356			0.9016	High	5.77	5.82
unbound	FAT10	56	71	ILKPRRSLSSYGIDKE	5.84	3	13	5.79	5.84	7.413	57.024			0.7633	Medium	5.84	6.04	7.161	55.083			0.8013	Medium	5.94	6.08	7.257	55.826			0.8743	Medium	5.93	5.95	7.256	55.818			0.8717	Medium	5.89	5.94	7.990	61.459			0.8381	Medium	5.98	6.08
unbound	FAT10	56	71	ILKPRRSLSSYGIDKE	5.84	4	13	5.76	5.90	7.631	58.703			0.9128	Medium	5.87	6.00	7.313	56.256			0.9204	Medium	5.95	6.05	7.313	56.254			0.9335	Medium	5.88	6.02	7.481	57.549			0.9247	Medium	5.87	6.01	8.067	62.052			0.9183	Medium	5.92	6.10
unbound	FAT10	56	72	ILKPRRSLSSYGIDKEK	5.15	3	14	5.09	5.30	8.125	58.036			0.9169	Medium	5.14	5.35	7.647	54.625			0.9236	Medium	5.22	5.36	7.818	55.842			0.8887	Medium	5.16	5.26	8.039	57.422			0.9205	High	5.16	5.29	8.683	62.025			0.9055	Medium	5.23	5.44
unbound	FAT10	56	72	ILKPRRSLSSYGIDKEK	5.15	4	14	5.10	5.29	8.098	57.840			0.9487	Medium	5.16	5.25	7.906	56.474			0.9270	High	5.21	5.32	7.899	56.420			0.9501	High	5.15	5.32	7.869	56.210			0.9437	Medium	5.16	5.28	8.573	61.236			0.9510	Medium	5.29	5.36
unbound	FAT10	56	72	ILKPRRSLSSYGIDKEK	5.15	5	14	5.11	5.30	8.025	57.324			0.9191	Medium	5.17	5.32	7.671	54.792			0.9015	High	5.22	5.34	7.760	55.429			0.9454	High	5.22	5.31	7.757	55.406			0.9422	High	5.17	5.31	8.482	60.589			0.9323	High	5.27	5.37
unbound	FAT10	56	75	ILKPRRSLSSYGIDKEKTIH	5.29	4	17	5.28	5.48	9.132	53.715			0.9534	High	5.33	5.51	8.760	51.527			0.9450	High	5.40	5.59	8.904	52.374			0.9663	High	5.38	5.55	9.020	53.057			0.9417	High	5.32	5.59	9.769	57.466			0.9392	High	5.45	5.53
unbound	FAT10	56	75	ILKPRRSLSSYGIDKEKTIH	5.29	5	17	5.25	5.43	9.196	54.092			0.9444	High	5.34	5.54	8.763	51.545			0.9131	High	5.39	5.58	8.904	52.374			0.9217	High	5.37	5.47	9.172	53.954			0.9477	High	5.34	5.52	9.723	57.192			0.9435	High	5.39	5.57
unbound	FAT10	56	75	ILKPRRSLSSYGIDKEKTIH	5.29	6	17	5.26	5.35	9.192	54.072			0.9488	Medium	5.28	5.43	8.895	52.325			0.9326	Medium	5.42	5.49	9.017	53.041			0.9226	High	5.37	5.45	9.278	54.574			0.9093	High	5.37	5.44	9.787	57.568			0.9408	High	5.44	5.50
unbound	FAT10	56	76	ILKPRRSLSSYGIDKEKTIHL	6.86	4	18	6.67	6.69	8.290	46.056			0.8309	Medium	6.67	6.96	7.882	43.789			0.8454	Medium	6.96	7.13	7.947	44.147			0.7990	Medium	6.81	7.10	8.882	49.347			0.8385	Medium	6.87	7.05	9.266	51.479			0.8772	Medium	7.01	7.19
unbound	FAT10	56	76	ILKPRRSLSSYGIDKEKTIHL	6.86	5	18	6.82	7.05	8.189	45.492			0.7506	Medium	6.84	6.94	8.050	44.722			0.9178	Medium	6.99	7.08	8.333	46.293			0.9316	Medium	6.78	7.17	8.815	48.970			0.9034	Medium	6.88	6.96	9.426	52.364			0.9080	Medium	7.01	7.20
unbound	FAT10	56	76	ILKPRRSLSSYGIDKEKTIHL	6.86	6	18	6.88	7.06	8.306	46.143			0.6428	Medium	6.90	6.91	8.265	45.917			0.8458	Medium	7.01	7.06	8.145	45.248			0.8372	Medium	6.85	7.09	8.972	49.843			0.8161	Medium	6.81	7.07	9.179	50.995			0.8254	Medium	7.02	7.18
unbound	FAT10	56	78	ILKPRRSLSSYGIDKEKTIHLTL	7.69	4	20	7.45	7.56	8.797	43.987			0.9488	High	7.70	7.83	8.206	41.031			0.9479	High	7.90	8.07	8.503	42.516			0.9521	High	7.81	7.95	9.475	47.374			0.9603	High	7.73	7.86	9.720	48.598			0.9615	High	7.96	8.07
unbound	FAT10	56	78	ILKPRRSLSSYGIDKEKTIHLTL	7.69	5	20	7.47	7.57	8.749	43.746			0.8984	High	7.70	8.13	8.096	40.482			0.8472	Medium	7.91	8.20	8.474	42.368			0.9010	High	7.81	7.99	9.528	47.640			0.9106	High	7.74	8.17	9.633	48.165			0.9103	High	7.93	8.24
unbound	FAT10	56	78	ILKPRRSLSSYGIDKEKTIHLTL	7.69	6	20	7.52	7.58	8.584	42.919			0.9130	High	7.70	7.93	8.125	40.623			0.8572	High	7.92	8.17	8.419	42.096			0.8918	High	7.83	8.00	9.452	47.261			0.9299	High	7.74	7.99	9.592	47.960			0.8869	High	7.94	8.13
unbound	FAT10	56	79	ILKPRRSLSSYGIDKEKTIHLTLK	6.79	4	21	6.80	7.10	8.421	40.100			0.8366	Medium	6.81	7.11	8.213	39.111			0.9266	High	6.97	7.14	8.560	40.762			0.9073	High	6.75	7.17	9.659	45.996			0.8537	Medium	6.84	6.95	10.045	47.831			0.9518	High	7.01	7.18
unbound	FAT10	56	79	ILKPRRSLSSYGIDKEKTIHLTLK	6.79	5	21	6.90	6.92	8.438	40.183			0.7433	Medium									6.92	7.15	8.842	42.104			0.9141	High	6.86	7.07	9.908	47.180			0.9372	High	6.80	7.29	10.060	47.905			0.9347	High	6.99	7.22
unbound	FAT10	56	79	ILKPRRSLSSYGIDKEKTIHLTLK	6.79	6	21	6.91	6.94	8.502	40.484			0.9109	Medium	6.77	7.26	8.191	39.007			0.7889	Medium	6.92	7.34	8.626	41.074			0.8625	High	6.84	7.34	9.609	45.758			0.9061	High	6.80	7.29	9.927	47.270			0.8473	Medium	6.98	7.39
unbound	FAT10	56	79	ILKPRRSLSSYGIDKEKTIHLTLK	6.79	7	21	6.95	6.98	8.459	40.280			0.7907	Medium	6.81	6.98	8.262	39.342			0.8420	Medium	6.95	7.14	8.595	40.929			0.9001	High	6.88	7.09	9.593	45.682			0.9322	High	6.80	7.16	9.947	47.367			0.9140	High	6.95	7.21
unbound	FAT10	58	63	KPRRSL	4.05	2	4	4.00	4.29	3.169	79.233			0.8466	Medium	4.01	4.09	3.096	77.388			0.8475	Medium	4.04	4.06	3.199	79.965			0.8285	Medium	3.98	4.23	3.195	79.883			0.8381	Medium	3.97	4.21	3.403	85.070			0.8462	Medium	3.99	4.26
unbound	FAT10	58	72	KPRRSLSSYGIDKEK	4.21	3	13	4.18	4.37	7.150	55.000			0.8467	Medium	4.19	4.33	7.202	55.401			0.8383	Medium	4.27	4.30	7.241	55.697			0.8359	Medium	4.20	4.34	6.747	51.903			0.8822	High	4.17	4.42	7.624	58.645			0.8798	Medium	4.24	4.26
unbound	FAT10	58	72	KPRRSLSSYGIDKEK	4.21	4	13	4.21	4.29	7.551	58.088			0.9340	Medium	4.20	4.24	7.301	56.160			0.9188	Medium	4.23	4.30	7.216	55.509			0.9346	Medium	4.16	4.45	6.912	53.168			0.9259	Medium	4.20	4.25	7.874	60.568			0.9332	Medium	4.24	4.32
unbound	FAT10	58	75	KPRRSLSSYGIDKEKTIH	4.65	4	16	4.61	4.72	8.572	53.577			0.9425	High	4.64	4.75	8.072	50.451			0.9293	High	4.66	4.77	8.247	51.542			0.9451	High	4.63	4.78	8.185	51.159			0.9181	High	4.63	4.74	8.911	55.691			0.9200	High	4.66	4.81
unbound	FAT10	58	75	KPRRSLSSYGIDKEKTIH	4.65	5	16	4.61	4.73	8.371	52.316			0.9419	High	4.61	4.79	7.839	48.993			0.9374	High	4.69	4.80	8.059	50.371			0.9385	High	4.60	4.85	7.901	49.382			0.9386	High	4.63	4.77	8.699	54.371			0.9260	High	4.69	4.82
unbound	FAT10	58	79	KPRRSLSSYGIDKEKTIHLTLK	6.48	4	20	6.32	6.49	8.074	40.372			0.9254	Medium	6.47	6.65	7.447	37.234			0.9057	Medium	6.55	6.81	7.741	38.704			0.8456	Medium	6.52	6.67	8.466	42.332			0.8613	Medium	6.50	6.64	9.153	45.764			0.8781	Medium	6.64	6.89
unbound	FAT10	58	79	KPRRSLSSYGIDKEKTIHLTLK	6.48	5	20	6.35	6.49	8.136	40.678			0.9316	High	6.50	6.62	7.558	37.789			0.9046	High	6.61	6.69	7.897	39.484			0.9027	High	6.57	6.68	8.601	43.007			0.9055	Medium	6.52	6.62	9.105	45.527			0.9162	High	6.65	6.75
unbound	FAT10	58	79	KPRRSLSSYGIDKEKTIHLTLK	6.48	6	20	6.38	6.48	7.958	39.788			0.9005	Medium	6.55	6.58	7.279	36.397			0.8847	Medium	6.66	6.70	7.725	38.623			0.8750	High	6.55	6.66	8.632	43.159			0.7881	Medium	6.50	6.67	9.205	46.025			0.7675	Medium	6.63	6.76
unbound	FAT10	62	72	SLSSYGIDKEK	5.63	2	9	5.58	5.65	5.795	64.389			0.9387	Medium	5.64	5.71	5.740	63.783			0.9136	High	5.71	5.78	5.509	61.211			0.9433	High	5.66	5.76	5.594	62.156			0.9394	High	5.63	5.71	6.085	67.614			0.9198	High	5.74	5.81
unbound	FAT10	62	72	SLSSYGIDKEK	5.63	3	9	5.58	5.73	5.777	64.192			0.9065	Medium	5.65	5.73	5.689	63.206			0.9071	High	5.69	5.75	5.613	62.368			0.8559	High	5.66	5.75	5.571	61.895			0.8815	High	5.65	5.74	6.031	67.010			0.9014	High	5.72	5.80
unbound	FAT10	62	78	SLSSYGIDKEKTIHLTL	8.90	3	15	8.58	8.79	7.072	47.146			0.9430	High	8.96	9.07	6.816	45.440			0.9361	High	9.19	9.32	6.805	45.367			0.9369	High	9.05	9.10	7.675	51.164			0.9510	High	8.99	9.08	7.842	52.277			0.9182	High	9.21	9.25
unbound	FAT10	62	79	SLSSYGIDKEKTIHLTLK	7.65	3	16	7.35	7.77	6.884	43.028			0.8470	Medium	7.65	7.71	7.180	44.873			0.8315	Medium	7.82	8.02	7.071	44.193			0.9015	Medium	7.74	7.83	7.908	49.423			0.9374	Medium	7.68	7.73	8.349	52.179			0.8993	Medium	7.89	7.92
unbound	FAT10	62	79	SLSSYGIDKEKTIHLTLK	7.65	4	16	7.39	7.53	7.127	44.545			0.8724	Medium	7.66	7.70	6.706	41.909			0.7733	Medium
unbound	FAT10	62	79	SLSSYGIDKEKTIHLTLK	7.65	5	16									7.67	7.74	6.998	43.738			0.8773	Medium	7.84	7.92	7.174	44.838			0.8978	High	7.75	7.83	7.784	48.651			0.9205	High	7.68	7.77	8.266	51.661			0.9053	Medium	7.89	7.94
unbound	FAT10	64	75	SSYGIDKEKTIH	4.49	3	10	4.44	4.68	6.008	60.075			0.8242	Medium	4.46	4.54	5.950	59.500			0.9012	Medium	4.53	4.56	6.036	60.364			0.7539	Medium	4.49	4.53	5.968	59.684			0.8277	Medium	4.43	4.58	6.353	63.527			0.7940	Medium	4.50	4.57
unbound	FAT10	64	75	SSYGIDKEKTIH	4.49	4	10
unbound	FAT10	65	70	SYGIDK	4.47	2	4	4.47	4.89	2.663	66.587			0.9014	Medium	4.46	4.53	2.606	65.157			0.8932	Medium	4.43	4.64	2.456	61.394			0.8392	Medium	4.48	4.53	2.386	59.658			0.8785	Medium	4.41	4.66	2.630	65.740			0.8420	Medium	4.49	4.55
unbound	FAT10	65	72	SYGIDKEK	3.77	2	6	3.79	3.88	4.007	66.791			0.9136	Medium	3.71	3.83	3.949	65.819			0.9042	Medium	3.70	3.86	3.798	63.305			0.9170	Medium	3.74	3.89	3.682	61.361			0.9096	High	3.70	3.97	4.025	67.076			0.9194	Medium	3.73	3.89
unbound	FAT10	65	72	SYGIDKEK	3.77	3	6	3.73	4.06	3.989	66.479			0.8495	Medium	3.71	3.83	3.926	65.428			0.8493	Medium	3.74	3.79	3.882	64.706			0.8497	Medium	3.71	3.99	3.671	61.176			0.8431	Medium	3.74	3.81	3.960	65.992			0.8351	Medium	3.78	3.80
unbound	FAT10	65	75	SYGIDKEKTIH	4.47	2	9	4.46	4.61	5.152	57.243			0.8821	Medium	4.42	4.63	4.971	55.236			0.8455	Medium	4.47	4.58	5.198	57.761			0.8346	Medium	4.47	4.60	4.684	52.040			0.8418	Medium	4.45	4.51	5.423	60.260			0.8186	Medium	4.51	4.56
unbound	FAT10	65	75	SYGIDKEKTIH	4.47	3	9	4.46	4.60	5.190	57.669			0.9255	High	4.46	4.63	5.099	56.657			0.9099	High	4.46	4.66	5.014	55.709			0.8981	High	4.47	4.63	4.896	54.404			0.9124	High	4.44	4.60	5.351	59.454			0.9037	High	4.47	4.68
unbound	FAT10	65	75	SYGIDKEKTIH	4.47	4	9	4.46	4.60	5.232	58.133			0.9189	Medium									4.49	4.55	5.097	56.636			0.8869	Medium	4.47	4.54	5.064	56.266			0.8861	High	4.42	4.59	5.365	59.610			0.8786	Medium	4.48	4.60
unbound	FAT10	65	79	SYGIDKEKTIHLTLK	6.90	3	13	6.69	6.73	5.530	42.539			0.8593	Medium	6.90	6.94	5.207	40.058			0.8959	Medium	7.00	7.13	5.142	39.553			0.8438	Medium	6.92	7.08	5.695	43.808			0.8980	Medium	6.93	6.95	6.103	46.944			0.8329	Medium	7.05	7.17
unbound	FAT10	65	79	SYGIDKEKTIHLTLK	6.90	4	13	6.74	6.99	5.221	40.165			0.8670	Medium	6.88	6.98	5.178	39.831			0.8905	Medium	7.01	7.09	5.183	39.867			0.9010	High	6.94	7.05	5.650	43.465			0.9243	High	6.90	7.01	6.042	46.478			0.9291	High	7.06	7.12
unbound	FAT10	66	75	YGIDKEKTIH	4.21	3	8	4.20	4.28	4.601	57.517			0.9104	Medium	4.18	4.34	4.468	55.856			0.8453	Medium	4.23	4.24	4.426	55.328			0.8383	Medium	4.18	4.35	4.318	53.973			0.9167	Medium	4.18	4.22	4.822	60.271			0.8357	Medium	4.19	4.38
unbound	FAT10	66	78	YGIDKEKTIHLTL	8.30	3	11	8.00	8.12	4.452	40.477			0.9132	Medium	8.28	8.48	4.227	38.425			0.9168	Medium	8.54	8.60	4.213	38.303			0.9003	Medium	8.38	8.54	4.761	43.277			0.9304	Medium	8.37	8.42	4.981	45.282			0.9230	Medium	8.56	8.60
unbound	FAT10	66	78	YGIDKEKTIHLTL	8.30	4	11	8.03	8.15	4.404	40.037			0.8470	Medium	8.29	8.50	4.259	38.722			0.8420	Medium	8.53	8.57	4.319	39.265			0.8392	Medium	8.33	8.56	4.640	42.180			0.7191	Medium	8.34	8.50	5.081	46.189			0.8482	Medium	8.54	8.59
unbound	FAT10	67	78	GIDKEKTIHLTL	7.74	3	10	7.55	7.61	3.947	39.473			0.7946	Medium	7.76	7.84	3.804	38.038			0.8389	Medium	7.88	8.10	3.630	36.297			0.8197	Medium	7.85	7.86	4.325	43.249			0.8153	Medium	7.80	7.87	4.194	41.944			0.8177	Medium	7.92	8.14
unbound	FAT10	70	78	KEKTIHLTL	6.96	2	7	6.80	7.01	2.220	31.712			0.8816	Medium	6.92	7.11	2.243	32.038			0.9002	Medium	7.00	7.19	2.191	31.299			0.8341	Medium	6.95	7.15	2.504	35.769			0.8494	Medium	6.89	7.10	2.666	38.080			0.8561	Medium	7.06	7.24
unbound	FAT10	70	78	KEKTIHLTL	6.96	3	7	6.80	6.98	2.256	32.232			0.8764	Medium	6.94	7.13	2.127	30.381			0.8703	Medium	7.04	7.22	2.154	30.774			0.8545	Medium	7.01	7.24	2.476	35.371			0.8771	Medium	6.95	7.13	2.748	39.263			0.9104	Medium	7.11	7.29
unbound	FAT10	70	79	KEKTIHLTLK	4.89	2	8	4.83	5.00	2.549	31.862			0.8685	Medium	4.81	4.99	2.481	31.014			0.8654	Medium	4.87	5.04	2.421	30.264			0.8667	Medium	4.88	5.06	2.896	36.198			0.8335	Medium	4.84	5.03	3.176	39.694			0.8448	Medium	4.97	5.05
unbound	FAT10	70	79	KEKTIHLTLK	4.89	3	8	4.89	4.99	2.534	31.674			0.8528	Medium	4.92	5.01	2.422	30.269			0.8581	Medium									4.97	5.01	2.873	35.917			0.8832	Medium	4.90	5.03	3.102	38.769			0.8377	Medium	4.94	5.05
unbound	FAT10	70	79	KEKTIHLTLK	4.89	4	8	4.91	5.03	2.509	31.362			0.8165	Medium	4.90	5.09	2.406	30.075			0.8331	Medium	4.93	5.09	2.488	31.097			0.8391	Medium	4.88	5.06	2.929	36.612			0.8666	High	4.91	5.06	3.194	39.931			0.8508	High	4.96	5.13
unbound	FAT10	71	78	EKTIHLTL	7.91	2	6	7.67	7.92	2.018	33.641			0.7979	Medium	7.83	8.01	1.957	32.617			0.8530	Medium	8.01	8.24	1.926	32.105			0.8792	Medium	7.89	8.17	2.320	38.664			0.8743	Medium	7.87	8.08	2.544	42.407			0.8579	Medium	8.13	8.17
unbound	FAT10	71	78	EKTIHLTL	7.91	3	6									7.89	8.08	1.924	32.073			0.8398	Medium	8.11	8.14	2.037	33.949			0.8042	Medium	7.97	8.11	2.427	40.455			0.8839	Medium	7.95	8.04	2.551	42.515			0.8491	Medium	8.10	8.22
unbound	FAT10	71	79	EKTIHLTLK	5.68	2	7	5.64	5.68	1.969	28.135			0.8374	Medium	5.71	5.77	2.485	35.504			0.7758	Medium	5.75	5.79	2.713	38.755			0.7285	Medium	5.72	5.75	2.604	37.198			0.8282	Medium	5.71	5.75	2.884	41.207			0.7908	Medium
unbound	FAT10	71	79	EKTIHLTLK	5.68	3	7	5.65	5.73	2.188	31.254			0.7775	Medium	5.64	5.82	2.056	29.375			0.7611	Medium	5.62	5.80	2.292	32.745			0.7847	Medium	5.65	5.82	2.656	37.944			0.8087	Medium	5.62	5.81	2.879	41.131			0.7606	Medium	5.70	5.89
unbound	FAT10	73	78	TIHLTL	8.95	2	4	8.77	9.11	0.989	24.720			0.8042	Medium	9.00	9.19	1.021	25.526			0.7525	Medium	9.20	9.39	0.985	24.619			0.8053	Medium	9.08	9.29	1.325	33.134			0.8169	Medium	9.04	9.28	1.418	35.455			0.8302	Medium	9.24	9.34
unbound	FAT10	73	79	TIHLTLK	6.45	2	5	6.46	6.58	0.853	17.059			0.7222	Medium									6.56	6.71	1.071	21.418			0.6954	Medium	6.51	6.74	1.530	30.607			0.7557	Medium	6.50	6.61	1.633	32.661			0.7432	Medium	6.61	6.68
unbound	FAT10	74	79	IHLTLK	5.99	2	4	6.40	6.47	0.818	20.441			0.7116	Medium	6.51	6.65	0.584	14.607			0.7309	Medium	6.60	6.70	0.659	16.468			0.7340	Medium	6.56	6.70	1.097	27.436			0.7631	Medium	6.47	6.71	1.246	31.157			0.7519	Medium	6.56	6.78
unbound	FAT10	75	79	HLTLK	6.49	2	3	6.41	6.46	0.717	23.898			0.6421	Medium	6.52	6.59	0.518	17.266			0.7440	Medium	6.58	6.62	0.879	29.294			0.6852	Medium	6.55	6.61	1.056	35.213			0.6968	Medium									6.66	6.66
unbound	FAT10	76	91	LTLKVVKPSDEELPLF	10.84	3	12	10.06	10.33	4.672	38.936			0.9269	High	10.54	10.95	4.582	38.184			0.9371	High	10.92	11.12	4.507	37.560			0.9041	High	10.76	10.93	5.649	47.073			0.8342	Medium	10.68	10.88	5.706	47.548			0.9217	High	11.00	11.07
unbound	FAT10	77	87	TLKVVKPSDEE	4.60	2	8	4.51	4.76	4.606	57.576			0.9230	Medium	4.54	4.75	4.494	56.170			0.8761	Medium	4.55	4.71	4.323	54.033			0.8279	Medium	4.54	4.76	4.659	58.237			0.9105	Medium	4.53	4.70	5.094	63.673			0.8916	Medium	4.58	4.68
unbound	FAT10	79	89	KVVKPSDEELP	5.72	2	7	5.63	5.72	3.718	53.110			0.9284	Medium	5.71	5.84	3.782	54.031			0.9097	Medium	5.73	5.90	3.724	53.197			0.9049	Medium	5.73	5.80	3.866	55.229			0.9254	Medium	5.65	5.89	4.164	59.487			0.8496	Medium	5.77	5.93
unbound	FAT10	79	89	KVVKPSDEELP	5.72	3	7	5.64	5.70	3.731	53.295			0.8983	Medium	5.72	5.78	3.664	52.343			0.9032	Medium	5.81	5.82	3.936	56.232			0.8912	Medium	5.73	5.85	3.752	53.601			0.9040	Medium	5.71	5.94	4.037	57.675			0.9078	Medium	5.81	5.88
unbound	FAT10	79	90	KVVKPSDEELPL	7.28	2	8	7.05	7.35	3.744	46.797			0.9541	Medium	7.13	7.63	3.671	45.893			0.9528	Medium	7.37	7.41	3.350	41.875			0.8067	Medium	7.27	7.39	3.863	48.285			0.8965	Medium	7.43	7.55	4.227	52.839			0.9276	Medium	7.37	7.43
unbound	FAT10	79	90	KVVKPSDEELPL	7.28	3	8	7.21	7.36	3.668	45.854			0.9093	High	7.38	7.50	3.606	45.081			0.9451	High	7.53	7.60	3.523	44.036			0.9432	High	7.45	7.56	3.920	49.002			0.9338	High	7.43	7.51	4.127	51.586			0.9136	High	7.54	7.65
unbound	FAT10	79	91	KVVKPSDEELPLF	9.43	2	9	9.32	9.60	3.557	39.520			0.8894	High	9.74	10.03	3.463	38.480			0.9378	High	10.02	10.20	3.365	37.389			0.9347	High	9.95	10.23	3.964	44.043			0.9529	High	9.87	10.00	4.145	46.059			0.9308	High	9.95	10.13
unbound	FAT10	79	91	KVVKPSDEELPLF	9.43	3	9	9.42	9.54	3.533	39.259			0.7720	Medium	9.53	10.03	3.420	37.997			0.8025	Medium	9.75	10.09	3.391	37.677			0.8676	High	9.60	10.11	3.947	43.852			0.8666	High	9.54	10.05	4.122	45.802			0.8506	High	9.77	10.11
unbound	FAT10	79	92	KVVKPSDEELPLFL	11.07	2	10	10.53	10.99	3.646	36.459			0.9137	High	11.00	11.51	3.555	35.555			0.9169	High	11.38	11.58	3.487	34.866			0.9132	High									11.22	11.38	4.383	43.829			0.9164	High	11.39	11.67
unbound	FAT10	79	92	KVVKPSDEELPLFL	11.07	3	10	10.61	10.98	3.679	36.794			0.8207	Medium	11.19	11.28	3.614	36.135			0.8567	High	11.31	11.75	3.520	35.195			0.9112	High	11.30	11.36	4.293	42.927			0.9119	High	11.22	11.28	4.467	44.666			0.9195	High	11.34	11.39
unbound	FAT10	80	88	VVKPSDEEL	5.91	2	6	5.86	5.94	3.420	57.008			0.9184	Medium	5.87	6.28	3.303	55.046			0.9219	Medium	5.97	6.04	3.202	53.364			0.9315	Medium	5.95	6.00	3.228	53.798			0.9263	Medium	5.93	5.99	3.569	59.475			0.9171	Medium	5.99	6.06
unbound	FAT10	80	90	VVKPSDEELPL	8.28	2	7	7.90	8.19	3.295	47.067			0.9260	Medium	8.17	8.39	3.219	45.988			0.9391	High	8.38	8.52	3.113	44.475			0.9165	High	8.32	8.45	3.374	48.202			0.9381	High	8.20	8.35	3.664	52.342			0.9446	High	8.30	8.34
unbound	FAT10	80	91	VVKPSDEELPLF	10.34	2	8	10.25	10.36	3.205	40.064			0.7420	Medium	10.53	11.02	3.103	38.785			0.8320	Medium	10.73	10.78	3.006	37.573			0.9138	High	10.76	11.03	3.512	43.903			0.9435	High	10.53	11.03	3.674	45.925			0.9371	High	10.65	11.15
unbound	FAT10	80	92	VVKPSDEELPLFL	12.07	2	9	11.59	11.64	3.279	36.430			0.8863	High	11.85	12.35	3.228	35.864			0.9020	High	12.23	12.66	3.170	35.224			0.9003	High	12.10	12.49	3.816	42.395			0.9151	High	11.85	12.35	4.010	44.552			0.9111	High	12.21	12.72
unbound	FAT10	80	94	VVKPSDEELPLFLVE	12.14	3	11	11.51	11.56	4.250	38.633			0.8145	Medium	12.17	12.23	4.022	36.564			0.8165	Medium	12.32	12.62	3.807	34.606			0.8657	Medium	12.22	12.33	4.993	45.388			0.7665	Medium	12.15	12.27	5.312	48.292			0.8499	Medium	12.32	12.63
unbound	FAT10	85	91	DEELPLF	11.85	2	4	11.33	11.38	0.841	21.035			0.8742	Medium	11.91	12.02	0.756	18.891			0.8297	Medium	12.17	12.21	0.834	20.862			0.8700	Medium	11.96	12.22	1.179	29.470			0.8480	Medium	11.85	12.10	1.193	29.830			0.8437	Medium	12.21	12.22
unbound	FAT10	87	94	ELPLFLVE	12.97	2	5	12.26	12.47	1.355	27.106			0.7523	Medium	12.96	13.17	1.319	26.385			0.7600	Medium	13.16	13.39	1.201	24.015			0.7780	Medium	13.00	13.21	2.105	42.099			0.8674	Medium	12.89	13.10	2.165	43.296			0.8476	Medium	13.20	13.35
unbound	FAT10	91	108	FLVESGDEAKRHLLQVRR	6.69	3	16
unbound	FAT10	91	108	FLVESGDEAKRHLLQVRR	6.69	4	16	6.69	6.80	7.769	48.557			0.8835	Medium	6.70	6.86	7.666	47.909			0.9461	Medium	6.85	6.92	7.502	46.887			0.9488	Medium	6.75	6.91	8.120	50.748			0.9400	Medium	6.69	6.77	8.981	56.130			0.9396	Medium	6.87	6.97
unbound	FAT10	91	108	FLVESGDEAKRHLLQVRR	6.69	5	16	6.51	6.58	8.283	51.769			0.9294	High	6.69	6.83	7.783	48.646			0.9271	Medium	6.80	6.89	7.966	49.789			0.9320	High	6.77	6.85	8.027	50.171			0.9072	Medium	6.70	6.79	8.921	55.759			0.9190	Medium	6.85	6.92
unbound	FAT10	91	108	FLVESGDEAKRHLLQVRR	6.69	6	16	6.48	6.65	8.474	52.961			0.8405	Medium	6.66	6.77	8.429	52.682			0.7944	Medium	6.80	6.90	8.061	50.382			0.8798	Medium	6.70	6.89	8.394	52.464			0.7910	Medium	6.68	6.70	9.448	59.048			0.7946	Medium
unbound	FAT10	91	116	FLVESGDEAKRHLLQVRRSSSVAQVK	6.75	4	24	6.49	6.57	9.702	40.425	14.703	61.263	0.9340	High	6.68	6.76	9.083	37.846	13.391	55.797	0.9273	High	6.80	6.90	9.484	39.517	14.539	60.580	0.9288	High	6.70	6.79	10.980	45.750	15.866	66.107	0.8763	Medium	6.67	6.78	13.285	55.354	17.039	70.996	0.9398	High	6.86	6.96
unbound	FAT10	91	116	FLVESGDEAKRHLLQVRRSSSVAQVK	6.75	5	24									6.74	6.85	9.022	37.592	15.108	62.949	0.9517	High	6.87	6.95	9.055	37.728	14.650	61.043	0.9397	High	6.77	6.85	10.158	42.324	15.310	63.791	0.9090	Medium	6.68	6.79	13.045	54.353	17.335	72.229	0.9256	High	6.87	6.97
unbound	FAT10	91	116	FLVESGDEAKRHLLQVRRSSSVAQVK	6.75	6	24
unbound	FAT10	91	118	FLVESGDEAKRHLLQVRRSSSVAQVKAM	7.29	4	26	6.98	7.14	9.290	35.730	16.665	64.096	0.8995	Medium	7.24	7.39	8.537	32.835	15.014	57.746	0.9046	Medium	7.41	7.53	9.482	36.469	16.513	63.512	0.8835	Medium	7.29	7.50	9.059	34.842	16.268	62.568	0.7932	Medium	7.27	7.34	9.891	38.041	16.461	63.313	0.8898	Medium	7.41	7.56
unbound	FAT10	91	118	FLVESGDEAKRHLLQVRRSSSVAQVKAM	7.29	6	26
unbound	FAT10	92	103	LVESGDEAKRHL	4.36	2	10	4.34	4.42	5.056	50.559			0.8998	Medium	4.33	4.41	4.867	48.670			0.9233	Medium	4.36	4.48	4.700	47.002			0.8237	Medium	4.29	4.55	4.548	45.477			0.9123	Medium	4.36	4.47	5.152	51.517			0.8495	Medium	4.38	4.48
unbound	FAT10	92	103	LVESGDEAKRHL	4.36	3	10	4.30	4.51	4.957	49.569			0.9328	High	4.33	4.42	4.828	48.278			0.9244	High	4.36	4.44	4.754	47.541			0.9024	High	4.32	4.53	4.540	45.397			0.9384	High	4.34	4.42	5.151	51.508			0.9123	High	4.37	4.44
unbound	FAT10	92	104	LVESGDEAKRHLL	5.72	2	11	5.65	5.86	4.685	42.594			0.9185	High	5.74	5.98	4.486	40.782			0.9282	High	5.82	5.86	4.508	40.979			0.8397	Medium	5.76	5.91	4.559	41.445			0.8776	High	5.74	5.83	5.294	48.128			0.8830	High	5.85	5.90
unbound	FAT10	92	104	LVESGDEAKRHLL	5.72	3	11	5.68	5.88	4.558	41.439			0.9407	High	5.75	5.87	4.408	40.073			0.8825	High	5.79	5.88	4.459	40.538			0.9149	High	5.74	5.92	4.497	40.885			0.9474	High	5.75	5.90	4.930	44.822			0.9295	High	5.82	5.91
unbound	FAT10	92	104	LVESGDEAKRHLL	5.72	4	11
unbound	FAT10	92	105	LVESGDEAKRHLLQ	5.38	3	12	5.32	5.40	5.979	49.826			0.9116	Medium	5.38	5.46	5.952	49.601			0.9346	Medium	5.44	5.48	5.886	49.051			0.9357	Medium	5.39	5.46	6.001	50.009			0.9191	Medium	5.35	5.45	6.436	53.636			0.9236	Medium	5.45	5.52
unbound	FAT10	92	105	LVESGDEAKRHLLQ	5.38	4	12	5.38	5.39	6.013	50.107			0.7325	Medium	5.42	5.44	5.973	49.779			0.7843	Medium	5.45	5.51	5.683	47.359			0.8123	Medium	5.42	5.47	5.927	49.394			0.7566	Medium	5.36	5.48	6.786	56.554			0.6106	Medium	5.49	5.56
unbound	FAT10	92	107	LVESGDEAKRHLLQVR	5.78	3	14	5.71	5.78	7.042	50.297			0.9012	Medium	5.82	5.92	6.723	48.020			0.9182	Medium	5.90	5.93	6.722	48.011			0.9124	High	5.86	5.95	6.656	47.546			0.9344	Medium	5.84	5.91	7.432	53.087			0.8811	Medium	5.92	6.05
unbound	FAT10	92	107	LVESGDEAKRHLLQVR	5.78	4	14	5.92	5.96	6.663	47.593			0.7138	Medium	5.82	5.92	6.754	48.240			0.9285	Medium	5.87	5.95	6.873	49.090			0.9258	Medium	5.80	6.02	6.938	49.556			0.9477	Medium	5.84	5.89	7.364	52.600			0.8930	Medium	5.90	5.97
unbound	FAT10	92	108	LVESGDEAKRHLLQVRR	5.24	4	15	5.16	5.29	8.149	54.325			0.8349	Medium	5.26	5.34	7.863	52.417			0.8444	Medium	5.28	5.37	7.944	52.958			0.9381	Medium	5.25	5.32	8.187	54.581			0.9237	High	5.23	5.35	8.643	57.617			0.9438	Medium	5.35	5.42
unbound	FAT10	92	108	LVESGDEAKRHLLQVRR	5.24	5	15	5.14	5.46	8.031	53.539			0.8674	High	5.23	5.35	7.851	52.342			0.8578	High	5.27	5.48	7.666	51.108			0.9465	High	5.22	5.48	7.714	51.424			0.9424	High	5.24	5.39	8.566	57.107			0.9295	High	5.35	5.42
unbound	FAT10	92	108	LVESGDEAKRHLLQVRR	5.24	6	15	5.20	5.33	7.922	52.811			0.8919	Medium	5.26	5.36	7.671	51.138			0.9120	High	5.32	5.43	7.579	50.523			0.9225	High	5.28	5.39	7.538	50.253			0.8476	Medium	5.23	5.39	8.475	56.497			0.9158	High	5.32	5.49
unbound	FAT10	92	111	LVESGDEAKRHLLQVRRSSS	5.28	4	18	5.20	5.28	9.362	52.013			0.9294	High	5.25	5.31	9.360	51.998			0.9392	High	5.29	5.37	9.147	50.817			0.9224	Medium	5.27	5.33	9.373	52.072			0.8673	Medium	5.24	5.28	10.688	59.376			0.9054	High	5.36	5.38
unbound	FAT10	92	111	LVESGDEAKRHLLQVRRSSS	5.28	5	18	5.19	5.29	9.364	52.025			0.9137	Medium	5.18	5.42	9.065	50.361			0.9380	Medium	5.28	5.48	9.114	50.635			0.8995	Medium	5.23	5.40	9.145	50.808			0.8232	Medium	5.29	5.33	9.869	54.826			0.8317	Medium	5.29	5.48
unbound	FAT10	92	113	LVESGDEAKRHLLQVRRSSSVA	5.74	4	20	5.53	5.72	10.577	52.887			0.9347	Medium	5.76	5.87	9.863	49.313			0.9225	Medium	5.80	5.91	9.986	49.931			0.9299	High	5.76	5.81	10.616	53.080			0.8486	Medium	5.80	5.83	10.786	53.930			0.8449	Medium	5.85	5.86
unbound	FAT10	92	114	LVESGDEAKRHLLQVRRSSSVAQ	5.58	4	21	5.48	5.81	10.743	51.159			0.9274	High	5.62	5.92	10.068	47.942			0.9342	High	5.64	6.00	10.365	49.356			0.9267	High	5.60	5.76	10.961	52.193			0.9527	High	5.56	5.90	11.883	56.588			0.9503	High	5.65	6.02
unbound	FAT10	92	114	LVESGDEAKRHLLQVRRSSSVAQ	5.58	5	21	5.46	5.59	10.966	52.220			0.9294	High	5.60	5.73	10.373	49.394			0.9174	High	5.66	5.80	10.365	49.357			0.9163	High	5.61	5.67	11.538	54.942			0.9412	High	5.58	5.72	12.032	57.295			0.9502	High	5.67	5.77
unbound	FAT10	92	116	LVESGDEAKRHLLQVRRSSSVAQVK	5.57	4	23	5.44	5.63	11.212	48.747			0.8577	High	5.60	6.00	10.386	45.155			0.8647	High	5.62	5.81	10.767	46.813			0.8444	Medium	5.58	5.75	11.717	50.942			0.9272	High	5.62	5.71	12.690	55.173			0.9225	High	5.72	5.79
unbound	FAT10	92	116	LVESGDEAKRHLLQVRRSSSVAQVK	5.57	5	23	5.44	5.70	11.192	48.659			0.7939	Medium	5.55	5.78	10.617	46.161			0.7888	Medium	5.66	5.85	10.706	46.547			0.8727	High	5.61	5.76	11.628	50.558			0.9435	High	5.62	5.71	12.760	55.476			0.8919	High	5.67	5.81
unbound	FAT10	92	116	LVESGDEAKRHLLQVRRSSSVAQVK	5.57	6	23	5.53	5.63	10.707	46.552			0.8141	Medium	5.61	5.78	10.453	45.447			0.8219	Medium	5.71	5.82	10.497	45.637			0.8526	High									5.64	5.75	12.338	53.641			0.9056	High	5.69	5.82
unbound	FAT10	92	116	LVESGDEAKRHLLQVRRSSSVAQVK	5.57	7	23																																	5.58	5.80	12.746	55.419			0.8492	Medium
unbound	FAT10	92	117	LVESGDEAKRHLLQVRRSSSVAQVKA	5.82	4	24	5.73	5.88	9.443	39.345	15.758	65.658	0.9153	Medium									5.93	6.05	9.722	40.510	16.118	67.157	0.9300	High	5.85	6.02	9.521	39.670	14.403	60.013	0.8468	Medium	5.80	6.00	9.697	40.405	15.539	64.746	0.9139	High	5.92	6.09
unbound	FAT10	92	117	LVESGDEAKRHLLQVRRSSSVAQVKA	5.82	5	24									5.86	5.91	9.127	38.029	15.643	65.181	0.9279	Medium	5.94	6.03	9.292	38.717	15.741	65.587	0.9395	Medium																	5.92	6.02
unbound	FAT10	92	118	LVESGDEAKRHLLQVRRSSSVAQVKAM	6.27	4	25	6.09	6.27	9.334	37.336	16.272	65.088	0.9631	Medium	6.31	6.40	9.060	36.241	15.866	63.465	0.9566	High	6.44	6.50	9.194	36.777	16.021	64.086	0.9634	High	6.32	6.52	9.408	37.630	15.622	62.489	0.9458	Medium	6.30	6.39	10.712	42.846	16.870	67.479	0.9612	High	6.42	6.60
unbound	FAT10	92	118	LVESGDEAKRHLLQVRRSSSVAQVKAM	6.27	5	25	6.13	6.23	9.669	38.675	16.556	66.225	0.8624	Medium	6.32	6.42	9.062	36.249	15.811	63.243	0.7996	Medium	6.43	6.50	9.260	37.041	15.912	63.648	0.9556	High	6.31	6.49	9.364	37.455	15.521	62.082	0.9554	Medium	6.31	6.50	10.421	41.686	16.717	66.870	0.9435	Medium	6.45	6.53
unbound	FAT10	92	118	LVESGDEAKRHLLQVRRSSSVAQVKAM	6.27	6	25	6.11	6.31	9.465	37.862	16.537	66.147	0.8977	Medium	6.33	6.42	8.951	35.805	15.656	62.624	0.8780	Medium	6.42	6.50	9.071	36.285	15.623	62.494	0.9530	High	6.29	6.43	9.335	37.342	15.665	62.660	0.9119	Medium	6.28	6.42	11.133	44.533	17.098	68.392	0.9456	High	6.45	6.53
unbound	FAT10	93	103	VESGDEAKRHL	3.53	3	9	3.51	3.59	4.724	52.485			0.9223	Medium	3.44	3.60	4.499	49.985			0.8333	Medium	3.45	3.57	4.375	48.609			0.8420	Medium	3.48	3.53	4.336	48.173			0.9099	High	3.46	3.53	4.951	55.007			0.9046	Medium	3.51	3.54
unbound	FAT10	93	103	VESGDEAKRHL	3.53	4	9	3.51	3.59	4.864	54.043			0.8868	Medium	3.49	3.50	4.546	50.515			0.8177	Medium	3.48	3.50	4.438	49.308			0.8309	Medium	3.51	3.51	4.424	49.150			0.8146	Medium	3.48	3.54	4.999	55.549			0.8406	Medium	3.52	3.54
unbound	FAT10	93	104	VESGDEAKRHLL	5.07	3	10	5.04	5.15	4.454	44.538			0.9402	Medium	5.08	5.13	4.171	41.708			0.9336	High	5.11	5.17	4.217	42.174			0.9218	High	5.06	5.22	4.204	42.043			0.8960	High	5.01	5.25	4.781	47.806			0.9147	Medium	5.11	5.24
unbound	FAT10	93	104	VESGDEAKRHLL	5.07	4	10	5.04	5.14	4.478	44.780			0.8255	Medium	5.03	5.22	4.139	41.391			0.9224	Medium	5.09	5.16	4.296	42.959			0.9146	Medium	5.04	5.08	4.623	46.225			0.8337	Medium	5.05	5.15	4.791	47.908			0.9120	Medium	5.13	5.20
unbound	FAT10	93	105	VESGDEAKRHLLQ	4.77	3	11	4.66	4.83	5.870	53.368			0.8724	Medium	4.70	4.90	5.555	50.502			0.9116	Medium	4.76	4.81	5.830	52.997			0.8241	Medium	4.72	4.94	5.384	48.949			0.9168	Medium	4.73	4.76	6.411	58.284			0.8445	Medium	4.79	4.83
unbound	FAT10	93	108	VESGDEAKRHLLQVRR	4.79	3	14	4.75	4.92	7.746	55.331			0.9483	High	4.73	4.94	7.559	53.996			0.9551	High	4.78	4.99	7.453	53.237			0.9488	High	4.77	4.89	7.609	54.352			0.9475	High	4.77	4.97	8.204	58.599			0.9386	High	4.84	4.98
unbound	FAT10	93	108	VESGDEAKRHLLQVRR	4.79	4	14	4.72	4.87	7.812	55.802			0.9282	High	4.78	4.88	7.536	53.827			0.9167	High	4.80	4.93	7.451	53.223			0.9417	High	4.78	4.85	7.750	55.360			0.9454	High	4.76	4.89	8.218	58.700			0.9179	High	4.82	4.94
unbound	FAT10	93	108	VESGDEAKRHLLQVRR	4.79	5	14	4.75	4.95	7.600	54.284			0.8496	Medium	4.73	5.04	7.339	52.421			0.8416	Medium	4.81	4.87	7.469	53.349			0.8461	Medium	4.78	4.90	7.249	51.780			0.8394	Medium	4.72	4.98	8.023	57.305			0.8349	Medium	4.83	4.90
unbound	FAT10	93	108	VESGDEAKRHLLQVRR	4.79	6	14	4.71	4.97	7.717	55.119			0.8441	Medium	4.79	4.84	7.459	53.277			0.8376	Medium	4.79	4.99	7.372	52.659			0.9037	Medium	4.80	4.88	7.438	53.127			0.8498	Medium	4.77	4.86	8.282	59.157			0.8982	Medium	4.87	4.89
unbound	FAT10	93	114	VESGDEAKRHLLQVRRSSSVAQ	5.21	4	20	5.10	5.28	10.567	52.833			0.9026	Medium	5.13	5.42	10.030	50.148			0.9154	Medium	5.22	5.40	10.096	50.479			0.8900	High	5.16	5.34	10.663	53.314			0.8834	Medium	5.16	5.32	11.570	57.852			0.9209	High	5.28	5.33
unbound	FAT10	93	114	VESGDEAKRHLLQVRRSSSVAQ	5.21	5	20
unbound	FAT10	93	116	VESGDEAKRHLLQVRRSSSVAQVK	5.25	4	22
unbound	FAT10	93	116	VESGDEAKRHLLQVRRSSSVAQVK	5.25	5	22	5.14	5.31	9.386	42.666	15.300	69.548	0.9260	High	5.25	5.38	9.132	41.510	15.023	68.287	0.9451	High	5.30	5.48	9.468	43.035	15.175	68.977	0.9383	High	5.22	5.30	10.078	45.809	14.690	66.771	0.9145	High	5.20	5.47	10.724	48.746	15.117	68.713	0.9227	High	5.30	5.50
unbound	FAT10	93	116	VESGDEAKRHLLQVRRSSSVAQVK	5.25	6	22	5.29	5.33	10.337	46.985			0.7655	Medium	5.21	5.43	10.249	46.588			0.8435	Medium	5.28	5.45	10.425	47.388			0.8468	Medium									5.22	5.36	12.273	55.787			0.8872	Medium	5.30	5.49
unbound	FAT10	93	118	VESGDEAKRHLLQVRRSSSVAQVKAM	6.02	4	24	5.83	6.00	8.817	36.736	17.674	73.642	0.8078	Medium	5.98	6.16	8.746	36.443	16.891	70.378	0.8932	High	6.06	6.25	8.858	36.907	16.930	70.542	0.8622	Medium	6.02	6.10	10.819	45.079	16.191	67.460	0.8440	Medium	6.00	6.05	11.412	47.551	17.094	71.224	0.8746	High	6.12	6.20
unbound	FAT10	93	118	VESGDEAKRHLLQVRRSSSVAQVKAM	6.02	5	24	5.81	6.05	8.894	37.060	17.600	73.335	0.8172	Medium	5.98	6.16	8.730	36.376	16.149	67.286	0.9098	Medium	6.10	6.33	8.576	35.735	16.880	70.332	0.8147	Medium	6.05	6.27	10.465	43.603	17.109	71.286	0.6777	Medium	5.90	6.13	10.654	44.391	17.576	73.232	0.8425	Medium
unbound	FAT10	95	108	SGDEAKRHLLQVRR	4.03	3	12	4.07	4.14	5.888	49.063			0.9025	Medium	4.02	4.13	5.813	48.440			0.9119	Medium	4.03	4.14	5.887	49.056			0.9417	High	4.05	4.13	5.750	47.918			0.9361	High	4.02	4.17	6.394	53.282			0.9170	High	4.03	4.17
unbound	FAT10	95	108	SGDEAKRHLLQVRR	4.03	4	12	4.03	4.19	5.980	49.835			0.9049	High	4.01	4.16	5.780	48.169			0.9332	High	4.03	4.11	5.886	49.046			0.9340	High	3.97	4.21	5.936	49.463			0.9211	Medium	4.03	4.20	6.281	52.338			0.9164	Medium	4.04	4.12
unbound	FAT10	95	108	SGDEAKRHLLQVRR	4.03	5	12	4.02	4.11	6.109	50.906			0.9079	High	3.97	4.23	5.753	47.940			0.9232	Medium	3.94	4.15	5.828	48.566			0.9216	Medium	4.01	4.11	5.946	49.548			0.8864	Medium	3.92	4.14	6.422	53.514			0.9056	Medium	4.04	4.11
unbound	FAT10	95	116	SGDEAKRHLLQVRRSSSVAQVK	4.70	5	20	4.63	4.80	7.879	39.393	13.731	68.653	0.9504	High	4.68	4.84	7.396	36.980	12.980	64.899	0.9534	High	4.68	4.89	7.728	38.639	13.255	66.275	0.9441	High	4.67	4.85	8.170	40.848	12.665	63.326	0.8929	Medium	4.66	4.78	9.812	49.061	14.063	70.313	0.9431	High	4.75	4.84
unbound	FAT10	95	118	SGDEAKRHLLQVRRSSSVAQVKAM	5.60	5	22	5.52	5.68	6.766	30.756	13.313	60.514	0.9423	High	5.61	5.72	6.853	31.149	13.538	61.534	0.9414	High	5.66	5.70	7.553	34.333	13.931	63.321	0.9447	High									5.62	5.81	7.698	34.990	13.959	63.452	0.9470	High	5.68	5.82
unbound	FAT10	95	118	SGDEAKRHLLQVRRSSSVAQVKAM	5.60	6	22	5.46	5.64	7.059	32.088	14.325	65.112	0.8835	Medium	5.62	5.70	7.123	32.377	14.312	65.056	0.9113	High	5.69	5.72	7.010	31.862	13.251	60.234	0.8955	Medium	5.63	5.66	6.824	31.017	12.584	57.199	0.6208	Medium									5.68	5.73
unbound	FAT10	98	107	EAKRHLLQVR	3.93	3	8	3.89	4.16	3.408	42.598			0.8468	Medium	3.83	4.04	3.298	41.230			0.9102	Medium	3.98	4.00	3.119	38.990			0.8442	Medium	3.83	4.05	3.481	43.513			0.8820	Medium	3.86	4.17	3.865	48.307			0.8181	Medium	3.91	4.22
unbound	FAT10	98	107	EAKRHLLQVR	3.93	4	8	3.78	4.12	3.542	44.280			0.8453	Medium	3.97	4.04	3.379	42.236			0.8385	Medium	3.86	4.18	3.467	43.341			0.8424	Medium	3.85	4.16	3.641	45.509			0.8402	Medium	3.78	4.20	4.115	51.432			0.8266	Medium	3.89	4.24
unbound	FAT10	98	108	EAKRHLLQVRR	3.29	3	9	3.37	3.48	4.367	48.523			0.9335	High	3.32	3.45	4.148	46.091			0.9278	High	3.26	3.38	4.199	46.661			0.9363	High	3.27	3.46	4.239	47.097			0.9401	High	3.28	3.40	4.751	52.786			0.9283	High	3.28	3.41
unbound	FAT10	98	108	EAKRHLLQVRR	3.29	4	9	3.30	3.78	4.338	48.196			0.8730	High	3.30	3.46	4.118	45.760			0.8571	High	3.25	3.57	4.135	45.944			0.8657	High	3.24	3.48	4.230	47.000			0.9035	High	3.27	3.55	4.676	51.951			0.8832	High	3.27	3.57
unbound	FAT10	98	114	EAKRHLLQVRRSSSVAQ	3.78	3	15	3.78	3.84	7.278	48.522			0.9074	High	3.76	3.93	6.511	43.404			0.9119	Medium	3.71	3.90	6.652	44.350			0.8675	Medium	3.72	3.90	7.193	47.952			0.8854	Medium	3.78	4.04	7.763	51.755			0.8818	Medium	3.83	4.04
unbound	FAT10	98	114	EAKRHLLQVRRSSSVAQ	3.78	4	15	3.75	4.11	6.806	45.376			0.9006	High	3.77	3.97	6.408	42.717			0.9098	Medium	3.79	4.00	6.569	43.793			0.9152	High	3.76	3.91	7.020	46.803			0.9376	Medium	3.77	3.95	7.751	51.670			0.9326	Medium	3.82	3.93
unbound	FAT10	98	116	EAKRHLLQVRRSSSVAQVK	3.91	5	17	3.92	4.20	5.900	34.704	11.614	68.318	0.9284	High	3.91	4.16	5.229	30.757	10.483	61.666	0.9480	High	3.94	4.19	5.587	32.867	10.881	64.005	0.9473	High	3.88	4.06	5.327	31.337	9.934	58.436	0.9441	High	3.88	4.17	6.060	35.645	10.859	63.874	0.9543	High	3.94	4.22
unbound	FAT10	98	118	EAKRHLLQVRRSSSVAQVKAM	4.92	5	19	5.00	5.19	4.688	24.673	11.126	58.558	0.9439	High	4.99	5.17	4.508	23.726	10.836	57.031	0.9377	High	5.06	5.26	4.691	24.689	10.759	56.628	0.9426	High	5.02	5.22	5.225	27.499	10.980	57.791	0.9296	High	4.95	5.11	5.426	28.560	11.461	60.320	0.9449	High	5.07	5.27
unbound	FAT10	99	107	AKRHLLQVR	3.81	3	7	3.74	3.92	2.995	42.790			0.8375	Medium	3.73	3.82	2.753	39.324			0.8485	Medium	3.74	3.80	2.861	40.869			0.8307	Medium	3.72	3.81	2.973	42.468			0.8936	Medium	3.76	3.77	3.204	45.766			0.8279	Medium	3.75	3.82
unbound	FAT10	99	108	AKRHLLQVRR	3.25	3	8	3.29	3.48	4.066	50.826			0.8869	Medium	3.21	3.51	4.030	50.374			0.8490	Medium	3.14	3.48	3.910	48.878			0.8314	Medium	3.17	3.39	3.848	48.098			0.8596	Medium	3.18	3.39	4.363	54.541			0.8496	Medium	3.21	3.46
unbound	FAT10	99	108	AKRHLLQVRR	3.25	4	8	3.28	3.56	3.824	47.795			0.8712	High	3.22	3.45	3.608	45.101			0.8998	High	3.15	3.55	3.570	44.631			0.8353	Medium	3.34	3.40	3.650	45.625			0.8610	Medium	3.21	3.41	4.150	51.881			0.8414	Medium	3.17	3.56
unbound	FAT10	102	108	HLLQVRR	3.89	3	5	3.97	4.01	2.962	59.238			0.8027	Medium	3.93	4.04	2.894	57.888			0.8402	Medium	3.83	4.13	2.973	59.454			0.8418	Medium	3.83	4.13	3.063	61.265			0.8396	Medium	3.81	4.09	3.140	62.792			0.8249	Medium	3.98	4.01
unbound	FAT10	103	107	LLQVR	5.05	2	3	5.03	5.08	1.962	65.396			0.8488	Medium	5.03	5.05	1.893	63.102			0.8351	Medium	5.03	5.09	1.874	62.479			0.8293	Medium	5.02	5.09	2.024	67.477			0.8555	High	5.00	5.07	2.108	70.274			0.8432	Medium	5.07	5.09
unbound	FAT10	103	108	LLQVRR	4.07	2	4	4.05	4.23	2.846	71.146			0.8085	Medium	4.00	4.22	2.771	69.282			0.8597	Medium	3.99	4.22	2.738	68.462			0.8365	Medium	4.07	4.15	2.806	70.162			0.8438	Medium	4.07	4.12	2.946	73.641			0.8211	Medium	4.11	4.14
unbound	FAT10	104	116	LQVRRSSSVAQVK	3.60	3	11	3.61	3.79	3.529	32.080	7.953	72.298	0.9313	High	3.56	3.67	3.457	31.432	7.751	70.466	0.9346	High	3.55	3.73	3.603	32.757	7.897	71.787	0.9257	High	3.59	3.77	4.338	39.434	8.095	73.593	0.9402	High	3.57	3.65	4.062	36.926	8.249	74.995	0.9282	High	3.55	3.74
unbound	FAT10	104	116	LQVRRSSSVAQVK	3.60	4	11	3.51	3.73	3.434	31.221	8.367	76.060	0.8784	Medium	3.48	3.69	3.372	30.653	8.200	74.544	0.8758	Medium	3.52	3.71	3.520	31.998	8.044	73.125	0.9084	Medium																	3.61	3.69
unbound	FAT10	104	118	LQVRRSSSVAQVKAM	5.06	3	13	5.02	5.13	3.027	23.284	8.924	68.645	0.8893	Medium	5.05	5.14	2.942	22.630	9.145	70.346	0.8974	Medium	5.12	5.16	3.166	24.356	8.913	68.564	0.8914	High	5.07	5.15	3.528	27.139	8.730	67.153	0.8974	Medium	5.02	5.23	4.192	32.248	9.523	73.258	0.8855	Medium	5.12	5.19
unbound	FAT10	105	118	QVRRSSSVAQVKAM	4.16	3	12	4.16	4.34	2.855	23.789	8.211	68.427	0.8955	High	4.16	4.30	2.730	22.753	7.829	65.244	0.8976	High	4.19	4.30	2.874	23.946	7.829	65.239	0.8928	High	4.16	4.39	2.993	24.943	7.789	64.907	0.9047	Medium	4.09	4.27	3.305	27.539	8.373	69.779	0.9098	High	4.16	4.28
unbound	FAT10	105	118	QVRRSSSVAQVKAM	4.16	4	12	4.14	4.46	2.718	22.652	7.663	63.855	0.8844	Medium	4.18	4.24	2.528	21.065	7.040	58.669	0.8859	Medium	4.15	4.34	2.683	22.359	7.170	59.751	0.8758	Medium	4.10	4.38	3.997	33.309	8.187	68.224	0.8303	Medium	4.14	4.34	2.923	24.361	7.746	64.549	0.8688	Medium	4.17	4.37
unbound	FAT10	106	118	VRRSSSVAQVKAM	4.05	3	11	4.01	4.19	1.962	17.835	7.255	65.950	0.8666	Medium	4.02	4.20	1.721	15.644	6.324	57.490	0.8568	Medium	4.01	4.18	1.904	17.310	6.763	61.484	0.8567	Medium	3.98	4.17	2.919	26.533	7.567	68.792	0.8790	Medium	4.00	4.17	2.846	25.871	7.695	69.956	0.8880	Medium	4.01	4.19
unbound	FAT10	106	118	VRRSSSVAQVKAM	4.05	4	11
unbound	FAT10	107	118	RRSSSVAQVKAM	3.87	3	10	3.83	3.91	1.530	15.300	6.634	66.343	0.8379	Medium	3.78	3.88	1.479	14.787	6.423	64.227	0.8575	Medium	3.79	3.86	1.768	17.678	7.227	72.275	0.7905	Medium	3.79	3.91	2.613	26.125	7.476	74.761	0.7475	Medium	3.79	3.84	3.138	31.376	7.349	73.490	0.7984	Medium	3.83	3.87
unbound	FAT10	112	118	VAQVKAM	4.10	2	5	4.14	4.25	0.079	1.572	3.513	70.269	0.8348	Medium	4.14	4.25	0.111	2.211	3.863	77.251	0.8531	High	4.11	4.20	0.130	2.608	3.621	72.422	0.8520	High	4.13	4.25	0.401	8.014	4.006	80.126	0.8376	Medium	4.12	4.20	0.298	5.961	4.229	84.576	0.8637	High	4.16	4.21
unbound	FAT10	117	127	AMIETKTGIIP	8.22	2	8	7.95	8.09	0.582	7.276	5.754	71.924	0.8749	Medium	8.23	8.49	0.575	7.184	5.488	68.601	0.8092	Medium	8.42	8.64	0.626	7.831	5.310	66.379	0.8274	Medium	8.32	8.44	1.586	19.829	5.456	68.195	0.8459	Medium	8.24	8.37	1.645	20.563	5.948	74.345	0.8815	Medium	8.44	8.54
unbound	FAT10	117	130	AMIETKTGIIPETQ	7.43	2	11	7.19	7.27	2.006	18.238	7.834	71.217	0.9282	High	7.39	7.49	1.939	17.626	7.320	66.544	0.9237	High	7.55	7.65	1.972	17.926	7.297	66.333	0.9194	High	7.47	7.57	3.446	31.323	8.132	73.929	0.9400	High	7.40	7.51	3.267	29.698	8.303	75.485	0.9421	High	7.58	7.67
unbound	FAT10	117	130	AMIETKTGIIPETQ	7.43	3	11	7.22	7.30	1.699	15.447	7.262	66.019	0.8331	Medium	7.26	7.59	1.665	15.135	6.718	61.069	0.7685	Medium	7.48	7.58	1.622	14.749	7.656	69.605	0.8417	Medium
unbound	FAT10	117	132	AMIETKTGIIPETQIV	9.11	2	13	8.79	8.91	2.462	18.941	9.323	71.716	0.9264	High	9.21	9.41	2.420	18.617	8.826	67.890	0.9139	High	9.37	9.51	2.592	19.938	8.886	68.353	0.9201	High	9.22	9.31	4.491	34.542	9.723	74.793	0.9373	High	9.18	9.27	4.176	32.125	9.769	75.150	0.9278	High	9.38	9.51
unbound	FAT10	117	139	AMIETKTGIIPETQIVTCNGKRL	8.47	3	20	8.17	8.36	4.460	22.302	13.415	67.077	0.9061	High	8.56	8.62	4.313	21.567	12.772	63.862	0.8636	Medium	8.78	8.83	4.782	23.911	13.257	66.285	0.8591	High	8.60	8.75	6.849	34.243	13.837	69.183	0.8717	Medium	8.52	8.71	6.544	32.719	13.905	69.527	0.8901	Medium	8.72	8.81
unbound	FAT10	117	139	AMIETKTGIIPETQIVTCNGKRL	8.47	4	20	8.14	8.32	4.672	23.362	14.661	73.305	0.8814	Medium	8.53	8.71	4.315	21.574	13.116	65.578	0.8474	Medium	8.78	8.89	4.678	23.391	13.151	65.756	0.8954	Medium	8.58	8.69	7.135	35.675	14.849	74.243	0.8687	Medium	8.53	8.62	6.361	31.805	14.619	73.097	0.9005	Medium	8.72	8.85
unbound	FAT10	117	141	AMIETKTGIIPETQIVTCNGKRLED	8.31	3	22	7.87	8.17	5.253	23.875	14.864	67.563	0.9434	High	8.30	8.47	5.111	23.230	14.413	65.513	0.9468	High	8.53	8.74	5.483	24.923	14.484	65.838	0.9200	High	8.41	8.54	7.623	34.652	15.368	69.855	0.9071	Medium	8.34	8.51	6.983	31.742	15.513	70.515	0.9223	High	8.54	8.75
unbound	FAT10	117	141	AMIETKTGIIPETQIVTCNGKRLED	8.31	4	22	8.01	8.11	5.106	23.210	15.477	70.348	0.9182	Medium	8.35	8.43	4.947	22.487	15.010	68.227	0.9192	Medium	8.53	8.66	5.230	23.773	14.855	67.521	0.9194	Medium	8.41	8.54	6.915	31.432	15.127	68.760	0.9291	Medium	8.39	8.51	6.988	31.766	15.523	70.558	0.9360	Medium	8.56	8.69
unbound	FAT10	117	143	AMIETKTGIIPETQIVTCNGKRLEDGK	7.91	4	24	7.61	7.72	6.039	25.162	16.264	67.767	0.8531	Medium	7.89	7.99	5.736	23.900	15.766	65.691	0.9077	High	8.10	8.21	5.855	24.396	15.657	65.237	0.8408	Medium	7.99	8.06	7.662	31.924	16.000	66.667	0.8934	High	7.94	8.06	7.552	31.465	16.639	69.328	0.8317	Medium	8.14	8.23
unbound	FAT10	117	143	AMIETKTGIIPETQIVTCNGKRLEDGK	7.91	5	24	7.63	7.72	5.767	24.030	15.888	66.200	0.8904	Medium	7.89	8.03	5.580	23.252	15.514	64.643	0.9006	Medium	8.10	8.25	5.695	23.730	15.289	63.704	0.8304	Medium	7.96	8.11	6.842	28.507	15.508	64.617	0.8150	Medium	7.91	7.99	7.982	33.257	16.524	68.849	0.8951	Medium	8.10	8.23
unbound	FAT10	117	144	AMIETKTGIIPETQIVTCNGKRLEDGKM	8.53	4	25	8.12	8.22	6.115	24.460	16.551	66.206	0.9432	High	8.49	8.58	5.887	23.548	15.626	62.505	0.9484	High	8.74	8.80	6.042	24.168	15.430	61.718	0.9471	High									8.55	8.61	7.679	30.716	16.682	66.730	0.9454	High	8.63	8.76
unbound	FAT10	117	144	AMIETKTGIIPETQIVTCNGKRLEDGKM	8.53	5	25	8.14	8.22	6.051	24.205	16.239	64.956	0.9386	High	8.50	8.59	5.779	23.116	15.421	61.685	0.9360	High	8.75	8.87	5.918	23.671	15.561	62.242	0.9426	High	8.53	8.72	8.164	32.655	17.007	68.029	0.8692	Medium	8.48	8.56	8.354	33.416	17.375	69.501	0.9450	High	8.69	8.84
unbound	FAT10	117	145	AMIETKTGIIPETQIVTCNGKRLEDGKMM	8.68	4	26	8.33	8.46	6.143	23.629	17.048	65.571	0.9071	High	8.68	8.81	5.924	22.784	16.786	64.561	0.8826	Medium	8.97	9.10	6.040	23.233	16.082	61.855	0.8958	High	8.78	8.87	8.137	31.297	16.958	65.224	0.7920	Medium	8.70	8.83	8.254	31.746	17.702	68.085	0.8833	Medium	8.90	9.07
unbound	FAT10	117	145	AMIETKTGIIPETQIVTCNGKRLEDGKMM	8.68	5	26	8.34	8.46	5.818	22.376	16.867	64.873	0.8861	Medium	8.71	8.93	5.839	22.457	17.088	65.723	0.8399	Medium	8.94	9.06	6.170	23.730	16.331	62.810	0.8177	Medium	8.75	8.86	9.178	35.298	17.990	69.194	0.7264	Medium	8.67	8.89	8.819	33.921	18.222	70.085	0.8512	Medium	8.94	8.97
unbound	FAT10	117	147	AMIETKTGIIPETQIVTCNGKRLEDGKMMAD	8.57	4	28	8.21	8.42	6.831	24.397	18.750	66.964	0.9402	High	8.56	8.77	6.796	24.271	18.354	65.549	0.9368	High	8.78	8.99	7.241	25.862	18.599	66.424	0.9286	High	8.64	8.77	9.586	34.236	18.834	67.265	0.9005	High	8.57	8.72	9.410	33.607	19.450	69.463	0.9300	High	8.80	8.95
unbound	FAT10	117	147	AMIETKTGIIPETQIVTCNGKRLEDGKMMAD	8.57	5	28	8.18	8.31	6.723	24.010	18.983	67.796	0.8944	Medium	8.53	8.64	6.760	24.144	18.414	65.763	0.8941	Medium	8.81	8.91	6.968	24.885	18.267	65.241	0.8843	Medium									8.57	8.67	9.045	32.302	19.228	68.672	0.8899	Medium	8.80	8.88
unbound	FAT10	119	130	IETKTGIIPETQ	6.07	2	9	6.21	6.45	2.209	24.543	6.982	77.582	0.9007	High	6.24	6.73	1.957	21.745	6.336	70.398	0.9500	High	6.26	6.70	1.948	21.642	6.229	69.214	0.9490	High	6.38	6.59	3.205	35.610	6.706	74.512	0.9562	High	6.34	6.51	2.568	28.531	6.414	71.272	0.9537	High	6.44	6.62
unbound	FAT10	119	133	IETKTGIIPETQIVT	8.14	2	12	7.86	8.03	2.416	20.137	8.248	68.734	0.8844	High	8.12	8.29	2.650	22.082	8.521	71.009	0.9149	High	8.33	8.47	2.366	19.718	7.729	64.410	0.9075	High	8.28	8.35	4.842	40.350	9.557	79.645	0.8743	Medium	8.14	8.29	4.960	41.334	9.452	78.766	0.9112	Medium	8.31	8.45
unbound	FAT10	119	133	IETKTGIIPETQIVT	8.14	3	12
unbound	FAT10	119	134	IETKTGIIPETQIVTC	8.72	2	13	8.40	8.53	2.624	20.185	9.475	72.888	0.9356	High	8.75	8.89	2.481	19.083	8.819	67.840	0.9305	High	8.97	9.08	2.629	20.221	8.892	68.396	0.9333	High	8.83	8.96	4.262	32.785	9.614	73.955	0.9425	High	8.80	8.95	4.964	38.183	10.334	79.490	0.9050	High	8.99	9.09
unbound	FAT10	119	135	IETKTGIIPETQIVTCN	8.31	2	14	8.02	8.16	3.307	23.624	10.147	72.482	0.9416	High	8.34	8.42	3.208	22.917	9.550	68.215	0.9412	High	8.49	8.73	3.356	23.970	9.634	68.811	0.9235	High	8.41	8.55	5.576	39.827	10.666	76.187	0.9298	High	8.34	8.51	4.881	34.866	10.464	74.744	0.9435	High	8.52	8.69
unbound	FAT10	119	135	IETKTGIIPETQIVTCN	8.31	3	14
unbound	FAT10	119	137	IETKTGIIPETQIVTCNGK	7.71	3	16	7.35	7.48	3.432	21.449	10.847	67.791	0.8987	Medium	7.60	7.65	3.655	22.844	11.107	69.416	0.9201	Medium	7.74	7.87	3.818	23.864	10.790	67.439	0.9298	Medium	7.65	7.77	5.692	35.575	11.407	71.291	0.9121	Medium	7.59	7.66	6.402	40.011	12.018	75.110	0.9178	Medium	7.77	7.90
unbound	FAT10	119	140	IETKTGIIPETQIVTCNGKRLE	7.87	4	19	7.58	7.70	4.430	23.318	12.720	66.948	0.9294	Medium	7.87	7.99	4.336	22.822	12.246	64.452	0.9345	Medium	8.05	8.15	4.641	24.427	12.396	65.240	0.9043	Medium	7.90	8.04	6.131	32.270	13.027	68.565	0.9153	Medium	7.87	7.94	6.029	31.732	13.262	69.799	0.9257	Medium	8.04	8.15
unbound	FAT10	119	141	IETKTGIIPETQIVTCNGKRLED	7.85	3	20	7.60	7.71	4.891	24.456	13.176	65.879	0.9411	High	7.86	7.98	4.905	24.527	12.980	64.900	0.9455	High	8.04	8.11	5.342	26.712	13.163	65.814	0.9280	High	7.95	8.04	7.325	36.626	13.973	69.867	0.9299	High	7.90	8.03	7.079	35.397	14.191	70.956	0.9154	High	8.06	8.17
unbound	FAT10	119	141	IETKTGIIPETQIVTCNGKRLED	7.85	4	20	7.59	7.79	4.948	24.741	13.499	67.497	0.9503	High	7.87	8.03	4.895	24.473	13.076	65.381	0.9461	High	7.91	7.95	5.650	28.250	14.277	71.383	0.8007	Medium	7.90	8.10	6.351	31.757	13.507	67.533	0.9514	High	7.79	8.00	6.980	34.902	14.265	71.323	0.9547	High	8.04	8.16
unbound	FAT10	119	143	IETKTGIIPETQIVTCNGKRLEDGK	7.44	4	22	7.18	7.33	5.602	25.462	14.539	66.085	0.9524	High	7.46	7.58	5.352	24.329	13.655	62.067	0.9399	High	7.58	7.72	5.639	25.632	13.893	63.150	0.9302	High	7.51	7.64	7.406	33.663	14.676	66.710	0.9343	High	7.44	7.57	7.553	34.331	15.217	69.170	0.9393	High	7.63	7.74
unbound	FAT10	119	143	IETKTGIIPETQIVTCNGKRLEDGK	7.44	5	22	7.20	7.26	5.739	26.088	14.735	66.980	0.9414	High	7.47	7.51	5.526	25.119	13.879	63.088	0.9324	High	7.62	7.66	5.725	26.023	13.782	62.644	0.9323	Medium	7.50	7.56	8.177	37.167	14.971	68.048	0.9104	Medium	7.40	7.52	7.416	33.708	15.145	68.841	0.9367	High	7.65	7.72
unbound	FAT10	119	144	IETKTGIIPETQIVTCNGKRLEDGKM	8.07	3	23	7.78	8.06	5.819	25.300	14.397	62.598	0.9373	High	8.11	8.37	5.715	24.846	14.055	61.110	0.9351	High	8.31	8.53	6.018	26.165	14.207	61.768	0.9306	High	8.18	8.27	8.114	35.280	14.562	63.315	0.7895	Medium	8.09	8.19	9.821	42.699	16.571	72.047	0.8398	Medium	8.30	8.43
unbound	FAT10	119	144	IETKTGIIPETQIVTCNGKRLEDGKM	8.07	4	23	7.81	8.03	5.620	24.436	14.553	63.276	0.9515	High	8.04	8.22	5.839	25.385	14.841	64.528	0.9511	High	8.32	8.41	5.992	26.051	14.326	62.288	0.9466	High	8.15	8.28	7.760	33.737	15.370	66.828	0.9184	High	8.08	8.23	8.433	36.664	16.138	70.164	0.9413	High
unbound	FAT10	119	144	IETKTGIIPETQIVTCNGKRLEDGKM	8.07	5	23	8.02	8.07	5.438	23.645	15.139	65.824	0.8692	Medium	8.12	8.21	5.668	24.644	14.625	63.587	0.9171	High	8.24	8.49	5.548	24.121	14.126	61.419	0.8092	Medium	8.17	8.25	9.112	39.616	16.379	71.214	0.8924	Medium	8.06	8.26	8.038	34.950	16.424	71.410	0.9064	Medium	8.27	8.47
unbound	FAT10	119	145	IETKTGIIPETQIVTCNGKRLEDGKMM	8.32	4	24	7.97	8.06	6.002	25.010	15.733	65.552	0.9277	High	8.35	8.44	5.633	23.469	14.894	62.058	0.9246	High	8.54	8.69	5.979	24.912	15.488	64.535	0.8437	Medium	8.44	8.54	7.921	33.006	16.347	68.112	0.7317	Medium	8.36	8.46	8.204	34.185	16.663	69.430	0.9051	High	8.57	8.65
unbound	FAT10	119	145	IETKTGIIPETQIVTCNGKRLEDGKMM	8.32	5	24
unbound	FAT10	119	146	IETKTGIIPETQIVTCNGKRLEDGKMMA	8.30	4	25	8.12	8.22	6.154	24.617	16.591	66.362	0.9432	High	8.49	8.58	5.926	23.705	15.665	62.661	0.9484	High	8.70	8.83	6.030	24.120	15.745	62.980	0.9435	Medium	8.55	8.65	8.159	32.636	16.905	67.619	0.9426	High	8.50	8.62	8.170	32.681	17.274	69.095	0.9478	High	8.74	8.84
unbound	FAT10	119	146	IETKTGIIPETQIVTCNGKRLEDGKMMA	8.30	5	25	7.91	8.01	6.648	26.593	17.184	68.735	0.8652	Medium	8.24	8.38	6.172	24.688	16.035	64.141	0.8950	Medium	8.49	8.63	6.352	25.410	15.826	63.304	0.8475	Medium									8.45	8.64	7.964	31.857	17.257	69.028	0.9499	Medium	8.46	8.61
unbound	FAT10	119	147	IETKTGIIPETQIVTCNGKRLEDGKMMAD	8.21	4	26	7.85	7.98	6.809	26.188	17.405	66.943	0.9398	High	8.26	8.44	6.526	25.100	16.454	63.286	0.9540	High	8.48	8.70	6.673	25.664	16.227	62.413	0.9536	High	8.33	8.40	9.325	35.866	17.384	66.861	0.9163	High	8.23	8.39	9.375	36.056	18.102	69.621	0.9427	High	8.44	8.57
unbound	FAT10	119	147	IETKTGIIPETQIVTCNGKRLEDGKMMAD	8.21	5	26	7.86	8.03	6.723	25.859	17.344	66.709	0.9369	High	8.26	8.35	6.488	24.956	16.366	62.947	0.9457	High	8.42	8.58	6.861	26.388	16.861	64.851	0.9289	High	8.30	8.39	9.434	36.286	17.515	67.367	0.9129	High	8.22	8.30	9.791	37.659	18.394	70.747	0.9421	High	8.44	8.56
unbound	FAT10	119	156	IETKTGIIPETQIVTCNGKRLEDGKMMADYGIRKGNLL	9.45	5	35	8.74	8.98	10.864	31.040	22.749	64.997	0.9454	High	9.27	9.55	10.444	29.839	21.687	61.964	0.9436	High	9.53	9.81	10.576	30.218	21.119	60.341	0.9348	High	9.31	9.41	15.926	45.503	24.189	69.110	0.7423	Medium	9.23	9.41	13.791	39.402	23.239	66.396	0.9494	High	9.42	9.76
unbound	FAT10	121	137	TKTGIIPETQIVTCNGK	7.25	3	14	7.01	7.14	3.371	24.079	9.473	67.667	0.8995	Medium	7.21	7.33	3.296	23.546	9.912	70.798	0.9062	Medium	7.39	7.48	3.381	24.147	9.804	70.028	0.8929	Medium	7.31	7.45	5.366	38.327	10.249	73.205	0.9111	Medium	7.24	7.36	4.693	33.522	10.299	73.568	0.9295	Medium	7.41	7.53
unbound	FAT10	121	139	TKTGIIPETQIVTCNGKRL	7.74	3	16	7.51	7.58	3.995	24.971	10.694	66.839	0.8818	Medium	7.79	7.80	4.234	26.463	11.573	72.332	0.8526	High									7.83	7.87	6.846	42.785	12.053	75.334	0.8397	Medium	7.77	7.79	6.210	38.815	12.400	77.501	0.8419	Medium	7.96	8.08
unbound	FAT10	121	139	TKTGIIPETQIVTCNGKRL	7.74	4	16
unbound	FAT10	121	141	TKTGIIPETQIVTCNGKRLED	7.60	3	18	7.33	7.46	4.912	27.289	13.318	73.989	0.9015	High	7.63	7.71	4.665	25.916	12.456	69.202	0.9078	High	7.80	7.94	4.966	27.590	11.993	66.629	0.9178	High	7.68	7.81	5.722	31.788	12.154	67.523	0.8982	High	7.61	7.74	6.631	36.838	13.033	72.404	0.8859	Medium	7.81	7.91
unbound	FAT10	121	141	TKTGIIPETQIVTCNGKRLED	7.60	4	18	7.34	7.48	4.665	25.918	11.992	66.621	0.9258	Medium	7.59	7.81	4.737	26.319	12.234	67.969	0.9146	Medium	7.79	7.88	4.822	26.790	11.826	65.702	0.9081	Medium	7.68	7.79	6.865	38.139	12.897	71.652	0.8754	Medium	7.62	7.74	6.074	33.743	12.756	70.869	0.8758	Medium	7.81	7.92
unbound	FAT10	121	144	TKTGIIPETQIVTCNGKRLEDGKM	7.82	4	21	7.54	7.68	5.574	26.541	14.039	66.852	0.9394	High	7.83	7.94	5.480	26.096	13.549	64.518	0.9470	High	8.04	8.13	5.630	26.808	13.337	63.509	0.9300	High	7.91	8.02	7.279	34.660	14.146	67.360	0.9398	High	7.85	7.95	7.356	35.027	14.561	69.337	0.9266	Medium	8.05	8.15
unbound	FAT10	121	147	TKTGIIPETQIVTCNGKRLEDGKMMAD	8.02	4	24	7.68	7.86	6.233	25.973	16.302	67.923	0.8182	Medium	7.99	8.12	6.400	26.667	15.897	66.237	0.8247	Medium	8.22	8.32	6.416	26.732	14.369	59.870	0.8456	Medium	8.08	8.18	8.436	35.150	16.186	67.442	0.6802	Medium	8.04	8.14	8.366	34.859	16.849	70.205	0.7346	Medium	8.20	8.32
unbound	FAT10	121	147	TKTGIIPETQIVTCNGKRLEDGKMMAD	8.02	5	24	7.64	7.75	6.914	28.807	17.877	74.488	0.7608	Medium
unbound	FAT10	122	130	KTGIIPETQ	5.66	2	6	5.62	5.70	1.989	33.158	4.340	72.341	0.8156	Medium	5.68	5.76	1.659	27.646	4.924	82.060	0.9007	Medium	5.70	5.77	1.480	24.670	4.294	71.564	0.8778	Medium
unbound	FAT10	123	144	TGIIPETQIVTCNGKRLEDGKM	8.47	3	19	8.15	8.26	5.494	28.917	13.293	69.964	0.9041	Medium	8.50	8.65	5.256	27.663	12.551	66.058	0.8998	Medium	8.70	8.79	5.677	29.878	12.498	65.776	0.8845	Medium	8.56	8.65	7.069	37.208	12.891	67.850	0.8993	High	8.50	8.61	6.951	36.584	13.269	69.836	0.8873	Medium	8.69	8.80
unbound	FAT10	123	144	TGIIPETQIVTCNGKRLEDGKM	8.47	4	19
unbound	FAT10	125	144	IIPETQIVTCNGKRLEDGKM	7.85	3	17	7.85	8.14	6.796	39.974	15.891	93.476	0.7384	Medium	8.20	8.29	5.896	34.683	13.896	81.740	0.9222	High	8.39	8.48	6.148	36.165	14.135	83.149	0.9053	High	8.24	8.39	7.374	43.378	14.533	85.491	0.9294	High	8.21	8.34	7.571	44.534	15.047	88.510	0.9194	High	8.40	8.52
unbound	FAT10	125	144	IIPETQIVTCNGKRLEDGKM	7.85	4	17
unbound	FAT10	131	141	IVTCNGKRLED	4.97	2	9	4.97	5.05	2.511	27.900	5.987	66.518	0.8967	High	4.98	5.05	2.533	28.147	6.209	68.983	0.8939	High	5.04	5.12	2.719	30.209	6.485	72.051	0.8917	Medium	5.03	5.14	4.289	47.652	4.944	54.939	0.8804	Medium	5.02	5.11	4.470	49.672	6.947	77.188	0.8955	Medium	5.06	5.17
unbound	FAT10	131	141	IVTCNGKRLED	4.97	3	9	4.97	5.09	2.693	29.925	6.245	69.389	0.8255	Medium	5.01	5.08	2.603	28.925	5.967	66.305	0.7906	Medium	5.03	5.12	2.754	30.600	6.473	71.925	0.8737	High	5.02	5.13	4.431	49.237			0.8272	Medium	4.98	5.12	4.545	50.504	6.986	77.623	0.8680	High
unbound	FAT10	131	143	IVTCNGKRLEDGK	4.22	3	11	4.23	4.37	3.292	29.926	7.502	68.201	0.9035	High	4.22	4.33	3.285	29.868	7.671	69.737	0.9025	High	4.25	4.39	3.176	28.868	7.218	65.620	0.9030	High									4.16	4.36	3.921	35.641	7.591	69.009	0.9119	Medium	4.19	4.39
unbound	FAT10	131	143	IVTCNGKRLEDGK	4.22	4	11
unbound	FAT10	131	144	IVTCNGKRLEDGKM	5.42	2	12	5.38	5.51	3.369	28.078	8.067	67.228	0.8861	Medium	5.46	5.57	2.882	24.014	7.083	59.022	0.8908	Medium	5.51	5.62	2.896	24.130	6.512	54.270	0.8631	Medium	5.47	5.63	5.025	41.878	6.871	57.259	0.8121	Medium	5.47	5.54	4.890	40.754	8.037	66.978	0.8280	Medium	5.52	5.65
unbound	FAT10	131	144	IVTCNGKRLEDGKM	5.42	3	12	5.40	5.64	2.763	23.025	6.688	55.732	0.8903	High	5.47	5.54	3.063	25.523	7.085	59.043	0.7923	Medium	5.51	5.62	3.054	25.446	7.281	60.674	0.8878	High	5.46	5.57	5.177	43.139	7.598	63.321	0.8771	High	5.47	5.61	5.308	44.235	7.622	63.516	0.8663	Medium	5.52	5.63
unbound	FAT10	131	144	IVTCNGKRLEDGKM	5.42	4	12									5.48	5.66	2.791	23.261	6.565	54.709	0.7703	Medium	5.47	5.70	3.047	25.390	7.341	61.173	0.8321	Medium	5.50	5.60	5.052	42.101			0.8459	Medium	5.42	5.70	5.100	42.501	6.955	57.954	0.8454	Medium	5.54	5.61
unbound	FAT10	131	145	IVTCNGKRLEDGKMM	6.01	3	13	5.93	6.13	2.884	22.183	8.634	66.415	0.8373	Medium	6.02	6.25	3.017	23.211	8.238	63.373	0.8434	Medium	6.11	6.21	3.221	24.777	8.101	62.317	0.8516	Medium	6.09	6.19	4.927	37.901	8.535	65.656	0.8452	Medium	6.04	6.17	5.484	42.181	8.575	65.961	0.8196	Medium	6.14	6.23
unbound	FAT10	131	145	IVTCNGKRLEDGKMM	6.01	4	13	5.94	6.06	2.872	22.093	7.923	60.944	0.8497	Medium	6.05	6.16	2.686	20.658	7.506	57.740	0.8311	Medium	6.11	6.19	2.975	22.884	7.579	58.302	0.8326	Medium	6.08	6.22	3.760	28.923	7.937	61.052	0.8483	Medium	6.03	6.13	3.947	30.362	8.299	63.838	0.7991	Medium	6.15	6.23
unbound	FAT10	131	147	IVTCNGKRLEDGKMMAD	5.89	3	15	5.82	6.06	3.736	24.909	9.384	62.562	0.8951	High	5.94	6.14	3.705	24.703	9.556	63.709	0.8953	High	5.97	6.16	3.721	24.804	8.951	59.675	0.8686	High	5.93	6.03	6.703	44.683	9.853	65.685	0.8992	High	5.88	6.06	6.305	42.033	10.318	68.788	0.9050	High	5.97	6.11
unbound	FAT10	131	147	IVTCNGKRLEDGKMMAD	5.89	4	15	5.84	5.93	3.657	24.382	9.468	63.122	0.8791	Medium	5.94	6.08	3.583	23.890	9.060	60.400	0.8906	High	5.97	6.06	3.723	24.820	8.916	59.440	0.8797	Medium									5.89	6.02	6.075	40.499	10.365	69.098	0.8861	Medium	6.01	6.10
unbound	FAT10	131	156	IVTCNGKRLEDGKMMADYGIRKGNLL	8.11	4	24																																	8.21	8.35	9.232	38.468	15.587	64.944	0.7682	Medium	8.42	8.57
unbound	FAT10	131	156	IVTCNGKRLEDGKMMADYGIRKGNLL	8.11	5	24	8.09	8.14	6.649	27.705	12.220	50.917	0.8519	Medium	8.16	8.30	7.239	30.162	14.056	58.567	0.9069	Medium	8.39	8.65	7.604	31.683	14.349	59.786	0.8988	Medium	8.27	8.41	8.921	37.171	14.434	60.141	0.8294	Medium	8.22	8.34	9.286	38.691	14.676	61.149	0.9161	Medium	8.39	8.54
unbound	FAT10	131	156	IVTCNGKRLEDGKMMADYGIRKGNLL	8.11	6	24	7.81	8.03	7.252	30.216	14.001	58.336	0.9206	High	8.14	8.32	7.544	31.434	14.613	60.887	0.9190	High	8.26	8.57	7.588	31.615	14.377	59.904	0.9042	Medium									8.18	8.35	10.301	42.923	15.348	63.951	0.9203	High	8.36	8.65
unbound	FAT10	135	147	NGKRLEDGKMMAD	4.10	3	11	4.12	4.29	2.812	25.565	7.696	69.960	0.8320	Medium	4.10	4.28	2.785	25.320	7.682	69.839	0.8269	Medium	4.09	4.25	2.629	23.896	7.295	66.323	0.7977	Medium	4.07	4.24	4.133	37.569	7.723	70.207	0.8501	Medium	4.11	4.27	4.153	37.753	8.050	73.184	0.8223	Medium
unbound	FAT10	140	145	EDGKMM	3.98	2	4	4.02	4.05	1.358	33.956			0.8170	Medium	3.96	3.99	1.269	31.719			0.8201	Medium	3.95	3.99	1.230	30.751			0.8223	Medium	3.92	4.10	1.739	43.486			0.8414	Medium	3.88	4.06	1.931	48.266			0.8407	Medium	3.88	4.06
unbound	FAT10	140	147	EDGKMMAD	4.05	2	6	4.09	4.18	2.131	35.523			0.8130	Medium	4.05	4.13	2.043	34.047			0.8219	Medium	4.00	4.15	2.074	34.573			0.8136	Medium	4.05	4.13	2.804	46.735			0.8280	Medium	3.97	4.14	3.065	51.082			0.8541	Medium	4.03	4.18
unbound	FAT10	140	156	EDGKMMADYGIRKGNLL	8.38	4	15	8.00	8.18	6.904	46.028			0.8569	Medium	8.33	8.52	6.737	44.911			0.8238	Medium	8.56	8.75	6.699	44.660			0.8255	Medium	8.40	8.60	7.955	53.031			0.8532	Medium	8.30	8.50	8.600	57.336			0.8781	Medium	8.63	8.71
unbound	FAT10	141	147	DGKMMAD	3.77	2	5	3.81	3.90	1.673	33.456			0.8199	Medium	3.67	3.93	1.644	32.875			0.8171	Medium	3.66	3.89	1.675	33.497			0.8208	Medium	3.75	3.83	2.480	49.596			0.8456	Medium	3.73	3.81	2.693	53.851			0.8406	Medium	3.77	3.78
unbound	FAT10	142	156	GKMMADYGIRKGNLL	7.88	3	13	7.54	7.75	5.940	45.690			0.8495	Medium	7.90	7.94	5.853	45.025			0.8462	Medium	8.06	8.26	5.682	43.706			0.8240	Medium	7.94	8.16	6.936	53.353			0.8861	Medium	7.95	8.00	7.221	55.550			0.9028	Medium	8.08	8.38
unbound	FAT10	142	156	GKMMADYGIRKGNLL	7.88	4	13	7.56	7.83	5.743	44.178			0.8718	Medium	7.92	7.97	5.670	43.619			0.8440	Medium	8.11	8.19	5.658	43.524			0.8409	Medium	7.99	8.14	6.914	53.184			0.8476	Medium	7.95	7.98	7.114	54.720			0.8429	Medium	8.13	8.21
unbound	FAT10	145	155	MADYGIRKGNL	6.62	2	9	6.49	6.57	5.027	55.860			0.8499	Medium	6.62	6.79	4.935	54.830			0.8143	Medium	6.72	6.82	4.701	52.230			0.8391	Medium	6.59	6.77	5.179	57.542			0.7761	Medium	6.61	6.79	6.015	66.835			0.7958	Medium	6.71	6.91
unbound	FAT10	145	155	MADYGIRKGNL	6.62	3	9	6.42	6.59	4.971	55.231			0.8748	Medium	6.59	6.74	4.863	54.028			0.8336	Medium	6.76	6.80	4.816	53.509			0.8471	Medium	6.59	6.78	5.215	57.940			0.8506	Medium	6.60	6.80	5.690	63.224			0.8364	Medium	6.73	6.91
unbound	FAT10	145	156	MADYGIRKGNLL	7.99	2	10	7.79	7.89	4.775	47.752			0.8775	Medium	8.01	8.27	4.615	46.147			0.8363	Medium	8.22	8.28	4.748	47.483			0.9010	Medium	8.15	8.17	5.414	54.137			0.8498	Medium	8.04	8.29	5.610	56.099			0.8427	Medium	8.24	8.42
unbound	FAT10	145	156	MADYGIRKGNLL	7.99	3	10	7.79	7.89	4.900	49.004			0.8059	Medium	8.01	8.23	4.789	47.892			0.8507	High	8.20	8.49	4.744	47.441			0.8690	High	8.11	8.27	5.441	54.406			0.8968	High	8.04	8.35	5.693	56.933			0.8749	High	8.23	8.42
unbound	FAT10	146	156	ADYGIRKGNLL	7.57	2	9
unbound	FAT10	146	156	ADYGIRKGNLL	7.57	3	9									7.58	7.59	4.661	51.787			0.8432	Medium									7.48	7.69	5.473	60.812			0.8185	Medium	7.58	7.60	5.538	61.534			0.8068	Medium
unbound	FAT10	147	156	DYGIRKGNLL	7.79	2	8	7.51	7.72	4.487	56.093			0.9357	Medium	7.78	8.00	4.436	55.449			0.9377	Medium	7.96	8.05	4.366	54.581			0.9361	High	7.90	7.99	4.827	60.343			0.9236	High	7.79	8.03	5.076	63.444			0.9271	Medium	7.99	8.07
unbound	FAT10	147	156	DYGIRKGNLL	7.79	3	8	7.82	8.00	4.365	54.560			0.8773	Medium	7.80	8.08	4.432	55.397			0.9023	High	7.98	8.08	4.335	54.192			0.9265	High	7.90	8.03	4.847	60.592			0.9001	High	7.82	7.98	5.056	63.201			0.8878	High	7.99	8.17
unbound	FAT10	147	157	DYGIRKGNLLF	9.81	2	9	9.42	9.51	4.282	47.580			0.9231	Medium	9.88	9.91	4.284	47.605			0.9042	High	10.03	10.27	4.425	49.163			0.8732	Medium	9.93	10.07	4.724	52.485			0.9123	High	9.88	9.91	5.068	56.306			0.8515	Medium	10.07	10.20
unbound	FAT10	147	157	DYGIRKGNLLF	9.81	3	9	9.30	9.51	4.253	47.253			0.9130	Medium	9.82	9.98	4.207	46.743			0.9025	Medium	10.03	10.24	4.219	46.875			0.8804	Medium	9.90	10.12	5.092	56.575			0.8401	Medium	9.83	10.03	5.325	59.164			0.8336	Medium	10.01	10.22
unbound	FAT10	148	155	YGIRKGNL	5.22	2	6	5.24	5.38	3.552	59.194			0.9008	Medium	5.27	5.37	3.449	57.483			0.9040	Medium	5.29	5.41	3.502	58.367			0.9104	Medium	5.21	5.46	3.834	63.896			0.8394	Medium	5.20	5.40	4.131	68.858			0.8373	Medium	5.32	5.38
unbound	FAT10	148	155	YGIRKGNL	5.22	3	6	5.19	5.36	3.612	60.208			0.8661	High	5.23	5.36	3.534	58.904			0.8731	High	5.27	5.42	3.519	58.648			0.8888	High	5.25	5.36	3.872	64.527			0.8788	High	5.23	5.34	4.115	68.584			0.8847	Medium	5.29	5.43
unbound	FAT10	148	156	YGIRKGNLL	6.99	2	7	6.89	6.97	3.443	49.182			0.8738	High	7.02	7.16	3.361	48.009			0.9150	High	7.11	7.33	3.323	47.471			0.9290	High	7.06	7.24	3.825	54.637			0.9068	High	7.02	7.19	3.989	56.988			0.9137	High	7.16	7.29
unbound	FAT10	148	156	YGIRKGNLL	6.99	3	7	6.92	6.97	3.438	49.120			0.8006	Medium	6.97	7.38	3.374	48.203			0.8512	High	7.08	7.39	3.339	47.700			0.8979	High	7.02	7.39	3.805	54.360			0.8580	High	6.98	7.38	3.998	57.117			0.8836	High	7.13	7.47
unbound	FAT10	148	157	YGIRKGNLLF	9.17	2	8	8.89	9.07	3.287	41.084			0.9033	High	9.24	9.36	3.203	40.038			0.9263	High	9.47	9.57	3.196	39.946			0.9339	High	9.31	9.51	3.788	47.350			0.9438	High	9.27	9.39	3.878	48.472			0.9283	High	9.45	9.67
unbound	FAT10	148	157	YGIRKGNLLF	9.17	3	8	8.91	8.99	3.310	41.374			0.8370	Medium	9.23	9.41	3.233	40.407			0.8671	High	9.44	9.64	3.228	40.349			0.8806	High	9.29	9.53	3.836	47.949			0.8806	High	9.24	9.51	3.904	48.804			0.9218	High	9.45	9.66
unbound	FAT10	149	156	GIRKGNLL	5.74	2	6	5.73	5.82	2.777	46.288			0.8958	Medium	5.77	5.92	2.685	44.746			0.9044	Medium	5.82	5.94	2.688	44.806			0.8938	Medium	5.78	5.96	3.079	51.316			0.9023	Medium	5.78	5.91	3.274	54.563			0.9002	Medium	5.85	5.99
unbound	FAT10	149	157	GIRKGNLLF	8.50	2	7	8.26	8.44	2.537	36.250			0.8724	Medium	8.53	8.59	2.464	35.198			0.8436	Medium	8.74	8.80	2.363	33.750			0.8908	Medium	8.63	8.69	3.005	42.936			0.9131	Medium	8.57	8.64	3.132	44.745			0.9078	Medium	8.76	8.82
unbound	FAT10	149	157	GIRKGNLLF	8.50	3	7	8.52	8.54	2.774	39.626			0.7293	Medium	8.53	8.57	2.474	35.338			0.8617	Medium	8.71	8.78	2.429	34.698			0.8819	Medium	8.62	8.69	2.954	42.205			0.8797	Medium	8.55	8.79	3.024	43.201			0.8371	Medium	8.74	8.80
unbound	FAT10	150	156	IRKGNLL	5.27	2	5	5.30	5.41	2.218	44.359			0.8758	High	5.29	5.44	2.165	43.310			0.9040	High	5.33	5.44	2.173	43.451			0.8826	High	5.30	5.51	2.404	48.077			0.8877	High	5.28	5.53	2.603	52.062			0.9032	High	5.33	5.52
unbound	FAT10	150	157	IRKGNLLF	8.34	2	6
unbound	FAT10	150	157	IRKGNLLF	8.34	3	6	8.05	8.25	1.983	33.050			0.8578	Medium	8.32	8.50	1.922	32.033			0.8938	Medium	8.49	8.75	1.932	32.202			0.8441	Medium	8.40	8.65	2.264	37.740			0.8415	Medium	8.37	8.51	2.343	39.057			0.8472	Medium	8.54	8.63
unbound	FAT10	151	158	RKGNLLFL	8.35	3	6	8.16	8.21	1.958	32.636			0.8372	Medium	8.30	8.61	1.909	31.816			0.8163	Medium	8.49	8.75	1.932	32.202			0.8441	Medium	8.45	8.51	2.249	37.481			0.8497	Medium	8.37	8.51	2.343	39.057			0.8472	Medium	8.54	8.63
unbound	FAT10	157	160	FLAC	7.58	1	2	7.43	7.60	0.852	42.607			0.8411	Medium	7.55	7.71	0.880	44.025			0.8579	Medium	7.65	7.78	0.799	39.930			0.8755	High	7.60	7.79	0.769	38.435			0.8492	Medium	7.55	7.74	0.863	43.157			0.8754	Medium	7.62	7.87
bound	FAT10	1	8	MAPNASCL	7.33	2	5	7.37	7.49	3.515	70.301			0.8410	Medium	7.27	7.38	3.338	66.752			0.8422	Medium	7.31	7.63	3.549	70.970			0.8492	Medium	7.20	7.51	3.664	73.277			0.8179	Medium	7.36	7.38	3.766	75.316			0.8288	Medium	7.34	7.40
bound	FAT10	20	38	MTFDANPYDSVKKIKEHVR	8.10	3	16	8.07	8.16	11.306	70.662			0.7675	Medium	7.89	7.98	10.793	67.458			0.8752	Medium	8.27	8.35	10.738	67.110			0.7775	Medium	7.99	8.07	11.130	69.564			0.7137	Medium	8.10	8.18	11.602	72.511			0.7840	Medium	7.95	8.03
bound	FAT10	20	38	MTFDANPYDSVKKIKEHVR	8.10	4	16	8.07	8.21	10.879	67.995			0.7892	Medium	7.86	8.01	10.608	66.302			0.8485	Medium	8.30	8.41	10.545	65.905			0.7626	Medium																	7.95	8.06
bound	FAT10	20	40	MTFDANPYDSVKKIKEHVRSK	7.73	4	18																	7.86	8.00	11.434	63.525			0.7315	Medium
bound	FAT10	20	40	MTFDANPYDSVKKIKEHVRSK	7.73	5	18	7.71	7.79	11.548	64.154			0.8392	Medium	7.55	7.64	11.528	64.044			0.7640	Medium	7.88	7.93	11.752	65.291			0.7746	Medium	7.62	7.72	11.833	65.740			0.7564	Medium	7.69	7.83	11.987	66.594			0.8068	Medium	7.72	7.82
bound	FAT10	20	42	MTFDANPYDSVKKIKEHVRSKTK	7.50	5	20	7.42	7.60	12.319	61.595			0.7714	Medium	7.22	7.49	13.189	65.947			0.7225	Medium	7.64	7.71	11.743	58.717			0.7691	Medium	7.42	7.60	12.563	62.815			0.6252	Medium
bound	FAT10	20	48	MTFDANPYDSVKKIKEHVRSKTKVPVQDQ	7.71	4	25	7.74	7.83	15.658	62.630			0.8589	High	7.53	7.68	15.562	62.246			0.8970	High	7.84	8.09	15.165	60.661			0.9079	High	7.67	7.83	16.120	64.481			0.8706	Medium	7.75	7.84	16.011	64.044			0.8582	Medium	7.59	7.75
bound	FAT10	20	48	MTFDANPYDSVKKIKEHVRSKTKVPVQDQ	7.71	5	25	7.68	7.83	15.830	63.321			0.8915	Medium	7.53	7.65	15.637	62.547			0.8807	Medium	7.87	8.01	15.411	61.642			0.9030	Medium	7.64	7.78	15.890	63.560			0.8904	Medium	7.71	7.85	16.248	64.992			0.8958	Medium	7.61	7.75
bound	FAT10	20	48	MTFDANPYDSVKKIKEHVRSKTKVPVQDQ	7.71	6	25	7.70	7.82	15.328	61.312			0.8478	Medium																									7.77	7.80	15.672	62.690			0.8236	Medium
bound	FAT10	20	50	MTFDANPYDSVKKIKEHVRSKTKVPVQDQVL	8.54	5	27	8.50	8.56	17.432	64.565			0.9365	High	8.27	8.40	17.166	63.576			0.9310	High	8.72	8.76	17.232	63.822			0.9417	High	8.45	8.50	17.602	65.192			0.9319	High	8.50	8.60	18.064	66.905			0.9330	High	8.35	8.47
bound	FAT10	20	50	MTFDANPYDSVKKIKEHVRSKTKVPVQDQVL	8.54	6	27	8.49	8.56	17.322	64.154			0.8974	Medium	8.29	8.39	17.026	63.060			0.8992	Medium									8.41	8.60	16.898	62.584			0.8757	Medium	8.53	8.68	17.179	63.626			0.8557	Medium	8.30	8.45
bound	FAT10	20	50	MTFDANPYDSVKKIKEHVRSKTKVPVQDQVL	8.54	7	27
bound	FAT10	21	50	TFDANPYDSVKKIKEHVRSKTKVPVQDQVL	8.12	4	26	8.08	8.14	17.650	67.884			0.9120	Medium	7.89	7.98	17.222	66.240			0.9091	High	8.29	8.39	16.426	63.176			0.9225	Medium	8.02	8.24	16.363	62.934			0.8307	Medium	8.14	8.19	18.132	69.738			0.8054	Medium	8.00	8.02
bound	FAT10	22	31	FDANPYDSVK	7.08	2	7	7.13	7.17	5.092	72.736			0.8377	Medium	7.01	7.10	4.928	70.393			0.8855	Medium	7.22	7.27	4.864	69.490			0.8751	Medium	7.07	7.14	5.021	71.722			0.8473	Medium	7.12	7.16	5.364	76.625			0.8827	Medium	7.05	7.08
bound	FAT10	22	38	FDANPYDSVKKIKEHVR	7.43	3	14																																	7.35	7.42	11.293	80.661			0.6314	Medium
bound	FAT10	22	38	FDANPYDSVKKIKEHVR	7.43	5	14	7.37	7.57	10.420	74.431			0.8442	Medium	7.23	7.40	10.288	73.486			0.8461	Medium	7.53	7.69	9.857	70.405			0.8596	Medium	7.32	7.49	10.203	72.879			0.8290	Medium	7.37	7.54	10.408	74.343			0.8345	Medium	7.30	7.40
bound	FAT10	22	47	FDANPYDSVKKIKEHVRSKTKVPVQD	7.30	4	22	7.12	7.36	15.014	68.248			0.7754	Medium	7.10	7.28	14.736	66.981			0.7805	Medium	7.36	7.55	13.933	63.330			0.7625	Medium	7.12	7.30	14.940	67.908			0.7729	Medium	7.14	7.40	15.122	68.734			0.7853	Medium	7.01	7.33
bound	FAT10	22	47	FDANPYDSVKKIKEHVRSKTKVPVQD	7.30	5	22
bound	FAT10	22	47	FDANPYDSVKKIKEHVRSKTKVPVQD	7.30	6	22
bound	FAT10	22	48	FDANPYDSVKKIKEHVRSKTKVPVQDQ	7.20	5	23	7.35	7.39	14.614	63.539			0.6989	Medium	7.09	7.38	14.480	62.956			0.8482	Medium	7.35	7.39	14.289	62.125			0.8412	Medium	7.08	7.38	15.269	66.388			0.8386	Medium	7.26	7.30	15.382	66.879			0.8134	Medium	7.00	7.49
bound	FAT10	22	48	FDANPYDSVKKIKEHVRSKTKVPVQDQ	7.20	6	23	7.23	7.35	14.354	62.408			0.7456	Medium									7.31	7.40	14.185	61.676			0.8438	Medium	7.12	7.26	14.975	65.107			0.7107	Medium	7.16	7.39	16.176	70.332			0.6336	Medium	7.02	7.20
bound	FAT10	22	50	FDANPYDSVKKIKEHVRSKTKVPVQDQVL	8.05	4	25	8.03	8.13	16.694	66.778			0.9159	High	7.80	7.94	16.674	66.694			0.9111	High	8.23	8.32	16.345	65.380			0.9363	High	8.00	8.07	16.568	66.272			0.9014	High	8.08	8.20	16.997	67.989			0.9196	High	8.02	8.02
bound	FAT10	22	50	FDANPYDSVKKIKEHVRSKTKVPVQDQVL	8.05	5	25	7.99	8.45	15.696	62.784			0.7641	Medium	7.82	7.88	16.494	65.975			0.9047	Medium	8.14	8.43	15.310	61.240			0.7655	Medium									7.97	8.30	16.327	65.306			0.7575	Medium	7.89	7.96
bound	FAT10	22	50	FDANPYDSVKKIKEHVRSKTKVPVQDQVL	8.05	6	25	8.03	8.11	16.806	67.224			0.9034	High	7.87	7.97	15.915	63.661			0.8730	High	8.23	8.30	16.465	65.861			0.9121	Medium	7.97	8.02	17.162	68.647			0.8914	Medium	8.03	8.27	16.915	67.661			0.8312	Medium	7.90	8.10
bound	FAT10	23	31	DANPYDSVK	4.95	2	6	5.33	5.43	4.295	71.577			0.9079	Medium	5.34	5.51	4.249	70.813			0.9143	Medium	5.37	5.43	4.147	69.119			0.9065	Medium	5.21	5.61	4.415	73.585			0.9204	Medium	5.36	5.40	4.312	71.874			0.9068	Medium	5.20	5.60
bound	FAT10	23	32	DANPYDSVKK	4.45	2	7	4.48	4.64	5.235	74.782			0.9181	High	4.51	4.69	5.147	73.533			0.9095	High	4.49	4.71	5.068	72.395			0.9209	High	4.47	4.64	5.260	75.146			0.9124	High	4.48	4.63	5.339	76.269			0.9127	High	4.48	4.65
bound	FAT10	23	32	DANPYDSVKK	4.45	3	7	4.52	4.56	5.157	73.676			0.8918	Medium	4.55	4.63	5.000	71.431			0.9017	High	4.52	4.61	5.049	72.123			0.9060	High	4.48	4.56	5.309	75.838			0.8964	Medium	4.52	4.59	5.256	75.090			0.8868	Medium	4.50	4.59
bound	FAT10	23	36	DANPYDSVKKIKEH	5.47	3	11	5.41	5.48	8.179	74.352			0.9037	Medium	5.41	5.46	8.347	75.886			0.8779	Medium	5.48	5.52	8.219	74.717			0.8644	Medium	5.40	5.44	8.090	73.541			0.8118	Medium	5.41	5.58	7.740	70.365			0.8325	Medium
bound	FAT10	23	36	DANPYDSVKKIKEH	5.47	4	11	5.44	5.46	8.141	74.010			0.8908	Medium	5.47	5.48	7.635	69.405			0.8072	Medium	5.50	5.53	7.919	71.989			0.8424	Medium									5.39	5.57	7.650	69.545			0.7317	Medium	5.37	5.42
bound	FAT10	23	38	DANPYDSVKKIKEHVR	6.23	3	13	6.23	6.33	9.680	74.461			0.9144	High	6.21	6.42	9.004	69.264			0.7533	Medium	6.34	6.41	9.464	72.801			0.9224	High	6.21	6.31	9.443	72.639			0.9334	High	6.22	6.29	9.942	76.475			0.9347	High	6.15	6.27
bound	FAT10	23	38	DANPYDSVKKIKEHVR	6.23	4	13	6.25	6.31	9.764	75.107			0.9141	Medium	6.15	6.35	9.208	70.833			0.8627	Medium	6.38	6.47	8.798	67.673			0.9061	High	6.24	6.32	9.109	70.066			0.9113	Medium	6.24	6.31	9.596	73.814			0.9210	Medium	6.17	6.25
bound	FAT10	23	38	DANPYDSVKKIKEHVR	6.23	5	13	6.26	6.31	9.654	74.265			0.8471	Medium	6.29	6.34	8.699	66.916			0.6368	Medium	6.32	6.40	9.560	73.541			0.8606	Medium	6.22	6.26	9.562	73.552			0.8245	Medium	6.24	6.29	9.719	74.762			0.8669	Medium
bound	FAT10	23	40	DANPYDSVKKIKEHVRSK	5.88	3	15	5.85	5.90	10.807	72.046			0.9013	High	5.82	5.88	10.654	71.025			0.8732	High	5.89	5.97	10.800	71.998			0.8945	High	5.78	5.98	10.541	70.276			0.8433	Medium	5.74	6.07	10.587	70.579			0.9111	Medium
bound	FAT10	23	40	DANPYDSVKKIKEHVRSK	5.88	4	15	5.85	5.91	10.682	71.215			0.9359	Medium	5.83	5.86	10.657	71.046			0.9397	Medium	5.95	5.98	10.516	70.108			0.9287	Medium									5.85	5.90	10.887	72.581			0.9360	Medium	5.78	5.81
bound	FAT10	23	40	DANPYDSVKKIKEHVRSK	5.88	5	15
bound	FAT10	23	42	DANPYDSVKKIKEHVRSKTK	5.71	3	17
bound	FAT10	23	42	DANPYDSVKKIKEHVRSKTK	5.71	4	17	5.66	5.69	11.690	68.766			0.9252	High	5.69	5.77	10.371	61.006			0.8744	High	5.74	5.80	11.175	65.734			0.9462	High	5.60	5.73	11.334	66.670			0.9291	Medium	5.66	5.74	11.578	68.104			0.9185	Medium	5.57	5.71
bound	FAT10	23	42	DANPYDSVKKIKEHVRSKTK	5.71	5	17																	5.77	5.89	11.097	65.279			0.8104	Medium
bound	FAT10	23	47	DANPYDSVKKIKEHVRSKTKVPVQD	6.59	4	21	6.43	6.52	14.475	68.927			0.9181	Medium	6.28	6.68	13.998	66.657			0.9042	Medium	6.56	6.76	13.527	64.414			0.9147	High	6.37	6.64	14.210	67.668			0.9084	Medium	6.46	6.52	14.234	67.780			0.9070	Medium	6.36	6.57
bound	FAT10	23	47	DANPYDSVKKIKEHVRSKTKVPVQD	6.59	5	21	6.37	6.69	14.258	67.896			0.8368	Medium	6.43	6.43	14.174	67.494			0.8396	Medium	6.45	6.71	13.969	66.519			0.8498	Medium	6.44	6.46	14.412	68.630			0.8158	Medium	6.52	6.58	14.229	67.758			0.8134	Medium	6.43	6.47
bound	FAT10	23	47	DANPYDSVKKIKEHVRSKTKVPVQD	6.59	6	21
bound	FAT10	23	48	DANPYDSVKKIKEHVRSKTKVPVQDQ	6.33	3	22									6.35	6.61	13.651	62.048			0.7964	Medium	6.46	6.63	13.805	62.751			0.8422	Medium	6.28	6.45	14.634	66.518			0.8261	Medium	6.32	6.60	14.553	66.149			0.8901	High	6.17	6.39
bound	FAT10	23	48	DANPYDSVKKIKEHVRSKTKVPVQDQ	6.33	4	22	6.35	6.70	14.320	65.090			0.9039	High	6.33	6.60	13.588	61.764			0.8862	Medium	6.48	6.71	13.718	62.355			0.9093	High	6.32	6.64	14.358	65.264			0.9117	High	6.35	6.62	14.516	65.983			0.9136	High	6.26	6.61
bound	FAT10	23	48	DANPYDSVKKIKEHVRSKTKVPVQDQ	6.33	5	22	6.28	6.62	14.528	66.038			0.8992	Medium	6.33	6.41	13.758	62.536			0.8933	Medium	6.48	6.78	13.600	61.816			0.8326	Medium	6.27	6.61	14.526	66.025			0.8899	Medium	6.35	6.62	14.493	65.877			0.9155	Medium	6.26	6.29
bound	FAT10	23	48	DANPYDSVKKIKEHVRSKTKVPVQDQ	6.33	6	22	6.37	6.55	14.235	64.707			0.8224	Medium	6.33	6.42	13.607	61.851			0.8395	Medium	6.47	6.59	13.791	62.686			0.8804	Medium	6.35	6.61	14.098	64.080			0.7317	Medium	6.39	6.45	14.407	65.487			0.8456	Medium	6.19	6.35
bound	FAT10	23	50	DANPYDSVKKIKEHVRSKTKVPVQDQVL	7.36	3	24	7.44	7.46	15.722	65.510			0.8559	High	7.16	7.38	16.026	66.777			0.9036	High	7.53	7.75	15.537	64.739			0.9162	High	7.28	7.40	16.668	69.451			0.8904	High	7.31	7.46	16.783	69.929			0.8938	High	7.25	7.46
bound	FAT10	23	50	DANPYDSVKKIKEHVRSKTKVPVQDQVL	7.36	5	24	7.35	7.58	15.856	66.068			0.9241	High	7.24	7.31	15.645	65.189			0.9209	High	7.47	7.61	15.858	66.073			0.9365	High	7.31	7.52	15.975	66.564			0.8844	High	7.30	7.44	16.756	69.818			0.9451	High	7.20	7.48
bound	FAT10	23	50	DANPYDSVKKIKEHVRSKTKVPVQDQVL	7.36	6	24	7.33	7.48	16.131	67.211			0.9182	High									7.50	7.58	16.007	66.697			0.9435	High	7.33	7.44	15.902	66.258			0.9198	High	7.35	7.46	16.481	68.671			0.9425	High	7.25	7.41
bound	FAT10	23	51	DANPYDSVKKIKEHVRSKTKVPVQDQVLL	7.93	5	25	7.85	8.18	16.462	65.849			0.8396	Medium	7.73	7.88	16.223	64.892			0.9095	Medium	8.13	8.25	15.424	61.695			0.8933	High	7.83	8.03	16.426	65.705			0.8919	Medium	7.95	8.08	16.471	65.882			0.8841	Medium	7.75	7.88
bound	FAT10	23	55	DANPYDSVKKIKEHVRSKTKVPVQDQVLLLGSK	7.90	5	29	7.84	8.06	19.685	67.881			0.8389	Medium	7.66	7.97	19.713	67.977			0.8287	Medium	8.08	8.24	18.699	64.481			0.8763	Medium	7.79	7.98	19.933	68.735			0.8717	Medium	7.92	8.00	19.946	68.780			0.8379	Medium	7.79	7.84
bound	FAT10	23	55	DANPYDSVKKIKEHVRSKTKVPVQDQVLLLGSK	7.90	6	29	7.87	7.88	20.603	71.046			0.7859	Medium	7.69	7.82	19.555	67.431			0.7398	Medium	8.12	8.12	19.383	66.837			0.7456	Medium	7.74	7.94	19.788	68.235			0.7155	Medium	7.97	8.03	19.510	67.277			0.7387	Medium	7.77	7.84
bound	FAT10	24	31	ANPYDSVK	4.74	2	5	4.69	4.87	3.991	79.823			0.9097	Medium	4.72	4.91	3.951	79.020			0.9083	Medium	4.73	4.83	3.871	77.417			0.9225	Medium	4.75	4.79	3.905	78.104			0.9156	Medium	4.71	4.88	4.039	80.789			0.9062	Medium	4.71	4.88
bound	FAT10	24	32	ANPYDSVKK	3.92	2	6	3.89	3.98	4.769	79.477			0.9148	Medium	3.92	4.00	4.788	79.797			0.9148	Medium	3.89	3.98	4.684	78.071			0.9026	Medium	3.88	3.95	4.862	81.028			0.8376	Medium	3.88	3.95	4.896	81.592			0.9101	Medium	3.89	3.97
bound	FAT10	24	32	ANPYDSVKK	3.92	3	6									3.93	3.95	4.836	80.599			0.8763	High	3.89	3.96	4.728	78.794			0.8829	High									3.88	3.95	4.891	81.513			0.8628	Medium	3.88	3.95
bound	FAT10	24	38	ANPYDSVKKIKEHVR	5.88	3	12	5.80	5.99	9.365	78.039			0.8003	Medium	5.79	6.00	9.160	76.331			0.7745	Medium	5.89	6.07	9.039	75.326			0.7972	Medium									5.83	5.93	9.223	76.860			0.8402	Medium	5.73	5.90
bound	FAT10	24	38	ANPYDSVKKIKEHVR	5.88	4	12	5.80	5.89	9.064	75.537			0.9042	Medium	5.83	5.88	8.369	69.742			0.8905	Medium	5.93	5.95	8.815	73.461			0.9115	Medium	5.79	5.84	8.768	73.065			0.9058	Medium	5.81	5.87	9.130	76.087			0.9272	Medium	5.74	5.84
bound	FAT10	24	38	ANPYDSVKKIKEHVR	5.88	5	12	5.83	5.86	9.637	80.308			0.8277	Medium	5.83	5.88	8.930	74.416			0.8439	Medium	5.92	5.96	9.140	76.166			0.8784	Medium	5.82	5.84	9.261	77.172			0.7870	Medium	5.84	5.86	9.494	79.113			0.8374	Medium
bound	FAT10	24	42	ANPYDSVKKIKEHVRSKTK	5.34	4	16	5.21	5.43	9.845	61.529			0.7491	Medium	5.29	5.36	10.104	63.152			0.7212	Medium	5.38	5.38	9.575	59.844			0.8171	Medium	5.21	5.36	10.183	63.643			0.7174	Medium	5.33	5.37	10.101	63.132			0.7024	Medium
bound	FAT10	25	32	NPYDSVKK	4.52	2	6	4.43	4.71	4.696	78.260			0.8949	Medium	4.47	4.72	4.627	77.124			0.9013	Medium	4.48	4.77	4.466	74.434			0.9015	Medium	4.47	4.53	4.787	79.789			0.8103	Medium	4.53	4.63	4.557	75.942			0.8471	Medium	4.50	4.69
bound	FAT10	32	48	KIKEHVRSKTKVPVQDQ	2.59	3	14	2.59	2.85	7.979	56.995			0.9038	High	2.64	3.00	7.991	57.079			0.9396	High	2.58	2.74	7.773	55.521			0.9380	High	2.49	2.94	8.203	58.594			0.9257	Medium	2.64	2.82	8.358	59.702			0.8664	Medium	2.73	2.78
bound	FAT10	32	50	KIKEHVRSKTKVPVQDQVL	4.62	3	16	4.44	4.52	8.987	56.171			0.9333	High	4.46	4.75	6.922	43.259	9.119	56.994	0.9312	Medium	4.48	4.56	8.538	53.365			0.9110	High	4.46	4.53	9.139	57.121			0.8639	Medium	4.49	4.74	9.038	56.489			0.9391	Medium	4.56	4.58
bound	FAT10	32	50	KIKEHVRSKTKVPVQDQVL	4.62	4	16	4.34	4.81	8.706	54.414			0.9367	Medium	4.50	4.72	8.478	52.986			0.9358	Medium	4.54	4.59	8.312	51.951			0.9042	Medium	4.38	4.75	8.842	55.259			0.9248	Medium	4.50	4.65	8.856	55.352			0.9421	Medium	4.41	4.78
bound	FAT10	33	48	IKEHVRSKTKVPVQDQ	2.69	3	13	2.62	2.81	7.164	55.107			0.8848	High	2.71	2.85	7.135	54.884			0.8616	High	2.67	2.76	6.879	52.912			0.8649	High	2.66	2.85	7.210	55.461			0.8812	High	2.72	2.83	7.483	57.559			0.8648	Medium	2.59	2.82
bound	FAT10	33	50	IKEHVRSKTKVPVQDQVL	4.80	3	15	4.75	4.83	7.921	52.805			0.9001	High	4.77	4.91	7.833	52.220			0.8989	High	4.80	4.87	7.791	51.942			0.9335	High	4.75	4.86	8.092	53.947			0.8992	Medium	4.79	4.86	8.126	54.174			0.9115	Medium	4.71	4.92
bound	FAT10	39	51	SKTKVPVQDQVLL	7.49	2	10	7.47	7.59	7.557	75.570			0.9084	High	7.38	7.48	7.481	74.811			0.8862	Medium	7.61	7.74	7.266	72.660			0.8726	Medium	7.46	7.52	7.543	75.433			0.8270	Medium	7.52	7.54	7.386	73.861			0.8522	High	7.42	7.55
bound	FAT10	39	51	SKTKVPVQDQVLL	7.49	3	10	7.53	7.61	7.336	73.361			0.9051	Medium	7.43	7.48	7.188	71.878			0.8466	Medium	7.64	7.71	7.133	71.330			0.8912	Medium	7.48	7.72	7.105	71.053			0.7905	Medium	7.40	7.71	7.388	73.877			0.8093	Medium	7.34	7.66
bound	FAT10	41	47	TKVPVQD	3.50	2	4	3.45	3.48	3.288	82.207			0.8885	Medium	3.48	3.52	3.236	80.892			0.8893	Medium	3.45	3.49	3.152	78.806			0.8658	Medium	3.51	3.55	2.722	68.049			0.5974	Medium	3.45	3.48	3.258	81.449			0.8864	Medium	3.46	3.48
bound	FAT10	41	48	TKVPVQDQ	3.14	2	5	3.12	3.18	3.996	79.925			0.9013	Medium	3.11	3.38	3.876	77.518			0.8946	Medium	3.12	3.19	3.832	76.641			0.9010	Medium	3.12	3.16	3.972	79.446			0.8917	Medium	3.11	3.22	4.009	80.172			0.8884	Medium	3.09	3.25
bound	FAT10	42	50	KVPVQDQVL	6.73	2	6	6.72	6.75	4.554	75.903			0.8243	Medium	6.66	6.70	4.448	74.138			0.8464	Medium	6.73	6.82	4.338	72.305			0.6794	Medium	6.68	6.69	4.540	75.668			0.7308	Medium	6.70	6.73	4.666	77.772			0.8152	Medium
bound	FAT10	43	50	VPVQDQVL	7.54	1	6	7.56	7.61	4.900	81.660			0.9234	High	7.50	7.58	4.571	76.188			0.8655	Medium	7.68	7.75	4.718	78.625			0.9104	High	7.51	7.65	4.891	81.524			0.9244	Medium	7.57	7.68	4.853	80.887			0.9239	Medium	7.51	7.54
bound	FAT10	43	50	VPVQDQVL	7.54	2	6
bound	FAT10	49	55	VLLLGSK	7.15	2	5	7.08	7.39	3.623	72.462			0.8765	Medium	7.12	7.20	3.480	69.598			0.8389	Medium	7.16	7.48	3.567	71.333			0.8814	Medium	7.06	7.42	3.661	73.222			0.8752	Medium	7.09	7.50	3.650	72.998			0.8329	Medium	7.09	7.16
bound	FAT10	49	57	VLLLGSKIL	10.57	2	7	10.60	10.68	4.960	70.853			0.8759	High	10.31	10.46	4.939	70.550			0.8494	Medium	10.84	10.97	4.880	69.716			0.8864	Medium	10.64	10.73	4.949	70.697			0.8400	Medium	10.59	10.76	5.059	72.267			0.8657	Medium	10.47	10.57
bound	FAT10	49	79	VLLLGSKILKPRRSLSSYGIDKEKTIHLTLK	8.15	7	28	8.22	8.40	10.337	36.916			0.9026	Medium	8.06	8.21	10.453	37.331			0.9107	Medium	8.30	8.64	10.250	36.608			0.9172	Medium	8.14	8.26	10.959	39.140			0.8399	Medium	8.27	8.36	11.390	40.677			0.8521	Medium	8.07	8.16
bound	FAT10	49	79	VLLLGSKILKPRRSLSSYGIDKEKTIHLTLK	8.15	8	28	8.21	8.24	10.212	36.470			0.8298	Medium	8.08	8.12	10.581	37.790			0.8183	Medium	8.34	8.60	10.286	36.736			0.9060	Medium	8.05	8.35	10.759	38.425			0.8364	Medium	8.24	8.28	11.116	39.700			0.8001	Medium	7.95	8.34
bound	FAT10	51	57	LLGSKIL	8.61	2	5	8.35	8.47	3.401	68.021			0.8904	Medium	8.26	8.30	3.288	65.752			0.8618	Medium	8.50	8.71	3.239	64.772			0.8156	Medium	8.32	8.41	3.425	68.502			0.8433	Medium	8.36	8.60	3.413	68.256			0.8474	Medium	8.27	8.39
bound	FAT10	51	61	LLGSKILKPRR	5.41	3	8																	5.38	5.41	5.761	72.018			0.7430	Medium	5.34	5.36	6.323	79.037			0.6751	Medium									5.34	5.34
bound	FAT10	51	61	LLGSKILKPRR	5.41	4	8	5.24	5.48	5.760	72.003			0.7634	Medium
bound	FAT10	51	63	LLGSKILKPRRSL	6.51	4	10	6.52	6.59	6.500	65.002			0.7648	Medium	6.44	6.54	6.801	68.007			0.8413	Medium	6.57	6.69	6.394	63.940			0.8429	Medium	6.51	6.61	6.530	65.299			0.7750	Medium	6.54	6.54	7.020	70.204			0.6666	Medium
bound	FAT10	51	65	LLGSKILKPRRSLSS	6.19	4	12	6.13	6.24	7.811	65.093			0.8992	Medium	6.21	6.23	7.557	62.978			0.8088	Medium	6.15	6.39	7.630	63.580			0.8027	Medium	6.14	6.16	8.086	67.384			0.8305	Medium	6.10	6.30	7.997	66.639			0.8387	Medium	6.16	6.20
bound	FAT10	51	66	LLGSKILKPRRSLSSY	7.18	4	13									7.01	7.07	7.616	58.585			0.8324	Medium	7.22	7.30	7.275	55.964			0.8384	Medium	7.10	7.32	8.185	62.963			0.7361	Medium	7.16	7.21	8.191	63.011			0.8497	Medium	7.09	7.13
bound	FAT10	51	75	LLGSKILKPRRSLSSYGIDKEKTIH	6.62	5	22	6.62	6.75	10.366	47.120			0.9222	High	6.57	6.67	10.145	46.112			0.9233	High	6.70	6.81	9.986	45.390			0.8848	High	6.62	6.74	10.619	48.267			0.9053	Medium	6.69	6.72	10.708	48.675			0.8797	Medium	6.55	6.71
bound	FAT10	51	75	LLGSKILKPRRSLSSYGIDKEKTIH	6.62	6	22	6.63	6.68	9.993	45.421			0.8989	Medium	6.55	6.63	9.578	43.535			0.8414	Medium	6.68	6.85	9.414	42.792			0.8495	Medium	6.63	6.71	10.109	45.948			0.8296	Medium	6.67	6.76	9.966	45.302			0.8003	Medium	6.54	6.63
bound	FAT10	51	78	LLGSKILKPRRSLSSYGIDKEKTIHLTL	8.24	5	25	8.53	8.68	8.634	34.536			0.9546	High	8.35	8.57	8.617	34.470			0.9504	High	8.66	8.97	8.451	33.804			0.9601	High	8.39	8.64	9.188	36.751			0.9369	High	8.45	8.72	9.849	39.396			0.9519	High	8.29	8.53
bound	FAT10	51	79	LLGSKILKPRRSLSSYGIDKEKTIHLTLK	7.71	5	26	7.57	7.76	9.129	35.110			0.9400	High	7.47	7.63	8.924	34.323			0.9519	High	7.73	7.95	8.789	33.804			0.9484	High	7.55	7.60	9.780	37.616			0.8944	High	7.66	7.80	9.944	38.247			0.9397	High	7.50	7.70
bound	FAT10	51	79	LLGSKILKPRRSLSSYGIDKEKTIHLTLK	7.71	6	26	7.63	7.77	8.929	34.344			0.9535	Medium	7.42	7.53	9.133	35.128			0.9458	Medium	7.74	7.95	8.717	33.526			0.9444	High	7.59	7.73	9.359	35.996			0.9467	Medium	7.71	7.81	9.784	37.632			0.9362	High	7.50	7.71
bound	FAT10	51	79	LLGSKILKPRRSLSSYGIDKEKTIHLTLK	7.71	7	26	7.51	8.01	9.086	34.946			0.9509	Medium	7.42	7.65	9.028	34.723			0.9658	High	7.73	7.91	8.911	34.274			0.9547	High	7.57	7.71	9.589	36.880			0.9458	High	7.68	7.79	9.933	38.203			0.9473	High	7.53	7.71
bound	FAT10	52	78	LGSKILKPRRSLSSYGIDKEKTIHLTL	7.67	5	24	7.69	7.77	8.136	33.902			0.9416	Medium	7.55	7.63	8.089	33.703			0.9462	High	7.84	7.96	7.830	32.626			0.9239	Medium	7.64	7.72	8.477	35.321			0.9153	Medium	7.69	7.87	8.786	36.608			0.8999	Medium	7.75	7.79
bound	FAT10	52	78	LGSKILKPRRSLSSYGIDKEKTIHLTL	7.67	6	24	7.67	7.70	8.220	34.249			0.7705	Medium	7.59	7.63	7.698	32.077			0.8234	Medium	7.85	7.89	7.497	31.236			0.8008	Medium	7.62	7.75	8.180	34.082			0.6856	Medium	7.75	7.82	8.870	36.960			0.7518	Medium	7.58	7.78
bound	FAT10	52	78	LGSKILKPRRSLSSYGIDKEKTIHLTL	7.67	7	24	7.63	7.74	8.206	34.191			0.8351	Medium	7.53	7.58	7.981	33.254			0.8187	Medium	7.54	8.04	8.074	33.640			0.7345	Medium	7.62	7.72	8.441	35.170			0.7854	Medium	7.73	7.76	8.512	35.466			0.7914	Medium	7.56	7.68
bound	FAT10	52	79	LGSKILKPRRSLSSYGIDKEKTIHLTLK	6.88	5	25	6.81	7.00	8.471	33.885			0.9167	Medium	6.83	6.89	8.190	32.761			0.9211	High	6.95	7.03	8.400	33.600			0.8987	High	6.88	6.92	8.667	34.666			0.8362	Medium	6.91	6.95	9.143	36.570			0.8220	Medium	6.80	6.87
bound	FAT10	52	79	LGSKILKPRRSLSSYGIDKEKTIHLTLK	6.88	6	25	6.91	6.99	8.498	33.994			0.8613	Medium	6.85	6.93	8.106	32.422			0.8894	Medium	7.02	7.09	8.059	32.236			0.8866	Medium	6.87	6.94	8.766	35.063			0.8246	Medium	6.83	7.15	8.787	35.147			0.8161	Medium	6.83	6.91
bound	FAT10	52	79	LGSKILKPRRSLSSYGIDKEKTIHLTLK	6.88	7	25	6.92	6.99	8.451	33.802			0.9180	Medium	6.83	6.91	8.223	32.893			0.9529	Medium	7.01	7.11	8.012	32.047			0.9380	Medium	6.89	6.90	8.779	35.117			0.8072	Medium	6.84	7.11	8.933	35.734			0.9043	Medium	6.82	6.89
bound	FAT10	56	63	ILKPRRSL	4.00	3	5	3.91	4.08	3.840	76.797			0.8301	Medium	4.02	4.07	3.779	75.584			0.8894	Medium	3.94	4.09	3.708	74.157			0.9070	Medium	3.98	4.00	3.795	75.904			0.8491	Medium	3.91	4.04	3.841	76.830			0.8962	Medium	3.94	4.22
bound	FAT10	56	64	ILKPRRSLS	3.58	3	6	3.56	3.58	4.521	75.352			0.8443	Medium	3.59	3.64	4.483	74.722			0.8115	Medium	3.54	3.64	4.391	73.180			0.9033	Medium	3.55	3.60	4.506	75.103			0.7852	Medium	3.54	3.61	4.633	77.216			0.8253	Medium	3.55	3.61
bound	FAT10	56	65	ILKPRRSLSS	3.65	3	7	3.56	3.79	5.216	74.511			0.9103	Medium	3.58	3.80	5.212	74.459			0.9132	Medium	3.56	3.79	5.107	72.951			0.9124	Medium	3.61	3.66	5.205	74.357			0.8743	Medium	3.57	3.80	5.365	76.637			0.8916	Medium	3.56	3.65
bound	FAT10	56	66	ILKPRRSLSSY	5.16	3	8	5.19	5.22	5.382	67.276			0.9020	High	5.17	5.33	5.334	66.670			0.9192	Medium	5.21	5.29	5.191	64.892			0.9138	Medium	5.16	5.22	5.357	66.961			0.9229	Medium	5.14	5.31	5.444	68.045			0.8411	Medium	5.12	5.28
bound	FAT10	56	69	ILKPRRSLSSYGID	6.80	2	11	6.66	6.68	7.315	66.499			0.8398	Medium	6.57	6.72	6.819	61.987			0.8429	Medium	6.74	6.76	6.816	61.965			0.8908	Medium	6.61	6.72	6.909	62.806			0.8391	Medium	6.63	6.66	7.322	66.561			0.8421	Medium	6.63	6.69
bound	FAT10	56	69	ILKPRRSLSSYGID	6.80	3	11	6.64	6.69	7.239	65.805			0.9345	High	6.61	6.64	6.989	63.538			0.9163	High	6.70	6.82	6.771	61.555			0.9479	Medium	6.61	6.68	7.218	65.619			0.9346	Medium	6.65	6.71	7.155	65.044			0.9345	Medium	6.58	6.61
bound	FAT10	56	70	ILKPRRSLSSYGIDK	5.66	3	12	5.67	5.74	7.398	61.652			0.9346	Medium	5.69	5.72	7.234	60.287			0.9259	Medium	5.75	5.82	7.001	58.344			0.9110	Medium	5.64	5.68	7.373	61.438			0.8483	Medium	5.68	5.74	7.282	60.685			0.8446	Medium	5.50	5.72
bound	FAT10	56	70	ILKPRRSLSSYGIDK	5.66	4	12	5.67	5.70	7.309	60.910			0.8954	Medium	5.69	5.71	7.180	59.835			0.9239	Medium	5.73	5.80	6.964	58.030			0.9097	Medium	5.65	5.69	7.232	60.269			0.9119	Medium	5.66	5.74	7.369	61.406			0.9158	Medium	5.64	5.68
bound	FAT10	56	71	ILKPRRSLSSYGIDKE	5.84	3	13	5.80	5.99	7.684	59.111			0.8197	Medium	5.83	5.86	7.566	58.197			0.8499	Medium	5.94	5.97	7.303	56.176			0.8367	Medium	5.83	5.83	7.747	59.590			0.8243	Medium	5.85	5.91	7.776	59.818			0.8368	Medium	5.83	5.93
bound	FAT10	56	71	ILKPRRSLSSYGIDKE	5.84	4	13	5.85	5.89	7.597	58.435			0.8804	Medium	5.83	5.87	7.270	55.919			0.8812	Medium	5.95	5.96	7.342	56.480			0.8492	Medium	5.82	5.84	7.691	59.158			0.8467	Medium	5.85	5.86	7.696	59.200			0.8410	Medium	5.76	5.80
bound	FAT10	56	72	ILKPRRSLSSYGIDKEK	5.15	3	14	5.13	5.33	8.207	58.621			0.9286	Medium	5.16	5.22	7.930	56.641			0.8997	High	5.19	5.30	7.793	55.667			0.8455	Medium	5.12	5.16	8.249	58.924			0.7866	Medium	5.13	5.25	8.429	60.207			0.8323	Medium	5.12	5.17
bound	FAT10	56	72	ILKPRRSLSSYGIDKEK	5.15	4	14	5.13	5.21	8.354	59.668			0.9139	High	5.17	5.22	8.131	58.080			0.9374	High	5.20	5.27	7.955	56.822			0.9440	High	5.11	5.22	8.470	60.500			0.9419	Medium	5.16	5.21	8.536	60.970			0.9478	Medium	5.10	5.34
bound	FAT10	56	72	ILKPRRSLSSYGIDKEK	5.15	5	14	5.16	5.23	8.207	58.623			0.9458	Medium	5.18	5.29	7.878	56.269			0.9335	Medium	5.21	5.28	7.837	55.981			0.9205	Medium	5.19	5.19	8.234	58.815			0.8221	Medium	5.17	5.23	8.347	59.623			0.9449	Medium	5.16	5.19
bound	FAT10	56	75	ILKPRRSLSSYGIDKEKTIH	5.29	4	17	5.27	5.43	7.806	45.918			0.9511	High	5.32	5.49	7.535	44.324			0.9544	High	5.32	5.55	7.396	43.505			0.9470	High	5.25	5.47	7.854	46.199			0.9355	High	5.30	5.38	8.238	48.460			0.9385	High	5.25	5.37
bound	FAT10	56	75	ILKPRRSLSSYGIDKEKTIH	5.29	5	17	5.32	5.41	7.785	45.793			0.9638	High	5.34	5.41	7.583	44.605			0.9574	High	5.38	5.46	7.429	43.699			0.9571	High	5.31	5.39	7.839	46.109			0.9493	Medium	5.32	5.38	8.165	48.031			0.9428	Medium	5.29	5.37
bound	FAT10	56	75	ILKPRRSLSSYGIDKEKTIH	5.29	6	17	5.32	5.41	7.830	46.060			0.9304	Medium	5.34	5.40	7.560	44.469			0.9386	High	5.37	5.46	7.461	43.889			0.9515	High	5.30	5.38	7.936	46.682			0.9321	Medium	5.28	5.42	8.144	47.907			0.9340	Medium	5.28	5.33
bound	FAT10	56	76	ILKPRRSLSSYGIDKEKTIHL	6.86	4	18	6.89	6.92	6.741	37.447			0.7897	Medium	6.87	6.88	6.032	33.510			0.7063	Medium	6.98	7.12	6.800	37.777			0.8736	Medium	6.89	6.90	7.284	40.468			0.7464	Medium	6.84	7.00	7.404	41.134			0.8019	Medium	6.65	7.11
bound	FAT10	56	76	ILKPRRSLSSYGIDKEKTIHL	6.86	5	18	6.83	7.03	7.310	40.613			0.7386	Medium	6.78	6.97	6.669	37.049			0.7934	Medium	6.99	7.06	6.300	34.998			0.8098	Medium	6.86	6.88	7.238	40.213			0.6764	Medium	6.81	7.15	7.276	40.423			0.7084	Medium	6.79	6.81
bound	FAT10	56	76	ILKPRRSLSSYGIDKEKTIHL	6.86	6	18	6.86	6.96	7.010	38.944			0.8997	Medium	6.82	6.86	6.547	36.370			0.8316	Medium	6.97	7.04	6.184	34.353			0.8347	Medium	6.84	6.89	7.152	39.735			0.7349	Medium	6.85	6.95	7.138	39.657			0.8771	Medium	6.79	7.02
bound	FAT10	56	78	ILKPRRSLSSYGIDKEKTIHLTL	7.69	4	20	7.73	7.82	6.657	33.283			0.9455	High	7.59	7.68	6.539	32.693			0.9611	High	7.90	7.96	6.365	31.825			0.9489	High	7.68	7.74	7.020	35.098			0.9371	High	7.76	8.01	7.201	36.003			0.9083	Medium	7.66	7.72
bound	FAT10	56	78	ILKPRRSLSSYGIDKEKTIHLTL	7.69	5	20	7.74	7.84	6.636	33.179			0.9579	High	7.58	7.68	6.505	32.525			0.9604	High	7.91	7.98	6.361	31.805			0.9559	High	7.65	8.01	6.750	33.752			0.9578	Medium	7.81	7.82	6.964	34.820			0.9443	High	7.62	8.02
bound	FAT10	56	78	ILKPRRSLSSYGIDKEKTIHLTL	7.69	6	20	7.69	8.16	6.637	33.185			0.9391	Medium	7.56	7.95	6.470	32.348			0.9412	Medium	7.92	7.99	6.356	31.778			0.9537	High	7.65	8.10	6.900	34.501			0.9317	Medium	7.80	7.82	7.178	35.890			0.9519	Medium	7.70	7.72
bound	FAT10	56	79	ILKPRRSLSSYGIDKEKTIHLTLK	6.79	4	21	6.86	6.87	6.334	30.162			0.8061	Medium	6.66	6.87	5.787	27.558			0.7295	Medium									6.80	6.96	6.127	29.174			0.6856	Medium	6.82	6.91	6.630	31.572			0.7572	Medium
bound	FAT10	56	79	ILKPRRSLSSYGIDKEKTIHLTLK	6.79	5	21	6.79	7.09	6.741	32.102			0.9651	Medium	6.79	6.90	6.412	30.531			0.9666	Medium	6.87	7.16	6.455	30.739			0.9632	Medium	6.83	6.92	6.880	32.761			0.9595	Medium	6.77	7.00	7.102	33.820			0.9522	Medium	6.77	6.90
bound	FAT10	56	79	ILKPRRSLSSYGIDKEKTIHLTLK	6.79	6	21	6.80	7.22	6.765	32.214			0.9044	High	6.72	6.94	6.616	31.503			0.9004	High	6.90	7.05	6.527	31.081			0.8818	High	6.78	6.97	6.987	33.271			0.9341	High	6.79	6.94	7.191	34.243			0.9344	High	6.74	6.93
bound	FAT10	56	79	ILKPRRSLSSYGIDKEKTIHLTLK	6.79	7	21	6.78	7.03	6.761	32.196			0.9413	High	6.74	6.88	6.543	31.155			0.9392	High	6.92	7.06	6.480	30.857			0.9248	High	6.80	6.92	6.936	33.028			0.9472	High	6.81	6.96	7.069	33.662			0.9318	High	6.74	6.95
bound	FAT10	58	63	KPRRSL	4.05	2	4	3.96	3.99	3.548	88.706			0.8021	Medium	4.01	4.07	3.259	81.472			0.8449	Medium	3.97	4.03	3.471	86.767			0.8398	Medium	3.97	4.00	3.430	85.752			0.8182	Medium	3.94	4.10	3.467	86.668			0.8171	Medium	4.02	4.06
bound	FAT10	58	72	KPRRSLSSYGIDKEK	4.21	3	13	4.14	4.22	7.569	58.224			0.8408	Medium	4.21	4.29	7.293	56.097			0.7983	Medium	4.19	4.32	7.148	54.984			0.8428	Medium	4.17	4.23	7.749	59.604			0.7971	Medium	4.17	4.25	7.685	59.113			0.8629	Medium	4.19	4.24
bound	FAT10	58	72	KPRRSLSSYGIDKEK	4.21	4	13	4.16	4.34	7.529	57.918			0.8958	Medium	4.24	4.27	7.453	57.328			0.8393	Medium	4.19	4.25	7.310	56.227			0.8723	Medium	4.16	4.20	8.331	64.087			0.7761	Medium	4.18	4.21	7.743	59.565			0.8421	Medium	4.16	4.37
bound	FAT10	58	75	KPRRSLSSYGIDKEKTIH	4.65	4	16	4.60	4.68	7.044	44.023			0.9164	Medium	4.65	4.72	6.677	41.732			0.8680	Medium	4.63	4.73	6.788	42.426			0.8487	Medium	4.59	4.67	6.983	43.642			0.8663	Medium	4.62	4.71	7.354	45.961			0.8677	Medium	4.60	4.70
bound	FAT10	58	75	KPRRSLSSYGIDKEKTIH	4.65	5	16	4.55	4.75	6.968	43.549			0.7037	Medium	4.65	4.77	6.690	41.811			0.6885	Medium	4.63	4.75	6.770	42.314			0.7052	Medium									4.58	4.81	7.034	43.960			0.6702	Medium	4.49	4.80
bound	FAT10	58	79	KPRRSLSSYGIDKEKTIHLTLK	6.48	4	20	6.51	6.58	5.723	28.613			0.8858	Medium	6.44	6.52	5.836	29.178			0.8836	Medium	6.58	6.66	5.671	28.355			0.8769	Medium	6.46	6.55	6.109	30.543			0.8663	Medium	6.48	6.55	6.056	30.282			0.9032	Medium	6.37	6.50
bound	FAT10	58	79	KPRRSLSSYGIDKEKTIHLTLK	6.48	5	20	6.50	6.66	5.777	28.886			0.9372	High	6.48	6.55	5.534	27.671			0.9394	High	6.61	6.65	5.431	27.154			0.9182	High	6.49	6.58	5.895	29.477			0.9025	Medium	6.50	6.59	5.973	29.866			0.9253	Medium	6.39	6.57
bound	FAT10	58	79	KPRRSLSSYGIDKEKTIHLTLK	6.48	6	20	6.54	6.57	5.531	27.656			0.8373	Medium	6.50	6.58	5.327	26.633			0.8269	Medium	6.61	6.64	5.451	27.256			0.8404	Medium	6.50	6.61	5.868	29.338			0.8185	Medium	6.51	6.58	5.874	29.368			0.8014	Medium	6.36	6.45
bound	FAT10	62	72	SLSSYGIDKEK	5.63	2	9	5.61	5.75	5.886	65.403			0.9347	Medium	5.61	5.78	5.800	64.447			0.9318	Medium	5.69	5.81	5.658	62.867			0.9408	Medium	5.57	5.72	6.111	67.900			0.9084	Medium	5.60	5.70	6.191	68.783			0.9159	Medium	5.56	5.78
bound	FAT10	62	72	SLSSYGIDKEK	5.63	3	9	5.60	5.81	6.032	67.027			0.8982	Medium	5.62	5.82	5.895	65.497			0.8423	Medium	5.72	5.78	5.622	62.464			0.9157	Medium	5.59	5.74	6.124	68.040			0.8305	Medium	5.63	5.71	6.214	69.047			0.8732	Medium	5.60	5.65
bound	FAT10	62	78	SLSSYGIDKEKTIHLTL	8.90	3	15	8.96	9.01	5.191	34.606			0.9355	Medium	8.79	8.97	4.869	32.461			0.9380	Medium	9.20	9.23	4.898	32.654			0.9486	Medium	8.92	9.12	5.156	34.374			0.8909	Medium	8.98	9.02	5.409	36.058			0.9306	Medium	8.82	8.84
bound	FAT10	62	79	SLSSYGIDKEKTIHLTLK	7.65	3	16	7.68	7.70	5.317	33.229			0.9308	Medium	7.52	7.55	5.228	32.673			0.9144	Medium	7.87	7.89	4.971	31.068			0.9417	Medium	7.61	7.69	5.324	33.273			0.9167	Medium	7.67	7.95	5.391	33.696			0.9145	Medium	7.61	7.64
bound	FAT10	62	79	SLSSYGIDKEKTIHLTLK	7.65	4	16	7.69	7.72	4.879	30.493			0.7306	Medium	7.48	7.73	4.626	28.913			0.6849	Medium	7.75	8.05	4.695	29.341			0.6235	Medium	7.63	7.69	5.003	31.268			0.7530	Medium	7.70	7.81	5.269	32.928			0.7226	Medium	7.62	7.65
bound	FAT10	62	79	SLSSYGIDKEKTIHLTLK	7.65	5	16	7.64	7.95	5.365	33.531			0.8903	Medium	7.55	7.58	4.991	31.192			0.8941	Medium									7.63	7.66	5.422	33.887			0.9170	Medium	7.66	7.94	5.435	33.969			0.9120	Medium	7.57	7.84
bound	FAT10	64	75	SSYGIDKEKTIH	4.49	3	10	4.46	4.50	4.714	47.141			0.8488	Medium	4.48	4.62	4.431	44.313			0.8463	Medium	4.48	4.53	4.423	44.226			0.8270	Medium	4.45	4.54	4.937	49.368			0.7408	Medium	4.48	4.51	4.918	49.176			0.8460	Medium	4.47	4.49
bound	FAT10	64	75	SSYGIDKEKTIH	4.49	4	10
bound	FAT10	65	70	SYGIDK	4.47	2	4	4.44	4.47	2.773	69.329			0.8702	Medium	4.45	4.50	2.607	65.171			0.8497	Medium	4.48	4.50	2.587	64.683			0.8276	Medium	4.44	4.47	2.676	66.910			0.8592	Medium	4.46	4.48	2.687	67.178			0.8476	Medium	4.47	4.48
bound	FAT10	65	72	SYGIDKEK	3.77	2	6	3.74	3.76	4.022	67.039			0.8722	Medium	3.70	3.70	3.894	64.903			0.6887	Medium	3.77	3.79	3.772	62.873			0.8531	Medium	3.72	3.83	4.047	67.450			0.8067	Medium	3.67	3.93	4.063	67.723			0.8120	Medium	3.73	3.77
bound	FAT10	65	72	SYGIDKEK	3.77	3	6	3.74	3.77	3.919	65.322			0.8337	Medium	3.79	3.82	3.709	61.822			0.7871	Medium	3.77	3.78	3.682	61.361			0.8428	Medium	3.74	3.78	3.906	65.094			0.8233	Medium	3.72	3.78	4.129	68.818			0.8050	Medium	3.74	3.78
bound	FAT10	65	75	SYGIDKEKTIH	4.47	2	9	4.48	4.52	3.612	40.132			0.8007	Medium	4.48	4.54	3.421	38.016			0.8429	Medium	4.48	4.57	3.595	39.942			0.8482	Medium	4.50	4.53	3.857	42.858			0.7579	Medium	4.42	4.60	3.666	40.730			0.8394	Medium	4.46	4.54
bound	FAT10	65	75	SYGIDKEKTIH	4.47	3	9	4.41	4.58	3.622	40.242			0.9277	Medium	4.47	4.57	3.434	38.154			0.9332	Medium	4.50	4.57	3.492	38.803			0.8889	High	4.41	4.57	3.729	41.432			0.9269	Medium	4.42	4.59	3.757	41.747			0.9361	Medium	4.43	4.58
bound	FAT10	65	75	SYGIDKEKTIH	4.47	4	9	4.43	4.61	3.709	41.216			0.8328	Medium	4.46	4.57	3.471	38.568			0.9231	Medium	4.45	4.62	3.624	40.265			0.9232	Medium	4.48	4.49	3.598	39.975			0.8190	Medium	4.45	4.49	4.029	44.764			0.8778	Medium	4.46	4.53
bound	FAT10	65	79	SYGIDKEKTIHLTLK	6.90	3	13	6.93	6.97	3.173	24.407			0.8167	Medium	6.83	6.90	3.029	23.303			0.8319	Medium	6.99	7.10	3.332	25.631			0.8497	Medium	7.12	7.14	2.359	18.149			0.7318	Medium	6.88	7.01	3.705	28.501			0.7474	Medium	7.07	7.14
bound	FAT10	65	79	SYGIDKEKTIHLTLK	6.90	4	13	6.86	7.03	3.275	25.194			0.8848	Medium	6.78	6.98	3.056	23.505			0.8282	Medium	7.00	7.14	2.954	22.720			0.8666	Medium	6.95	6.99	3.155	24.272			0.8146	Medium	6.86	7.06	3.500	26.926			0.8323	Medium	6.78	7.01
bound	FAT10	66	75	YGIDKEKTIH	4.21	3	8	4.16	4.24	3.126	39.079			0.9096	Medium	4.22	4.27	2.843	35.533			0.8356	Medium	4.20	4.34	2.899	36.236			0.8675	Medium	4.18	4.23	3.180	39.752			0.8476	Medium	4.21	4.26	3.128	39.097			0.8755	Medium	4.19	4.31
bound	FAT10	66	78	YGIDKEKTIHLTL	8.30	3	11	8.38	8.51	2.364	21.492			0.8941	Medium	8.12	8.28	2.248	20.434			0.9163	Medium	8.54	8.60	2.269	20.627			0.9356	Medium	8.31	8.43	2.418	21.978			0.8792	Medium	8.32	8.44	2.672	24.288			0.8133	Medium	8.26	8.40
bound	FAT10	66	78	YGIDKEKTIHLTL	8.30	4	11	8.31	8.44	2.620	23.820			0.8349	Medium	8.13	8.26	2.274	20.669			0.8468	Medium	8.49	8.60	2.364	21.494			0.9041	Medium	8.27	8.35	2.378	21.617			0.8248	Medium	8.41	8.41	2.193	19.940			0.8493	Medium	8.20	8.31
bound	FAT10	67	78	GIDKEKTIHLTL	7.74	3	10	7.76	7.81	1.625	16.247			0.8230	Medium	7.70	7.74	1.515	15.154			0.8109	Medium	7.92	7.96	1.776	17.762			0.8457	Medium	7.69	7.74	2.019	20.189			0.8081	Medium	7.79	7.82	2.232	22.316			0.7555	Medium	7.66	7.70
bound	FAT10	70	78	KEKTIHLTL	6.96	2	7	7.01	7.03	0.311	4.438			0.8306	Medium	6.92	6.96	0.373	5.325			0.9205	Medium	7.10	7.11	0.437	6.243			0.8399	Medium	6.96	7.15	0.460	6.577			0.7708	Medium	6.98	7.01	0.461	6.586			0.8410	Medium	6.92	6.98
bound	FAT10	70	78	KEKTIHLTL	6.96	3	7	6.95	7.08	0.402	5.739			0.8831	Medium	6.91	6.98	0.366	5.234			0.9138	Medium	7.08	7.38	0.441	6.305			0.8409	Medium	6.98	7.24	0.454	6.488			0.9116	Medium	6.98	7.32	0.474	6.766			0.9023	Medium	6.96	7.26
bound	FAT10	70	79	KEKTIHLTLK	4.89	2	8	4.88	4.97	0.399	4.982			0.8206	Medium	4.92	4.95	0.358	4.474			0.8975	Medium	4.94	4.97	0.482	6.021			0.8229	Medium	4.89	4.92	0.627	7.835			0.8284	Medium	4.91	4.91	0.702	8.779			0.9004	Medium	4.89	4.94
bound	FAT10	70	79	KEKTIHLTLK	4.89	3	8	4.90	4.98	0.471	5.892			0.9200	Medium	4.92	5.02	0.429	5.365			0.9285	Medium	4.95	5.01	0.509	6.364			0.9266	Medium	4.89	4.98	0.516	6.444			0.9104	Medium	4.90	4.93	0.533	6.660			0.9074	Medium	4.90	4.97
bound	FAT10	70	79	KEKTIHLTLK	4.89	4	8	4.87	5.10	0.502	6.272			0.9161	High	4.92	5.08	0.428	5.354			0.9199	High	4.92	5.06	0.565	7.057			0.9146	High	4.89	4.97	0.544	6.799			0.9164	High	4.88	5.08	0.588	7.354			0.9217	High	4.89	5.00
bound	FAT10	71	78	EKTIHLTL	7.91	2	6	7.83	8.02	0.301	5.018			0.8356	Medium	7.80	7.99	0.201	3.358			0.9198	Medium	8.05	8.24	0.325	5.418			0.9149	Medium	7.89	7.96	0.245	4.088			0.9015	Medium	7.96	8.01	0.285	4.743			0.8132	Medium	7.83	8.00
bound	FAT10	71	78	EKTIHLTL	7.91	3	6	7.96	8.00	0.151	2.519			0.8317	Medium	7.82	7.86	0.162	2.701			0.8849	Medium	8.09	8.14	0.284	4.734			0.8246	Medium	7.85	8.06	0.279	4.656			0.7615	Medium	7.97	7.97	0.111	1.851			0.8407	Medium	7.83	8.03
bound	FAT10	71	79	EKTIHLTLK	5.68	2	7	5.65	5.88	0.587	8.389			0.8014	Medium	5.69	5.72	0.270	3.850			0.9057	Medium	5.75	5.79	0.438	6.254			0.8246	Medium	5.67	5.71	0.307	4.384			0.8896	Medium	5.70	5.72	0.282	4.035			0.8887	Medium	5.69	5.76
bound	FAT10	71	79	EKTIHLTLK	5.68	3	7	5.64	5.82	0.254	3.630			0.8489	Medium	5.62	5.80	0.239	3.410			0.8683	Medium	5.76	5.84	0.361	5.162			0.8635	Medium	5.62	5.81	0.314	4.490			0.8575	Medium	5.64	5.81	0.351	5.010			0.8407	Medium	5.63	5.81
bound	FAT10	73	78	TIHLTL	8.95	2	4	9.03	9.11	0.097	2.421			0.8990	High	8.83	9.02	0.076	1.911			0.8720	High	9.22	9.31	0.138	3.455			0.8757	High	8.99	9.07	0.088	2.197			0.9119	High	9.04	9.11	0.074	1.839			0.8901	High	8.90	8.98
bound	FAT10	73	79	TIHLTLK	6.45	2	5	6.49	6.56	0.120	2.400			0.9271	High	6.48	6.52	0.086	1.729			0.9168	High	6.57	6.63	0.153	3.057			0.8968	High	6.48	6.52	0.108	2.154			0.9228	High	6.48	6.53	0.107	2.146			0.9171	High	6.42	6.49
bound	FAT10	74	79	IHLTLK	5.99	2	4	6.45	6.63	0.063	1.582			0.9047	Medium	6.42	6.63	0.091	2.279			0.8408	Medium	6.60	6.66	0.076	1.892			0.8983	Medium	6.48	6.57	0.042	1.041			0.9037	Medium	6.50	6.56	0.030	0.739			0.9089	Medium	6.43	6.49
bound	FAT10	75	79	HLTLK	6.49	2	3	6.52	6.58	0.002	0.077			0.9059	Medium	6.44	6.60	0.034	1.127			0.8963	Medium	6.59	6.66	0.040	1.325			0.8888	Medium	6.47	6.54	0.001	0.039			0.9048	Medium	6.47	6.61	0.029	0.983			0.8231	Medium	6.42	6.50
bound	FAT10	76	91	LTLKVVKPSDEELPLF	10.84	3	12	10.66	10.87	3.314	27.613			0.9096	Medium	10.36	10.55	3.136	26.130			0.9226	Medium	10.86	11.20	3.075	25.622			0.9250	Medium	10.66	10.95	3.627	30.227			0.8991	Medium	10.63	10.93	3.728	31.069			0.8864	Medium	10.50	10.74
bound	FAT10	77	87	TLKVVKPSDEE	4.60	2	8	4.53	4.59	3.442	43.027			0.6658	Medium	4.55	4.60	3.020	37.745			0.7348	Medium	4.58	4.68	3.499	43.742			0.7161	Medium	4.55	4.55	3.746	46.820			0.6309	Medium	4.54	4.62	3.664	45.795			0.7218	Medium	4.55	4.59
bound	FAT10	79	89	KVVKPSDEELP	5.72	2	7	5.73	5.76	3.098	44.252			0.9158	Medium	5.71	5.74	3.061	43.729			0.8712	Medium	5.80	5.84	2.922	41.750			0.8943	Medium	5.69	5.76	3.355	47.924			0.8857	Medium	5.68	5.87	3.560	50.851			0.8444	Medium	5.67	5.68
bound	FAT10	79	89	KVVKPSDEELP	5.72	3	7	5.67	5.97	3.279	46.847			0.8428	Medium									5.81	5.84	2.945	42.069			0.8486	Medium	5.70	5.74	3.253	46.474			0.8179	Medium	5.72	5.76	3.463	49.473			0.8470	Medium	5.77	5.79
bound	FAT10	79	90	KVVKPSDEELPL	7.28	2	8	7.37	7.52	3.197	39.968			0.8232	Medium	7.35	7.44	2.953	36.919			0.8735	Medium	7.52	7.64	3.003	37.538			0.8256	Medium	7.42	7.52	3.136	39.205			0.8439	Medium	7.44	7.48	3.451	43.140			0.8717	Medium	7.35	7.47
bound	FAT10	79	90	KVVKPSDEELPL	7.28	3	8	7.37	7.52	3.114	38.928			0.9217	Medium	7.34	7.40	3.021	37.768			0.9286	Medium	7.52	7.65	2.879	35.993			0.8796	Medium	7.41	7.46	3.338	41.726			0.9231	Medium	7.36	7.51	3.422	42.771			0.9193	Medium	7.30	7.46
bound	FAT10	79	91	KVVKPSDEELPLF	9.43	2	9	9.75	10.01	3.193	35.472			0.9207	High	9.56	9.82	3.075	34.164			0.9160	High	9.66	9.93	2.784	30.936			0.7230	Medium	9.88	10.01	3.382	37.580			0.9353	Medium									9.63	9.87
bound	FAT10	79	91	KVVKPSDEELPLF	9.43	3	9	9.46	9.95	3.226	35.846			0.8171	Medium	9.45	9.95	3.039	33.772			0.8240	Medium	9.67	10.16	2.951	32.786			0.8207	Medium	9.72	10.05	3.394	37.708			0.8596	Medium	9.73	10.18	3.448	38.309			0.8403	Medium	9.45	9.95
bound	FAT10	79	92	KVVKPSDEELPLFL	11.07	2	10	11.15	11.29	3.446	34.460			0.8897	Medium	10.90	11.05	3.238	32.382			0.8911	High	11.41	11.60	3.130	31.299			0.8977	High	11.25	11.37	3.681	36.811			0.8795	Medium	11.20	11.34	3.783	37.830			0.8759	High	11.11	11.25
bound	FAT10	79	92	KVVKPSDEELPLFL	11.07	3	10	11.18	11.27	3.479	34.794			0.8740	High	10.89	11.05	3.320	33.196			0.8947	High	11.41	11.60	3.148	31.478			0.8762	High	11.18	11.45	3.753	37.526			0.9017	High	11.19	11.43	3.775	37.746			0.9084	High	10.89	11.38
bound	FAT10	80	88	VVKPSDEEL	5.91	2	6	5.92	5.95	3.291	54.858			0.9130	Medium	5.93	5.96	3.149	52.491			0.9197	Medium	5.98	6.02	3.087	51.443			0.9171	Medium	5.88	5.93	3.406	56.773			0.8484	Medium	5.92	5.94	3.531	58.858			0.8718	Medium	5.84	5.92
bound	FAT10	80	90	VVKPSDEELPL	8.28	2	7	8.27	8.29	3.346	47.796			0.9084	High	8.10	8.24	3.153	45.036			0.9246	High	8.42	8.47	3.098	44.262			0.8915	High	8.11	8.35	3.660	52.291			0.8283	Medium	8.14	8.46	3.684	52.622			0.8414	Medium	8.09	8.30
bound	FAT10	80	91	VVKPSDEELPLF	10.34	2	8	10.42	10.93	3.314	41.420			0.8720	High	10.59	10.68	3.065	38.312			0.9159	High	10.63	11.14	3.019	37.734			0.8879	High	10.42	10.93	3.567	44.590			0.9251	High	10.41	10.92	3.643	45.533			0.8716	High	10.25	10.76
bound	FAT10	80	92	VVKPSDEELPLFL	12.07	2	9	11.91	12.33	3.574	39.716			0.8913	Medium	11.64	12.15	3.425	38.060			0.8974	High	12.22	12.66	3.230	35.890			0.8947	Medium	12.09	12.25	3.854	42.821			0.9044	High	12.04	12.36	3.929	43.659			0.9002	High	11.89	12.16
bound	FAT10	80	94	VVKPSDEELPLFLVE	12.14	3	11	12.11	12.29	4.959	45.079			0.8457	Medium	12.01	12.08	4.707	42.795			0.8429	Medium	12.31	12.61	4.318	39.253			0.8431	Medium	12.19	12.24	5.228	47.529			0.8162	Medium	12.18	12.27	5.407	49.154			0.8498	Medium	12.00	12.16
bound	FAT10	85	91	DEELPLF	11.85	2	4	11.92	11.99	1.102	27.556			0.8433	Medium	11.66	11.94	1.084	27.112			0.8212	Medium	12.20	12.22	0.999	24.976			0.8469	Medium	11.99	12.01	1.225	30.621			0.8424	Medium	11.93	12.04	1.247	31.182			0.8363	Medium	11.77	11.99
bound	FAT10	87	94	ELPLFLVE	12.97	2	5	12.88	13.19	2.010	40.193			0.7520	Medium									13.19	13.28	1.830	36.593			0.7517	Medium	12.88	13.13	2.307	46.147			0.8085	Medium	13.01	13.08	2.251	45.029			0.8099	Medium	12.83	12.97
bound	FAT10	91	108	FLVESGDEAKRHLLQVRR	6.69	3	16
bound	FAT10	91	108	FLVESGDEAKRHLLQVRR	6.69	4	16	6.70	6.72	8.753	54.706			0.8267	Medium	6.61	6.66	8.168	51.049			0.9130	Medium									6.66	6.69	8.802	55.011			0.8464	Medium									6.66	6.71
bound	FAT10	91	108	FLVESGDEAKRHLLQVRR	6.69	5	16	6.67	6.82	8.354	52.214			0.8397	Medium	6.61	6.63	8.446	52.787			0.8392	Medium	6.74	6.86	8.178	51.110			0.8341	Medium	6.64	6.69	8.965	56.029			0.8331	Medium	6.64	6.71	9.067	56.669			0.8337	Medium
bound	FAT10	91	108	FLVESGDEAKRHLLQVRR	6.69	6	16	6.60	6.80	8.079	50.493			0.6370	Medium									6.70	6.90	7.295	45.593			0.6881	Medium
bound	FAT10	91	116	FLVESGDEAKRHLLQVRRSSSVAQVK	6.75	4	24
bound	FAT10	91	116	FLVESGDEAKRHLLQVRRSSSVAQVK	6.75	5	24	6.73	6.83	9.155	38.145	15.602	65.008	0.8750	Medium	6.65	6.76	7.956	33.151	14.143	58.928	0.8326	Medium	6.83	6.91	8.330	34.710	14.649	61.036	0.8761	Medium	6.69	6.72	9.657	40.236	15.666	65.274	0.8452	Medium	6.72	6.74	10.417	43.402	17.666	73.610	0.8488	Medium	6.62	6.69
bound	FAT10	91	116	FLVESGDEAKRHLLQVRRSSSVAQVK	6.75	6	24
bound	FAT10	91	118	FLVESGDEAKRHLLQVRRSSSVAQVKAM	7.29	4	26	7.29	7.38	8.974	34.515	18.075	69.519	0.7783	Medium	7.13	7.27	8.881	34.160	17.689	68.035	0.7482	Medium	7.42	7.60	8.849	34.035	17.614	67.745	0.7768	Medium	7.25	7.37	9.341	35.926	17.876	68.755	0.6890	Medium	7.27	7.32	9.459	36.380	17.098	65.762	0.8009	Medium	7.16	7.26
bound	FAT10	91	118	FLVESGDEAKRHLLQVRRSSSVAQVKAM	7.29	6	26	7.31	7.37	9.831	37.811			0.5630	Medium									7.48	7.50	9.536	36.678			0.5100	Medium
bound	FAT10	92	103	LVESGDEAKRHL	4.36	2	10	4.34	4.41	4.934	49.338			0.8222	Medium	4.39	4.41	4.547	45.467			0.7741	Medium	4.41	4.44	4.420	44.202			0.7524	Medium	4.28	4.45	4.610	46.097			0.8038	Medium	4.35	4.37	5.099	50.991			0.8425	Medium	4.27	4.52
bound	FAT10	92	103	LVESGDEAKRHL	4.36	3	10	4.32	4.43	4.875	48.746			0.9246	Medium	4.37	4.45	4.589	45.886			0.9270	Medium	4.38	4.46	4.650	46.501			0.9265	Medium	4.33	4.39	5.043	50.429			0.9145	Medium	4.35	4.42	4.992	49.918			0.9283	Medium	4.36	4.43
bound	FAT10	92	104	LVESGDEAKRHLL	5.72	2	11	5.71	5.84	4.576	41.596			0.8814	Medium	5.72	5.79	4.613	41.941			0.8730	Medium	5.80	5.93	4.349	39.537			0.8405	Medium	5.71	5.78	4.895	44.501			0.8050	Medium	5.74	5.83	4.739	43.078			0.8621	High	5.67	5.74
bound	FAT10	92	104	LVESGDEAKRHLL	5.72	3	11	5.71	5.84	4.603	41.850			0.9364	Medium	5.71	5.78	4.485	40.773			0.9196	Medium	5.81	5.92	4.244	38.578			0.9255	Medium	5.70	5.83	4.651	42.279			0.9311	Medium	5.70	5.81	4.839	43.991			0.9170	Medium	5.68	5.78
bound	FAT10	92	104	LVESGDEAKRHLL	5.72	4	11
bound	FAT10	92	105	LVESGDEAKRHLLQ	5.38	3	12	5.36	5.45	6.008	50.068			0.9078	Medium	5.34	5.48	5.708	47.565			0.9117	Medium	5.41	5.49	5.669	47.244			0.9034	Medium	5.33	5.43	6.273	52.272			0.8892	Medium	5.36	5.46	6.131	51.091			0.8634	Medium	5.29	5.40
bound	FAT10	92	105	LVESGDEAKRHLLQ	5.38	4	12	5.39	5.47	5.860	48.836			0.8023	Medium	5.41	5.46	5.345	44.546			0.8299	Medium	5.40	5.52	5.691	47.423			0.8017	Medium	5.36	5.47	6.295	52.460			0.7519	Medium	5.40	5.47	6.096	50.802			0.7279	Medium	5.33	5.42
bound	FAT10	92	107	LVESGDEAKRHLLQVR	5.78	3	14	5.79	5.90	6.990	49.929			0.9185	Medium	5.80	5.89	6.427	45.905			0.8855	Medium	5.90	5.97	6.601	47.152			0.9214	Medium	5.77	5.86	7.064	50.459			0.8376	Medium	5.79	5.85	7.354	52.527			0.9132	Medium	5.74	5.79
bound	FAT10	92	107	LVESGDEAKRHLLQVR	5.78	4	14	5.80	5.88	7.172	51.229			0.8886	Medium	5.79	5.82	7.216	51.542			0.8814	Medium	5.88	5.96	6.820	48.717			0.9036	Medium	5.76	5.84	7.583	54.161			0.8487	Medium	5.80	5.86	7.549	53.918			0.8760	Medium	5.74	5.76
bound	FAT10	92	108	LVESGDEAKRHLLQVRR	5.24	4	15	5.21	5.29	8.323	55.484			0.8632	Medium	5.21	5.29	8.116	54.109			0.8562	Medium	5.30	5.34	8.029	53.530			0.8686	High	5.21	5.29	8.358	55.722			0.9234	High	5.21	5.32	8.402	56.016			0.8913	Medium	5.17	5.27
bound	FAT10	92	108	LVESGDEAKRHLLQVRR	5.24	5	15	5.23	5.32	8.101	54.007			0.8771	High	5.23	5.41	7.558	50.390			0.9004	High	5.29	5.36	7.898	52.656			0.8748	High	5.21	5.28	8.388	55.921			0.9095	High									5.21	5.28
bound	FAT10	92	108	LVESGDEAKRHLLQVRR	5.24	6	15	5.25	5.31	8.023	53.488			0.9275	High	5.23	5.33	7.707	51.382			0.8935	Medium	5.29	5.37	7.699	51.327			0.9020	Medium	5.21	5.30	8.393	55.952			0.9012	High	5.24	5.29	8.462	56.414			0.8245	Medium	5.17	5.30
bound	FAT10	92	111	LVESGDEAKRHLLQVRRSSS	5.28	4	18	5.20	5.35	9.489	52.718			0.8830	Medium	5.23	5.33	9.132	50.735			0.9149	Medium	5.30	5.38	8.945	49.693			0.9028	Medium	5.22	5.27	9.869	54.830			0.8362	Medium	5.23	5.25	10.610	58.946			0.8207	Medium	5.29	5.31
bound	FAT10	92	111	LVESGDEAKRHLLQVRRSSS	5.28	5	18
bound	FAT10	92	113	LVESGDEAKRHLLQVRRSSSVA	5.74	4	20	5.66	5.84	10.197	50.986			0.8877	Medium	5.72	5.84	9.708	48.539			0.9303	Medium	5.83	5.90	9.860	49.302			0.8927	Medium	5.74	5.79	9.993	49.966			0.8381	Medium	5.70	5.88	10.406	52.031			0.8257	Medium	5.58	5.84
bound	FAT10	92	114	LVESGDEAKRHLLQVRRSSSVAQ	5.58	4	21	5.56	5.73	10.850	51.664			0.9446	High	5.55	5.88	10.227	48.700			0.9172	High	5.67	5.91	10.247	48.793			0.9400	High	5.53	5.84	11.142	53.058			0.9325	High	5.58	5.81	11.105	52.882			0.9400	High	5.54	5.83
bound	FAT10	92	114	LVESGDEAKRHLLQVRRSSSVAQ	5.58	5	21	5.60	5.72	10.557	50.270			0.9232	Medium	5.62	5.71	9.508	45.274			0.9229	Medium	5.70	5.81	10.105	48.120			0.9206	High	5.55	5.67	11.187	53.272			0.9229	Medium	5.61	5.66	11.071	52.719			0.9311	Medium	5.48	5.66
bound	FAT10	92	116	LVESGDEAKRHLLQVRRSSSVAQVK	5.57	4	23	5.59	5.83	11.139	48.431			0.8611	High	5.58	5.82	10.319	44.865			0.8579	High	5.70	5.79	10.688	46.469			0.8716	High	5.61	5.81	10.800	46.956			0.9120	High	5.60	5.76	11.491	49.962			0.8653	High	5.49	5.67
bound	FAT10	92	116	LVESGDEAKRHLLQVRRSSSVAQVK	5.57	5	23	5.62	5.76	10.833	47.099			0.8664	Medium	5.55	5.72	10.710	46.564			0.8513	Medium	5.70	5.78	10.805	46.978			0.8661	Medium	5.56	5.73	11.410	49.607			0.9056	Medium	5.63	5.71	11.173	48.577			0.8811	Medium	5.54	5.72
bound	FAT10	92	116	LVESGDEAKRHLLQVRRSSSVAQVK	5.57	6	23	5.67	5.73	10.395	45.194			0.8462	Medium	5.62	5.74	9.865	42.893			0.8623	Medium	5.73	5.82	10.204	44.367			0.8459	Medium	5.63	5.75	10.532	45.792			0.8490	Medium	5.65	5.73	10.839	47.125			0.8958	Medium	5.56	5.83
bound	FAT10	92	116	LVESGDEAKRHLLQVRRSSSVAQVK	5.57	7	23	5.62	5.66	10.993	47.796			0.7661	Medium	5.62	5.67	9.868	42.903			0.8074	Medium	5.76	5.78	9.753	42.403			0.7277	Medium
bound	FAT10	92	117	LVESGDEAKRHLLQVRRSSSVAQVKA	5.82	4	24	5.80	6.00	9.889	41.204	16.397	68.320	0.9012	High	5.83	5.88	8.773	36.556	15.794	65.807	0.9214	High	5.96	6.09	8.621	35.919	14.342	59.756	0.8980	High	5.71	5.91	9.023	37.598	14.512	60.468	0.8468	Medium	5.83	5.88	8.811	36.713	13.981	58.256	0.8663	Medium	5.71	5.85
bound	FAT10	92	117	LVESGDEAKRHLLQVRRSSSVAQVKA	5.82	5	24
bound	FAT10	92	118	LVESGDEAKRHLLQVRRSSSVAQVKAM	6.27	4	25	6.32	6.55	8.776	35.103	16.164	64.656	0.9665	Medium	6.26	6.35	8.550	34.201	16.161	64.643	0.9641	High	6.44	6.53	8.622	34.490	15.576	62.303	0.9632	Medium									6.29	6.40	9.527	38.109	16.648	66.590	0.9607	Medium	6.23	6.43
bound	FAT10	92	118	LVESGDEAKRHLLQVRRSSSVAQVKAM	6.27	5	25	6.31	6.39	8.976	35.902	16.104	64.416	0.9425	High	6.20	6.63	8.275	33.099	15.871	63.485	0.9313	Medium	6.43	6.49	8.997	35.989	16.037	64.147	0.9332	High	6.26	6.35	9.525	38.099	16.531	66.125	0.9563	High	6.28	6.36	9.792	39.169	16.707	66.826	0.9534	High	6.20	6.28
bound	FAT10	92	118	LVESGDEAKRHLLQVRRSSSVAQVKAM	6.27	6	25	6.35	6.40	8.840	35.361	16.197	64.790	0.9360	High	6.27	6.34	8.371	33.486	15.871	63.484	0.9140	High	6.42	6.54	8.445	33.780	15.125	60.501	0.9353	High	6.27	6.40	9.269	37.075	16.209	64.837	0.9495	Medium	6.30	6.43	9.102	36.406	16.111	64.442	0.9445	Medium	6.22	6.34
bound	FAT10	93	103	VESGDEAKRHL	3.53	3	9	3.48	3.53	4.676	51.961			0.8445	Medium	3.51	3.56	4.404	48.933			0.8495	Medium	3.49	3.53	4.446	49.401			0.9043	Medium	3.46	3.49	4.916	54.621			0.8308	Medium	3.46	3.50	4.825	53.616			0.8443	Medium	3.48	3.50
bound	FAT10	93	103	VESGDEAKRHL	3.53	4	9	3.45	3.57	4.761	52.898			0.8526	Medium	3.37	3.66	4.497	49.969			0.8355	Medium	3.47	3.54	4.493	49.924			0.7981	Medium	3.44	3.58	4.765	52.941			0.8469	Medium	3.48	3.52	4.759	52.876			0.8433	Medium	3.47	3.52
bound	FAT10	93	104	VESGDEAKRHLL	5.07	3	10	5.06	5.15	4.348	43.484			0.9138	Medium	5.09	5.14	4.113	41.130			0.8958	Medium	5.17	5.20	3.911	39.105			0.8542	Medium	5.09	5.19	4.136	41.364			0.8447	Medium	5.06	5.16	4.489	44.886			0.9033	Medium	5.06	5.13
bound	FAT10	93	104	VESGDEAKRHLL	5.07	4	10	5.08	5.11	4.465	44.652			0.8494	Medium	5.11	5.15	4.040	40.398			0.8491	Medium	5.10	5.15	3.999	39.986			0.8441	Medium	5.10	5.11	4.299	42.992			0.7917	Medium	5.09	5.13	4.712	47.115			0.7720	Medium	5.08	5.14
bound	FAT10	93	105	VESGDEAKRHLLQ	4.77	3	11	4.73	4.87	5.725	52.044			0.7533	Medium	4.75	4.79	6.020	54.729			0.7821	Medium	4.73	4.89	5.827	52.969			0.7965	Medium	4.69	4.77	6.056	55.051			0.7871	Medium	4.74	4.74	6.180	56.179			0.7574	Medium	4.73	4.84
bound	FAT10	93	108	VESGDEAKRHLLQVRR	4.79	3	14	4.74	4.91	7.677	54.833			0.9261	High	4.74	4.91	7.500	53.575			0.8784	High	4.79	4.96	7.494	53.526			0.9293	High	4.75	4.80	7.882	56.297			0.8236	Medium	4.74	4.89	7.895	56.394			0.8556	High
bound	FAT10	93	108	VESGDEAKRHLLQVRR	4.79	4	14	4.73	4.85	7.823	55.880			0.9322	High	4.77	4.91	7.365	52.607			0.9450	High	4.80	4.88	7.585	54.180			0.9492	High	4.73	4.84	7.994	57.101			0.9232	High	4.76	4.87	7.995	57.107			0.9362	High	4.74	4.85
bound	FAT10	93	108	VESGDEAKRHLLQVRR	4.79	5	14	4.75	4.91	7.568	54.056			0.9011	Medium	4.77	4.86	7.321	52.293			0.8581	Medium	4.82	4.90	7.287	52.047			0.8474	Medium									4.74	4.92	7.779	55.566			0.8458	Medium	4.76	4.87
bound	FAT10	93	108	VESGDEAKRHLLQVRR	4.79	6	14	4.73	4.94	7.751	55.363			0.8320	Medium	4.79	4.81	7.625	54.461			0.7758	Medium	4.82	4.86	7.718	55.130			0.8228	Medium	4.70	4.87	7.957	56.834			0.8541	Medium	4.77	4.81	8.037	57.408			0.7756	Medium	4.80	4.85
bound	FAT10	93	114	VESGDEAKRHLLQVRRSSSVAQ	5.21	4	20	5.21	5.39	10.020	50.100			0.8927	Medium									5.30	5.30	9.470	47.351			0.8169	Medium	5.13	5.33	10.720	53.600			0.8458	Medium	5.25	5.30	10.326	51.629			0.7862	Medium	5.12	5.30
bound	FAT10	93	114	VESGDEAKRHLLQVRRSSSVAQ	5.21	5	20
bound	FAT10	93	116	VESGDEAKRHLLQVRRSSSVAQVK	5.25	4	22
bound	FAT10	93	116	VESGDEAKRHLLQVRRSSSVAQVK	5.25	5	22	5.20	5.43	8.380	38.090	13.467	61.215	0.8551	Medium																									5.22	5.29	9.402	42.736	14.368	65.308	0.9424	High
bound	FAT10	93	116	VESGDEAKRHLLQVRRSSSVAQVK	5.25	6	22
bound	FAT10	93	118	VESGDEAKRHLLQVRRSSSVAQVKAM	6.02	4	24	5.93	6.11	8.376	34.899	16.645	69.353	0.8488	Medium	5.91	6.08	7.876	32.815	16.391	68.295	0.8401	Medium	6.11	6.19	8.597	35.821	15.781	65.754	0.8676	Medium	5.89	6.21	9.489	39.539	17.434	72.642	0.8420	Medium	5.98	6.21	9.424	39.267	18.005	75.022	0.8254	Medium	5.84	6.15
bound	FAT10	93	118	VESGDEAKRHLLQVRRSSSVAQVKAM	6.02	5	24	6.06	6.11	8.613	35.885	16.217	67.572	0.8380	Medium	6.01	6.06	8.152	33.965	16.660	69.418	0.8788	Medium	6.12	6.17	9.234	38.475	16.187	67.447	0.8842	Medium	6.04	6.09	8.353	34.806	15.903	66.263	0.8179	Medium	5.98	6.24	8.799	36.661	17.408	72.535	0.8299	Medium	5.85	6.03
bound	FAT10	95	108	SGDEAKRHLLQVRR	4.03	3	12	4.00	4.15	5.875	48.962			0.9308	Medium	4.04	4.18	5.659	47.162			0.9330	Medium	4.01	4.16	5.804	48.365			0.9324	Medium	4.00	4.03	6.103	50.855			0.8940	Medium	3.95	4.16	6.155	51.289			0.9327	Medium	3.96	4.15
bound	FAT10	95	108	SGDEAKRHLLQVRR	4.03	4	12	3.99	4.02	6.198	51.654			0.8948	Medium	4.02	4.19	5.657	47.140			0.9035	Medium	3.95	4.17	5.890	49.085			0.8466	Medium	3.93	4.23	6.256	52.131			0.8302	Medium	3.98	4.18	6.137	51.139			0.8250	Medium	3.97	4.19
bound	FAT10	95	108	SGDEAKRHLLQVRR	4.03	5	12	3.97	4.04	6.172	51.430			0.9264	Medium	3.96	4.18	5.630	46.916			0.8423	Medium	3.98	4.06	5.883	49.026			0.9008	High									3.98	4.06	6.134	51.120			0.9044	Medium	3.99	4.07
bound	FAT10	95	116	SGDEAKRHLLQVRRSSSVAQVK	4.70	5	20	4.59	4.85	7.605	38.026	13.542	67.709	0.9374	Medium	4.61	4.79	7.734	38.670	14.271	71.354	0.9192	Medium	4.68	4.86	7.649	38.244	13.467	67.333	0.9512	Medium	4.59	4.84	7.504	37.521	12.520	62.601	0.9065	Medium	4.64	4.88	8.344	41.720	14.129	70.647	0.9159	Medium	4.60	4.80
bound	FAT10	95	118	SGDEAKRHLLQVRRSSSVAQVKAM	5.60	5	22	5.48	5.65	7.262	33.010	14.782	67.193	0.8718	Medium	5.62	5.68	6.056	27.528	13.433	61.060	0.9211	Medium	5.68	5.77	6.723	30.560	13.458	61.173	0.9347	High	5.63	5.67	6.564	29.838	13.459	61.177	0.8586	Medium	5.62	5.68	7.018	31.898	14.358	65.264	0.9068	Medium	5.58	5.60
bound	FAT10	95	118	SGDEAKRHLLQVRRSSSVAQVKAM	5.60	6	22	5.63	5.66	6.593	29.969	13.500	61.361	0.8415	Medium	5.48	5.78	6.165	28.024	14.827	67.394	0.7876	Medium	5.67	5.71	7.230	32.863	13.752	62.507	0.8476	Medium	5.55	5.69	7.037	31.986	14.208	64.584	0.8379	Medium									5.57	5.70
bound	FAT10	98	107	EAKRHLLQVR	3.93	3	8	3.88	3.94	3.258	40.721			0.8803	Medium									3.87	3.90	3.224	40.295			0.8470	Medium	3.85	3.94	3.398	42.471			0.8173	Medium	3.93	4.00	3.407	42.592			0.8009	Medium	3.88	3.90
bound	FAT10	98	107	EAKRHLLQVR	3.93	4	8	3.86	3.90	3.412	42.656			0.8461	Medium	3.94	3.96	3.157	39.460			0.8172	Medium	3.79	4.06	3.349	41.868			0.8237	Medium	3.86	3.93	3.505	43.809			0.8470	Medium	3.88	3.91	3.557	44.460			0.8393	Medium	3.87	3.90
bound	FAT10	98	108	EAKRHLLQVRR	3.29	3	9	3.21	3.39	4.128	45.871			0.9356	High	3.28	3.41	3.920	43.554			0.9335	High	3.20	3.33	3.958	43.978			0.9012	High	3.24	3.37	4.220	46.884			0.9106	High	3.28	3.38	4.276	47.507			0.9116	High	3.24	3.33
bound	FAT10	98	108	EAKRHLLQVRR	3.29	4	9	3.21	3.43	4.103	45.583			0.8894	Medium	3.29	3.39	3.921	43.570			0.8916	Medium	3.19	3.45	3.916	43.508			0.8900	Medium	3.23	3.42	4.190	46.551			0.8777	Medium	3.26	3.39	4.250	47.226			0.9126	Medium	3.23	3.50
bound	FAT10	98	114	EAKRHLLQVRRSSSVAQ	3.78	3	15	3.74	3.79	6.292	41.946			0.8688	High	3.74	3.83	6.250	41.669			0.8520	High	3.68	3.93	6.206	41.376			0.8454	Medium	3.71	3.89	6.995	46.632			0.8287	Medium	3.71	3.76	6.870	45.799			0.8249	Medium	3.69	3.79
bound	FAT10	98	114	EAKRHLLQVRRSSSVAQ	3.78	4	15	3.72	3.74	6.087	40.579			0.8372	Medium	3.75	3.81	5.928	39.522			0.8384	Medium	3.72	3.77	5.941	39.609			0.8723	Medium	3.72	3.76	6.435	42.903			0.8320	Medium	3.72	3.76	6.457	43.050			0.8366	Medium	3.71	3.78
bound	FAT10	98	116	EAKRHLLQVRRSSSVAQVK	3.91	5	17	3.82	4.05	4.794	28.201	10.097	59.393	0.9380	High	3.90	4.13	4.763	28.017	10.539	61.996	0.9281	High	3.84	4.11	4.641	27.303	9.883	58.138	0.9382	High	3.83	4.02	5.702	33.543	11.122	65.423	0.9117	Medium	3.85	3.97	5.572	32.774	11.099	65.290	0.9186	Medium	3.84	4.06
bound	FAT10	98	118	EAKRHLLQVRRSSSVAQVKAM	4.92	5	19	4.96	5.05	4.187	22.038	10.977	57.776	0.9378	High	5.01	5.08	3.915	20.603	10.726	56.452	0.9392	High	4.98	5.10	3.878	20.413	10.164	53.495	0.9430	High	4.96	5.01	4.212	22.168	10.896	57.347	0.9364	High	4.95	5.04	4.193	22.067	10.964	57.704	0.9284	High	4.93	5.01
bound	FAT10	99	107	AKRHLLQVR	3.81	3	7	3.47	3.85	2.817	40.238			0.6845	Medium	3.69	3.73	3.038	43.396			0.8061	Medium	3.50	3.71	2.974	42.486			0.8833	Medium									3.70	3.90	2.772	39.597			0.5311	Medium
bound	FAT10	99	108	AKRHLLQVRR	3.25	3	8
bound	FAT10	99	108	AKRHLLQVRR	3.25	4	8	3.16	3.24	3.666	45.821			0.8379	Medium	3.20	3.47	3.363	42.042			0.8309	Medium	3.13	3.38	3.497	43.713			0.8458	Medium	3.16	3.22	3.803	47.539			0.8119	Medium	3.15	3.28	3.759	46.989			0.8869	Medium	2.97	3.25
bound	FAT10	102	108	HLLQVRR	3.89	3	5	3.86	3.98	2.897	57.940			0.7750	Medium	3.83	4.16	2.753	55.066			0.7886	Medium	3.87	3.94	2.765	55.302			0.8190	Medium	3.90	3.93	3.339	66.782			0.8066	Medium	3.70	4.20	3.088	61.763			0.7092	Medium	3.83	4.02
bound	FAT10	103	107	LLQVR	5.05	2	3	4.96	5.13	1.878	62.603			0.8075	Medium	4.98	5.15	1.778	59.274			0.8672	Medium	4.96	5.13	1.863	62.094			0.8260	Medium	4.94	5.13	1.917	63.913			0.8362	Medium	4.99	5.07	1.930	64.344			0.8004	Medium	5.00	5.03
bound	FAT10	103	108	LLQVRR	4.07	2	4	4.04	4.11	2.743	68.573			0.8404	Medium	4.09	4.15	2.580	64.496			0.8250	Medium	4.06	4.13	2.733	68.322			0.8725	Medium	4.06	4.08	2.806	70.151			0.8327	Medium	4.04	4.18	2.795	69.878			0.8125	Medium	4.07	4.10
bound	FAT10	104	116	LQVRRSSSVAQVK	3.60	3	11	3.52	3.73	3.357	30.522	7.989	72.624	0.9146	Medium	3.55	3.73	2.823	25.665	7.273	66.117	0.8878	Medium	3.51	3.74	3.284	29.855	7.514	68.312	0.9220	Medium	3.52	3.71	3.616	32.871	8.160	74.182	0.8753	Medium	3.49	3.76	3.432	31.203	8.076	73.419	0.8986	Medium	3.48	3.75
bound	FAT10	104	116	LQVRRSSSVAQVK	3.60	4	11
bound	FAT10	104	118	LQVRRSSSVAQVKAM	5.06	3	13	4.96	5.13	2.694	20.725	8.458	65.064	0.8087	Medium	5.09	5.10	2.612	20.096	8.149	62.683	0.8342	Medium	5.01	5.17	2.957	22.750	8.531	65.624	0.8127	Medium																	5.04	5.14
bound	FAT10	105	118	QVRRSSSVAQVKAM	4.16	3	12	4.05	4.22	2.740	22.831	8.415	70.125	0.8479	Medium	4.13	4.32	2.469	20.578	8.453	70.441	0.8653	Medium	4.10	4.32	2.601	21.679	8.041	67.005	0.8626	Medium	4.09	4.28	3.070	25.581	8.535	71.128	0.8380	Medium	4.14	4.20	2.889	24.075	8.515	70.958	0.8416	Medium	4.09	4.31
bound	FAT10	105	118	QVRRSSSVAQVKAM	4.16	4	12
bound	FAT10	106	118	VRRSSSVAQVKAM	4.05	3	11	3.96	4.03	2.236	20.323	7.656	69.598	0.8611	Medium	4.04	4.13	2.027	18.428	7.718	70.164	0.8562	Medium	4.01	4.10	2.047	18.610	7.166	65.142	0.8512	Medium	3.94	4.06	2.018	18.342	7.402	67.286	0.8144	Medium	4.03	4.05	1.791	16.282	7.145	64.951	0.8108	Medium	4.05	4.09
bound	FAT10	106	118	VRRSSSVAQVKAM	4.05	4	11
bound	FAT10	107	118	RRSSSVAQVKAM	3.87	3	10	3.79	3.90	1.479	14.785	7.120	71.202	0.8325	Medium	3.83	3.89	1.490	14.898	6.874	68.736	0.8738	Medium	3.82	3.90	1.509	15.086	7.093	70.928	0.8228	Medium	3.76	3.84	1.714	17.138	7.484	74.835	0.7778	Medium	3.78	3.86	1.472	14.724	6.941	69.413	0.8326	Medium	3.79	3.87
bound	FAT10	112	118	VAQVKAM	4.10	2	5	4.05	4.29	0.275	5.496	4.365	87.308	0.7991	Medium	4.12	4.16	0.106	2.122	4.300	85.997	0.8134	Medium	4.11	4.13	0.148	2.957	3.998	79.969	0.8183	Medium	4.08	4.12	0.100	1.996	4.111	82.225	0.8294	Medium	4.09	4.12	0.098	1.966	4.226	84.526	0.8407	Medium	4.11	4.14
bound	FAT10	117	127	AMIETKTGIIP	8.22	2	8	8.09	8.34	0.047	0.592	4.582	57.269	0.8013	Medium	8.09	8.32	0.178	2.228	5.065	63.316	0.8190	Medium	8.43	8.48	0.307	3.832	4.621	57.757	0.8117	Medium	8.15	8.32	0.626	7.826	5.564	69.544	0.8371	Medium	8.26	8.34	0.699	8.738	5.595	69.935	0.8258	Medium	8.29	8.34
bound	FAT10	117	130	AMIETKTGIIPETQ	7.43	2	11	7.43	7.61	1.761	16.007	8.253	75.031	0.8872	High	7.29	7.49	1.691	15.370	7.998	72.706	0.9186	High	7.56	7.72	1.780	16.183	7.833	71.205	0.8794	High	7.35	7.58	2.544	23.129	9.136	83.058	0.8461	Medium	7.39	7.62	2.768	25.162	9.297	84.522	0.8493	Medium	7.33	7.49
bound	FAT10	117	130	AMIETKTGIIPETQ	7.43	3	11									7.32	7.43	1.214	11.036	7.674	69.767	0.8166	Medium
bound	FAT10	117	132	AMIETKTGIIPETQIV	9.11	2	13	9.15	9.24	2.363	18.180	9.532	73.326	0.7970	Medium	8.98	9.07	2.271	17.469	9.660	74.305	0.7929	Medium	9.37	9.47	2.479	19.072	9.497	73.054	0.7631	Medium	9.11	9.23	3.811	29.314	10.178	78.296	0.7248	Medium	9.19	9.36	3.945	30.342	9.973	76.716	0.8188	Medium	8.99	9.15
bound	FAT10	117	139	AMIETKTGIIPETQIVTCNGKRL	8.47	3	20	8.50	8.60	4.213	21.063	13.234	66.172	0.8810	Medium	8.29	8.42	4.147	20.733	13.593	67.965	0.8540	Medium	8.72	8.85	4.182	20.911	12.655	63.277	0.8533	Medium	8.42	8.53	5.018	25.088	13.460	67.298	0.7664	Medium	8.51	8.60	5.136	25.679	13.599	67.993	0.8860	Medium	8.34	8.46
bound	FAT10	117	139	AMIETKTGIIPETQIVTCNGKRL	8.47	4	20	8.52	8.64	4.355	21.777	13.747	68.736	0.8586	Medium									8.77	8.77	4.230	21.148	12.490	62.449	0.8225	Medium	8.42	8.57	5.354	26.769	14.389	71.943	0.8330	Medium	8.54	8.63	5.349	26.745	14.513	72.567	0.8391	Medium	8.37	8.46
bound	FAT10	117	141	AMIETKTGIIPETQIVTCNGKRLED	8.31	3	22	8.35	8.41	4.916	22.347	14.424	65.562	0.9136	High	8.13	8.30	4.614	20.973	14.708	66.853	0.8344	Medium	8.58	8.63	5.043	22.922	14.048	63.856	0.9207	High	8.28	8.35	5.736	26.071	14.923	67.832	0.9102	High	8.35	8.39	6.377	28.986	15.578	70.811	0.8642	High	8.20	8.30
bound	FAT10	117	141	AMIETKTGIIPETQIVTCNGKRLED	8.31	4	22	8.38	8.50	4.438	20.171	14.487	65.850	0.8957	Medium																	8.31	8.43	4.916	22.344	14.122	64.193	0.8341	Medium	8.41	8.47	4.964	22.565	14.663	66.649	0.7944	Medium	8.35	8.46
bound	FAT10	117	143	AMIETKTGIIPETQIVTCNGKRLEDGK	7.91	4	24	7.97	8.03	5.162	21.509	15.136	63.068	0.8475	Medium	7.71	7.88	5.232	21.800	15.596	64.984	0.8154	Medium	8.14	8.22	5.175	21.560	14.682	61.176	0.8704	Medium	7.85	7.97	6.440	26.833	15.946	66.444	0.8023	Medium	7.94	8.10	6.419	26.746	15.750	65.623	0.8020	Medium	7.82	7.97
bound	FAT10	117	143	AMIETKTGIIPETQIVTCNGKRLEDGK	7.91	5	24	7.87	8.03	5.253	21.885	15.402	64.173	0.8386	Medium									8.12	8.15	5.683	23.680	15.167	63.194	0.8279	Medium	7.91	7.94	5.811	24.210	14.365	59.853	0.8195	Medium	7.93	8.07	6.374	26.557	16.346	68.110	0.8168	Medium	7.88	7.91
bound	FAT10	117	144	AMIETKTGIIPETQIVTCNGKRLEDGKM	8.53	4	25	8.51	8.59	5.465	21.860	15.917	63.666	0.9345	High	8.32	8.39	5.022	20.086	15.605	62.422	0.9418	High	8.75	8.80	5.440	21.760	14.997	59.988	0.9455	High	8.43	8.52	6.348	25.391	16.010	64.040	0.9387	High	8.46	8.53	7.243	28.971	17.029	68.117	0.9076	High	8.37	8.43
bound	FAT10	117	144	AMIETKTGIIPETQIVTCNGKRLEDGKM	8.53	5	25	8.50	8.56	5.595	22.381	16.097	64.389	0.9354	High	8.31	8.37	5.173	20.691	15.677	62.708	0.9267	High									8.44	8.46	6.734	26.934	16.164	64.656	0.9099	High	8.53	8.57	6.707	26.826	16.486	65.945	0.9191	High	8.39	8.39
bound	FAT10	117	145	AMIETKTGIIPETQIVTCNGKRLEDGKMM	8.68	4	26	8.70	8.79	5.483	21.090	16.553	63.666	0.8416	Medium	8.47	8.60	5.742	22.085	17.178	66.068	0.8137	Medium	8.95	9.11	5.927	22.795			0.8182	Medium
bound	FAT10	117	145	AMIETKTGIIPETQIVTCNGKRLEDGKMM	8.68	5	26									8.47	8.67	5.197	19.990	17.149	65.956	0.7824	Medium	8.82	9.11	5.813	22.356	17.070	65.655	0.7581	Medium									8.64	8.80	6.932	26.662	18.709	71.957	0.7057	Medium	8.54	8.65
bound	FAT10	117	147	AMIETKTGIIPETQIVTCNGKRLEDGKMMAD	8.57	4	28	8.52	8.72	6.347	22.668	18.262	65.220	0.8993	Medium	8.35	8.49	5.743	20.511	18.189	64.962	0.8777	Medium	8.82	8.91	6.357	22.705	17.396	62.129	0.8760	Medium	8.48	8.61	7.398	26.421	18.471	65.969	0.8540	Medium	8.59	8.71	7.498	26.777	18.720	66.855	0.8284	Medium	8.43	8.55
bound	FAT10	117	147	AMIETKTGIIPETQIVTCNGKRLEDGKMMAD	8.57	5	28
bound	FAT10	119	130	IETKTGIIPETQ	6.07	2	9	6.34	6.48	1.860	20.672	6.643	73.812	0.9436	High	6.32	6.50	1.581	17.568	6.395	71.052	0.8861	Medium	6.41	6.58	1.907	21.191	6.389	70.985	0.9429	High	6.31	6.46	2.253	25.037	6.660	74.001	0.9269	High	6.35	6.47	2.323	25.814	6.697	74.413	0.9362	High	6.25	6.40
bound	FAT10	119	133	IETKTGIIPETQIVT	8.14	2	12	8.15	8.27	2.569	21.408	8.639	71.992	0.8308	Medium	7.97	8.08	2.197	18.307	8.712	72.600	0.7908	Medium	8.30	8.46	2.733	22.773	8.619	71.822	0.7982	Medium	8.07	8.20	3.137	26.143	8.492	70.765	0.7058	Medium	8.14	8.29	3.484	29.034	9.383	78.189	0.8066	Medium
bound	FAT10	119	133	IETKTGIIPETQIVT	8.14	3	12
bound	FAT10	119	134	IETKTGIIPETQIVTC	8.72	2	13	8.79	8.94	2.333	17.949	9.178	70.603	0.9157	High	8.59	8.72	2.086	16.044	9.185	70.654	0.9002	Medium	8.96	9.15	2.621	20.158	9.180	70.618	0.9208	High	8.68	8.84	3.399	26.144	9.550	73.461	0.9024	Medium	8.79	8.95	3.367	25.897	9.565	73.579	0.9059	High	8.64	8.80
bound	FAT10	119	135	IETKTGIIPETQIVTCN	8.31	2	14	8.30	8.38	3.342	23.873	10.259	73.280	0.9138	High	8.17	8.28	2.782	19.871	9.957	71.120	0.9123	High	8.54	8.70	3.138	22.412	9.637	68.836	0.9274	High	8.24	8.46	3.822	27.296	10.205	72.893	0.9195	High	8.26	8.49	4.096	29.256	10.596	75.686	0.9136	Medium	8.21	8.40
bound	FAT10	119	135	IETKTGIIPETQIVTCN	8.31	3	14
bound	FAT10	119	137	IETKTGIIPETQIVTCNGK	7.71	3	16																	7.80	7.84	3.395	21.218	11.150	69.685	0.8513	Medium
bound	FAT10	119	140	IETKTGIIPETQIVTCNGKRLE	7.87	4	19	7.88	8.01	4.206	22.135	12.696	66.822	0.8940	Medium	7.68	7.76	4.076	21.454	12.596	66.296	0.8535	Medium	8.10	8.16	4.281	22.530	11.854	62.387	0.8695	Medium	7.83	7.96	4.803	25.281	12.893	67.855	0.8059	Medium	7.88	8.03	5.045	26.550	12.764	67.180	0.8377	Medium	7.81	7.93
bound	FAT10	119	141	IETKTGIIPETQIVTCNGKRLED	7.85	3	20	7.89	8.03	4.769	23.843	13.036	65.182	0.9073	High	7.73	7.84	4.357	21.787	12.936	64.681	0.9004	High	8.09	8.18	4.851	24.255	12.659	63.294	0.9206	High	7.82	7.92	5.768	28.839	13.568	67.841	0.9059	High	7.90	8.02	5.824	29.120	13.967	69.833	0.9213	High	7.82	7.89
bound	FAT10	119	141	IETKTGIIPETQIVTCNGKRLED	7.85	4	20	7.91	8.01	4.581	22.904	13.241	66.205	0.9039	High	7.70	7.85	4.360	21.801	13.121	65.603	0.9487	High	8.08	8.16	4.703	23.515	12.756	63.780	0.9509	High	7.83	7.93	5.309	26.543	13.140	65.701	0.9424	High	7.88	7.98	5.705	28.523	13.691	68.454	0.9465	High	7.81	7.90
bound	FAT10	119	143	IETKTGIIPETQIVTCNGKRLEDGK	7.44	4	22	7.44	7.56	5.304	24.111	14.497	65.896	0.7474	Medium	7.25	7.39	4.956	22.529	14.305	65.021	0.8791	Medium									7.38	7.49	6.089	27.678	14.851	67.504	0.7335	Medium	7.42	7.53	6.161	28.003	14.656	66.619	0.7126	Medium
bound	FAT10	119	143	IETKTGIIPETQIVTCNGKRLEDGK	7.44	5	22	7.46	7.50	5.658	25.720	14.584	66.291	0.9000	Medium																	7.42	7.51	6.059	27.543	14.046	63.847	0.8802	Medium	7.42	7.55	6.555	29.794	15.175	68.977	0.8627	Medium	7.35	7.48
bound	FAT10	119	144	IETKTGIIPETQIVTCNGKRLEDGKM	8.07	3	23	8.11	8.20	5.674	24.670	14.243	61.926	0.8767	High	7.88	8.02	5.478	23.818	14.786	64.287	0.9125	High	8.27	8.41	5.737	24.943	14.121	61.394	0.8859	High	7.99	8.14	6.717	29.203	15.244	66.279	0.8388	Medium	8.09	8.33	6.863	29.837	15.488	67.338	0.8766	High	7.99	8.14
bound	FAT10	119	144	IETKTGIIPETQIVTCNGKRLEDGKM	8.07	4	23	8.08	8.22	5.639	24.519	15.090	65.609	0.9497	High	7.88	8.06	5.127	22.293	14.859	64.606	0.9464	High	8.27	8.43	5.501	23.917	14.440	62.781	0.9559	High	8.01	8.16	6.462	28.094	15.324	66.627	0.9434	High	8.14	8.37	6.245	27.151	14.883	64.710	0.9488	High	7.95	8.24
bound	FAT10	119	144	IETKTGIIPETQIVTCNGKRLEDGKM	8.07	5	23	8.09	8.26	5.576	24.245	15.391	66.918	0.9094	Medium	7.96	8.11	4.889	21.258	14.554	63.279	0.9224	Medium	7.92	8.41	5.658	24.599	15.896	69.113	0.8124	Medium	8.07	8.16	6.157	26.769	14.964	65.060	0.9250	Medium	8.12	8.22	6.563	28.533	15.724	68.365	0.9192	Medium	7.99	8.12
bound	FAT10	119	145	IETKTGIIPETQIVTCNGKRLEDGKMM	8.32	4	24	8.36	8.44	5.527	23.028	15.525	64.688	0.9158	High	8.16	8.27	5.026	20.942	15.018	62.575	0.8970	High	8.50	8.66	5.568	23.198	15.315	63.811	0.8766	Medium	8.28	8.37	6.393	26.638	15.568	64.866	0.8830	High	8.37	8.47	6.420	26.749	15.977	66.569	0.8673	Medium	8.16	8.27
bound	FAT10	119	145	IETKTGIIPETQIVTCNGKRLEDGKMM	8.32	5	24
bound	FAT10	119	146	IETKTGIIPETQIVTCNGKRLEDGKMMA	8.30	4	25	8.39	8.68	5.592	22.367	16.285	65.140	0.9275	Medium	8.31	8.38	5.150	20.599	15.837	63.347	0.9370	High	8.60	8.90	5.578	22.311	15.564	62.255	0.9446	Medium	8.36	8.43	7.535	30.140	17.187	68.750	0.9135	High	8.46	8.53	7.282	29.128	17.068	68.274	0.9076	High	8.28	8.34
bound	FAT10	119	146	IETKTGIIPETQIVTCNGKRLEDGKMMA	8.30	5	25	8.44	8.52	5.858	23.431	16.589	66.356	0.9240	Medium	8.31	8.37	5.131	20.525	15.635	62.542	0.9267	Medium	8.68	8.74	6.436	25.744	16.382	65.528	0.9310	Medium	8.44	8.46	6.692	26.768	16.122	64.490	0.9099	Medium	8.53	8.57	6.617	26.470	16.353	65.414	0.9198	Medium	8.35	8.41
bound	FAT10	119	147	IETKTGIIPETQIVTCNGKRLEDGKMMAD	8.21	4	26	8.20	8.47	6.230	23.961	17.263	66.396	0.9378	High	8.02	8.26	5.695	21.903	16.893	64.974	0.9378	High	8.40	8.66	6.248	24.031	16.417	63.141	0.9311	High	8.13	8.41	7.332	28.200	17.402	66.932	0.9341	High	8.22	8.48	7.345	28.251	17.438	67.071	0.9309	High	8.15	8.31
bound	FAT10	119	147	IETKTGIIPETQIVTCNGKRLEDGKMMAD	8.21	5	26	8.27	8.37	5.990	23.037	16.421	63.156	0.9396	High	8.07	8.19	5.543	21.319	16.576	63.754	0.9331	High	8.43	8.61	6.081	23.390	16.227	62.412	0.9246	High	8.21	8.28	7.039	27.074	16.856	64.832	0.9232	Medium	8.29	8.41	7.174	27.593	17.028	65.491	0.9224	High	8.10	8.38
bound	FAT10	119	156	IETKTGIIPETQIVTCNGKRLEDGKMMADYGIRKGNLL	9.45	5	35	9.27	9.35	9.456	27.017	22.134	63.241	0.8867	Medium	9.06	9.22	8.183	23.380	21.611	61.746	0.8370	Medium	9.47	9.63	9.464	27.041	21.737	62.106	0.8772	Medium	9.24	9.41	11.513	32.893	23.046	65.845	0.8503	Medium	9.23	9.37	11.812	33.748	23.709	67.740	0.8396	Medium	9.04	9.26
bound	FAT10	121	137	TKTGIIPETQIVTCNGK	7.25	3	14	7.23	7.37	4.966	35.474	10.999	78.567	0.6450	Medium	7.12	7.22	4.373	31.235	10.810	77.212	0.6078	Medium	7.37	7.50	4.068	29.060	9.418	67.268	0.6676	Medium	7.20	7.32	5.599	39.993	10.989	78.494	0.5441	Medium	7.23	7.35	5.223	37.309	10.734	76.671	0.5523	Medium	7.18	7.30
bound	FAT10	121	139	TKTGIIPETQIVTCNGKRL	7.74	3	16	7.76	7.85	4.039	25.247	10.594	66.210	0.7614	Medium	7.59	7.70	3.932	24.578	11.837	73.981	0.7798	Medium	7.92	8.02	3.840	24.000	10.166	63.540	0.7795	Medium	7.69	7.79	5.307	33.170	12.029	75.184	0.7799	Medium	7.73	7.89	5.574	34.835	11.856	74.097	0.7469	Medium	7.66	7.75
bound	FAT10	121	139	TKTGIIPETQIVTCNGKRL	7.74	4	16
bound	FAT10	121	141	TKTGIIPETQIVTCNGKRLED	7.60	3	18	7.62	7.73	4.678	25.986	12.344	68.578	0.8790	Medium	7.41	7.64	4.460	24.775	12.144	67.467	0.8392	Medium	7.84	7.87	4.188	23.269	10.472	58.179	0.8482	Medium	7.58	7.62	5.721	31.783	12.695	70.529	0.8108	Medium	7.56	7.78	5.186	28.811	12.402	68.902	0.8025	Medium	7.57	7.57
bound	FAT10	121	141	TKTGIIPETQIVTCNGKRLED	7.60	4	18
bound	FAT10	121	144	TKTGIIPETQIVTCNGKRLEDGKM	7.82	4	21	7.87	7.90	5.495	26.168	13.896	66.173	0.8928	Medium	7.69	7.78	4.991	23.769	13.788	65.655	0.9243	High	8.01	8.15	5.443	25.921	13.203	62.872	0.9090	Medium	7.75	7.93	6.308	30.040	14.097	67.131	0.8840	Medium	7.84	8.00	6.368	30.323	14.240	67.809	0.9082	Medium	7.74	7.84
bound	FAT10	121	147	TKTGIIPETQIVTCNGKRLEDGKMMAD	8.02	4	24	8.05	8.10	5.801	24.169	15.455	64.397	0.7940	Medium	7.79	7.98	4.352	18.135	16.054	66.891	0.7293	Medium	8.22	8.37	5.136	21.398	15.651	65.212	0.7754	Medium
bound	FAT10	121	147	TKTGIIPETQIVTCNGKRLEDGKMMAD	8.02	5	24
bound	FAT10	122	130	KTGIIPETQ	5.66	2	6	5.59	5.66	2.192	36.529	4.393	73.224	0.8302	Medium	5.62	5.69	2.173	36.212	4.102	68.374	0.8274	Medium	5.69	5.77	1.617	26.945	4.459	74.308	0.8439	Medium	5.60	5.67	2.477	41.276	4.275	71.253	0.7750	Medium	5.61	5.69	2.988	49.808	4.007	66.781	0.8450	Medium	5.61	5.67
bound	FAT10	123	144	TGIIPETQIVTCNGKRLEDGKM	8.47	3	19	8.46	8.55	5.499	28.944	12.614	66.392	0.8687	Medium	8.28	8.39	4.860	25.577	12.353	65.017	0.8858	Medium	8.69	8.82	5.065	26.660	11.959	62.941	0.8544	Medium	8.37	8.47	6.118	32.199	12.876	67.770	0.8477	Medium	8.48	8.57	5.855	30.818	13.012	68.483	0.8394	Medium	8.28	8.46
bound	FAT10	123	144	TGIIPETQIVTCNGKRLEDGKM	8.47	4	19
bound	FAT10	125	144	IIPETQIVTCNGKRLEDGKM	7.85	3	17	8.20	8.30	6.110	35.941	14.698	86.456	0.8774	Medium	8.06	8.14	5.589	32.874	14.713	86.550	0.8335	Medium	8.38	8.47	5.874	34.556	13.923	81.898	0.9035	Medium	8.15	8.24	7.050	41.471	15.049	88.523	0.8416	Medium	8.27	8.32	6.795	39.970	14.132	83.131	0.8495	Medium	8.04	8.20
bound	FAT10	125	144	IIPETQIVTCNGKRLEDGKM	7.85	4	17
bound	FAT10	131	141	IVTCNGKRLED	4.97	2	9	4.99	5.08	3.137	34.855	7.100	78.887	0.8791	Medium	5.01	5.13	2.327	25.853	5.844	64.930	0.8860	Medium	5.05	5.17	2.353	26.144	5.633	62.584	0.8806	Medium	4.96	5.11	3.672	40.803	7.043	78.256	0.8706	Medium	4.99	5.17	3.451	38.350	7.244	80.485	0.8794	Medium	4.96	5.05
bound	FAT10	131	141	IVTCNGKRLED	4.97	3	9	4.99	5.05	2.640	29.338	6.380	70.889	0.8950	High	4.98	5.16	2.562	28.470	6.399	71.100	0.8927	Medium	5.03	5.09	2.544	28.264	6.126	68.063	0.8910	High	4.97	5.10	4.224	46.932			0.8185	Medium	5.00	5.08	3.913	43.482	7.206	80.066	0.8469	Medium	4.98	5.05
bound	FAT10	131	143	IVTCNGKRLEDGK	4.22	3	11	4.17	4.31	3.663	33.304	8.440	76.731	0.8496	Medium	4.24	4.33	3.090	28.090	7.852	71.378	0.8693	Medium	4.23	4.36	3.348	30.437	7.484	68.039	0.8037	Medium	4.22	4.31	2.967	26.973	7.453	67.753	0.8150	Medium	4.23	4.31	4.191	38.100	7.923	72.024	0.7945	Medium	4.21	4.28
bound	FAT10	131	143	IVTCNGKRLEDGK	4.22	4	11
bound	FAT10	131	144	IVTCNGKRLEDGKM	5.42	2	12	5.44	5.49	2.886	24.048	6.589	54.909	0.7640	Medium	5.42	5.54	2.740	22.832	6.811	56.762	0.8110	Medium	5.48	5.58	2.996	24.966	6.778	56.485	0.8483	Medium									5.41	5.51	3.132	26.100	7.417	61.804	0.8067	Medium	5.44	5.46
bound	FAT10	131	144	IVTCNGKRLEDGKM	5.42	3	12	5.48	5.53	2.696	22.463	7.210	60.080	0.8763	Medium	5.41	5.52	2.916	24.299	7.664	63.870	0.8856	High	5.50	5.52	2.949	24.573	7.170	59.754	0.8861	Medium	5.41	5.45	3.354	27.949	7.864	65.529	0.8870	Medium	5.42	5.49	3.187	26.558	7.571	63.089	0.8955	Medium	5.39	5.43
bound	FAT10	131	144	IVTCNGKRLEDGKM	5.42	4	12	5.47	5.52	2.418	20.151	6.709	55.906	0.8550	High	5.43	5.61	2.869	23.908	7.623	63.525	0.8424	Medium	5.50	5.62	2.470	20.585	6.528	54.404	0.8712	High	5.44	5.53	3.144	26.200	7.690	64.086	0.8499	Medium	5.47	5.53	3.086	25.715	7.914	65.946	0.8384	Medium
bound	FAT10	131	145	IVTCNGKRLEDGKMM	6.01	3	13	6.03	6.10	2.675	20.577	7.975	61.349	0.8184	Medium	6.01	6.19	2.653	20.411	8.217	63.205	0.8415	Medium	6.09	6.17	2.693	20.718	7.701	59.239	0.8409	Medium	5.99	6.08	3.169	24.374	8.676	66.735	0.8165	Medium	6.02	6.10	3.378	25.982	9.135	70.271	0.7816	Medium	5.94	6.07
bound	FAT10	131	145	IVTCNGKRLEDGKMM	6.01	4	13	6.06	6.09	3.016	23.199	8.088	62.213	0.7847	Medium	6.01	6.05	2.564	19.724	7.253	55.794	0.8204	Medium	6.10	6.23	3.084	23.725	7.906	60.812	0.8044	Medium	6.02	6.05	2.986	22.971	8.034	61.801	0.7798	Medium	6.03	6.08	3.916	30.121	8.762	67.403	0.8192	Medium
bound	FAT10	131	147	IVTCNGKRLEDGKMMAD	5.89	3	15	5.88	5.99	3.122	20.814	8.897	59.314	0.8780	Medium	5.83	5.96	2.981	19.876	8.900	59.331	0.8722	Medium									5.86	5.98	4.486	29.907	9.920	66.132	0.8557	Medium	5.91	6.01	3.755	25.030	9.456	63.041	0.8771	Medium	5.83	5.91
bound	FAT10	131	147	IVTCNGKRLEDGKMMAD	5.89	4	15	5.90	6.15	3.158	21.052	9.214	61.428	0.8267	Medium	5.89	6.15	3.072	20.482	9.472	63.149	0.8148	Medium	6.00	6.10	2.877	19.180	7.933	52.886	0.8309	Medium	5.89	5.96	3.860	25.735	9.417	62.780	0.8354	Medium	5.90	6.00	4.139	27.590	9.813	65.422	0.8265	Medium	5.97	6.01
bound	FAT10	131	156	IVTCNGKRLEDGKMMADYGIRKGNLL	8.11	4	24									8.00	8.13	8.295	34.563			0.6287	Medium
bound	FAT10	131	156	IVTCNGKRLEDGKMMADYGIRKGNLL	8.11	5	24	8.12	8.25	6.353	26.470	13.525	56.354	0.8272	Medium	7.98	8.09	5.799	24.161	12.999	54.163	0.8407	Medium	8.35	8.49	6.272	26.132	13.210	55.040	0.8347	Medium	8.06	8.20	7.778	32.410	14.519	60.495	0.8155	Medium	8.22	8.28	7.525	31.354	14.009	58.371	0.8421	Medium	8.10	8.12
bound	FAT10	131	156	IVTCNGKRLEDGKMMADYGIRKGNLL	8.11	6	24									7.98	8.09	6.002	25.006	13.607	56.695	0.8677	Medium																									8.03	8.09
bound	FAT10	135	147	NGKRLEDGKMMAD	4.10	3	11	4.08	4.30	2.533	23.030	7.076	64.326	0.6911	Medium	4.11	4.29	2.216	20.144	6.661	60.551	0.7180	Medium	4.15	4.23	2.238	20.343	6.221	56.555	0.7472	Medium	4.10	4.18	3.090	28.089	7.819	71.086	0.6962	Medium
bound	FAT10	140	145	EDGKMM	3.98	2	4	3.88	4.07	1.369	34.215			0.8260	Medium	4.00	4.07	1.255	31.373			0.8067	Medium	3.89	4.06	1.216	30.396			0.8164	Medium	3.88	4.11	1.541	38.518			0.8309	Medium	3.95	4.01	1.552	38.806			0.8181	Medium	3.96	4.02
bound	FAT10	140	147	EDGKMMAD	4.05	2	6	4.03	4.09	2.219	36.988			0.8118	Medium	4.08	4.14	2.044	34.066			0.8038	Medium	4.03	4.11	2.121	35.342			0.8207	Medium	4.04	4.09	2.549	42.476			0.8226	Medium	4.04	4.09	2.498	41.639			0.8469	Medium	4.06	4.11
bound	FAT10	140	156	EDGKMMADYGIRKGNLL	8.38	4	15	8.38	8.56	6.348	42.317			0.7980	Medium	8.16	8.35	6.063	40.420			0.7372	Medium	8.53	8.73	6.125	40.833			0.7976	Medium	8.31	8.39	7.311	48.738			0.7949	Medium
bound	FAT10	141	147	DGKMMAD	3.77	2	5	3.75	3.82	1.739	34.789			0.7941	Medium	3.78	3.89	1.444	28.879			0.7612	Medium	3.73	3.83	1.586	31.723			0.8044	Medium	3.73	3.81	2.069	41.381			0.8054	Medium	3.74	3.81	2.062	41.238			0.8291	Medium	3.77	3.79
bound	FAT10	142	156	GKMMADYGIRKGNLL	7.88	3	13	7.92	8.10	5.347	41.129			0.8577	Medium	7.72	7.92	5.131	39.466			0.8125	Medium	8.08	8.27	5.224	40.183			0.8364	Medium	7.88	7.97	6.008	46.217			0.8374	Medium	7.97	8.16	6.155	47.350			0.8472	Medium	7.87	8.06
bound	FAT10	142	156	GKMMADYGIRKGNLL	7.88	4	13	7.93	7.95	5.517	42.442			0.8095	Medium	7.78	7.80	4.927	37.902			0.7934	Medium	8.09	8.14	5.593	43.020			0.7689	Medium	7.86	7.88	6.136	47.199			0.7743	Medium	7.87	7.96	6.578	50.604			0.7426	Medium	7.84	7.88
bound	FAT10	145	155	MADYGIRKGNL	6.62	2	9	6.96	7.08	5.176	57.512			0.9037	Medium	6.83	7.02	5.054	56.161			0.8620	Medium	7.06	7.17	5.137	57.077			0.8836	High	6.94	7.04	5.103	56.696			0.8971	High	6.93	7.07	5.125	56.946			0.8854	High	6.89	6.95
bound	FAT10	145	155	MADYGIRKGNL	6.62	3	9	6.62	6.81	4.660	51.776			0.7900	Medium	6.52	6.75	4.345	48.273			0.7916	Medium	6.64	6.82	4.439	49.320			0.8565	Medium	6.54	6.72	4.935	54.838			0.8139	Medium	6.57	6.76	4.970	55.221			0.8362	Medium	6.51	6.74
bound	FAT10	145	156	MADYGIRKGNLL	7.99	2	10	8.02	8.44	4.269	42.694			0.8136	Medium	7.87	8.12	3.892	38.923			0.8448	Medium	8.25	8.26	4.340	43.399			0.8487	Medium	7.96	8.29	4.846	48.459			0.8125	Medium	8.09	8.15	4.859	48.588			0.8725	Medium	8.02	8.06
bound	FAT10	145	156	MADYGIRKGNLL	7.99	3	10	8.03	8.25	4.400	44.004			0.8886	High	7.88	8.05	4.003	40.027			0.8609	High	8.21	8.39	4.318	43.178			0.8521	High	7.98	8.17	4.958	49.582			0.8892	High	8.07	8.26	4.892	48.924			0.8798	High	7.97	8.14
bound	FAT10	146	156	ADYGIRKGNLL	7.57	2	9
bound	FAT10	146	156	ADYGIRKGNLL	7.57	3	9	7.58	7.60	4.386	48.728			0.7654	Medium	7.47	7.49	4.128	45.871			0.7988	Medium	7.73	7.78	4.111	45.675			0.8473	Medium	7.57	7.59	4.802	53.360			0.7949	Medium	7.60	7.64	4.550	50.555			0.8130	Medium	7.55	7.58
bound	FAT10	147	156	DYGIRKGNLL	7.79	2	8	7.80	7.99	4.136	51.701			0.8883	Medium	7.63	7.80	3.606	45.076			0.9063	Medium	7.92	8.13	4.104	51.296			0.8519	Medium	7.73	7.93	4.793	59.918			0.8651	Medium	7.80	8.21	4.534	56.671			0.8215	Medium	7.70	7.88
bound	FAT10	147	156	DYGIRKGNLL	7.79	3	8	7.77	7.96	3.963	49.541			0.8948	Medium	7.68	7.77	3.580	44.752			0.9076	High	7.89	8.07	3.951	49.383			0.8855	Medium	7.75	7.95	4.460	55.755			0.9011	Medium	7.83	7.88	4.532	56.645			0.8478	Medium	7.71	7.89
bound	FAT10	147	157	DYGIRKGNLLF	9.81	2	9	9.86	10.04	3.683	40.921			0.8175	Medium	9.68	9.74	3.176	35.286			0.8823	Medium	10.09	10.15	3.578	39.760			0.8412	Medium	9.85	9.97	4.597	51.072			0.7846	Medium	9.87	9.95	4.333	48.149			0.8491	Medium	9.71	9.77
bound	FAT10	147	157	DYGIRKGNLLF	9.81	3	9	9.88	9.89	3.769	41.877			0.8460	Medium	9.69	9.72	3.286	36.514			0.8199	Medium									9.89	9.92	4.080	45.333			0.8422	Medium	9.86	9.93	4.142	46.021			0.8450	Medium	9.73	9.74
bound	FAT10	148	155	YGIRKGNL	5.22	2	6	5.25	5.32	3.109	51.823			0.9013	Medium	5.23	5.43	2.761	46.010			0.8449	Medium	5.29	5.35	3.144	52.392			0.9117	Medium	5.17	5.42	3.493	58.219			0.8199	Medium	5.23	5.34	3.524	58.741			0.8466	Medium	5.17	5.40
bound	FAT10	148	155	YGIRKGNL	5.22	3	6	5.20	5.44	3.202	53.369			0.8928	Medium	5.26	5.33	2.798	46.636			0.8905	Medium	5.28	5.33	3.184	53.062			0.8692	High	5.23	5.26	3.625	60.411			0.8180	Medium	5.22	5.32	3.619	60.311			0.8306	Medium	5.22	5.28
bound	FAT10	148	156	YGIRKGNLL	6.99	2	7	7.01	7.15	2.991	42.731			0.9230	High	6.93	7.10	2.627	37.529			0.9178	High	7.11	7.22	2.954	42.202			0.9193	High	7.00	7.12	3.448	49.252			0.8918	High	7.00	7.15	3.422	48.882			0.9128	High	6.94	7.17
bound	FAT10	148	156	YGIRKGNLL	6.99	3	7	7.03	7.12	3.028	43.264			0.8419	Medium	7.00	7.10	2.577	36.820			0.8657	High	7.12	7.19	2.984	42.622			0.8217	Medium	6.99	7.13	3.491	49.869			0.8516	High	7.00	7.23	3.437	49.094			0.8773	High	6.96	7.09
bound	FAT10	148	157	YGIRKGNLLF	9.17	2	8	9.16	9.34	2.749	34.366			0.8509	Medium	9.08	9.27	2.382	29.776			0.9064	Medium	9.47	9.55	2.678	33.475			0.8862	Medium	9.19	9.45	3.242	40.523			0.8236	Medium	9.22	9.55	3.347	41.836			0.8346	Medium	9.07	9.38
bound	FAT10	148	157	YGIRKGNLLF	9.17	3	8	9.24	9.34	2.704	33.799			0.8945	High	9.09	9.20	2.373	29.665			0.9080	High	9.44	9.54	2.742	34.270			0.8941	High	9.24	9.32	3.219	40.236			0.8925	High	9.26	9.33	3.200	39.995			0.8773	Medium	9.11	9.20
bound	FAT10	149	156	GIRKGNLL	5.74	2	6	5.74	5.80	2.448	40.804			0.8935	Medium	5.79	5.80	2.068	34.471			0.8614	Medium	5.72	5.99	2.424	40.407			0.8351	Medium	5.67	5.90	2.807	46.790			0.8428	Medium	5.73	5.99	2.752	45.869			0.8340	Medium	5.73	5.76
bound	FAT10	149	157	GIRKGNLLF	8.50	2	7	8.53	8.68	2.081	29.734			0.8487	Medium	8.35	8.43	1.858	26.542			0.8881	Medium	8.68	8.72	2.123	30.323			0.8372	Medium	8.45	8.48	2.603	37.191			0.8339	Medium	8.55	8.71	2.481	35.446			0.8339	Medium	8.42	8.46
bound	FAT10	149	157	GIRKGNLLF	8.50	3	7	8.49	8.57	2.161	30.877			0.8496	Medium	8.40	8.42	1.648	23.546			0.8848	Medium	8.65	8.83	2.098	29.969			0.8455	Medium	8.48	8.52	2.268	32.398			0.8328	Medium	8.57	8.59	2.302	32.891			0.8262	Medium	8.33	8.66
bound	FAT10	150	156	IRKGNLL	5.27	2	5	5.25	5.43	2.035	40.696			0.7636	Medium	5.28	5.52	1.806	36.115			0.7332	Medium	5.27	5.46	2.005	40.110			0.7696	Medium	5.27	5.44	2.316	46.326			0.7224	Medium	5.25	5.43	2.244	44.872			0.7371	Medium	5.29	5.32
bound	FAT10	150	157	IRKGNLLF	8.34	2	6
bound	FAT10	150	157	IRKGNLLF	8.34	3	6	8.38	8.38	1.648	27.471			0.7912	Medium	8.23	8.27	1.494	24.908			0.8410	Medium	8.50	8.57	1.623	27.057			0.8321	Medium	8.31	8.36	1.963	32.719			0.8444	Medium	8.39	8.44	1.844	30.738			0.8420	Medium	8.22	8.40
bound	FAT10	151	158	RKGNLLFL	8.35	3	6	8.38	8.38	1.648	27.471			0.7912	Medium	8.23	8.27	1.494	24.908			0.8410	Medium	8.50	8.55	1.633	27.222			0.8291	Medium	8.31	8.36	1.963	32.719			0.8444	Medium	8.39	8.44	1.844	30.738			0.8420	Medium	8.13	8.62
bound	FAT10	157	160	FLAC	7.58	1	2	7.51	7.71	0.758	37.898			0.8425	Medium	7.48	7.57	0.680	33.984			0.8399	Medium	7.63	7.73	0.810	40.519			0.8488	Medium	7.47	7.67	0.912	45.589			0.8398	Medium	7.48	7.71	0.876	43.787			0.8452	Medium	7.49	7.61
[truncated: 78 more columns]
