# Supplementary material for: NUB1 traps unfolded FAT10 for ubiquitin-independent degradation by the 26S proteasome
Source: Nat Struct Mol Biol. 2025 Apr 11;32(9):1752–65. doi: 10.1038/s41594-025-01527-3 (PMC12285911; doi:10.1038/s41594-025-01527-3)
Supplement: Supplementary file 5 — Pooled MS data for HDX–MS analysis of NUB1. [file 41594_2025_1527_MOESM5_ESM.csv]

								10s								10s								10s								50s								50s								50s
State	Protein	Start	End	Sequence	Search RT	Charge	Max D	Start RT	End RT	#D	%D	#D right	%D right	Score	Conf	Start RT	End RT	#D	%D	#D right	%D right	Score	Conf	Start RT	End RT	#D	%D	#D right	%D right	Score	Conf	Start RT	End RT	#D	%D	#D right	%D right	Score	Conf	Start RT	End RT	#D	%D	#D right	%D right	Score	Conf	Start RT	End RT
Unbound	NUB1	0	7	GMAQKKYL	5.13	2	6	5.12	5.15	3.033	50.553			0.8093	Medium	5.11	5.16	3.130	52.167			0.7957	Medium	5.13	5.23	2.912	48.532			0.8031	Medium	5.15	5.20	4.413	73.558			0.7719	Medium	5.15	5.30	4.045	67.413			0.8043	Medium	5.17	5.31
Unbound	NUB1	0	8	GMAQKKYLQ	4.45	3	7	4.41	4.62	2.997	42.808			0.8359	Medium	4.43	4.50	2.988	42.685			0.8386	Medium	4.44	4.60	2.881	41.159			0.8460	Medium	4.51	4.54	4.113	58.758			0.8172	Medium	4.46	4.51	4.099	58.553			0.8109	Medium	4.46	4.54
Unbound	NUB1	0	9	GMAQKKYLQA	5.08	2	8	5.04	5.23	3.030	37.872			0.8487	Medium	5.09	5.13	3.099	38.736			0.8582	Medium	5.09	5.28	3.136	39.203			0.8381	Medium	5.10	5.16	4.750	59.369			0.8384	Medium	5.11	5.17	4.422	55.273			0.8480	Medium	5.14	5.18
Unbound	NUB1	0	9	GMAQKKYLQA	5.08	3	8									5.00	5.31	3.077	38.465			0.6419	Medium
Unbound	NUB1	0	10	GMAQKKYLQAK	3.72	3	9	3.70	3.77	3.336	37.062			0.8204	Medium	3.69	3.79	3.331	37.007			0.8348	Medium	3.71	3.77	3.365	37.384			0.8426	Medium	3.74	3.89	4.643	51.591			0.8222	Medium	3.69	3.75	4.735	52.615			0.8303	Medium	3.70	3.76
Unbound	NUB1	0	11	GMAQKKYLQAKL	5.94	2	10	5.88	6.17	2.515	25.154			0.8386	Medium	5.98	6.13	2.288	22.885			0.8149	Medium	6.08	6.17	2.423	24.234			0.8456	Medium	6.03	6.14	3.771	37.712			0.8468	Medium	5.99	6.11	3.880	38.802			0.7902	Medium	6.04	6.23
Unbound	NUB1	0	11	GMAQKKYLQAKL	5.94	3	10	6.00	6.03	2.459	24.592			0.8997	Medium	5.99	6.37	2.483	24.826			0.8453	Medium	6.09	6.14	2.490	24.896			0.8837	Medium	6.01	6.32	3.967	39.673			0.8969	Medium	5.98	6.33	3.870	38.705			0.8947	Medium	6.06	6.32
Unbound	NUB1	0	14	GMAQKKYLQAKLTQF	7.55	2	13	7.82	7.97	2.342	18.017			0.8906	High	7.85	7.88	2.252	17.326			0.8883	High	7.95	8.17	2.365	18.192			0.8937	High	7.80	7.93	3.813	29.330			0.8796	High	7.77	7.98	3.794	29.181			0.8269	Medium	8.02	8.14
Unbound	NUB1	0	14	GMAQKKYLQAKLTQF	7.55	3	13	7.87	7.92	2.222	17.096			0.9122	High	7.85	7.89	2.250	17.307			0.9014	Medium	8.01	8.16	2.320	17.845			0.9125	High	7.81	7.89	3.967	30.516			0.8147	Medium	7.82	7.91	3.816	29.354			0.7803	Medium	8.05	8.13
Unbound	NUB1	0	14	GMAQKKYLQAKLTQF	7.55	4	13	7.82	7.90	2.281	17.549			0.8762	High	7.75	7.95	2.300	17.692			0.9080	High	7.98	8.07	2.410	18.541			0.9178	High	7.79	7.88	3.915	30.119			0.9042	High	7.79	7.88	3.905	30.039			0.9117	High	8.00	8.09
Unbound	NUB1	3	11	QKKYLQAKL	5.04	3	7	5.06	5.14	0.891	12.735			0.9054	Medium	5.06	5.17	0.846	12.092			0.9026	Medium	5.12	5.20	0.913	13.045			0.9046	Medium	5.13	5.30	2.183	31.184			0.8334	Medium	5.09	5.20	2.012	28.748			0.9060	Medium	5.14	5.19
Unbound	NUB1	3	13	QKKYLQAKLTQ	4.56	3	9	4.54	4.66	1.209	13.434			0.9246	Medium	4.58	4.64	1.151	12.794			0.9103	Medium	4.60	4.69	1.267	14.072			0.9347	Medium	4.63	4.69	2.646	29.396			0.8787	Medium	4.60	4.71	2.469	27.437			0.9181	Medium	4.60	4.81
Unbound	NUB1	3	14	QKKYLQAKLTQF	6.96	3	10	7.11	7.15	0.804	8.042			0.9108	Medium	7.13	7.16	0.751	7.510			0.8948	Medium									7.12	7.17	2.075	20.750			0.8926	Medium	7.14	7.20	1.793	17.933			0.8322	Medium	7.28	7.40
Unbound	NUB1	3	15	QKKYLQAKLTQFL	8.94	3	11	9.01	9.22	0.780	7.092			0.8604	Medium	9.05	9.23	0.710	6.455			0.8311	Medium	9.27	9.34	0.788	7.167			0.8925	Medium	9.05	9.23	1.668	15.163			0.8458	Medium	9.08	9.31	1.575	14.319			0.9075	Medium	9.34	9.37
Unbound	NUB1	6	14	YLQAKLTQF	8.60	2	7	8.77	8.97	0.312	4.453			0.8040	Medium	8.78	8.99	0.274	3.908			0.8088	Medium	9.00	9.05	0.469	6.706			0.9229	Medium	8.76	9.06	1.047	14.953			0.8229	Medium	8.80	9.00	0.930	13.280			0.8339	Medium	9.05	9.08
Unbound	NUB1	6	15	YLQAKLTQFL	10.62	2	8	10.73	11.01	0.414	5.172			0.9126	Medium	10.82	10.84	0.315	3.933			0.9329	Medium	10.94	11.24	0.520	6.503			0.8330	Medium	10.71	10.89	1.005	12.560			0.8253	Medium	10.63	11.12	1.058	13.219			0.7379	Medium	11.10	11.12
Unbound	NUB1	7	13	LQAKLTQ	4.32	2	5	4.33	4.36	0.165	3.310			0.8663	High	4.33	4.35	0.131	2.618			0.8810	High	4.32	4.39	0.215	4.299			0.8901	High	4.36	4.39	0.584	11.676			0.8410	Medium	4.32	4.36	0.569	11.376			0.8724	High	4.35	4.38
Unbound	NUB1	7	14	LQAKLTQF	7.58	2	6	7.83	7.94	0.235	3.909			0.9122	High	7.81	7.97	0.217	3.619			0.9343	High	7.96	8.03	0.345	5.752			0.9000	High	7.78	7.88	0.683	11.387			0.9102	High	7.79	7.98	0.626	10.428			0.9206	High	7.96	8.06
Unbound	NUB1	7	15	LQAKLTQFL	9.84	2	7	9.99	10.05	0.257	3.670			0.9282	High	10.02	10.11	0.257	3.670			0.9354	High	10.24	10.32	0.358	5.119			0.9243	High	9.98	10.07	0.626	8.946			0.9358	High	10.02	10.12	0.588	8.406			0.9176	High	10.26	10.34
Unbound	NUB1	7	16	LQAKLTQFLR	8.17	3	8	8.41	8.43	0.245	3.058			0.8371	Medium	8.38	8.42	0.142	1.781			0.8342	Medium	8.56	8.64	0.312	3.894			0.9036	Medium	8.34	8.44	0.494	6.179			0.8929	Medium	8.36	8.47	0.398	4.971			0.8633	Medium	8.55	8.68
Unbound	NUB1	8	14	QAKLTQF	6.80	2	5	6.89	6.89	0.036	0.716			0.8972	Medium	6.90	6.93	0.050	0.997			0.8984	Medium	6.98	7.01	0.139	2.785			0.9049	Medium	6.91	6.96	0.267	5.342			0.8226	Medium	6.90	7.00	0.331	6.621			0.7516	Medium	6.96	7.01
Unbound	NUB1	8	15	QAKLTQFL	9.31	2	6	9.38	9.57	0.128	2.133			0.9207	Medium	9.47	9.55	0.104	1.734			0.9146	Medium	9.67	9.72	0.201	3.357			0.9067	Medium	9.43	9.58	0.273	4.555			0.9124	Medium	9.47	9.62	0.248	4.131			0.9243	Medium	9.72	9.74
Unbound	NUB1	9	14	AKLTQF	6.70	2	4	6.66	6.79	0.103	2.574			0.8267	Medium	6.70	6.82	0.023	0.568			0.8761	Medium	6.80	6.86	0.028	0.707			0.8584	Medium	6.77	6.83	0.100	2.508			0.8149	Medium	6.76	6.79	0.078	1.960			0.8761	Medium	6.82	6.85
Unbound	NUB1	9	15	AKLTQFL	9.23	2	5	9.38	9.45	0.090	1.801			0.9234	Medium	9.40	9.49	0.090	1.796			0.9202	Medium	9.61	9.66	0.184	3.679			0.9196	Medium	9.40	9.46	0.222	4.435			0.9044	Medium	9.43	9.49	0.214	4.276			0.9089	Medium	9.62	9.74
Unbound	NUB1	10	14	KLTQF	6.31	2	3	6.36	6.42	0.017	0.571			0.9019	High	6.37	6.44	0.001	0.027			0.8917	High	6.43	6.51	0.063	2.103			0.9011	High	6.43	6.47	0.100	3.328			0.8947	Medium	6.41	6.43	0.094	3.129			0.8917	High	6.47	6.49
Unbound	NUB1	10	15	KLTQFL	8.85	2	4	9.02	9.07	0.054	1.340			0.8655	High	9.03	9.12	0.017	0.430			0.8853	High	9.21	9.29	0.092	2.297			0.8966	High	9.03	9.12	0.128	3.206			0.8936	High	9.06	9.13	0.108	2.709			0.9006	High	9.25	9.32
Unbound	NUB1	10	16	KLTQFLR	6.74	2	5	6.83	6.89	0.105	2.096			0.9300	Medium	6.85	6.92	0.075	1.506			0.9109	Medium	6.96	7.01	0.117	2.334			0.9023	Medium	6.89	6.94	0.202	4.033			0.8433	Medium	6.84	7.00	0.180	3.610			0.8384	Medium	6.93	7.08
Unbound	NUB1	10	16	KLTQFLR	6.74	3	5	6.86	6.88	0.126	2.523			0.8212	Medium	6.86	6.90	0.151	3.027			0.8678	High	6.95	7.00	0.173	3.459			0.8772	High	6.87	7.02	0.188	3.759			0.8835	Medium	6.87	6.97	0.190	3.802			0.8862	Medium	6.99	7.04
Unbound	NUB1	11	15	LTQFL	9.60	2	3	9.68	9.88	0.074	2.461			0.9381	Medium	9.74	9.79	0.093	3.113			0.9384	Medium	9.95	9.96	0.117	3.912			0.8898	Medium	9.72	9.77	0.113	3.772			0.9030	Medium	9.71	9.88	0.122	4.064			0.9019	Medium	9.93	10.04
Unbound	NUB1	12	18	TQFLRED	6.20	2	5	6.27	6.33	0.175	3.490			0.8963	Medium	6.29	6.34	0.197	3.939			0.9010	Medium	6.35	6.39	0.390	7.799			0.8806	Medium	6.31	6.37	0.566	11.321			0.8348	Medium	6.29	6.37	0.512	10.232			0.8337	Medium	6.30	6.46
Unbound	NUB1	14	18	FLRED	4.52	2	3	4.53	4.62	0.138	4.586			0.8545	High	4.50	4.68	0.140	4.650			0.8665	High	4.53	4.66	0.316	10.540			0.8522	High	4.59	4.67	0.417	13.892			0.8486	Medium	4.50	4.80	0.407	13.582			0.8693	High	4.53	4.74
Unbound	NUB1	15	18	LRED	4.65	1	2	4.57	4.63	0.085	4.232			0.8776	Medium	4.57	4.62	0.108	5.407			0.8830	Medium	4.56	4.64	0.222	11.093			0.8596	Medium	4.51	4.76	0.425	21.241			0.7548	Medium	4.57	4.65	0.316	15.784			0.8740	Medium	4.57	4.65
Unbound	NUB1	15	22	LREDRIQL	6.98	2	6	7.09	7.16	1.813	30.213			0.9009	Medium	7.11	7.15	1.773	29.552			0.8917	Medium	7.19	7.22	1.940	32.332			0.8568	Medium	7.12	7.19	2.109	35.146			0.9036	Medium	7.13	7.21	2.028	33.792			0.8964	Medium	7.22	7.39
Unbound	NUB1	15	22	LREDRIQL	6.98	3	6	7.12	7.14	1.877	31.285			0.8654	High	7.13	7.15	1.864	31.061			0.8490	Medium	7.24	7.25	1.928	32.131			0.8498	Medium	7.09	7.24	2.148	35.795			0.8435	Medium	7.12	7.18	2.090	34.829			0.8487	Medium	7.24	7.36
Unbound	NUB1	15	36	LREDRIQLWKPPYTDENKKVGL	8.00	4	18	8.31	8.51	7.106	39.478			0.9683	High	8.30	8.51	7.094	39.411			0.9558	High	8.47	8.67	6.790	37.722			0.9462	High	8.25	8.47	8.854	49.190			0.9586	High	8.29	8.44	8.755	48.641			0.9534	High	8.43	8.73
Unbound	NUB1	15	36	LREDRIQLWKPPYTDENKKVGL	8.00	5	18	8.31	8.59	7.059	39.218			0.9531	High	8.30	8.51	7.087	39.373			0.9553	High	8.49	8.74	6.741	37.451			0.9500	High	8.26	8.60	8.815	48.975			0.9460	High	8.30	8.64	8.690	48.279			0.9493	High	8.53	8.82
Unbound	NUB1	15	36	LREDRIQLWKPPYTDENKKVGL	8.00	6	18	8.28	8.41	7.282	40.458			0.9070	Medium	8.33	8.48	7.081	39.339			0.9362	Medium	8.28	8.49	7.038	39.099			0.6576	Medium	8.26	8.44	8.906	49.476			0.9489	Medium	8.28	8.53	8.801	48.894			0.9319	Medium
Unbound	NUB1	15	40	LREDRIQLWKPPYTDENKKVGLALKD	7.84	6	22	8.16	8.25	9.061	41.186			0.9146	High	8.14	8.18	9.290	42.225			0.8713	Medium	8.34	8.42	8.600	39.090			0.8958	Medium	8.13	8.21	11.641	52.915			0.9131	Medium	8.15	8.19	11.639	52.905			0.8868	Medium	8.37	8.45
Unbound	NUB1	15	41	LREDRIQLWKPPYTDENKKVGLALKDL	9.28	5	23	9.28	9.57	9.286	40.372			0.9079	Medium	9.36	9.61	9.184	39.929			0.8978	Medium	9.50	9.89	8.764	38.104			0.8167	Medium	9.47	9.54	12.073	52.493			0.8160	Medium	9.37	9.74	11.897	51.727			0.8070	Medium	9.59	9.93
Unbound	NUB1	15	41	LREDRIQLWKPPYTDENKKVGLALKDL	9.28	6	23	9.31	9.69	9.077	39.464			0.7590	Medium	9.53	9.57	9.842	42.791			0.7818	Medium	9.74	9.81	8.804	38.279			0.8449	Medium	9.32	9.67	11.692	50.833			0.8024	Medium	9.38	9.63	11.614	50.495			0.7866	Medium	9.40	9.61
Unbound	NUB1	15	49	LREDRIQLWKPPYTDENKKVGLALKDLAKQYSDRL	10.27	5	31	10.32	10.77	10.256	33.085			0.9481	High	10.30	10.79	10.140	32.709			0.9542	High	10.64	10.67	10.586	34.150			0.8376	Medium	10.25	10.74	13.802	44.524			0.9351	High	10.25	10.74	13.669	44.094			0.9459	High	10.64	10.71
Unbound	NUB1	15	49	LREDRIQLWKPPYTDENKKVGLALKDLAKQYSDRL	10.27	6	31	10.52	10.80	10.063	32.461			0.9343	Medium	10.49	10.71	10.076	32.502			0.9155	High	10.73	11.03	9.670	31.194			0.8917	Medium	10.45	10.82	13.612	43.911			0.9179	High	10.55	10.89	13.265	42.790			0.9196	High
Unbound	NUB1	15	49	LREDRIQLWKPPYTDENKKVGLALKDLAKQYSDRL	10.27	7	31	10.52	10.71	10.167	32.797			0.9199	High	10.40	10.70	10.168	32.801			0.9270	Medium	10.68	10.95	9.878	31.866			0.9279	Medium	10.32	10.59	13.924	44.915			0.9260	Medium	10.37	10.62	13.666	44.084			0.9185	Medium	10.66	10.86
Unbound	NUB1	15	51	LREDRIQLWKPPYTDENKKVGLALKDLAKQYSDRLEC	10.54	6	33	10.46	10.96	10.808	32.751			0.8457	Medium	10.56	10.66	11.161	33.821			0.9072	High	10.73	10.82	10.765	32.621			0.8852	Medium	10.32	10.82	14.910	45.181			0.9172	High	10.35	10.84	14.839	44.967			0.9181	High	10.67	11.17
Unbound	NUB1	15	51	LREDRIQLWKPPYTDENKKVGLALKDLAKQYSDRLEC	10.54	7	33
Unbound	NUB1	18	30	DRIQLWKPPYTDE	9.17	2	9
Unbound	NUB1	18	30	DRIQLWKPPYTDE	9.17	3	9	9.26	9.32	3.332	37.027			0.9371	Medium	9.31	9.37	3.235	35.941			0.9173	Medium	9.48	9.59	3.166	35.173			0.9051	Medium	9.26	9.34	4.792	53.243			0.9313	Medium	9.26	9.45	4.732	52.580			0.9321	Medium	9.52	9.61
Unbound	NUB1	18	36	DRIQLWKPPYTDENKKVGL	8.37	3	15
Unbound	NUB1	18	36	DRIQLWKPPYTDENKKVGL	8.37	4	15	8.65	8.71	7.028	46.856			0.9562	Medium	8.64	8.71	7.020	46.799			0.9488	High	8.78	8.90	6.720	44.802			0.9561	High	8.58	8.74	8.649	57.660			0.9461	Medium	8.60	8.78	8.557	57.046			0.9505	Medium	8.83	8.96
Unbound	NUB1	18	36	DRIQLWKPPYTDENKKVGL	8.37	5	15
Unbound	NUB1	18	39	DRIQLWKPPYTDENKKVGLALK	8.01	4	18
Unbound	NUB1	18	39	DRIQLWKPPYTDENKKVGLALK	8.01	5	18	8.27	8.33	8.765	48.694			0.9094	Medium	8.25	8.33	8.814	48.964			0.9305	Medium	8.49	8.56	8.270	45.945			0.8994	Medium	7.96	8.41	10.580	58.776			0.8504	Medium	8.27	8.34	10.669	59.271			0.8715	Medium	8.50	8.61
Unbound	NUB1	18	41	DRIQLWKPPYTDENKKVGLALKDL	9.49	4	20	9.56	9.72	9.375	46.877			0.9663	Medium	9.60	9.68	9.194	45.970			0.9448	High	9.80	10.12	8.727	43.633			0.9368	Medium	9.68	9.77	11.714	58.569			0.9213	Medium	9.62	9.70	11.664	58.320			0.9235	High	9.86	9.90
Unbound	NUB1	18	41	DRIQLWKPPYTDENKKVGLALKDL	9.49	5	20	9.69	9.74	9.140	45.702			0.9205	High	9.61	9.86	9.069	45.345			0.9280	High	9.86	9.95	8.627	43.133			0.8853	Medium	9.67	9.88	11.454	57.272			0.9258	High	9.62	9.71	11.432	57.158			0.8833	Medium	10.00	10.09
Unbound	NUB1	18	41	DRIQLWKPPYTDENKKVGLALKDL	9.49	6	20	9.66	9.73	9.530	47.648			0.7801	Medium	9.73	9.78	9.582	47.911			0.7885	Medium	9.85	9.91	8.639	43.196			0.8453	Medium	9.69	9.79	11.841	59.205			0.8435	Medium	9.80	9.80	11.373	56.866			0.7777	Medium
Unbound	NUB1	19	36	RIQLWKPPYTDENKKVGL	7.86	3	14
Unbound	NUB1	19	36	RIQLWKPPYTDENKKVGL	7.86	4	14	8.18	8.26	7.318	52.272			0.8683	Medium	8.15	8.46	7.237	51.695			0.8443	Medium									8.15	8.24	9.382	67.012			0.8279	Medium	8.17	8.26	9.121	65.151			0.8397	Medium	8.28	8.58
Unbound	NUB1	19	36	RIQLWKPPYTDENKKVGL	7.86	5	14	8.18	8.28	6.834	48.811			0.8978	Medium	8.33	8.42	6.565	46.895			0.9120	Medium									8.13	8.44	8.457	60.409			0.8886	Medium	8.34	8.45	8.249	58.918			0.9008	Medium
Unbound	NUB1	19	40	RIQLWKPPYTDENKKVGLALKD	7.81	5	18	8.27	8.33	8.766	48.699			0.9096	Medium	8.25	8.33	8.814	48.968			0.9313	Medium	8.49	8.56	8.270	45.945			0.8994	Medium	8.21	8.38	10.847	60.259			0.8890	Medium	8.27	8.38	10.659	59.214			0.8744	Medium	8.50	8.61
Unbound	NUB1	19	41	RIQLWKPPYTDENKKVGLALKDL	9.25	4	19	9.33	9.50	8.934	47.018			0.9486	High	9.35	9.58	8.870	46.686			0.9567	High	9.61	9.75	8.367	44.036			0.9581	High	9.32	9.61	11.376	59.874			0.9519	High	9.39	9.64	11.222	59.065			0.9529	High	9.60	9.77
Unbound	NUB1	19	41	RIQLWKPPYTDENKKVGLALKDL	9.25	5	19	9.31	9.60	9.125	48.025			0.9105	High	9.34	9.64	9.106	47.929			0.9284	High	9.63	9.78	8.492	44.695			0.8842	High	9.34	9.52	11.454	60.285			0.9067	High	9.39	9.59	11.336	59.661			0.9516	High	9.61	9.79
Unbound	NUB1	19	41	RIQLWKPPYTDENKKVGLALKDL	9.25	6	19	9.32	9.45	9.081	47.795			0.9090	Medium	9.38	9.46	9.041	47.585			0.9015	Medium	9.59	9.73	8.706	45.824			0.8989	Medium	9.35	9.45	11.254	59.230			0.9244	High	9.41	9.45	11.588	60.991			0.8993	Medium	9.61	9.74
Unbound	NUB1	20	31	IQLWKPPYTDEN	9.03	2	8	9.14	9.23	3.105	38.814			0.9216	Medium	9.14	9.43	3.047	38.089			0.9222	Medium	9.33	9.54	2.893	36.158			0.9256	Medium	9.14	9.22	4.631	57.891			0.8893	Medium	9.19	9.30	4.471	55.890			0.9148	Medium	9.38	9.59
Unbound	NUB1	20	32	IQLWKPPYTDENK	8.01	3	9	8.59	8.64	3.339	37.101			0.8398	Medium	8.57	8.65	3.351	37.238			0.8458	Medium	8.74	8.85	3.185	35.387			0.8789	Medium	8.56	8.77	5.410	60.106			0.7867	Medium	8.58	8.75	4.848	53.867			0.8939	Medium	8.80	8.95
Unbound	NUB1	22	31	LWKPPYTDEN	7.66	2	6	7.93	8.21	2.409	40.152			0.9117	High	7.90	8.26	2.420	40.338			0.9175	High	8.09	8.30	2.217	36.957			0.9026	High	7.88	8.16	3.464	57.735			0.9284	High	7.90	8.24	3.393	56.557			0.9251	High	8.11	8.33
Unbound	NUB1	22	32	LWKPPYTDENK	6.77	2	7
Unbound	NUB1	22	32	LWKPPYTDENK	6.77	3	7	6.91	7.17	2.675	38.218			0.9460	High	6.91	7.17	2.697	38.532			0.9498	High	7.03	7.15	2.543	36.333			0.9468	High	6.93	7.16	3.750	53.577			0.9358	High	6.94	7.18	3.694	52.771			0.9512	High	7.06	7.17
Unbound	NUB1	22	33	LWKPPYTDENKK	6.06	3	8	6.30	6.41	3.245	40.567			0.9510	High	6.32	6.46	3.269	40.867			0.9328	High	6.39	6.54	3.032	37.906			0.9054	High	6.35	6.45	4.272	53.400			0.9074	High	6.33	6.49	4.209	52.618			0.9440	High	6.43	6.54
Unbound	NUB1	22	33	LWKPPYTDENKK	6.06	4	8	6.05	6.55	3.184	39.798			0.9145	Medium	6.10	6.59	3.206	40.081			0.9216	Medium	6.16	6.59	3.003	37.533			0.9164	Medium	6.14	6.40	4.216	52.696			0.9112	Medium	6.11	6.62	4.149	51.861			0.9183	Medium	6.18	6.61
Unbound	NUB1	22	35	LWKPPYTDENKKVG	6.32	4	10	6.62	6.72	4.687	46.869			0.8349	Medium	6.62	6.75	4.732	47.319			0.9411	Medium	6.72	6.82	4.463	44.629			0.9519	High	6.45	6.54	5.813	58.130			0.9036	Medium	6.65	6.72	5.748	57.484			0.8963	High	6.74	6.82
Unbound	NUB1	22	36	LWKPPYTDENKKVGL	7.46	3	11	7.71	8.14	5.329	48.449			0.9512	High	7.83	8.07	5.330	48.456			0.9497	High	8.02	8.21	5.028	45.713			0.9566	High	7.82	8.05	6.420	58.360			0.9299	High	7.84	8.07	6.344	57.671			0.9257	High	8.05	8.27
Unbound	NUB1	22	36	LWKPPYTDENKKVGL	7.46	4	11	7.73	7.99	5.296	48.149			0.8774	High	7.69	8.19	5.251	47.734			0.9011	High	7.87	8.13	5.031	45.734			0.9163	High	7.69	7.97	6.408	58.254			0.9059	High	7.71	7.96	6.337	57.610			0.8699	High	7.90	8.14
Unbound	NUB1	22	38	LWKPPYTDENKKVGLAL	8.72	4	13	8.86	8.92	6.214	47.797			0.9208	Medium	8.88	8.94	6.127	47.127			0.8777	Medium	8.92	9.23	5.740	44.153			0.9415	Medium	8.66	8.98	7.491	57.619			0.9381	Medium	8.72	9.06	7.401	56.932			0.9334	Medium	9.12	9.23
Unbound	NUB1	22	39	LWKPPYTDENKKVGLALK	7.21	3	14	7.46	7.61	6.963	49.736			0.9461	Medium	7.44	7.65	6.916	49.400			0.9363	Medium	7.59	7.77	6.701	47.866			0.9044	Medium	7.42	7.62	8.835	63.104			0.9238	Medium	7.43	7.53	8.698	62.126			0.9312	Medium	7.61	7.84
Unbound	NUB1	22	39	LWKPPYTDENKKVGLALK	7.21	4	14	7.53	7.65	6.729	48.063			0.9648	High	7.51	7.68	6.703	47.882			0.9528	High	7.65	7.84	6.451	46.076			0.9610	High	7.51	7.64	8.525	60.893			0.9346	High	7.52	7.67	8.469	60.493			0.9482	High	7.68	7.80
Unbound	NUB1	22	39	LWKPPYTDENKKVGLALK	7.21	5	14	7.42	7.73	6.961	49.719			0.9475	Medium	7.44	7.48	7.092	50.657			0.9495	High	7.70	7.84	6.681	47.724			0.9005	High	7.41	7.61	8.818	62.985			0.9378	High	7.44	7.56	8.781	62.723			0.9387	High	7.71	7.85
Unbound	NUB1	22	41	LWKPPYTDENKKVGLALKDL	9.05	3	16	9.15	9.29	7.445	46.530			0.9662	High	9.17	9.31	7.431	46.447			0.9625	High	9.39	9.50	7.109	44.428			0.9568	High	9.15	9.26	9.477	59.233			0.9564	High	9.21	9.37	9.293	58.082			0.9610	High	9.07	9.56
Unbound	NUB1	22	41	LWKPPYTDENKKVGLALKDL	9.05	4	16	9.12	9.42	7.440	46.502			0.9312	High	9.16	9.39	7.338	45.860			0.9161	High	9.32	9.78	7.046	44.038			0.8879	High	9.12	9.37	9.470	59.185			0.9163	High	9.17	9.47	9.326	58.287			0.8942	High	9.40	9.84
Unbound	NUB1	22	41	LWKPPYTDENKKVGLALKDL	9.05	5	16	9.04	9.54	7.440	46.500			0.8891	High	9.05	9.55	7.323	45.767			0.8924	High	9.36	9.71	7.045	44.032			0.8497	Medium	9.07	9.49	9.444	59.023			0.8680	High	9.16	9.40	9.366	58.534			0.8538	High	9.38	9.71
Unbound	NUB1	22	49	LWKPPYTDENKKVGLALKDLAKQYSDRL	10.43	5	24	10.29	10.51	8.685	36.189			0.9237	Medium	10.36	10.44	8.621	35.919			0.9338	Medium	10.55	10.69	8.809	36.706			0.9238	Medium	10.25	10.40	11.548	48.115			0.9152	Medium	10.31	10.46	11.332	47.217			0.9004	Medium	10.58	10.75
Unbound	NUB1	23	30	WKPPYTDE	7.31	2	4	7.37	7.50	1.640	40.990			0.9164	Medium	7.51	7.53	1.550	38.756			0.9201	Medium	7.66	7.67	1.480	37.008			0.9110	Medium	7.50	7.52	2.319	57.980			0.9041	Medium	7.51	7.57	2.328	58.210			0.9086	Medium	7.67	7.73
Unbound	NUB1	23	32	WKPPYTDENK	6.17	3	6	6.28	6.28	2.437	40.617			0.8414	Medium	6.21	6.27	2.419	40.313			0.8354	Medium	6.37	6.37	2.274	37.908			0.8444	Medium	6.28	6.36	3.266	54.434			0.9198	Medium	6.26	6.39	3.424	57.059			0.8950	Medium	6.33	6.44
Unbound	NUB1	23	36	WKPPYTDENKKVGL	7.15	4	10	6.63	6.70	4.366	43.660			0.9421	Medium	6.62	6.75	4.408	44.077			0.9411	Medium	6.72	6.81	4.143	41.434			0.9507	Medium	6.65	6.72	5.507	55.072			0.8982	Medium	6.65	6.72	5.424	54.242			0.8963	Medium	6.74	6.82
Unbound	NUB1	30	39	ENKKVGLALK	4.17	3	8	4.14	4.21	5.260	65.750			0.8616	Medium	4.11	4.18	5.256	65.695			0.8462	Medium	4.13	4.19	5.192	64.906			0.8928	Medium	4.19	4.23	6.051	75.641			0.7821	Medium	4.12	4.18	6.020	75.249			0.8284	Medium	4.12	4.27
Unbound	NUB1	30	41	ENKKVGLALKDL	7.41	3	10	7.43	7.58	4.331	43.307			0.8297	Medium	7.40	7.55	4.352	43.516			0.8542	Medium	7.55	7.66	4.225	42.253			0.8941	Medium	7.33	7.42	5.825	58.251			0.8621	Medium	7.36	7.45	5.553	55.533			0.8450	Medium	7.51	7.70
Unbound	NUB1	31	39	NKKVGLALK	3.83	2	7
Unbound	NUB1	31	39	NKKVGLALK	3.83	3	7	3.80	3.86	4.925	70.352			0.8498	Medium	3.79	3.83	4.899	69.991			0.8431	Medium	3.80	3.90	4.739	67.701			0.8134	Medium	3.88	3.91	5.803	82.906			0.8830	Medium	3.80	3.86	5.723	81.756			0.8920	Medium	3.77	3.95
Unbound	NUB1	31	41	NKKVGLALKDL	6.97	2	9
Unbound	NUB1	31	41	NKKVGLALKDL	6.97	3	9	7.08	7.15	5.024	55.817			0.8985	Medium	7.10	7.16	4.998	55.529			0.9049	Medium	7.23	7.28	4.983	55.369			0.9237	Medium	7.10	7.16	6.167	68.525			0.9180	Medium	7.11	7.17	6.063	67.367			0.9138	Medium	7.25	7.31
Unbound	NUB1	31	41	NKKVGLALKDL	6.97	4	9	7.09	7.18	4.883	54.254			0.8702	High	7.12	7.21	4.679	51.988			0.8524	Medium	7.25	7.29	4.859	53.988			0.8542	High	7.15	7.21	5.666	62.955			0.8231	Medium	7.16	7.17	5.751	63.896			0.8016	Medium	7.27	7.32
Unbound	NUB1	32	38	KKVGLAL	6.11	2	5	6.06	6.27	3.863	77.258			0.8469	Medium	6.10	6.15	3.969	79.380			0.8893	Medium	6.15	6.35	3.747	74.948			0.8366	Medium	6.15	6.40	4.284	85.686			0.8253	Medium	6.11	6.36	4.284	85.675			0.8744	Medium	6.17	6.36
Unbound	NUB1	32	39	KKVGLALK	3.76	2	6	3.70	3.75	4.303	71.714			0.8486	Medium	3.68	3.93	4.214	70.230			0.8433	Medium	3.69	3.85	4.099	68.313			0.8362	Medium	3.76	3.97	5.019	83.642			0.8920	Medium	3.75	3.76	4.889	81.484			0.8343	Medium	3.70	3.78
Unbound	NUB1	32	41	KKVGLALKDL	6.91	2	8	7.00	7.21	4.156	51.945			0.9265	Medium	7.01	7.23	4.230	52.876			0.9234	Medium	7.17	7.31	4.059	50.732			0.9083	Medium	7.04	7.16	5.350	66.873			0.9198	Medium	7.04	7.10	5.440	68.002			0.9063	Medium	7.17	7.32
Unbound	NUB1	32	41	KKVGLALKDL	6.91	3	8	7.01	7.07	4.217	52.712			0.8472	Medium	7.08	7.13	3.997	49.968			0.8274	Medium									7.07	7.14	5.139	64.232			0.7842	Medium	7.07	7.15	5.087	63.587			0.7530	Medium
Unbound	NUB1	33	39	KVGLALK	4.80	2	5	4.78	4.93	3.357	67.134			0.8234	Medium	4.77	4.94	3.347	66.943			0.8067	Medium	4.81	4.96	3.321	66.413			0.8321	Medium	4.84	5.00	4.126	82.521			0.9041	Medium	4.79	4.96	4.073	81.454			0.9057	Medium	4.81	4.99
Unbound	NUB1	34	39	VGLALK	5.91	2	4	5.86	6.03	2.785	69.631			0.8127	Medium	5.90	6.02	2.758	68.957			0.8498	Medium	5.96	5.99	2.822	70.551			0.8483	Medium	5.93	6.05	3.535	88.378			0.8489	Medium	5.92	5.99	3.482	87.047			0.8353	Medium	5.96	6.02
Unbound	NUB1	34	41	VGLALKDL	9.20	2	6	9.34	9.42	2.894	48.237			0.8931	High	9.36	9.44	2.898	48.305			0.8960	High	9.55	9.64	2.803	46.716			0.9074	High	9.33	9.43	3.819	63.648			0.8864	High	9.38	9.48	3.765	62.747			0.8991	High	9.59	9.64
Unbound	NUB1	37	49	ALKDLAKQYSDRL	8.00	2	11
Unbound	NUB1	37	49	ALKDLAKQYSDRL	8.00	3	11	8.32	8.39	1.421	12.918			0.9510	Medium	8.23	8.48	1.452	13.204			0.9438	Medium									8.20	8.48	3.008	27.343			0.9520	Medium	8.27	8.36	2.892	26.294			0.9121	Medium
Unbound	NUB1	37	49	ALKDLAKQYSDRL	8.00	4	11
Unbound	NUB1	37	51	ALKDLAKQYSDRLEC	8.35	3	13	8.56	8.64	2.492	19.171			0.9376	High	8.55	8.68	2.454	18.877			0.9307	High	8.69	8.80	2.900	22.310			0.8946	Medium	8.49	8.59	4.435	34.113			0.9286	Medium	8.55	8.59	4.430	34.073			0.9360	Medium	8.76	8.91
Unbound	NUB1	37	51	ALKDLAKQYSDRLEC	8.35	4	13	8.56	8.68	2.342	18.017			0.9010	High	8.55	8.68	2.345	18.042			0.9186	High	8.70	8.84	2.651	20.396			0.8815	Medium	8.47	8.74	4.226	32.511			0.8241	Medium	8.56	8.69	4.069	31.300			0.9065	High	8.75	8.86
Unbound	NUB1	37	53	ALKDLAKQYSDRLECCE	9.23	3	15	9.30	9.39	3.598	23.988			0.8745	Medium	9.35	9.44	3.617	24.114			0.8924	Medium	9.52	9.61	3.752	25.012			0.9075	High	9.27	9.40	5.464	36.426			0.8182	Medium	9.25	9.47	5.440	36.267			0.8473	Medium	9.56	9.58
Unbound	NUB1	40	45	DLAKQY	4.81	2	4	4.83	4.88	0.037	0.926			0.9062	Medium	4.84	4.88	0.108	2.705			0.9200	Medium	4.79	4.96	0.161	4.034			0.8930	Medium	4.81	5.03	0.270	6.759			0.8754	Medium	4.83	4.87	0.233	5.835			0.8150	Medium	4.80	4.97
Unbound	NUB1	40	48	DLAKQYSDR	4.55	2	7	4.56	4.66	1.190	17.007			0.8263	Medium	4.56	4.67	0.832	11.887			0.7804	Medium	4.60	4.62	1.082	15.458			0.7577	Medium	4.59	4.62	2.573	36.755			0.7891	Medium	4.57	4.60	3.025	43.217			0.7136	Medium	4.61	4.63
Unbound	NUB1	41	49	LAKQYSDRL	5.50	3	7	5.49	5.63	1.006	14.377			0.8567	Medium	5.49	5.59	1.097	15.673			0.8300	Medium	5.53	5.67	1.161	16.585			0.8189	Medium	5.50	5.64	1.982	28.318			0.8018	Medium	5.49	5.64	1.960	28.004			0.7735	Medium	5.55	5.67
Unbound	NUB1	41	51	LAKQYSDRLEC	6.05	2	9
Unbound	NUB1	41	51	LAKQYSDRLEC	6.05	3	9	6.08	6.12	1.599	17.769			0.9014	Medium	6.12	6.14	1.585	17.611			0.8922	Medium	6.15	6.23	1.730	19.224			0.8294	Medium	6.13	6.18	2.717	30.192			0.8447	Medium	6.11	6.16	2.652	29.466			0.8406	Medium	6.15	6.25
Unbound	NUB1	42	49	AKQYSDRL	4.73	2	6	4.76	4.83	0.571	9.518			0.8718	Medium	4.75	4.84	0.554	9.237			0.8593	Medium	4.80	4.83	0.770	12.840			0.8544	Medium	4.79	5.01	1.206	20.106			0.8213	Medium	4.76	5.04	1.173	19.554			0.8056	Medium	4.81	4.83
Unbound	NUB1	42	49	AKQYSDRL	4.73	3	6	4.74	4.79	0.598	9.963			0.8476	Medium	4.70	4.96	0.556	9.268			0.8458	Medium	4.77	4.94	0.712	11.861			0.8390	Medium	4.82	4.86	1.301	21.676			0.8441	Medium	4.74	4.98	1.206	20.099			0.9064	Medium	4.77	4.97
Unbound	NUB1	42	50	AKQYSDRLE	4.35	3	7	4.37	4.47	1.268	18.110			0.9148	High	4.37	4.52	1.282	18.307			0.9088	High	4.39	4.49	1.378	19.684			0.9032	High	4.42	4.57	1.957	27.963			0.8894	High	4.37	4.52	1.899	27.134			0.8869	High	4.40	4.48
Unbound	NUB1	42	51	AKQYSDRLEC	5.47	2	8
Unbound	NUB1	42	51	AKQYSDRLEC	5.47	3	8	5.45	5.64	1.528	19.105			0.8428	Medium	5.47	5.70	1.487	18.585			0.8339	Medium	5.58	5.61	1.685	21.062			0.8483	Medium	5.56	5.68	2.495	31.193			0.8389	Medium	5.55	5.63	2.389	29.869			0.8492	Medium	5.60	5.66
Unbound	NUB1	42	53	AKQYSDRLECCE	6.35	2	10	6.40	6.49	2.702	27.020			0.8980	High	6.39	6.62	2.628	26.283			0.8401	Medium	6.49	6.64	2.595	25.951			0.8537	High	6.46	6.53	3.472	34.724			0.8675	High	6.44	6.54	3.535	35.354			0.8221	Medium	6.52	6.62
Unbound	NUB1	42	53	AKQYSDRLECCE	6.35	3	10	6.44	6.45	2.679	26.795			0.8383	Medium	6.38	6.71	2.657	26.566			0.8434	Medium	6.53	6.56	2.598	25.979			0.8418	Medium	6.46	6.51	3.528	35.276			0.8426	Medium	6.52	6.55	3.299	32.991			0.8282	Medium	6.53	6.59
Unbound	NUB1	42	54	AKQYSDRLECCEN	5.97	2	11
Unbound	NUB1	42	54	AKQYSDRLECCEN	5.97	3	11	5.96	6.15	3.468	31.526			0.8480	Medium	6.01	6.08	3.488	31.705			0.8472	Medium	6.08	6.15	3.255	29.587			0.8324	Medium	6.01	6.20	4.325	39.322			0.8430	Medium	6.03	6.07	4.345	39.501			0.8475	Medium	6.05	6.23
Unbound	NUB1	45	49	YSDRL	5.56	2	3	5.56	5.61	0.333	11.117			0.8669	Medium	5.58	5.64	0.311	10.366			0.8246	Medium	5.63	5.67	0.426	14.210			0.8361	Medium	5.55	5.73	1.022	34.063			0.8854	Medium	5.54	5.74	0.906	30.185			0.8687	Medium	5.62	5.81
Unbound	NUB1	45	50	YSDRLE	4.99	2	4	5.00	5.06	1.105	27.633			0.9043	Medium	4.95	5.16	1.098	27.457			0.8426	Medium	5.01	5.12	1.096	27.395			0.8482	Medium	5.02	5.09	1.634	40.841			0.8857	Medium	4.99	5.13	1.555	38.874			0.8369	Medium	5.03	5.11
Unbound	NUB1	45	51	YSDRLEC	6.33	2	5	6.28	6.45	1.402	28.045			0.8371	Medium	6.30	6.52	1.414	28.285			0.8378	Medium	6.38	6.54	1.365	27.308			0.8386	Medium	6.34	6.56	2.269	45.381			0.8219	Medium	6.33	6.53	2.187	43.743			0.8356	Medium	6.44	6.50
Unbound	NUB1	46	51	SDRLEC	4.88	2	4	4.84	4.89	1.124	28.088			0.8459	Medium	4.81	4.92	1.189	29.717			0.8171	Medium	4.85	4.88	1.131	28.267			0.8316	Medium	4.81	4.99	1.813	45.335			0.8109	Medium	4.84	4.94	1.801	45.037			0.8359	Medium	4.86	4.90
Unbound	NUB1	52	61	CENEVEKVIE	7.44	2	8	7.65	7.67	1.058	13.229			0.8802	Medium	7.63	7.67	1.052	13.148			0.8814	Medium	7.77	7.85	1.065	13.314			0.8493	Medium	7.59	7.66	1.959	24.481			0.8655	Medium	7.61	7.69	1.848	23.102			0.8594	Medium	7.80	7.83
Unbound	NUB1	52	62	CENEVEKVIEE	8.27	2	9	8.52	8.62	1.110	12.337			0.9117	High	8.51	8.62	1.122	12.467			0.9181	High	8.69	8.80	1.195	13.274			0.9148	High	8.45	8.57	2.117	23.524			0.8983	High	8.50	8.58	2.093	23.252			0.9139	High	8.71	8.80
Unbound	NUB1	54	62	NEVEKVIEE	6.94	2	7	7.08	7.16	0.370	5.290			0.9123	High	7.12	7.17	0.330	4.720			0.9271	High	7.20	7.28	0.610	8.714			0.9205	High	7.05	7.15	1.338	19.111			0.9110	High	7.09	7.16	1.208	17.252			0.9380	High	7.20	7.26
Unbound	NUB1	54	64	NEVEKVIEEIR	9.78	2	9
Unbound	NUB1	54	64	NEVEKVIEEIR	9.78	3	9	9.91	9.99	1.116	12.396			0.7500	Medium	9.94	10.10	1.116	12.404			0.7804	Medium	10.13	10.38	1.182	13.129			0.7767	Medium	9.87	9.93	2.094	23.265			0.8440	Medium	9.93	9.98	2.343	26.033			0.7936	Medium	10.16	10.28
Unbound	NUB1	54	67	NEVEKVIEEIRCKA	10.61	3	12	10.80	10.87	0.592	4.935			0.9023	High	10.79	10.88	0.609	5.073			0.9110	High	11.09	11.16	0.941	7.844			0.9214	High	10.73	10.78	1.822	15.186			0.8893	Medium	10.83	10.83	1.660	13.830			0.8866	High	11.07	11.17
Unbound	NUB1	55	61	EVEKVIE	4.79	2	5	4.56	4.63	0.126	2.513			0.9100	High	4.56	4.62	0.088	1.765			0.9016	High	4.57	4.66	0.175	3.500			0.9095	High	4.60	4.69	0.532	10.648			0.9082	High	4.57	4.63	0.473	9.452			0.9072	High	4.60	4.65
Unbound	NUB1	55	62	EVEKVIEE	5.20	2	6	5.24	5.30	0.329	5.479			0.9219	High	5.24	5.30	0.319	5.319			0.9046	High	5.26	5.33	0.464	7.727			0.9203	High	5.23	5.39	0.978	16.298			0.9292	Medium	5.24	5.32	0.941	15.688			0.9253	High	5.25	5.40
Unbound	NUB1	56	62	VEKVIEE	4.55	2	5	4.56	4.63	0.114	2.285			0.9100	High	4.56	4.62	0.096	1.929			0.8856	High	4.57	4.66	0.164	3.272			0.9095	High	4.60	4.69	0.521	10.419			0.9082	High	4.58	4.63	0.460	9.194			0.9091	High	4.60	4.65
Unbound	NUB1	56	64	VEKVIEEIR	5.93	3	7	5.96	6.00	0.158	2.256			0.9256	Medium	5.99	6.01	0.204	2.921			0.9407	Medium	6.04	6.09	0.341	4.872			0.8916	Medium	6.03	6.06	0.432	6.168			0.8738	Medium	6.00	6.03	0.457	6.523			0.9023	Medium	6.06	6.10
Unbound	NUB1	58	64	KVIEEIR	4.39	2	5	4.42	4.50	0.083	1.654			0.9277	High	4.41	4.52	0.078	1.560			0.9268	High	4.41	4.58	0.180	3.598			0.9286	High	4.48	4.58	0.082	1.640			0.9269	High	4.40	4.61	0.085	1.699			0.8909	High	4.42	4.61
Unbound	NUB1	59	64	VIEEIR	5.13	2	4	5.13	5.21	0.102	2.556			0.8786	High	5.14	5.23	0.091	2.265			0.8989	High	5.15	5.25	0.185	4.629			0.8976	High	5.16	5.29	0.088	2.203			0.9084	Medium	5.14	5.25	0.092	2.301			0.8772	High	5.14	5.30
Unbound	NUB1	63	76	IRCKAIERGTGNDN	3.85	3	12	3.85	3.90	4.268	35.571			0.9125	Medium	3.79	4.08	4.338	36.149			0.8487	Medium	3.76	3.96	4.060	33.837			0.9014	Medium	3.84	4.08	5.038	41.982			0.8292	Medium	3.78	4.05	4.982	41.513			0.8409	Medium	3.77	4.08
Unbound	NUB1	63	86	IRCKAIERGTGNDNYRTTGIATIE	6.46	3	22	6.45	6.70	7.182	32.647			0.9451	High	6.46	6.73	7.256	32.981			0.9343	High	6.57	6.73	6.857	31.167			0.9306	High	6.48	6.72	8.416	38.253			0.9026	High	6.50	6.69	8.525	38.750			0.9333	High	6.60	6.81
Unbound	NUB1	65	86	CKAIERGTGNDNYRTTGIATIE	6.26	3	20	6.32	6.51	7.403	37.017			0.9588	High	6.34	6.53	7.518	37.590			0.9533	High	6.43	6.56	7.056	35.282			0.9594	High	6.35	6.64	8.595	42.977			0.9541	High	6.40	6.43	8.564	42.820			0.9453	High	6.45	6.74
Unbound	NUB1	65	86	CKAIERGTGNDNYRTTGIATIE	6.26	4	20	6.36	6.56	7.308	36.540			0.9555	High	6.35	6.58	7.418	37.091			0.9506	High	6.45	6.64	7.004	35.019			0.9555	High	6.39	6.60	8.559	42.796			0.9323	High	6.38	6.59	8.446	42.230			0.9551	High	6.46	6.70
Unbound	NUB1	66	86	KAIERGTGNDNYRTTGIATIE	6.14	4	19	6.19	6.28	7.212	37.957			0.9472	High	6.21	6.30	7.298	38.413			0.9527	High	6.29	6.39	6.900	36.316			0.9456	High	6.24	6.33	8.213	43.227			0.9447	High	6.23	6.31	8.205	43.184			0.9546	High	6.31	6.40
Unbound	NUB1	67	78	AIERGTGNDNYR	3.57	2	10	3.53	3.68	5.802	58.018			0.9093	High	3.56	3.73	5.891	58.914			0.9169	High	3.57	3.63	5.427	54.273			0.8411	Medium	3.50	3.76	6.237	62.370			0.8384	Medium	3.54	3.65	6.333	63.332			0.8443	Medium	3.53	3.63
Unbound	NUB1	67	78	AIERGTGNDNYR	3.57	3	10	3.55	3.62	5.733	57.333			0.9378	High	3.54	3.62	5.853	58.531			0.9117	Medium	3.55	3.64	5.342	53.423			0.9252	High	3.61	3.70	6.249	62.488			0.9268	Medium	3.57	3.59	6.262	62.617			0.9173	High	3.56	3.62
Unbound	NUB1	67	83	AIERGTGNDNYRTTGIA	5.34	3	15	5.35	5.43	7.678	51.186			0.9603	High	5.37	5.44	7.762	51.748			0.9487	High	5.41	5.50	7.189	47.926			0.9445	High	5.39	5.48	8.547	56.981			0.9276	High	5.37	5.46	8.469	56.460			0.9473	High	5.43	5.53
Unbound	NUB1	67	84	AIERGTGNDNYRTTGIAT	5.33	3	16	5.34	5.56	7.823	48.896			0.9582	High	5.38	5.45	7.864	49.150			0.9287	High	5.38	5.60	7.448	46.549			0.9580	High	5.37	5.54	8.700	54.372			0.9214	High	5.35	5.65	8.677	54.232			0.9484	High	5.40	5.59
Unbound	NUB1	67	86	AIERGTGNDNYRTTGIATIE	6.65	2	18	6.76	7.25	7.360	40.886			0.9540	High	6.80	7.07	7.396	41.087			0.9518	High	6.91	7.08	6.947	38.595			0.9406	High	6.80	7.08	8.398	46.658			0.9127	High	6.82	7.05	8.238	45.769			0.9385	High	6.95	7.11
Unbound	NUB1	67	86	AIERGTGNDNYRTTGIATIE	6.65	3	18	6.77	7.26	7.326	40.698			0.8819	High	6.80	7.30	7.408	41.154			0.9070	High	6.89	7.20	6.976	38.756			0.9343	High	6.79	7.28	8.283	46.019			0.9346	High	6.80	7.30	8.212	45.620			0.9407	High	6.91	7.35
Unbound	NUB1	68	77	IERGTGNDNY	4.06	2	8	4.02	4.19	4.854	60.675			0.9403	Medium	4.04	4.16	4.987	62.333			0.9377	Medium	4.06	4.11	4.477	55.960			0.9343	High	4.06	4.30	5.050	63.127			0.9243	Medium	4.02	4.26	4.979	62.241			0.9203	Medium	4.03	4.21
Unbound	NUB1	68	78	IERGTGNDNYR	3.18	2	9	3.14	3.26	5.505	61.164			0.9317	High	3.15	3.30	5.652	62.802			0.9254	High	3.13	3.30	5.134	57.046			0.8374	Medium	3.20	3.28	5.963	66.253			0.9056	High	3.16	3.33	5.786	64.289			0.8542	Medium	3.14	3.25
Unbound	NUB1	68	78	IERGTGNDNYR	3.18	3	9	3.16	3.30	5.438	60.423			0.9305	High	3.15	3.38	5.578	61.977			0.9239	High	3.11	3.30	5.089	56.546			0.9239	High	3.22	3.37	5.688	63.196			0.8787	High	3.16	3.39	5.677	63.078			0.9131	High	3.15	3.29
Unbound	NUB1	68	81	IERGTGNDNYRTTG	3.50	3	12	3.47	3.53	7.932	66.103			0.9381	High	3.48	3.54	7.993	66.607			0.9390	Medium	3.44	3.54	7.388	61.563			0.9402	High	3.51	3.63	8.205	68.374			0.9309	High	3.45	3.57	8.200	68.337			0.9189	High	3.46	3.53
Unbound	NUB1	68	83	IERGTGNDNYRTTGIA	5.10	3	14	5.09	5.25	7.426	53.045			0.9039	High	5.11	5.27	7.536	53.829			0.9426	High	5.15	5.31	7.018	50.131			0.9514	High	5.14	5.33	8.024	57.312			0.9393	High	5.12	5.29	8.025	57.320			0.9455	High	5.17	5.39
Unbound	NUB1	68	84	IERGTGNDNYRTTGIAT	5.13	3	15	5.16	5.33	7.574	50.494			0.9523	High	5.16	5.44	7.648	50.986			0.9503	High	5.18	5.35	7.151	47.673			0.9571	High	5.18	5.42	8.156	54.377			0.9419	High	5.14	5.44	8.127	54.178			0.9439	High	5.20	5.43
Unbound	NUB1	68	86	IERGTGNDNYRTTGIATIE	6.56	2	17	6.65	6.89	7.036	41.387			0.9517	High	6.69	7.07	7.120	41.882			0.9595	High	6.79	7.01	6.646	39.093			0.9346	High	6.72	6.97	7.748	45.579			0.9218	High	6.68	6.94	7.652	45.011			0.9213	High	6.82	7.00
Unbound	NUB1	68	86	IERGTGNDNYRTTGIATIE	6.56	3	17	6.67	6.86	6.986	41.095			0.8683	High	6.68	7.06	7.068	41.576			0.8887	High	6.76	6.98	6.606	38.859			0.9375	High	6.69	6.96	7.625	44.852			0.9370	High	6.69	6.96	7.581	44.595			0.9322	High	6.79	7.00
Unbound	NUB1	70	84	RGTGNDNYRTTGIAT	4.75	3	13	4.79	4.83	6.220	47.848			0.9235	High	4.78	4.85	6.293	48.407			0.9294	Medium	4.84	4.87	6.016	46.276			0.9137	Medium	4.81	4.88	6.721	51.701			0.9207	Medium	4.80	4.84	6.703	51.558			0.9124	Medium	4.83	4.88
Unbound	NUB1	70	86	RGTGNDNYRTTGIATIE	6.38	3	15	6.46	6.60	5.682	37.878			0.9374	High	6.48	6.66	5.730	38.199			0.9383	High	6.57	6.71	5.406	36.041			0.9634	High	6.51	6.68	6.202	41.350			0.9487	High	6.50	6.66	6.188	41.250			0.9497	High	6.59	6.74
Unbound	NUB1	71	86	GTGNDNYRTTGIATIE	6.97	2	14	7.06	7.32	5.386	38.469			0.9616	High	7.05	7.32	5.452	38.942			0.9585	High	7.20	7.39	5.165	36.893			0.9249	High	7.05	7.28	5.916	42.258			0.9435	High	7.07	7.34	5.929	42.351			0.9450	High	7.22	7.41
Unbound	NUB1	76	86	NYRTTGIATIE	6.83	2	9	6.95	7.05	3.158	35.083			0.9377	High	6.96	7.08	3.209	35.650			0.9200	High	7.08	7.19	3.183	35.371			0.9367	High	6.98	7.06	3.613	40.145			0.9366	High	6.98	7.08	3.611	40.125			0.9028	High	7.10	7.20
Unbound	NUB1	77	84	YRTTGIAT	4.71	2	6	4.69	4.92	2.373	39.543			0.8843	Medium	4.71	5.00	2.307	38.450			0.8226	Medium	4.75	4.82	2.413	40.220			0.9080	Medium	4.73	4.89	2.792	46.540			0.8250	Medium	4.74	4.81	2.786	46.428			0.8337	Medium	4.75	4.83
Unbound	NUB1	77	86	YRTTGIATIE	6.65	2	8	6.74	6.86	2.303	28.786			0.8966	High	6.76	6.91	2.316	28.954			0.8622	High	6.86	6.96	2.342	29.280			0.9229	High	6.78	6.87	2.721	34.007			0.9362	High	6.77	6.88	2.696	33.705			0.8782	High	6.87	6.98
Unbound	NUB1	78	86	RTTGIATIE	5.93	2	7	5.99	6.03	1.525	21.789			0.9251	Medium	5.99	6.05	1.580	22.579			0.9203	Medium	6.05	6.11	1.579	22.550			0.9157	Medium	5.86	6.14	2.052	29.317			0.9285	Medium	5.82	6.12	2.049	29.276			0.9343	Medium	5.85	6.15
Unbound	NUB1	85	94	IEVFLPPRLK	8.44	3	6	8.64	8.67	3.443	57.389			0.9052	Medium	8.59	8.82	3.412	56.866			0.9027	Medium	8.38	8.87	3.546	59.096			0.8961	Medium	8.61	8.70	3.541	59.018			0.8707	Medium	8.51	9.00	3.634	60.570			0.8452	Medium
Unbound	NUB1	85	100	IEVFLPPRLKKDRKNL	6.87	3	12
Unbound	NUB1	85	100	IEVFLPPRLKKDRKNL	6.87	4	12	6.73	6.98	5.102	42.515			0.9558	High	6.75	7.01	5.111	42.592			0.9565	High	6.88	7.13	4.867	40.562			0.9599	High	6.78	7.06	5.983	49.856			0.9450	High	6.78	7.03	5.953	49.610			0.9464	High	6.90	7.18
Unbound	NUB1	85	100	IEVFLPPRLKKDRKNL	6.87	5	12	6.73	6.89	5.133	42.777			0.9462	Medium	6.76	6.88	5.200	43.336			0.9471	Medium	6.85	7.09	4.932	41.104			0.9461	Medium	6.81	7.09	5.933	49.443			0.9446	Medium	6.78	6.96	6.027	50.222			0.9435	Medium	6.88	7.03
Unbound	NUB1	85	101	IEVFLPPRLKKDRKNLL	7.71	4	13	7.98	8.11	4.660	35.844			0.9326	High	7.96	8.09	4.659	35.842			0.9437	High	8.13	8.28	4.507	34.669			0.9376	High	7.97	8.10	5.211	40.088			0.9148	High	7.98	8.10	5.197	39.975			0.9322	High	8.18	8.29
Unbound	NUB1	85	101	IEVFLPPRLKKDRKNLL	7.71	5	13	8.02	8.09	4.566	35.121			0.9033	Medium	7.98	8.04	4.774	36.724			0.9021	Medium	8.16	8.26	4.414	33.952			0.9156	Medium	7.96	8.13	4.744	36.493			0.8251	Medium	7.95	8.09	4.543	34.944			0.7911	Medium	8.15	8.27
Unbound	NUB1	87	91	VFLPP	7.97	1	1	8.06	8.22	0.783	78.272			0.9402	High	8.05	8.22	0.762	76.237			0.9423	High	8.18	8.32	0.779	77.885			0.9338	High	8.04	8.19	0.941	94.130			0.9253	High	8.05	8.20	0.942	94.189			0.9437	High	8.20	8.33
Unbound	NUB1	87	92	VFLPPR	6.12	2	2	6.18	6.26	1.607	80.336			0.8643	Medium	6.18	6.40	1.649	82.460			0.8963	High	6.21	6.55	1.604	80.211			0.8979	High	6.18	6.58	1.809	90.470			0.8866	High	6.17	6.54	1.799	89.965			0.8882	High	6.27	6.43
Unbound	NUB1	87	93	VFLPPRL	8.94	2	3	9.09	9.42	2.602	86.741			0.9231	High	9.09	9.41	2.603	86.775			0.8628	High	9.30	9.54	2.540	84.668			0.9207	High	9.09	9.34	2.758	91.929			0.9179	High	9.15	9.39	2.743	91.442			0.9272	High	9.36	9.59
Unbound	NUB1	87	94	VFLPPRLK	6.79	2	4	6.95	6.98	3.387	84.676			0.9354	Medium	6.93	7.01	3.423	85.570			0.9380	Medium	7.06	7.10	3.342	83.547			0.9350	Medium	6.92	7.09	3.566	89.149			0.9373	Medium	6.93	7.26	3.520	87.993			0.9351	Medium	7.04	7.32
Unbound	NUB1	87	94	VFLPPRLK	6.79	3	4	6.89	7.00	3.442	86.056			0.8642	High	6.91	7.00	3.455	86.373			0.8643	High	7.03	7.27	3.325	83.116			0.8811	Medium	6.92	7.13	3.568	89.197			0.8928	Medium	6.92	7.25	3.549	88.728			0.8921	High	7.05	7.28
Unbound	NUB1	87	96	VFLPPRLKKD	5.78	2	6	5.83	5.90	4.509	75.154			0.9303	Medium	5.81	6.01	4.614	76.905			0.9096	Medium	5.89	6.04	4.328	72.132			0.9212	Medium	5.87	6.03	4.772	79.531			0.8862	Medium	5.89	5.94	4.666	77.768			0.9077	Medium	5.95	6.01
Unbound	NUB1	87	96	VFLPPRLKKD	5.78	3	6	5.79	6.14	4.459	74.317			0.9214	Medium	5.86	5.99	4.443	74.045			0.9227	High	5.93	6.03	4.240	70.674			0.8795	Medium	5.89	5.98	4.635	77.248			0.8994	Medium	5.88	6.00	4.598	76.641			0.9212	Medium	5.94	6.04
Unbound	NUB1	87	96	VFLPPRLKKD	5.78	4	6	5.83	5.93	4.434	73.902			0.8817	High	5.85	5.92	4.449	74.156			0.8732	High	5.91	6.02	4.246	70.773			0.8862	High	5.87	5.95	4.670	77.838			0.9205	High	5.85	5.97	4.612	76.859			0.9034	High	5.93	6.05
Unbound	NUB1	87	97	VFLPPRLKKDR	5.19	4	7	5.17	5.24	4.336	61.943			0.9202	Medium	5.13	5.32	4.385	62.649			0.9196	Medium	5.13	5.32	4.315	61.648			0.9215	Medium	5.22	5.30	4.425	63.213			0.9172	Medium	5.20	5.30	4.499	64.266			0.9090	Medium	5.23	5.31
Unbound	NUB1	87	98	VFLPPRLKKDRK	4.41	4	8	4.42	4.53	4.956	61.947			0.8628	High	4.42	4.53	5.035	62.939			0.8931	High	4.44	4.55	4.811	60.141			0.9253	High	4.50	4.58	5.204	65.045			0.8915	High	4.46	4.54	5.224	65.303			0.9198	High	4.47	4.55
Unbound	NUB1	87	98	VFLPPRLKKDRK	4.41	5	8	4.37	4.77	4.863	60.791			0.8941	High	4.39	4.74	4.969	62.110			0.9258	High	4.43	4.71	4.717	58.967			0.8949	High	4.47	4.63	5.161	64.510			0.8794	High	4.44	4.74	5.118	63.972			0.9122	High	4.48	4.57
Unbound	NUB1	87	99	VFLPPRLKKDRKN	4.41	3	9
Unbound	NUB1	87	99	VFLPPRLKKDRKN	4.41	4	9	4.41	4.49	5.269	58.547			0.9033	Medium	4.40	4.46	5.291	58.788			0.9088	Medium	4.40	4.54	5.020	55.779			0.9141	Medium	4.48	4.62	5.447	60.527			0.9109	Medium	4.41	4.60	5.537	61.518			0.9063	Medium	4.43	4.59
Unbound	NUB1	87	100	VFLPPRLKKDRKNL	5.32	2	10	5.36	5.67	5.106	51.059			0.9259	High	5.35	5.59	5.295	52.947			0.9118	High	5.43	5.52	5.158	51.582			0.8898	Medium	5.44	5.54	5.711	57.106			0.8675	Medium	5.35	5.59	5.839	58.391			0.8760	Medium	5.50	5.53
Unbound	NUB1	87	100	VFLPPRLKKDRKNL	5.32	3	10	5.33	5.60	5.054	50.535			0.9602	High	5.37	5.54	5.121	51.207			0.9573	High	5.41	5.59	4.846	48.462			0.9646	High	5.43	5.66	5.657	56.573			0.9203	High	5.40	5.60	5.635	56.347			0.9163	High	5.44	5.64
Unbound	NUB1	87	100	VFLPPRLKKDRKNL	5.32	4	10	5.31	5.80	5.071	50.710			0.7557	Medium	5.33	5.82	5.124	51.243			0.7722	Medium	5.39	5.69	4.864	48.638			0.8500	High	5.41	5.85	5.669	56.693			0.8290	Medium	5.37	5.85	5.657	56.566			0.8386	Medium	5.43	5.77
Unbound	NUB1	87	100	VFLPPRLKKDRKNL	5.32	5	10	5.33	5.68	5.071	50.708			0.8164	Medium	5.34	5.72	5.111	51.114			0.8248	Medium	5.39	5.58	4.899	48.989			0.8508	High	5.41	5.80	5.669	56.688			0.8538	High	5.38	5.56	5.712	57.121			0.8640	High	5.43	5.72
Unbound	NUB1	87	101	VFLPPRLKKDRKNLL	6.61	4	11	6.74	6.91	4.727	42.977			0.9424	High	6.76	6.97	4.794	43.586			0.9519	High	6.88	7.05	4.519	41.085			0.9576	High	6.80	6.99	5.392	49.020			0.9244	High	6.83	7.07	5.302	48.196			0.9558	High	6.91	7.06
Unbound	NUB1	87	101	VFLPPRLKKDRKNLL	6.61	5	11	6.69	7.01	4.765	43.314			0.9520	Medium	6.74	6.81	4.950	45.002			0.9456	Medium	6.93	6.95	4.576	41.602			0.9346	High	6.77	7.04	5.378	48.887			0.9359	Medium	6.78	7.05	5.349	48.625			0.9457	Medium	6.94	7.04
Unbound	NUB1	87	102	VFLPPRLKKDRKNLLE	6.60	3	12	6.72	6.78	5.241	43.674			0.9402	High	6.73	6.80	5.361	44.677			0.9483	High	6.84	6.92	5.064	42.201			0.9354	High	6.76	7.12	5.933	49.440			0.9479	Medium	6.76	7.11	5.945	49.538			0.9577	Medium	6.86	7.20
Unbound	NUB1	87	102	VFLPPRLKKDRKNLLE	6.60	4	12	6.73	6.98	5.102	42.515			0.9558	High	6.75	7.01	5.111	42.592			0.9565	High	6.88	7.13	4.867	40.562			0.9599	High	6.78	7.06	5.983	49.856			0.9450	High	6.78	7.03	5.953	49.610			0.9464	High	6.90	7.18
Unbound	NUB1	87	105	VFLPPRLKKDRKNLLETRL	7.30	3	15
Unbound	NUB1	87	105	VFLPPRLKKDRKNLLETRL	7.30	4	15	7.47	7.52	7.347	48.978			0.7214	Medium	7.49	7.85	6.470	43.134			0.9433	Medium	7.69	7.77	6.309	42.061			0.9386	High	7.58	7.66	7.624	50.827			0.9312	Medium	7.61	7.67	7.658	51.053			0.9337	Medium	7.74	7.80
Unbound	NUB1	87	105	VFLPPRLKKDRKNLLETRL	7.30	5	15	7.55	7.65	6.471	43.143			0.9568	Medium	7.53	7.63	6.480	43.203			0.9519	Medium	7.67	7.90	6.210	41.403			0.9441	Medium	7.56	7.75	7.500	49.997			0.9594	Medium	7.58	7.76	7.430	49.531			0.9515	Medium	7.77	7.97
Unbound	NUB1	87	105	VFLPPRLKKDRKNLLETRL	7.30	6	15	7.55	7.65	6.350	42.333			0.9110	High	7.48	7.88	6.310	42.066			0.9312	Medium	7.70	7.85	6.182	41.212			0.9471	High	7.60	7.73	7.422	49.479			0.9250	High	7.60	7.75	7.394	49.295			0.9101	High	7.72	7.92
Unbound	NUB1	88	98	FLPPRLKKDRK	4.44	3	7	4.46	4.51	4.602	65.741			0.9199	Medium	4.42	4.47	4.775	68.218			0.9305	Medium	4.45	4.65	4.373	62.467			0.9201	Medium	4.53	4.59	4.653	66.470			0.9065	Medium	4.51	4.55	4.759	67.987			0.8707	Medium	4.45	4.66
Unbound	NUB1	88	98	FLPPRLKKDRK	4.44	4	7	4.43	4.53	4.544	64.914			0.9301	Medium	4.43	4.53	4.646	66.374			0.9048	Medium	4.44	4.65	4.398	62.823			0.9198	Medium	4.50	4.72	4.745	67.787			0.9161	Medium	4.46	4.68	4.769	68.124			0.9213	Medium	4.46	4.67
Unbound	NUB1	88	100	FLPPRLKKDRKNL	4.77	3	9	4.80	4.88	4.457	49.520			0.9413	Medium	4.80	4.90	4.554	50.603			0.9325	Medium	4.87	4.95	4.277	47.526			0.9410	Medium	4.89	4.92	5.025	55.830			0.9229	Medium	4.89	4.93	4.915	54.609			0.9252	Medium	4.90	4.93
Unbound	NUB1	88	100	FLPPRLKKDRKNL	4.77	4	9	4.80	4.88	4.422	49.138			0.9111	High	4.80	4.89	4.553	50.587			0.9037	High	4.83	4.92	4.269	47.438			0.9086	High	4.89	4.99	4.719	52.435			0.8430	Medium	4.83	4.90	4.937	54.852			0.9064	High	4.85	4.92
Unbound	NUB1	88	100	FLPPRLKKDRKNL	4.77	5	9	4.85	4.98	4.235	47.052			0.9171	Medium	4.85	5.01	4.363	48.475			0.9153	Medium	4.89	4.99	4.118	45.754			0.9322	Medium	4.77	4.97	4.851	53.904			0.9172	Medium	4.88	4.98	4.725	52.504			0.9284	Medium	4.81	5.02
Unbound	NUB1	89	100	LPPRLKKDRKNL	5.36	3	9	5.32	5.54	4.556	50.628			0.9373	Medium	5.34	5.57	4.586	50.961			0.9484	Medium	5.48	5.52	4.300	47.775			0.9255	High	5.48	5.50	5.124	56.932			0.9040	High	5.46	5.50	5.028	55.871			0.9292	High	5.51	5.55
Unbound	NUB1	99	105	NLLETRL	8.78	2	5	8.78	9.06	2.789	55.771			0.9157	Medium	8.50	8.57	2.855	57.101			0.8062	Medium	8.61	8.82	2.904	58.071			0.8179	Medium	8.45	8.58	2.850	57.006			0.8201	Medium	8.47	8.57	2.862	57.243			0.8155	Medium	8.65	8.87
Unbound	NUB1	100	106	LLETRLH	5.10	2	5	5.09	5.14	1.610	32.192			0.7808	Medium	5.11	5.15	1.461	29.226			0.8042	Medium	5.14	5.17	1.489	29.783			0.8019	Medium	5.17	5.20	1.666	33.321			0.7653	Medium	5.08	5.15	1.727	34.550			0.8153	Medium	5.12	5.18
Unbound	NUB1	101	105	LETRL	5.58	2	3	5.58	5.75	1.765	58.830			0.8569	Medium	5.59	5.77	1.781	59.374			0.8536	High	5.65	5.75	1.726	57.549			0.8621	High	5.62	5.82	1.771	59.017			0.8668	High	5.60	5.78	1.769	58.981			0.8408	Medium	5.67	5.73
Unbound	NUB1	101	112	LETRLHITGREL	6.76	3	10	6.90	6.98	1.510	15.099			0.9514	High	6.93	7.02	1.506	15.061			0.9489	High	7.02	7.14	1.634	16.341			0.9082	High	6.93	7.01	1.746	17.457			0.9379	High	6.95	7.01	1.733	17.333			0.8841	High	7.05	7.13
Unbound	NUB1	101	112	LETRLHITGREL	6.76	4	10	6.89	6.96	1.640	16.404			0.9424	Medium	6.91	7.00	1.610	16.105			0.9496	Medium	7.03	7.13	1.693	16.932			0.9213	Medium	6.91	7.04	1.767	17.668			0.9306	Medium	6.95	7.01	1.750	17.497			0.8996	Medium	7.06	7.10
Unbound	NUB1	101	117	LETRLHITGRELRSKIA	6.38	4	15	6.47	6.68	1.523	10.153			0.9362	Medium	6.49	6.71	1.426	9.504			0.9448	Medium	6.57	6.63	1.720	11.470			0.9565	Medium	6.53	6.59	1.687	11.248			0.9360	Medium	6.53	6.74	1.602	10.677			0.9277	Medium	6.61	6.77
Unbound	NUB1	102	110	ETRLHITGR	4.24	3	7	4.17	4.36	1.412	20.168			0.8479	Medium	4.18	4.23	1.499	21.413			0.8347	Medium									4.23	4.37	1.610	23.002			0.8360	Medium	4.19	4.26	1.601	22.874			0.8303	Medium
Unbound	NUB1	103	110	TRLHITGR	3.72	3	6	3.69	3.94	0.913	15.219			0.8028	Medium	3.66	3.86	0.926	15.440			0.8686	Medium	3.65	3.99	0.968	16.127			0.8443	Medium	3.70	3.89	1.091	18.176			0.8262	Medium	3.73	3.78	1.044	17.394			0.8218	Medium	3.72	3.76
Unbound	NUB1	103	112	TRLHITGREL	5.82	3	8	5.86	5.92	0.772	9.648			0.9208	High	5.86	5.96	0.793	9.913			0.9095	High	5.96	6.02	0.887	11.088			0.8978	High	5.93	6.00	0.922	11.519			0.8991	High	5.91	5.98	0.895	11.182			0.8910	High	5.98	6.05
Unbound	NUB1	103	115	TRLHITGRELRSK	4.24	4	11	4.23	4.28	0.997	9.065			0.9345	High	4.26	4.32	1.001	9.098			0.9288	Medium	4.23	4.38	1.085	9.864			0.9459	Medium	4.32	4.35	1.229	11.170			0.8425	Medium	4.23	4.40	1.054	9.578			0.9341	Medium	4.23	4.40
Unbound	NUB1	103	115	TRLHITGRELRSK	4.24	5	11	4.25	4.33	0.848	7.711			0.9063	Medium	4.24	4.33	0.888	8.075			0.8414	Medium	4.27	4.29	1.016	9.235			0.9109	Medium	4.19	4.56	1.072	9.749			0.8600	Medium	4.29	4.37	0.960	8.728			0.9085	Medium	4.24	4.50
Unbound	NUB1	106	112	HITGREL	4.16	2	5	4.25	4.30	0.196	3.924			0.8741	High	4.23	4.30	0.191	3.824			0.9018	High	4.22	4.36	0.289	5.776			0.8907	High	4.31	4.34	0.326	6.513			0.9001	High	4.22	4.41	0.314	6.284			0.8396	Medium	4.23	4.38
Unbound	NUB1	106	117	HITGRELRSKIA	4.71	2	10	4.71	4.78	0.341	3.414			0.8969	Medium	4.67	4.73	0.299	2.986			0.8180	Medium	4.71	4.85	0.355	3.555			0.7339	Medium	4.72	4.86	0.501	5.009			0.7255	Medium	4.86	4.90	0.336	3.360			0.7568	Medium	4.73	4.83
Unbound	NUB1	106	117	HITGRELRSKIA	4.71	3	10	4.74	4.77	0.231	2.314			0.9045	Medium	4.75	4.79	0.199	1.994			0.9424	Medium	4.77	4.85	0.399	3.994			0.9204	Medium	4.81	4.89	0.387	3.866			0.9396	Medium	4.81	4.90	0.367	3.669			0.8934	Medium	4.82	4.84
Unbound	NUB1	106	117	HITGRELRSKIA	4.71	4	10	4.71	4.80	0.231	2.307			0.9242	High	4.72	4.79	0.281	2.808			0.9150	High	4.75	4.89	0.431	4.314			0.9178	High	4.81	4.90	0.393	3.928			0.8943	High	4.82	4.88	0.344	3.436			0.8958	High	4.79	4.89
Unbound	NUB1	106	124	HITGRELRSKIAETFGLQE	9.67	3	17	9.74	9.84	1.801	10.597			0.9606	High	9.80	9.90	1.816	10.680			0.9600	High	9.98	10.11	2.154	12.671			0.9611	High	9.76	9.91	2.381	14.008			0.9632	High	9.85	9.96	2.351	13.832			0.9464	High	10.02	10.15
Unbound	NUB1	106	124	HITGRELRSKIAETFGLQE	9.67	4	17	9.73	9.90	1.888	11.104			0.9563	High	9.80	9.95	1.849	10.874			0.8842	High	10.00	10.17	2.209	12.991			0.9602	High	9.82	9.93	2.423	14.253			0.9587	High	9.88	10.01	2.357	13.867			0.9534	High	10.05	10.17
Unbound	NUB1	106	125	HITGRELRSKIAETFGLQEN	9.52	3	18	9.57	9.76	2.278	12.655			0.9555	High	9.61	9.86	2.307	12.817			0.9722	High	9.82	10.07	2.543	14.129			0.9675	High	9.64	9.81	2.865	15.915			0.9655	High	9.71	9.88	2.814	15.631			0.9734	High	9.89	10.03
Unbound	NUB1	106	125	HITGRELRSKIAETFGLQEN	9.52	4	18	9.57	9.93	2.288	12.709			0.9241	Medium	9.75	9.87	2.202	12.231			0.9643	Medium	9.84	10.16	2.561	14.230			0.9619	Medium	9.70	9.95	2.796	15.532			0.9662	High	9.76	9.98	2.787	15.483			0.9618	High	9.91	9.95
Unbound	NUB1	107	112	ITGREL	4.90	2	4	4.89	5.10	0.221	5.529			0.8219	Medium	4.89	5.16	0.227	5.683			0.8431	Medium	4.92	5.10	0.287	7.163			0.8723	High	4.94	5.20	0.367	9.177			0.8565	High	4.91	5.16	0.354	8.845			0.8519	High	4.92	5.12
Unbound	NUB1	107	122	ITGRELRSKIAETFGL	10.84	3	14	10.96	11.42	0.561	4.009			0.9669	High	10.96	11.38	0.554	3.957			0.9664	High	11.25	11.40	1.026	7.327			0.9626	High	10.92	11.29	1.003	7.161			0.9507	High	10.99	11.19	1.005	7.177			0.9515	High	11.29	11.54
Unbound	NUB1	113	120	RSKIAETF	5.79	2	6	5.82	5.87	0.054	0.908			0.9358	High	5.83	5.89	0.070	1.160			0.9180	High	5.89	5.96	0.185	3.077			0.8756	High	5.89	5.93	0.069	1.154			0.8928	High	5.85	5.91	0.079	1.309			0.8900	High	5.88	5.96
Unbound	NUB1	113	120	RSKIAETF	5.79	3	6	5.78	5.98	0.079	1.310			0.8084	Medium	5.83	5.86	0.085	1.412			0.9140	Medium	5.87	5.93	0.222	3.697			0.8287	Medium	5.84	6.08	0.132	2.197			0.8420	Medium	5.85	5.88	0.110	1.839			0.8470	Medium	5.86	6.06
Unbound	NUB1	113	122	RSKIAETFGL	8.61	2	8	8.81	8.84	0.281	3.514			0.9321	High	8.80	8.86	0.296	3.697			0.9320	High	8.96	9.09	0.522	6.524			0.8780	Medium	8.79	8.84	0.688	8.601			0.9408	High	8.82	8.89	0.687	8.584			0.9151	High	9.03	9.06
Unbound	NUB1	113	124	RSKIAETFGLQE	7.94	2	10	8.26	8.32	1.660	16.605			0.9661	Medium	8.23	8.29	1.690	16.896			0.9593	Medium	8.40	8.44	1.871	18.712			0.9470	Medium	8.17	8.46	2.020	20.201			0.9604	Medium	8.18	8.50	2.023	20.232			0.9634	Medium	8.38	8.78
Unbound	NUB1	113	124	RSKIAETFGLQE	7.94	3	10	8.24	8.40	1.655	16.553			0.9325	High	8.21	8.40	1.682	16.816			0.9405	High	8.38	8.52	1.776	17.756			0.9326	High	8.19	8.35	2.050	20.505			0.9431	High	8.22	8.38	1.998	19.976			0.9372	High	8.41	8.55
Unbound	NUB1	116	124	IAETFGLQE	8.61	2	7	8.82	8.90	2.026	28.949			0.8204	Medium	8.81	8.95	1.950	27.851			0.8293	Medium	9.00	9.07	1.882	26.879			0.8874	Medium	8.79	8.86	2.643	37.761			0.7945	Medium	8.83	8.92	2.474	35.338			0.8455	Medium	9.04	9.10
Unbound	NUB1	116	125	IAETFGLQEN	8.06	2	8	8.31	8.39	2.302	28.775			0.9205	Medium	8.30	8.39	2.283	28.537			0.9343	Medium	8.46	8.51	2.346	29.319			0.8950	Medium	8.26	8.48	2.640	33.000			0.9330	Medium	8.28	8.55	2.614	32.673			0.9300	Medium	8.47	8.55
Unbound	NUB1	118	124	ETFGLQE	7.92	2	5	8.13	8.26	1.417	28.333			0.8493	Medium	8.12	8.31	1.487	29.743			0.8441	Medium	8.16	8.46	1.428	28.553			0.8379	Medium	8.12	8.20	1.817	36.331			0.8340	Medium	8.12	8.23	1.826	36.516			0.8451	Medium	8.31	8.38
Unbound	NUB1	119	122	TFGL	9.27	1	2	9.10	9.38	0.082	4.092			0.8827	High	9.15	9.19	0.089	4.447			0.8765	High	9.32	9.36	0.133	6.640			0.8752	High	9.13	9.17	0.385	19.250			0.8545	High	9.13	9.20	0.408	20.379			0.8635	High	9.29	9.42
Unbound	NUB1	119	124	TFGLQE	7.75	2	4	7.92	8.19	1.195	29.864			0.8147	Medium	7.95	7.98	1.233	30.827			0.8877	Medium	8.04	8.20	1.164	29.088			0.8259	Medium	7.89	8.13	1.543	38.584			0.8303	Medium	7.90	8.15	1.545	38.616			0.8296	Medium	8.05	8.22
Unbound	NUB1	123	128	QENYIK	4.47	2	4	4.39	4.70	0.467	11.665			0.8896	Medium	4.39	4.75	0.513	12.829			0.8464	Medium	4.42	4.63	0.480	11.996			0.8886	Medium	4.46	4.72	0.693	17.325			0.8840	Medium	4.42	4.59	0.651	16.278			0.8894	Medium	4.43	4.67
Unbound	NUB1	126	152	YIKIVINKKQLQLGKTLEEQGVAHNVK	7.44	5	25	7.67	7.79	6.126	24.504			0.8984	Medium	7.67	7.74	6.134	24.535			0.9103	Medium	7.88	7.93	6.215	24.861			0.8886	Medium	7.69	7.73	8.232	32.926			0.8504	Medium	7.67	7.80	8.257	33.029			0.8370	Medium	7.86	7.97
Unbound	NUB1	126	152	YIKIVINKKQLQLGKTLEEQGVAHNVK	7.44	6	25	7.69	7.74	6.379	25.518			0.8371	Medium	7.72	7.74	6.165	24.658			0.8409	Medium	7.92	7.99	5.947	23.789			0.8217	Medium	7.66	7.73	8.340	33.358			0.7982	Medium	7.69	7.73	8.334	33.337			0.8532	Medium	7.78	8.08
Unbound	NUB1	126	153	YIKIVINKKQLQLGKTLEEQGVAHNVKA	7.50	4	26
Unbound	NUB1	126	153	YIKIVINKKQLQLGKTLEEQGVAHNVKA	7.50	5	26	7.79	7.87	6.121	23.543			0.9371	High	7.75	7.85	6.110	23.500			0.9262	High	7.94	8.04	6.341	24.387			0.9503	High	7.75	7.83	8.302	31.931			0.9320	High	7.76	7.86	8.016	30.832			0.9289	High	8.00	8.05
Unbound	NUB1	126	153	YIKIVINKKQLQLGKTLEEQGVAHNVKA	7.50	6	26	7.81	7.86	5.450	20.963			0.8384	Medium	7.77	7.82	5.676	21.832			0.8285	Medium	8.00	8.08	5.865	22.558			0.9371	Medium									7.79	7.89	7.536	28.984			0.9000	Medium	8.02	8.11
Unbound	NUB1	127	132	IKIVIN	6.68	2	4	6.78	6.80	1.026	25.648			0.8490	Medium	6.79	6.81	1.010	25.262			0.8448	Medium	6.82	6.99	1.008	25.195			0.8361	Medium	6.81	6.82	1.438	35.953			0.8272	Medium	6.78	6.82	1.498	37.461			0.8289	Medium	6.88	6.95
Unbound	NUB1	127	142	IKIVINKKQLQLGKTL	7.39	3	14	7.65	7.77	4.020	28.717			0.8727	Medium									7.80	7.89	4.059	28.996			0.8615	Medium	7.59	7.77	5.249	37.494			0.8729	Medium	7.65	7.70	5.236	37.403			0.8461	Medium	7.84	7.92
Unbound	NUB1	127	142	IKIVINKKQLQLGKTL	7.39	4	14	7.57	7.84	3.957	28.264			0.8384	Medium	7.60	7.75	3.933	28.091			0.8717	Medium	7.76	7.93	3.994	28.530			0.8383	Medium	7.59	7.77	5.115	36.532			0.8671	Medium	7.61	7.79	5.159	36.847			0.8302	Medium	7.80	8.01
Unbound	NUB1	129	136	IVINKKQL	5.30	2	6	5.30	5.47	1.971	32.856			0.9352	Medium	5.31	5.52	1.990	33.172			0.9349	Medium	5.41	5.47	1.919	31.988			0.9019	Medium	5.40	5.49	2.324	38.728			0.9225	Medium	5.39	5.44	2.270	37.840			0.9176	Medium	5.37	5.54
Unbound	NUB1	129	136	IVINKKQL	5.30	3	6	5.32	5.38	1.979	32.980			0.8705	High	5.33	5.41	1.975	32.919			0.8496	Medium	5.37	5.45	1.914	31.906			0.8852	High	5.36	5.53	2.260	37.669			0.8471	Medium	5.33	5.51	2.217	36.944			0.8423	Medium	5.39	5.45
Unbound	NUB1	129	139	IVINKKQLQLG	6.83	2	9
Unbound	NUB1	129	139	IVINKKQLQLG	6.83	3	9	6.99	7.06	3.860	42.887			0.8835	Medium	7.00	7.09	3.883	43.142			0.9187	Medium	7.13	7.19	3.793	42.142			0.9063	Medium	7.00	7.05	4.285	47.609			0.9241	Medium	6.95	7.14	4.251	47.234			0.9001	Medium	7.08	7.22
Unbound	NUB1	129	140	IVINKKQLQLGK	5.90	3	10	5.91	5.93	3.967	39.673			0.9452	Medium	5.93	5.96	3.946	39.464			0.9334	Medium	6.01	6.05	3.870	38.701			0.9310	Medium	5.91	6.27	4.650	46.496			0.9048	Medium	5.88	6.24	4.537	45.366			0.8932	Medium	6.01	6.08
Unbound	NUB1	129	140	IVINKKQLQLGK	5.90	4	10	5.87	6.02	3.736	37.364			0.8218	Medium	5.88	6.06	3.788	37.875			0.9075	Medium	6.00	6.05	3.765	37.654			0.8950	Medium	5.93	6.10	4.220	42.204			0.8388	Medium	5.94	5.95	4.142	41.425			0.8441	Medium	5.98	6.10
Unbound	NUB1	129	142	IVINKKQLQLGKTL	7.00	2	12	7.22	7.46	3.816	31.801			0.9677	High	7.22	7.47	3.818	31.814			0.9102	High	7.37	7.51	3.761	31.346			0.9204	High	7.22	7.36	4.642	38.679			0.9577	High	7.23	7.33	4.606	38.385			0.9513	High	7.37	7.56
Unbound	NUB1	129	142	IVINKKQLQLGKTL	7.00	3	12	7.18	7.63	3.816	31.802			0.7606	Medium	7.18	7.67	3.849	32.074			0.7926	Medium	7.34	7.72	3.812	31.763			0.7785	Medium	7.18	7.67	4.673	38.943			0.7968	Medium	7.19	7.48	4.604	38.367			0.7963	Medium	7.36	7.58
Unbound	NUB1	129	142	IVINKKQLQLGKTL	7.00	4	12	7.19	7.51	3.828	31.902			0.8045	Medium	7.21	7.49	3.852	32.099			0.7965	Medium	7.35	7.61	3.815	31.788			0.7865	Medium	7.17	7.52	4.697	39.139			0.7945	Medium	7.20	7.52	4.609	38.407			0.8027	Medium	7.37	7.64
Unbound	NUB1	129	144	IVINKKQLQLGKTLEE	6.99	3	14	7.15	7.36	4.313	30.805			0.9581	High	7.18	7.28	4.345	31.035			0.9638	High	7.34	7.45	4.348	31.054			0.9530	High	7.17	7.24	5.391	38.510			0.9562	High	7.19	7.27	5.308	37.916			0.9499	High	7.36	7.47
Unbound	NUB1	129	144	IVINKKQLQLGKTLEE	6.99	4	14	7.15	7.49	4.152	29.657			0.9430	Medium	7.21	7.32	4.216	30.111			0.9462	Medium	7.36	7.40	4.244	30.316			0.9521	Medium									7.21	7.27	5.174	36.957			0.9385	Medium	7.32	7.60
Unbound	NUB1	129	149	IVINKKQLQLGKTLEEQGVAH	6.91	3	19	7.06	7.21	5.913	31.120			0.8902	High	7.11	7.19	6.001	31.587			0.9150	High	7.20	7.43	5.825	30.660			0.9148	Medium	7.07	7.22	7.440	39.159			0.8747	Medium	7.09	7.21	7.394	38.915			0.9226	High
Unbound	NUB1	129	149	IVINKKQLQLGKTLEEQGVAH	6.91	4	19	7.10	7.15	5.970	31.420			0.9399	Medium	7.11	7.15	5.905	31.079			0.9296	Medium	7.15	7.45	5.440	28.629			0.8040	Medium	7.07	7.14	7.487	39.405			0.9433	High	7.10	7.17	7.490	39.422			0.9205	High	7.17	7.47
Unbound	NUB1	129	152	IVINKKQLQLGKTLEEQGVAHNVK	6.77	4	22	6.93	7.05	5.828	26.490			0.9361	High	6.96	7.08	5.843	26.559			0.9525	High	7.09	7.21	5.913	26.876			0.9525	High	6.96	7.09	7.560	34.362			0.9439	High	6.96	7.07	7.582	34.464			0.9457	High	7.10	7.33
Unbound	NUB1	129	152	IVINKKQLQLGKTLEEQGVAHNVK	6.77	5	22	6.93	7.07	5.876	26.708			0.9551	High	6.96	7.14	5.869	26.679			0.9537	High	7.10	7.26	5.891	26.779			0.9678	High	6.94	7.17	7.634	34.702			0.9472	High	6.96	7.11	7.492	34.056			0.9460	High	7.11	7.28
Unbound	NUB1	129	152	IVINKKQLQLGKTLEEQGVAHNVK	6.77	6	22	6.90	7.15	5.761	26.185			0.9258	Medium	6.95	7.06	5.939	26.994			0.9337	Medium	7.07	7.34	5.843	26.560			0.9325	Medium	6.90	7.22	7.490	34.047			0.9308	Medium	6.97	7.02	7.497	34.078			0.9103	Medium	7.13	7.30
Unbound	NUB1	129	153	IVINKKQLQLGKTLEEQGVAHNVKA	6.93	4	23	7.12	7.19	5.884	25.583			0.9561	High	7.11	7.29	5.897	25.640			0.9515	High	7.29	7.38	5.856	25.460			0.9525	High	7.05	7.31	7.692	33.442			0.9431	High	7.11	7.21	7.598	33.035			0.9431	High	7.31	7.40
Unbound	NUB1	129	153	IVINKKQLQLGKTLEEQGVAHNVKA	6.93	5	23	7.10	7.20	5.906	25.677			0.9633	High	7.11	7.20	5.921	25.743			0.9517	High	7.29	7.39	5.891	25.611			0.9608	High	7.09	7.23	7.599	33.038			0.9516	High	7.10	7.20	7.607	33.073			0.9581	High	7.31	7.40
Unbound	NUB1	129	153	IVINKKQLQLGKTLEEQGVAHNVKA	6.93	6	23	7.13	7.20	5.753	25.014			0.9212	Medium	7.08	7.24	6.000	26.087			0.9341	Medium	7.30	7.37	5.937	25.815			0.9356	Medium	7.05	7.23	7.744	33.670			0.9322	Medium	7.08	7.23	7.634	33.191			0.8304	Medium	7.31	7.36
Unbound	NUB1	129	154	IVINKKQLQLGKTLEEQGVAHNVKAM	7.33	4	24	7.61	7.75	5.730	23.873			0.9686	High	7.58	7.84	5.763	24.011			0.9648	High	7.76	7.92	5.847	24.364			0.9385	High	7.55	7.83	7.529	31.371			0.9500	High	7.59	7.87	7.404	30.851			0.9444	High	7.80	8.02
Unbound	NUB1	129	154	IVINKKQLQLGKTLEEQGVAHNVKAM	7.33	5	24	7.59	7.72	5.838	24.326			0.9432	High	7.58	7.69	5.848	24.366			0.9442	High	7.77	7.86	6.029	25.119			0.8781	High	7.56	7.69	7.632	31.801			0.9440	High	7.60	7.70	7.570	31.542			0.9450	High	7.78	7.89
Unbound	NUB1	129	154	IVINKKQLQLGKTLEEQGVAHNVKAM	7.33	6	24	7.58	7.79	5.722	23.840			0.9458	High	7.59	7.72	5.788	24.118			0.9449	High	7.79	7.93	5.767	24.031			0.9541	High	7.53	7.84	7.546	31.442			0.9534	Medium	7.64	7.83	7.196	29.985			0.9480	High	7.81	7.93
Unbound	NUB1	130	136	VINKKQL	5.30	2	5	5.33	5.35	1.775	35.496			0.9018	Medium	5.34	5.37	1.814	36.279			0.9098	Medium	5.36	5.44	1.739	34.780			0.8802	Medium	5.38	5.43	2.106	42.128			0.8889	Medium	5.36	5.39	2.096	41.911			0.8891	Medium	5.39	5.46
Unbound	NUB1	130	142	VINKKQLQLGKTL	7.04	3	11	7.19	7.58	3.587	32.605			0.9367	Medium	7.23	7.32	3.658	33.252			0.9448	Medium	7.35	7.50	3.556	32.331			0.9462	Medium	7.24	7.33	4.394	39.942			0.9305	Medium	7.19	7.52	4.352	39.564			0.9371	Medium	7.37	7.52
Unbound	NUB1	131	142	INKKQLQLGKTL	7.07	3	10	7.19	7.48	3.378	33.778			0.9145	Medium	7.19	7.26	3.432	34.324			0.9155	Medium	7.40	7.43	3.395	33.946			0.9116	Medium	7.19	7.26	4.266	42.661			0.9005	Medium	7.20	7.25	4.201	42.007			0.8937	Medium	7.42	7.46
Unbound	NUB1	134	142	KQLQLGKTL	6.32	2	7	6.33	6.68	2.041	29.163			0.9381	Medium	6.41	6.47	2.034	29.061			0.9162	Medium	6.52	6.56	2.065	29.502			0.9177	Medium	6.41	6.66	2.750	39.283			0.9126	Medium	6.45	6.56	2.664	38.064			0.9172	Medium	6.51	6.62
Unbound	NUB1	136	142	LQLGKTL	7.16	2	5	7.33	7.40	1.872	37.448			0.8984	High	7.34	7.41	1.861	37.219			0.8872	High	7.47	7.53	1.862	37.235			0.8871	High	7.30	7.54	2.333	46.653			0.8899	Medium	7.34	7.41	2.308	46.158			0.8891	Medium	7.46	7.64
Unbound	NUB1	137	142	QLGKTL	5.06	2	4	5.05	5.20	0.982	24.560			0.8698	High	5.04	5.34	0.979	24.484			0.8569	High	5.07	5.26	0.993	24.836			0.8505	High	5.10	5.36	1.441	36.033			0.8610	High	5.06	5.25	1.392	34.801			0.8739	High	5.09	5.29
Unbound	NUB1	143	153	EEQGVAHNVKA	3.36	2	9	3.30	3.44	1.076	11.954			0.9192	Medium	3.28	3.52	1.136	12.624			0.9256	Medium	3.28	3.41	1.131	12.564			0.9090	Medium	3.37	3.40	1.518	16.862			0.8485	Medium	3.29	3.47	1.602	17.805			0.8385	Medium	3.29	3.35
Unbound	NUB1	143	153	EEQGVAHNVKA	3.36	3	9	3.27	3.44	1.038	11.534			0.9128	Medium	3.26	3.47	1.077	11.970			0.8220	Medium	3.27	3.44	1.129	12.550			0.9081	Medium	3.35	3.54	1.708	18.979			0.9163	Medium	3.30	3.48	1.670	18.551			0.9153	Medium	3.27	3.45
Unbound	NUB1	143	154	EEQGVAHNVKAM	4.54	2	10	4.58	4.68	0.873	8.735			0.9101	High	4.59	4.70	0.979	9.788			0.8837	High	4.60	4.69	0.979	9.785			0.8990	High	4.62	4.72	1.618	16.184			0.8560	High	4.59	4.72	1.554	15.536			0.8653	High	4.61	4.71
Unbound	NUB1	143	154	EEQGVAHNVKAM	4.54	3	10	4.57	4.65	0.918	9.176			0.8698	High	4.57	4.67	0.946	9.463			0.8923	High	4.61	4.70	1.022	10.223			0.8675	High	4.62	4.71	1.536	15.362			0.8935	High	4.58	4.70	1.491	14.909			0.8711	High	4.61	4.75
Unbound	NUB1	144	154	EQGVAHNVKAM	4.27	2	9	4.25	4.38	0.796	8.847			0.8414	Medium	4.23	4.41	0.796	8.842			0.7993	Medium	4.26	4.31	0.883	9.813			0.8251	Medium	4.28	4.39	1.211	13.451			0.7904	Medium	4.26	4.32	1.273	14.149			0.8316	Medium	4.18	4.42
Unbound	NUB1	144	154	EQGVAHNVKAM	4.27	3	9	4.22	4.36	0.801	8.899			0.8455	Medium	4.27	4.28	0.740	8.217			0.8400	Medium	4.28	4.30	0.921	10.236			0.8180	Medium	4.28	4.42	1.475	16.388			0.7708	Medium	4.27	4.31	1.210	13.448			0.8455	Medium	4.29	4.33
Unbound	NUB1	145	154	QGVAHNVKAM	3.84	3	8	3.81	3.99	0.274	3.427			0.8377	Medium	3.85	3.94	0.305	3.814			0.8458	Medium	3.80	3.94	0.366	4.580			0.8313	Medium	3.84	4.03	0.905	11.315			0.8081	Medium	3.77	3.95	0.987	12.341			0.8044	Medium	3.87	3.89
Unbound	NUB1	146	154	GVAHNVKAM	3.62	2	7	3.60	3.81	0.287	4.098			0.8589	High	3.61	3.72	0.297	4.238			0.8535	High	3.60	3.72	0.373	5.332			0.8533	High	3.68	3.78	0.839	11.979			0.8666	High	3.61	3.76	0.778	11.111			0.8619	High	3.60	3.81
Unbound	NUB1	146	154	GVAHNVKAM	3.62	3	7	3.60	3.81	0.297	4.241			0.8439	Medium	3.59	3.88	0.312	4.463			0.8402	Medium	3.60	3.73	0.395	5.646			0.8679	High	3.68	3.83	0.837	11.957			0.8634	High	3.61	3.85	0.786	11.222			0.8546	High	3.61	3.74
Unbound	NUB1	148	154	AHNVKAM	3.63	2	5	3.62	3.79	0.259	5.174			0.8806	High	3.62	3.73	0.270	5.391			0.8696	High	3.60	3.78	0.313	6.251			0.8645	High	3.69	3.79	0.709	14.175			0.8627	High	3.61	3.83	0.691	13.812			0.8637	High	3.61	3.75
Unbound	NUB1	155	159	VLELK	5.61	2	3	5.58	5.78	1.009	33.641			0.9125	Medium	5.60	5.67	1.025	34.174			0.9032	Medium	5.63	5.76	0.975	32.509			0.9101	Medium	5.63	5.80	1.466	48.855			0.8311	Medium	5.61	5.76	1.413	47.085			0.8445	Medium	5.60	5.79
Unbound	NUB1	155	161	VLELKQS	5.21	2	5	5.18	5.32	2.549	50.988			0.7784	Medium	5.18	5.33	2.602	52.049			0.7980	Medium	5.29	5.30	2.445	48.909			0.8968	Medium	5.28	5.32	3.021	60.428			0.8525	Medium	5.26	5.27	2.967	59.333			0.8735	Medium	5.23	5.39
Unbound	NUB1	155	168	VLELKQSEEDARKN	4.76	4	12	4.77	4.79	7.089	59.073			0.8717	Medium	4.78	4.78	7.440	62.000			0.8207	Medium	4.82	4.93	6.429	53.571			0.8687	Medium	4.80	4.87	7.427	61.892			0.8754	Medium	4.75	4.95	7.317	60.973			0.8325	Medium	4.80	4.84
Unbound	NUB1	157	169	ELKQSEEDARKNF	5.34	2	11
Unbound	NUB1	157	169	ELKQSEEDARKNF	5.34	3	11	5.36	5.37	7.619	69.265			0.9497	Medium	5.30	5.40	8.108	73.709			0.9438	Medium	5.37	5.41	7.609	69.168			0.9372	Medium	5.32	5.39	8.324	75.669			0.9394	High	5.30	5.38	8.184	74.400			0.9115	High	5.36	5.43
Unbound	NUB1	157	169	ELKQSEEDARKNF	5.34	4	11	5.33	5.37	7.921	72.013			0.9190	Medium	5.35	5.38	8.010	72.818			0.9032	Medium	5.38	5.45	7.281	66.193			0.9173	Medium	5.37	5.43	7.913	71.939			0.8994	Medium	5.29	5.50	7.840	71.273			0.9178	Medium
Unbound	NUB1	157	171	ELKQSEEDARKNFQL	7.13	3	13	7.26	7.40	9.142	70.327			0.9510	High	7.26	7.43	9.336	71.819			0.9587	High	7.38	7.49	8.720	67.074			0.9553	High	7.23	7.35	9.427	72.513			0.9614	High	7.25	7.38	9.320	71.691			0.9565	High	7.40	7.56
Unbound	NUB1	157	171	ELKQSEEDARKNFQL	7.13	4	13	7.28	7.35	9.111	70.086			0.9510	Medium	7.24	7.40	9.413	72.407			0.9396	Medium	7.44	7.49	8.520	65.541			0.9321	Medium	7.27	7.39	9.259	71.225			0.9470	Medium	7.29	7.40	9.144	70.336			0.9237	Medium	7.43	7.50
Unbound	NUB1	157	173	ELKQSEEDARKNFQLEE	6.76	3	15
Unbound	NUB1	157	173	ELKQSEEDARKNFQLEE	6.76	4	15	6.87	6.93	10.788	71.918			0.9553	Medium	6.85	7.13	11.030	73.536			0.9403	Medium	6.97	7.17	10.097	67.315			0.9496	Medium	6.86	6.98	10.989	73.260			0.9404	Medium	6.86	7.10	10.923	72.819			0.9534	Medium	7.02	7.09
Unbound	NUB1	157	174	ELKQSEEDARKNFQLEEE	6.74	3	16	6.83	6.94	11.403	71.267			0.9500	High	6.88	6.92	11.778	73.614			0.9484	High	6.81	7.11	10.708	66.924			0.9440	Medium	6.86	6.95	11.599	72.493			0.9382	High	6.85	7.08	11.434	71.462			0.9497	High	6.99	7.11
Unbound	NUB1	157	174	ELKQSEEDARKNFQLEEE	6.74	4	16
Unbound	NUB1	157	181	ELKQSEEDARKNFQLEEEEQNEAKL	7.27	4	23	7.44	7.61	18.336	79.724			0.9018	High	7.47	7.59	18.526	80.549			0.8936	Medium	7.63	7.76	16.407	71.334			0.9439	High	7.42	7.63	18.340	79.738			0.8882	High	7.42	7.60	18.347	79.769			0.8978	High	7.61	7.79
Unbound	NUB1	157	192	ELKQSEEDARKNFQLEEEEQNEAKLKEKQIQRTKRG	6.02	6	34	6.01	6.29	26.829	78.907			0.9053	High	6.01	6.35	27.183	79.951			0.9131	High	6.14	6.39	24.952	73.388			0.9360	High	6.10	6.14	27.307	80.314			0.8312	Medium	6.07	6.32	26.801	78.826			0.9132	High	6.15	6.41
Unbound	NUB1	157	192	ELKQSEEDARKNFQLEEEEQNEAKLKEKQIQRTKRG	6.02	7	34	6.04	6.15	26.259	77.233			0.8997	High	6.08	6.17	26.794	78.807			0.9158	High	6.17	6.30	24.850	73.089			0.9275	High	6.12	6.18	26.671	78.445			0.9158	High	6.09	6.18	26.818	78.876			0.9034	High	6.18	6.24
Unbound	NUB1	157	196	ELKQSEEDARKNFQLEEEEQNEAKLKEKQIQRTKRGLEIL	7.36	5	38	7.49	7.91	29.254	76.984			0.9543	High	7.46	7.77	29.637	77.992			0.9619	High	7.65	7.89	27.367	72.017			0.9576	High	7.44	7.93	29.650	78.026			0.9597	High	7.50	7.91	29.538	77.732			0.9529	High
Unbound	NUB1	157	196	ELKQSEEDARKNFQLEEEEQNEAKLKEKQIQRTKRGLEIL	7.36	6	38	7.48	7.76	29.273	77.033			0.9643	High	7.45	7.78	29.635	77.986			0.9614	High	7.64	7.92	27.477	72.309			0.9611	High	7.48	7.77	29.629	77.971			0.9637	High	7.52	7.80	29.470	77.552			0.8621	High	7.63	7.96
Unbound	NUB1	157	196	ELKQSEEDARKNFQLEEEEQNEAKLKEKQIQRTKRGLEIL	7.36	7	38	7.46	7.78	29.194	76.827			0.9554	High	7.48	7.88	29.576	77.830			0.9571	High	7.67	8.00	27.363	72.008			0.9583	High	7.47	7.87	29.621	77.950			0.9624	High	7.52	7.75	29.492	77.611			0.9488	High	7.67	7.99
Unbound	NUB1	157	196	ELKQSEEDARKNFQLEEEEQNEAKLKEKQIQRTKRGLEIL	7.36	8	38	7.59	7.61	29.007	76.333			0.8661	Medium	7.55	7.68	29.438	77.469			0.9038	High	7.70	7.86	27.252	71.716			0.9459	High	7.49	7.71	29.478	77.573			0.9195	High	7.55	7.73	29.382	77.321			0.9375	High	7.73	7.90
Unbound	NUB1	158	171	LKQSEEDARKNFQL	6.66	3	12	6.72	6.76	7.598	63.320			0.9144	Medium	6.74	6.77	7.693	64.112			0.8957	Medium									6.74	6.78	7.650	63.749			0.8420	Medium	6.76	6.79	7.444	62.030			0.8418	Medium	6.73	7.03
Unbound	NUB1	158	173	LKQSEEDARKNFQLEE	6.26	3	14	6.18	6.33	9.103	65.021			0.8748	Medium	6.31	6.36	9.037	64.550			0.9341	Medium	6.38	6.39	8.727	62.338			0.8270	Medium	6.18	6.33	9.382	67.017			0.8093	Medium	6.30	6.33	9.149	65.353			0.9023	Medium	6.39	6.43
Unbound	NUB1	159	169	KQSEEDARKNF	3.75	2	9	3.70	3.81	5.622	62.471			0.9212	High	3.74	3.79	5.665	62.944			0.8984	High	3.66	3.86	5.127	56.968			0.8429	Medium	3.80	3.85	5.491	61.016			0.8370	Medium	3.72	3.78	5.733	63.700			0.7680	Medium	3.72	3.79
Unbound	NUB1	159	169	KQSEEDARKNF	3.75	3	9	3.69	3.77	5.536	61.509			0.9229	High	3.69	3.77	5.694	63.267			0.9109	High	3.70	3.77	5.186	57.627			0.9242	High	3.75	3.84	5.634	62.595			0.9341	High	3.70	3.77	5.664	62.938			0.8991	High	3.70	3.79
Unbound	NUB1	159	169	KQSEEDARKNF	3.75	4	9	3.70	3.88	5.264	58.493			0.8764	Medium	3.69	3.76	5.611	62.342			0.8461	Medium	3.72	3.75	5.404	60.044			0.8477	Medium	3.76	3.86	5.519	61.319			0.8486	Medium	3.72	3.89	5.404	60.049			0.8030	Medium	3.72	3.75
Unbound	NUB1	159	171	KQSEEDARKNFQL	6.48	3	11	6.52	6.59	6.479	58.903			0.9095	Medium	6.39	6.66	6.521	59.285			0.8257	Medium	6.62	6.69	5.689	51.715			0.7809	Medium	6.58	6.69	6.555	59.591			0.8411	Medium
Unbound	NUB1	159	173	KQSEEDARKNFQLEE	6.03	3	13	6.05	6.15	7.866	60.505			0.9229	Medium	6.06	6.20	7.969	61.296			0.9070	Medium	6.09	6.21	7.299	56.143			0.8242	Medium	6.04	6.25	7.963	61.254			0.8457	Medium	6.02	6.21	7.850	60.384			0.8461	Medium	6.10	6.24
Unbound	NUB1	159	173	KQSEEDARKNFQLEE	6.03	4	13	6.05	6.11	8.056	61.973			0.9086	Medium	6.08	6.09	8.261	63.543			0.8494	Medium	6.15	6.20	7.694	59.183			0.9096	Medium	6.10	6.17	8.322	64.013			0.8786	Medium	6.03	6.21	8.307	63.902			0.8408	Medium	6.15	6.24
Unbound	NUB1	159	174	KQSEEDARKNFQLEEE	6.01	3	14	6.04	6.09	8.905	63.609			0.9284	High	6.06	6.13	9.088	64.911			0.8990	Medium	6.13	6.23	8.431	60.222			0.8906	Medium	6.06	6.29	9.152	65.373			0.8242	Medium	6.08	6.12	9.054	64.673			0.9046	High	6.16	6.20
Unbound	NUB1	159	192	KQSEEDARKNFQLEEEEQNEAKLKEKQIQRTKRG	5.49	6	32	5.51	5.64	23.657	73.929			0.8452	Medium	5.49	5.51	24.301	75.939			0.7735	Medium	5.54	5.74	22.109	69.091			0.7978	Medium	5.46	5.52	24.731	77.284			0.7963	Medium	5.46	5.67	24.144	75.451			0.8258	Medium	5.46	5.77
Unbound	NUB1	159	192	KQSEEDARKNFQLEEEEQNEAKLKEKQIQRTKRG	5.49	7	32																																									5.54	5.73
Unbound	NUB1	159	196	KQSEEDARKNFQLEEEEQNEAKLKEKQIQRTKRGLEIL	7.02	5	36	7.18	7.53	26.423	73.396			0.9385	High	7.15	7.56	26.818	74.494			0.9343	High	7.40	7.50	24.834	68.984			0.9380	High	7.17	7.53	26.797	74.435			0.9299	High	7.19	7.51	26.651	74.032			0.9424	High	7.39	7.68
Unbound	NUB1	159	196	KQSEEDARKNFQLEEEEQNEAKLKEKQIQRTKRGLEIL	7.02	6	36	7.15	7.39	26.508	73.635			0.9582	High	7.19	7.51	26.721	74.226			0.9608	High	7.34	7.66	24.773	68.814			0.9586	High	7.15	7.48	26.845	74.568			0.9514	High	7.22	7.33	26.761	74.337			0.9479	High	7.42	7.46
Unbound	NUB1	159	196	KQSEEDARKNFQLEEEEQNEAKLKEKQIQRTKRGLEIL	7.02	7	36	7.23	7.30	26.517	73.659			0.9615	High	7.16	7.49	26.831	74.532			0.9532	High	7.40	7.49	24.852	69.033			0.9409	High	7.20	7.29	26.861	74.614			0.9423	High	7.17	7.31	26.652	74.033			0.9335	High	7.42	7.50
Unbound	NUB1	162	171	EEDARKNFQL	6.45	2	8	6.54	6.62	6.183	77.288			0.9326	Medium	6.58	6.61	6.289	78.614			0.9009	Medium	6.61	6.72	5.861	73.262			0.9045	Medium	6.55	6.61	6.255	78.186			0.8787	Medium	6.56	6.65	6.267	78.335			0.8839	Medium	6.64	6.72
Unbound	NUB1	162	171	EEDARKNFQL	6.45	3	8	6.54	6.56	6.303	78.791			0.8260	Medium	6.57	6.57	6.534	81.677			0.7687	Medium	6.62	6.68	6.025	75.316			0.7788	Medium	6.57	6.59	6.388	79.844			0.8111	Medium	6.56	6.59	6.463	80.793			0.8090	Medium	6.65	6.70
Unbound	NUB1	162	196	EEDARKNFQLEEEEQNEAKLKEKQIQRTKRGLEIL	7.56	5	33	7.53	7.61	25.126	76.139			0.8607	High	7.46	7.81	25.316	76.714			0.9233	High									7.50	7.59	25.515	77.320			0.8685	High	7.55	7.59	25.279	76.603			0.8222	Medium	7.69	7.88
Unbound	NUB1	162	196	EEDARKNFQLEEEEQNEAKLKEKQIQRTKRGLEIL	7.56	6	33	7.55	7.60	25.048	75.903			0.8621	Medium	7.54	7.75	24.943	75.584			0.9157	High									7.50	7.72	25.285	76.623			0.8788	High	7.55	7.74	25.125	76.136			0.9052	High	7.72	7.93
Unbound	NUB1	162	196	EEDARKNFQLEEEEQNEAKLKEKQIQRTKRGLEIL	7.56	7	33	7.57	7.57	25.161	76.247			0.7752	Medium																	7.40	7.70	24.798	75.144			0.8570	Medium	7.56	7.61	24.895	75.440			0.8392	Medium
Unbound	NUB1	164	171	DARKNFQL	7.05	2	6	7.15	7.22	5.122	85.368			0.7592	Medium	7.18	7.21	5.201	86.686			0.7436	Medium									7.17	7.22	5.391	89.850			0.7403	Medium
Unbound	NUB1	164	171	DARKNFQL	7.05	3	6	7.14	7.25	4.926	82.092			0.8996	High	7.15	7.25	4.944	82.407			0.8835	High	7.25	7.38	4.751	79.176			0.9192	Medium	7.21	7.24	4.840	80.664			0.8284	Medium	7.17	7.28	4.905	81.748			0.8347	Medium	7.23	7.41
Unbound	NUB1	164	173	DARKNFQLEE	6.49	2	8	6.53	6.62	6.200	77.503			0.9313	Medium	6.58	6.61	6.313	78.909			0.9009	Medium	6.61	6.72	5.885	73.557			0.9045	Medium	6.52	6.76	6.239	77.985			0.8159	Medium	6.49	6.70	6.334	79.180			0.8938	Medium	6.64	6.72
Unbound	NUB1	164	173	DARKNFQLEE	6.49	3	8	6.54	6.56	6.303	78.791			0.8260	Medium	6.57	6.57	6.534	81.677			0.7687	Medium	6.62	6.68	6.025	75.316			0.7788	Medium	6.57	6.59	6.388	79.844			0.8111	Medium	6.56	6.59	6.463	80.793			0.8090	Medium	6.65	6.70
Unbound	NUB1	164	192	DARKNFQLEEEEQNEAKLKEKQIQRTKRG	5.66	6	27	5.64	5.73	21.327	78.990			0.8992	Medium	5.56	5.78	21.860	80.964			0.8432	Medium	5.73	5.83	20.495	75.909			0.9046	Medium	5.64	5.86	21.847	80.913			0.9049	Medium	5.64	5.83	21.898	81.106			0.8392	Medium	5.75	5.77
Unbound	NUB1	164	192	DARKNFQLEEEEQNEAKLKEKQIQRTKRG	5.66	7	27	5.59	5.77	20.868	77.288			0.8605	Medium	5.62	5.82	20.915	77.461			0.8296	Medium	5.72	5.84	19.607	72.620			0.8477	Medium	5.69	5.72	20.918	77.474			0.8005	Medium	5.72	5.72	20.200	74.816			0.6878	Medium	5.78	5.81
Unbound	NUB1	164	196	DARKNFQLEEEEQNEAKLKEKQIQRTKRGLEIL	7.29	5	31	7.45	7.73	24.191	78.035			0.9154	Medium	7.44	7.61	24.697	79.668			0.9219	Medium	7.64	7.77	22.880	73.807			0.9388	High	7.43	7.71	24.526	79.117			0.9308	Medium	7.49	7.56	24.570	79.259			0.9079	Medium	7.64	7.90
Unbound	NUB1	164	196	DARKNFQLEEEEQNEAKLKEKQIQRTKRGLEIL	7.29	6	31	7.47	7.69	24.300	78.387			0.9396	High	7.44	7.68	24.665	79.564			0.9235	High	7.63	7.89	22.994	74.175			0.9057	High	7.43	7.69	24.670	79.582			0.9528	High	7.36	7.80	24.612	79.394			0.9333	High	7.69	7.78
Unbound	NUB1	165	171	ARKNFQL	6.29	2	5	6.27	6.57	3.182	63.643			0.8113	Medium	6.35	6.46	3.559	71.187			0.9022	Medium	6.43	6.51	3.382	67.638			0.9079	Medium	6.41	6.48	3.510	70.210			0.8950	Medium	6.39	6.45	3.500	69.999			0.9021	Medium	6.45	6.52
Unbound	NUB1	165	196	ARKNFQLEEEEQNEAKLKEKQIQRTKRGLEIL	7.12	6	30	7.24	7.42	21.897	72.990			0.9334	High	7.21	7.58	22.072	73.572			0.9435	High	7.42	7.57	20.566	68.554			0.9367	High	7.19	7.61	22.196	73.987			0.9490	High	7.25	7.58	22.011	73.372			0.9435	High	7.45	7.56
Unbound	NUB1	166	171	RKNFQL	6.31	2	4	6.33	6.36	2.523	63.080			0.8488	Medium	6.33	6.38	2.631	65.765			0.8430	Medium	6.41	6.46	2.417	60.418			0.8435	Medium	6.39	6.47	2.454	61.355			0.8247	Medium	6.31	6.50	2.514	62.845			0.8352	Medium	6.42	6.47
Unbound	NUB1	170	196	QLEEEEQNEAKLKEKQIQRTKRGLEIL	7.14	4	25	7.28	7.51	19.159	76.635			0.9448	High	7.27	7.52	19.379	77.516			0.9274	High	7.45	7.59	18.255	73.021			0.9111	High	7.31	7.33	19.861	79.442			0.8764	High	7.37	7.41	18.967	75.868			0.9072	High	7.47	7.66
Unbound	NUB1	170	196	QLEEEEQNEAKLKEKQIQRTKRGLEIL	7.14	5	25	7.29	7.40	19.495	77.978			0.9118	Medium	7.28	7.44	19.731	78.924			0.9023	Medium	7.49	7.62	18.342	73.367			0.9025	Medium	7.29	7.44	19.614	78.458			0.9007	Medium	7.31	7.43	19.394	77.577			0.9140	Medium	7.51	7.58
Unbound	NUB1	172	192	EEEEQNEAKLKEKQIQRTKRG	3.82	4	19	3.73	3.95	13.897	73.142			0.9383	High	3.79	3.90	14.237	74.932			0.9294	High	3.83	3.88	13.707	72.144			0.8665	High	3.75	3.98	14.087	74.142			0.8911	High	3.78	3.93	14.300	75.264			0.8944	High	3.84	3.87
Unbound	NUB1	172	196	EEEEQNEAKLKEKQIQRTKRGLEIL	6.53	4	23	6.57	6.80	15.958	69.382			0.9656	High	6.65	6.75	16.244	70.626			0.9475	High	6.72	6.90	15.279	66.431			0.9617	High	6.57	6.86	16.292	70.834			0.9456	High	6.63	6.79	16.308	70.906			0.9553	High	6.79	6.86
Unbound	NUB1	172	196	EEEEQNEAKLKEKQIQRTKRGLEIL	6.53	5	23	6.63	6.71	16.152	70.228			0.9494	High	6.63	6.73	16.557	71.986			0.9479	High	6.74	6.80	15.903	69.144			0.9209	High	6.68	6.76	16.379	71.212			0.9066	High	6.66	6.74	16.596	72.155			0.9483	High	6.79	6.83
Unbound	NUB1	172	196	EEEEQNEAKLKEKQIQRTKRGLEIL	6.53	6	23	6.61	6.69	16.387	71.250			0.8354	Medium	6.63	6.71	16.668	72.468			0.8036	Medium	6.70	6.82	15.678	68.164			0.8833	Medium	6.67	6.76	16.572	72.054			0.8939	High	6.66	6.74	16.550	71.956			0.8729	High	6.74	6.84
Unbound	NUB1	173	181	EEEQNEAKL	4.78	2	7	4.70	4.87	5.031	71.871			0.9426	Medium	4.74	4.90	5.212	74.452			0.9368	Medium	4.79	4.84	4.786	68.378			0.9154	Medium	4.80	4.84	5.060	72.290			0.9272	Medium	4.78	4.82	5.093	72.755			0.9390	Medium	4.79	4.84
Unbound	NUB1	173	188	EEEQNEAKLKEKQIQR	3.86	4	14	3.85	3.90	10.528	75.198			0.9534	High	3.80	3.96	10.728	76.625			0.9448	Medium	3.83	3.92	10.251	73.225			0.9379	Medium	3.86	3.95	10.744	76.746			0.9394	Medium	3.81	3.92	10.812	77.231			0.9285	Medium	3.83	3.99
Unbound	NUB1	173	188	EEEQNEAKLKEKQIQR	3.86	5	14	3.81	3.96	10.213	72.948			0.8259	Medium	3.83	3.87	10.510	75.072			0.8120	Medium	3.85	3.90	10.258	73.271			0.8496	Medium	3.88	3.90	10.308	73.626			0.7522	Medium	3.86	3.87	10.876	77.682			0.7999	Medium	3.87	3.88
Unbound	NUB1	173	192	EEEQNEAKLKEKQIQRTKRG	3.48	4	18	3.46	3.55	13.650	75.832			0.9454	High	3.47	3.56	13.896	77.199			0.8955	High	3.48	3.57	13.128	72.935			0.9263	High	3.50	3.61	13.899	77.214			0.9225	High	3.45	3.55	13.903	77.241			0.9203	High	3.48	3.56
Unbound	NUB1	173	192	EEEQNEAKLKEKQIQRTKRG	3.48	5	18	3.50	3.59	13.239	73.548			0.9409	High	3.44	3.56	13.933	77.407			0.9536	High	3.46	3.56	13.216	73.420			0.9298	High	3.50	3.61	13.756	76.421			0.9353	High	3.45	3.60	13.724	76.245			0.9161	High	3.50	3.58
Unbound	NUB1	173	196	EEEQNEAKLKEKQIQRTKRGLEIL	6.38	4	22	6.45	6.57	15.300	69.544			0.9607	High	6.45	6.58	15.640	71.090			0.9543	High	6.59	6.67	14.641	66.548			0.9603	High	6.48	6.60	15.673	71.240			0.9561	High	6.49	6.60	15.629	71.041			0.9553	High	6.58	6.68
Unbound	NUB1	173	196	EEEQNEAKLKEKQIQRTKRGLEIL	6.38	5	22	6.42	6.62	15.311	69.598			0.9541	High	6.44	6.69	15.580	70.819			0.9595	High	6.55	6.72	14.732	66.964			0.9641	High	6.51	6.75	15.490	70.410			0.9574	High	6.48	6.57	15.819	71.906			0.9634	High	6.61	6.69
Unbound	NUB1	174	181	EEQNEAKL	4.52	2	6	4.41	4.58	4.395	73.242			0.9024	Medium	4.45	4.50	4.532	75.532			0.8899	Medium	4.43	4.57	4.216	70.274			0.9040	Medium	4.51	4.57	4.415	73.584			0.8253	Medium	4.43	4.64	4.440	73.996			0.8334	Medium	4.43	4.60
Unbound	NUB1	174	192	EEQNEAKLKEKQIQRTKRG	3.05	5	17	3.04	3.10	12.633	74.312			0.9009	High	3.05	3.12	12.981	76.361			0.9102	High	3.04	3.11	12.262	72.127			0.9136	Medium	3.12	3.16	13.052	76.776			0.9064	Medium	3.03	3.24	12.834	75.497			0.8919	Medium	3.06	3.08
Unbound	NUB1	174	196	EEQNEAKLKEKQIQRTKRGLEIL	6.25	3	21	6.27	6.41	14.482	68.961			0.9061	High	6.28	6.39	14.986	71.363			0.9333	High	6.36	6.54	13.991	66.624			0.8732	Medium	6.34	6.46	14.844	70.686			0.8142	Medium	6.33	6.51	14.649	69.756			0.8249	Medium	6.42	6.61
Unbound	NUB1	174	196	EEQNEAKLKEKQIQRTKRGLEIL	6.25	4	21	6.25	6.42	14.456	68.838			0.9674	High	6.27	6.43	14.743	70.205			0.9590	High	6.38	6.61	13.762	65.535			0.9651	High	6.36	6.45	14.715	70.074			0.9534	High	6.32	6.55	14.630	69.667			0.9561	High	6.42	6.54
Unbound	NUB1	174	196	EEQNEAKLKEKQIQRTKRGLEIL	6.25	5	21	6.26	6.43	14.391	68.530			0.9447	High	6.28	6.40	14.776	70.363			0.9548	High	6.39	6.54	13.841	65.909			0.9619	High	6.34	6.45	14.761	70.291			0.9470	High	6.31	6.44	14.761	70.292			0.9522	High	6.40	6.52
Unbound	NUB1	175	188	EQNEAKLKEKQIQR	3.24	3	12	3.20	3.26	9.004	75.030			0.8912	Medium	3.14	3.40	9.352	77.936			0.9013	Medium	3.15	3.30	8.792	73.264			0.8374	Medium	3.25	3.26	9.974	83.117			0.7867	Medium	3.18	3.38	9.292	77.431			0.8401	Medium	3.16	3.32
Unbound	NUB1	175	188	EQNEAKLKEKQIQR	3.24	4	12	3.17	3.26	9.201	76.677			0.9173	High	3.17	3.30	9.360	78.001			0.9275	High	3.17	3.31	8.891	74.088			0.9346	High	3.25	3.31	9.266	77.213			0.9081	High	3.22	3.30	9.105	75.872			0.8994	High	3.19	3.29
Unbound	NUB1	175	191	EQNEAKLKEKQIQRTKR	2.77	4	15	2.74	2.78	11.620	77.464			0.8947	High	2.75	2.80	11.656	77.707			0.8677	Medium	2.70	2.77	11.384	75.891			0.8847	Medium	2.77	3.00	11.457	76.380			0.9324	High	2.75	2.81	11.876	79.176			0.8829	High	2.72	2.81
Unbound	NUB1	175	192	EQNEAKLKEKQIQRTKRG	2.82	4	16	2.69	2.76	11.875	74.222			0.9110	Medium	2.72	3.06	11.561	72.255			0.8938	Medium	2.74	2.95	10.927	68.297			0.8942	Medium	2.75	2.93	11.717	73.234			0.8946	Medium	2.72	2.91	11.603	72.521			0.8443	Medium	2.72	3.02
Unbound	NUB1	175	192	EQNEAKLKEKQIQRTKRG	2.82	5	16	2.72	2.86	11.458	71.614			0.9497	High	2.70	2.88	11.741	73.378			0.9377	High	2.70	2.83	11.207	70.045			0.9399	High	2.77	2.90	11.816	73.849			0.9403	High	2.74	2.89	11.778	73.612			0.9448	High	2.75	2.89
Unbound	NUB1	175	196	EQNEAKLKEKQIQRTKRGLEIL	6.11	3	20	6.09	6.37	13.585	67.925			0.9605	High	6.15	6.40	13.841	69.205			0.9224	High	6.25	6.27	13.713	68.566			0.8692	High	6.19	6.40	13.831	69.154			0.9066	High	6.18	6.43	13.750	68.751			0.9275	High	6.26	6.45
Unbound	NUB1	175	196	EQNEAKLKEKQIQRTKRGLEIL	6.11	4	20	6.08	6.43	13.559	67.796			0.9612	High	6.14	6.36	13.796	68.981			0.9548	High	6.23	6.38	13.104	65.518			0.9638	High	6.19	6.36	13.879	69.395			0.9562	High	6.17	6.38	13.836	69.181			0.9584	High	6.26	6.40
Unbound	NUB1	175	196	EQNEAKLKEKQIQRTKRGLEIL	6.11	5	20	6.08	6.33	13.560	67.798			0.8882	High	6.10	6.37	13.822	69.112			0.9009	High	6.24	6.38	13.117	65.585			0.9369	High	6.20	6.41	13.837	69.185			0.9311	High	6.19	6.31	13.896	69.479			0.9206	High	6.26	6.39
Unbound	NUB1	176	196	QNEAKLKEKQIQRTKRGLEIL	6.03	4	19	5.92	6.16	12.732	67.011			0.9261	Medium	5.93	6.22	12.872	67.746			0.9061	Medium	6.10	6.13	12.230	64.369			0.8730	Medium	6.03	6.27	13.082	68.855			0.9241	Medium	5.99	6.19	12.967	68.248			0.9134	Medium	6.11	6.14
Unbound	NUB1	177	196	NEAKLKEKQIQRTKRGLEIL	5.90	3	18	5.75	6.18	12.173	67.627			0.8597	Medium	5.89	6.09	12.839	71.325			0.8463	Medium	6.00	6.11	12.218	67.876			0.7450	Medium									5.99	6.01	12.608	70.045			0.7845	Medium	5.94	6.24
Unbound	NUB1	177	196	NEAKLKEKQIQRTKRGLEIL	5.90	4	18	5.91	6.00	11.959	66.437			0.9406	Medium	5.87	6.24	12.374	68.744			0.9476	Medium	6.04	6.07	11.641	64.673			0.9370	Medium	5.96	6.26	12.428	69.044			0.9497	Medium	5.96	6.10	12.373	68.736			0.9277	Medium	6.04	6.13
Unbound	NUB1	178	196	EAKLKEKQIQRTKRGLEIL	5.73	3	17	5.74	5.96	10.731	63.121			0.9268	Medium	5.80	5.91	11.011	64.773			0.9190	Medium	5.88	5.97	10.182	59.894			0.8709	Medium	5.86	6.05	11.003	64.725			0.8984	High	5.84	6.00	10.868	63.932			0.9006	Medium	5.91	6.01
Unbound	NUB1	178	196	EAKLKEKQIQRTKRGLEIL	5.73	4	17	5.79	5.86	10.620	62.470			0.9563	Medium	5.74	5.86	10.951	64.416			0.9451	Medium	5.89	5.97	10.161	59.773			0.9523	Medium	5.87	5.97	10.959	64.467			0.9479	Medium	5.84	6.03	10.755	63.266			0.9455	Medium	5.91	5.97
Unbound	NUB1	179	196	AKLKEKQIQRTKRGLEIL	5.51	3	16	5.55	5.59	10.395	64.968			0.9347	Medium	5.55	5.76	10.135	63.342			0.8181	Medium	5.62	5.76	9.501	59.379			0.7842	Medium	5.63	5.66	10.475	65.468			0.8588	Medium	5.58	5.75	10.214	63.835			0.8499	Medium	5.59	5.80
Unbound	NUB1	179	196	AKLKEKQIQRTKRGLEIL	5.51	4	16	5.51	5.66	9.854	61.587			0.9640	Medium	5.52	5.69	10.029	62.680			0.9460	Medium	5.65	5.75	9.296	58.103			0.9517	Medium	5.64	5.72	10.058	62.861			0.9208	Medium	5.62	5.71	9.937	62.105			0.9335	Medium	5.66	5.78
Unbound	NUB1	180	196	KLKEKQIQRTKRGLEIL	5.47	3	15	5.43	5.56	9.135	60.901			0.9345	Medium	5.53	5.78	9.166	61.105			0.9117	Medium	5.56	5.73	8.879	59.191			0.8462	Medium	5.57	5.77	9.281	61.876			0.8338	Medium	5.55	5.77	8.868	59.117			0.8340	Medium	5.43	5.60
Unbound	NUB1	180	196	KLKEKQIQRTKRGLEIL	5.47	4	15	5.46	5.58	9.051	60.341			0.9497	Medium	5.42	5.91	9.226	61.504			0.9485	Medium	5.50	5.86	8.549	56.992			0.9481	Medium	5.53	5.95	9.257	61.712			0.9451	Medium	5.48	5.91	9.249	61.658			0.9416	Medium	5.53	5.87
Unbound	NUB1	180	196	KLKEKQIQRTKRGLEIL	5.47	5	15									5.53	5.59	8.988	59.917			0.9008	High	5.55	5.81	8.515	56.765			0.9068	Medium	5.58	5.65	9.038	60.256			0.9128	Medium	5.54	5.80	8.931	59.537			0.9202	Medium	5.60	5.66
Unbound	NUB1	181	193	LKEKQIQRTKRGL	3.01	4	11	3.07	3.13	6.573	59.755			0.8847	Medium	3.03	3.11	7.118	64.710			0.8975	Medium	3.02	3.03	6.655	60.498			0.8321	Medium	3.10	3.17	7.119	64.716			0.8261	Medium	3.06	3.11	6.976	63.418			0.8341	Medium	3.01	3.07
Unbound	NUB1	181	196	LKEKQIQRTKRGLEIL	5.94	3	14	5.94	6.12	8.450	60.354			0.9622	High	5.96	6.16	8.599	61.418			0.9368	High	6.05	6.26	8.098	57.840			0.9343	High	6.05	6.23	8.585	61.319			0.9504	High	5.99	6.16	8.670	61.931			0.9264	High	6.07	6.23
Unbound	NUB1	181	196	LKEKQIQRTKRGLEIL	5.94	4	14	5.96	6.16	8.429	60.210			0.9218	High	5.97	6.17	8.621	61.577			0.9154	High	6.08	6.22	8.102	57.870			0.9353	High	6.07	6.23	8.665	61.894			0.8864	High	6.04	6.10	8.693	62.094			0.9351	High	6.10	6.24
Unbound	NUB1	182	196	KEKQIQRTKRGLEIL	5.62	3	13	5.60	5.81	7.795	59.965			0.9160	High	5.61	5.82	7.909	60.839			0.9590	High	5.70	5.83	7.543	58.024			0.9553	High	5.70	5.86	7.964	61.265			0.9487	High	5.67	5.84	7.976	61.353			0.9496	High	5.75	5.88
Unbound	NUB1	182	196	KEKQIQRTKRGLEIL	5.62	4	13	5.61	5.74	7.833	60.257			0.9291	High	5.63	5.75	7.958	61.218			0.9136	High	5.71	5.80	7.517	57.821			0.9481	High	5.70	5.81	7.968	61.291			0.9377	High	5.67	5.78	7.954	61.182			0.9378	High	5.73	5.83
Unbound	NUB1	189	196	TKRGLEIL	7.36	2	6	7.51	7.63	4.064	67.739			0.9087	Medium	7.52	7.60	4.146	69.093			0.9044	Medium	7.63	7.85	3.951	65.842			0.8266	Medium	7.55	7.63	4.083	68.046			0.8790	Medium	7.54	7.62	4.116	68.605			0.9041	Medium
Unbound	NUB1	189	196	TKRGLEIL	7.36	3	6	7.51	7.61	4.063	67.718			0.8800	Medium	7.52	7.61	4.171	69.517			0.8730	Medium	7.65	7.73	3.904	65.074			0.8816	High	7.56	7.61	4.108	68.470			0.8555	Medium	7.53	7.65	4.058	67.641			0.8802	High	7.67	7.73
Unbound	NUB1	197	206	AKRAAETVVD	3.21	2	8	3.18	3.34	5.802	72.520			0.9195	High	3.15	3.34	5.906	73.827			0.9214	High	3.11	3.45	5.479	68.493			0.9208	High	3.26	3.35	5.869	73.359			0.9116	High	3.18	3.39	5.810	72.625			0.9082	High	3.16	3.35
Unbound	NUB1	197	206	AKRAAETVVD	3.21	3	8	3.17	3.32	5.708	71.348			0.9010	High	3.19	3.31	5.791	72.384			0.8881	Medium	3.14	3.29	5.426	67.829			0.9014	High	3.23	3.41	5.738	71.721			0.8468	Medium	3.19	3.27	5.810	72.629			0.8999	Medium	3.17	3.25
Unbound	NUB1	197	207	AKRAAETVVDP	4.36	2	8	4.34	4.43	5.602	70.029			0.9310	Medium	4.36	4.42	5.717	71.465			0.9308	Medium	4.36	4.54	5.345	66.813			0.9267	Medium	4.41	4.60	5.629	70.361			0.8976	Medium	4.38	4.45	5.586	69.829			0.9053	Medium	4.40	4.45
Unbound	NUB1	197	207	AKRAAETVVDP	4.36	3	8	4.39	4.43	5.502	68.773			0.8940	Medium	4.30	4.50	5.689	71.116			0.8391	Medium	4.39	4.47	5.286	66.077			0.9020	Medium	4.43	4.53	5.590	69.876			0.8923	Medium	4.33	4.52	5.666	70.821			0.9077	Medium	4.34	4.50
Unbound	NUB1	197	213	AKRAAETVVDPEMTPYL	9.10	3	13	9.00	9.28	9.231	71.007			0.9422	High	9.05	9.34	9.351	71.934			0.9339	High	9.31	9.54	8.590	66.075			0.9080	High	9.02	9.35	9.328	71.757			0.9345	High	9.03	9.38	9.230	70.999			0.9300	High	9.26	9.54
Unbound	NUB1	197	214	AKRAAETVVDPEMTPYLD	8.35	3	14	8.51	8.88	9.827	70.195			0.8978	High	8.50	8.99	9.926	70.899			0.9342	High	8.68	9.07	9.060	64.712			0.9459	High	8.46	8.84	9.903	70.736			0.9109	High	8.52	8.90	9.843	70.306			0.9432	High	8.70	9.10
Unbound	NUB1	197	216	AKRAAETVVDPEMTPYLDIA	9.93	3	16	9.93	10.13	11.359	70.993			0.9336	High	9.96	10.12	11.467	71.668			0.9620	High	10.21	10.35	10.549	65.929			0.9437	High	9.98	10.08	11.391	71.194			0.9437	High	10.02	10.13	11.298	70.610			0.9417	High	10.23	10.39
Unbound	NUB1	197	222	AKRAAETVVDPEMTPYLDIANQTGRS	8.91	3	22	8.81	9.10	16.011	72.776			0.9470	High	8.88	8.91	16.513	75.061			0.7725	Medium	9.04	9.37	14.791	67.231			0.9254	High	8.89	8.91	16.119	73.270			0.7495	Medium	8.89	9.19	15.944	72.473			0.9344	High	8.84	9.19
Unbound	NUB1	197	222	AKRAAETVVDPEMTPYLDIANQTGRS	8.91	4	22	8.75	9.16	16.004	72.746			0.9628	High	8.78	9.23	16.158	73.445			0.9589	High	9.25	9.33	14.837	67.439			0.9227	High	8.71	9.22	16.124	73.291			0.9615	High	8.81	9.25	16.017	72.803			0.9637	High	9.14	9.16
Unbound	NUB1	197	234	AKRAAETVVDPEMTPYLDIANQTGRSIRIPPSERKALM	9.38	5	32
Unbound	NUB1	197	234	AKRAAETVVDPEMTPYLDIANQTGRSIRIPPSERKALM	9.38	6	32	9.52	9.54	20.666	64.581			0.7195	Medium	9.51	9.54	21.344	66.699			0.8068	Medium	9.68	9.77	20.116	62.862			0.8786	Medium	9.40	9.62	22.105	69.079			0.8466	Medium	9.46	9.64	22.114	69.105			0.8250	Medium	9.72	9.78
Unbound	NUB1	197	234	AKRAAETVVDPEMTPYLDIANQTGRSIRIPPSERKALM	9.38	7	32
Unbound	NUB1	202	214	ETVVDPEMTPYLD	9.70	2	9	9.83	9.99	6.650	73.890			0.8705	High	9.85	10.07	6.692	74.354			0.9304	High	10.03	10.21	6.133	68.139			0.9008	Medium	9.79	9.98	6.650	73.893			0.9192	Medium	9.91	10.10	6.565	72.942			0.9180	Medium	10.06	10.26
Unbound	NUB1	203	213	TVVDPEMTPYL	10.33	2	7	10.43	10.53	5.415	77.356			0.8947	Medium	10.48	10.56	5.405	77.209			0.8936	Medium									10.40	10.49	5.370	76.713			0.9047	Medium	10.42	10.61	5.307	75.817			0.8915	Medium	10.74	10.77
Unbound	NUB1	203	214	TVVDPEMTPYLD	9.50	2	8	9.61	9.88	6.229	77.869			0.8727	High	9.66	9.89	6.235	77.941			0.8647	High	9.86	10.09	5.575	69.682			0.9059	High	9.61	10.03	6.052	75.645			0.8499	Medium	9.65	10.04	5.986	74.830			0.8902	High	9.87	10.10
Unbound	NUB1	203	222	TVVDPEMTPYLDIANQTGRS	9.69	3	16	9.79	9.93	12.389	77.431			0.9543	High	9.83	9.98	12.515	78.217			0.9524	High	10.03	10.24	11.443	71.518			0.9221	High	9.86	10.02	12.412	77.576			0.9082	High	9.85	10.05	12.368	77.300			0.9244	High	10.03	10.26
Unbound	NUB1	204	214	VVDPEMTPYLD	9.28	2	7	9.45	9.61	4.855	69.357			0.9080	High	9.40	9.60	4.879	69.699			0.9074	High	9.64	9.69	4.419	63.128			0.8843	High	9.39	9.61	4.864	69.481			0.8988	High	9.40	9.69	4.825	68.935			0.8960	High	9.67	9.74
Unbound	NUB1	204	222	VVDPEMTPYLDIANQTGRS	9.63	3	15	9.76	9.80	11.038	73.588			0.9088	Medium	9.77	9.90	11.276	75.172			0.9230	Medium	9.82	10.07	10.450	69.669			0.9148	Medium	9.72	9.81	11.285	75.231			0.9279	Medium	9.78	9.95	11.168	74.450			0.9412	Medium	9.95	10.08
Unbound	NUB1	207	213	PEMTPYL	9.50	2	4	9.59	9.70	2.853	71.331			0.8715	High	9.66	9.75	2.832	70.801			0.8671	High	9.85	9.87	2.681	67.016			0.8629	High	9.60	9.74	2.811	70.278			0.8353	Medium	9.63	9.81	2.830	70.748			0.8404	Medium	9.87	9.95
Unbound	NUB1	207	214	PEMTPYLD	8.24	1	5	8.40	8.75	3.670	73.393			0.9096	Medium	8.66	8.79	3.670	73.394			0.9113	High	8.69	9.06	3.366	67.321			0.9101	Medium	8.49	8.90	3.638	72.763			0.9031	Medium	8.59	8.89	3.613	72.260			0.9011	Medium	8.70	8.71
Unbound	NUB1	207	214	PEMTPYLD	8.24	2	5	8.59	8.77	3.543	70.854			0.8839	High	8.58	8.78	3.586	71.728			0.8848	High	8.77	8.95	3.231	64.618			0.8853	High	8.57	8.78	3.502	70.047			0.8735	High	8.61	8.79	3.498	69.959			0.8785	High	8.78	8.96
Unbound	NUB1	207	216	PEMTPYLDIA	10.51	2	7	10.52	10.86	4.961	70.869			0.8220	Medium	10.69	10.79	5.147	73.530			0.8964	High	10.94	10.98	4.817	68.818			0.8702	High	10.62	10.72	5.101	72.878			0.8880	High	10.68	10.81	5.087	72.671			0.8882	High	10.94	11.06
Unbound	NUB1	207	222	PEMTPYLDIANQTGRS	8.91	2	13	8.93	9.25	9.746	74.966			0.9343	High	8.96	9.25	9.929	76.379			0.9145	High	9.19	9.37	9.218	70.904			0.9027	High	8.86	9.15	9.882	76.016			0.9079	High	8.97	9.28	9.714	74.722			0.9146	High	9.27	9.41
Unbound	NUB1	207	222	PEMTPYLDIANQTGRS	8.91	3	13	9.06	9.13	9.755	75.041			0.9320	Medium	9.08	9.15	9.818	75.520			0.8618	Medium	9.27	9.40	9.000	69.231			0.8827	Medium	9.04	9.12	9.863	75.867			0.9013	Medium	9.04	9.28	9.757	75.057			0.8424	Medium	9.29	9.40
Unbound	NUB1	213	221	LDIANQTGR	5.11	2	7	5.08	5.15	5.137	73.392			0.8292	Medium	5.09	5.15	5.233	74.763			0.8553	Medium	5.09	5.20	4.910	70.149			0.8474	Medium	5.08	5.22	5.141	73.449			0.8333	Medium	5.09	5.15	5.178	73.975			0.7833	Medium	5.12	5.19
Unbound	NUB1	214	234	DIANQTGRSIRIPPSERKALM	6.71	3	17
Unbound	NUB1	214	234	DIANQTGRSIRIPPSERKALM	6.71	4	17	6.85	6.89	10.147	59.689			0.9231	Medium	6.84	6.91	10.611	62.417			0.9085	Medium	6.99	7.08	9.826	57.802			0.9313	Medium	6.84	6.89	11.242	66.129			0.9135	Medium	6.84	7.01	11.130	65.470			0.9155	Medium	6.89	7.19
Unbound	NUB1	214	234	DIANQTGRSIRIPPSERKALM	6.71	5	17
Unbound	NUB1	215	224	IANQTGRSIR	3.21	2	8	3.14	3.36	6.154	76.924			0.9317	Medium	3.18	3.25	6.281	78.516			0.9142	Medium	3.20	3.22	5.950	74.377			0.8484	Medium	3.14	3.41	6.253	78.166			0.9033	Medium	3.10	3.38	6.239	77.992			0.9080	Medium	3.15	3.32
Unbound	NUB1	215	224	IANQTGRSIR	3.21	3	8	3.16	3.32	6.072	75.898			0.9088	High	3.15	3.37	6.205	77.568			0.8863	High	3.14	3.24	5.822	72.774			0.8600	High	3.23	3.35	6.177	77.218			0.8998	High	3.17	3.35	6.101	76.263			0.8928	High	3.16	3.24
Unbound	NUB1	215	231	IANQTGRSIRIPPSERK	4.21	4	13	4.25	4.36	9.632	74.092			0.8313	Medium	4.25	4.35	9.685	74.500			0.8249	Medium	4.28	4.38	9.005	69.269			0.8462	Medium	4.30	4.41	10.066	77.432			0.8321	Medium	4.28	4.37	9.936	76.430			0.8376	Medium	4.33	4.37
Unbound	NUB1	215	231	IANQTGRSIRIPPSERK	4.21	5	13	4.18	4.43	8.850	68.075			0.9188	Medium	4.21	4.44	9.104	70.030			0.9205	Medium	4.28	4.34	8.645	66.496			0.9066	Medium	4.29	4.33	9.300	71.538			0.8869	Medium	4.23	4.47	9.341	71.850			0.9060	Medium	4.29	4.48
Unbound	NUB1	215	233	IANQTGRSIRIPPSERKAL	5.41	3	15	5.41	5.53	8.507	56.715			0.9246	High	5.42	5.53	8.524	56.825			0.9247	High	5.53	5.63	8.075	53.833			0.9030	High	5.51	5.54	9.307	62.045			0.8648	High	5.39	5.66	9.315	62.099			0.9096	Medium	5.56	5.63
Unbound	NUB1	215	233	IANQTGRSIRIPPSERKAL	5.41	4	15	5.44	5.56	8.424	56.159			0.9579	High	5.44	5.57	8.563	57.089			0.9317	High	5.50	5.68	8.071	53.808			0.9545	High	5.47	5.61	9.332	62.216			0.9334	High	5.47	5.65	9.210	61.398			0.9535	High	5.53	5.66
Unbound	NUB1	215	233	IANQTGRSIRIPPSERKAL	5.41	5	15	5.45	5.52	8.409	56.059			0.9428	High	5.46	5.63	8.425	56.170			0.9480	Medium	5.53	5.68	8.068	53.786			0.8936	High	5.44	5.69	9.325	62.169			0.9413	Medium	5.50	5.63	9.176	61.170			0.9384	Medium	5.56	5.67
Unbound	NUB1	215	234	IANQTGRSIRIPPSERKALM	5.98	3	16	6.03	6.16	8.120	50.748			0.9281	High	6.05	6.35	8.317	51.981			0.9239	High	6.15	6.35	7.878	49.238			0.9003	High	6.09	6.34	9.048	56.552			0.8951	High	6.09	6.30	9.007	56.296			0.9243	High	6.16	6.36
Unbound	NUB1	215	234	IANQTGRSIRIPPSERKALM	5.98	4	16	6.03	6.22	8.075	50.470			0.9466	High	6.04	6.26	8.161	51.005			0.9397	High	6.16	6.35	7.634	47.710			0.9500	High	6.10	6.30	8.906	55.662			0.9405	High	6.08	6.29	8.845	55.284			0.9338	High	6.17	6.36
Unbound	NUB1	215	234	IANQTGRSIRIPPSERKALM	5.98	5	16	6.05	6.16	8.105	50.655			0.9401	High	6.08	6.24	8.079	50.497			0.9298	High	6.16	6.34	7.687	48.042			0.9391	High	6.11	6.28	8.872	55.449			0.9179	High	6.09	6.27	8.865	55.408			0.9276	High	6.17	6.34
Unbound	NUB1	215	235	IANQTGRSIRIPPSERKALML	7.18	4	17	7.39	7.54	7.629	44.876			0.9344	Medium	7.38	7.54	7.738	45.517			0.9315	Medium	7.53	7.74	7.292	42.894			0.9361	Medium	7.40	7.52	8.589	50.522			0.9340	Medium	7.39	7.53	8.553	50.314			0.9405	Medium	7.55	7.74
Unbound	NUB1	215	235	IANQTGRSIRIPPSERKALML	7.18	5	17	7.38	7.47	7.129	41.938			0.8574	Medium	7.37	7.47	6.951	40.889			0.8289	Medium	7.58	7.74	7.095	41.738			0.8659	Medium	7.42	7.49	8.433	49.608			0.8266	Medium	7.49	7.53	8.009	47.113			0.8094	Medium	7.57	7.69
Unbound	NUB1	216	224	ANQTGRSIR	3.23	2	7	3.19	3.21	5.915	84.494			0.8880	Medium	3.18	3.23	5.929	84.704			0.8433	Medium	3.14	3.31	5.617	80.240			0.8439	Medium	3.24	3.28	6.043	86.334			0.8436	Medium	3.25	3.28	5.775	82.503			0.8349	Medium	3.08	3.39
Unbound	NUB1	217	233	NQTGRSIRIPPSERKAL	5.02	4	13	5.05	5.15	7.263	55.872			0.8920	High	5.06	5.16	7.359	56.611			0.9218	High	5.11	5.19	7.202	55.400			0.9077	High	5.10	5.16	8.296	63.814			0.8970	High	5.08	5.16	8.140	62.614			0.8844	High	5.12	5.17
Unbound	NUB1	217	234	NQTGRSIRIPPSERKALM	5.71	4	14	5.71	5.77	7.028	50.199			0.8978	Medium	5.75	5.79	7.080	50.571			0.9002	Medium	5.81	5.98	6.537	46.692			0.8865	Medium	5.79	5.83	7.825	55.889			0.8636	Medium	5.75	5.85	7.748	55.340			0.8818	Medium	5.82	6.03
Unbound	NUB1	217	234	NQTGRSIRIPPSERKALM	5.71	5	14
Unbound	NUB1	218	231	QTGRSIRIPPSERK	3.40	4	10	3.44	3.52	7.059	70.592			0.9335	Medium	3.46	3.52	7.194	71.945			0.9207	Medium	3.45	3.51	6.903	69.033			0.9317	Medium	3.40	3.81	7.445	74.451			0.9163	Medium	3.43	3.70	7.335	73.347			0.9079	Medium	3.42	3.67
Unbound	NUB1	218	232	QTGRSIRIPPSERKA	3.73	4	11	3.68	3.91	7.153	65.023			0.8845	Medium	3.67	3.95	7.281	66.191			0.8454	Medium	3.69	3.84	6.983	63.480			0.8406	Medium	3.77	4.00	7.969	72.441			0.8402	Medium	3.84	3.86	7.744	70.402			0.7781	Medium	3.68	3.84
Unbound	NUB1	218	233	QTGRSIRIPPSERKAL	4.92	3	12	4.92	5.07	6.734	56.120			0.9327	Medium	4.93	5.17	6.753	56.275			0.9405	Medium	5.00	5.12	6.522	54.352			0.9069	Medium	5.02	5.25	7.508	62.570			0.8765	Medium	4.96	5.15	7.536	62.800			0.9030	Medium	5.00	5.14
Unbound	NUB1	218	233	QTGRSIRIPPSERKAL	4.92	4	12	4.94	5.06	6.671	55.595			0.9477	High	4.94	5.16	6.743	56.192			0.9497	High	5.01	5.19	6.452	53.767			0.9403	High	5.00	5.11	7.495	62.458			0.9354	High	4.97	5.14	7.451	62.091			0.9487	High	5.01	5.17
Unbound	NUB1	218	233	QTGRSIRIPPSERKAL	4.92	5	12	4.95	5.05	6.669	55.571			0.9135	Medium	4.98	5.06	6.707	55.889			0.9247	Medium	5.01	5.11	6.458	53.819			0.9350	Medium	4.96	5.16	7.408	61.736			0.9149	Medium	4.99	5.09	7.459	62.161			0.9258	Medium	5.04	5.12
Unbound	NUB1	218	234	QTGRSIRIPPSERKALM	5.63	4	13	5.64	5.74	6.375	49.041			0.9354	High	5.68	5.72	6.438	49.520			0.9247	High	5.73	5.79	6.293	48.410			0.9014	High	5.70	5.79	7.202	55.399			0.9151	High	5.69	5.75	7.177	55.204			0.9039	High	5.75	5.80
Unbound	NUB1	218	234	QTGRSIRIPPSERKALM	5.63	5	13	5.61	5.88	6.145	47.267			0.8173	Medium	5.69	5.77	6.225	47.881			0.8455	Medium	5.78	5.90	5.921	45.543			0.8877	Medium	5.74	5.85	6.879	52.914			0.8270	Medium	5.72	5.87	7.027	54.055			0.8866	Medium	5.77	5.86
Unbound	NUB1	222	231	SIRIPPSERK	3.55	3	6	3.50	3.99	4.590	76.501			0.9103	Medium	3.48	3.89	4.637	77.291			0.9115	Medium	3.55	3.70	4.472	74.532			0.9076	Medium	3.61	3.68	4.949	82.484			0.8943	Medium	3.54	3.63	4.919	81.989			0.9000	Medium	3.54	3.61
Unbound	NUB1	222	234	SIRIPPSERKALM	6.11	3	9	6.18	6.34	4.189	46.546			0.8949	Medium	6.17	6.25	4.341	48.238			0.8971	Medium	6.26	6.37	4.195	46.616			0.9032	Medium	6.08	6.36	5.085	56.498			0.8465	Medium	6.20	6.31	4.913	54.592			0.8857	Medium	6.29	6.37
Unbound	NUB1	222	234	SIRIPPSERKALM	6.11	4	9	6.15	6.20	4.567	50.741			0.8143	Medium	6.17	6.20	4.551	50.570			0.8191	Medium	6.25	6.29	4.412	49.019			0.8348	Medium	6.03	6.28	5.167	57.412			0.7862	Medium	6.22	6.23	4.913	54.593			0.8227	Medium	6.27	6.31
Unbound	NUB1	222	235	SIRIPPSERKALML	7.57	4	10	7.79	7.92	4.102	41.017			0.8456	Medium	7.78	7.92	4.094	40.942			0.8971	Medium	7.95	8.06	4.060	40.603			0.8483	Medium	7.81	8.01	4.830	48.298			0.8701	Medium	7.83	7.97	4.696	46.964			0.8440	Medium	8.02	8.11
Unbound	NUB1	223	231	IRIPPSERK	3.25	3	5	3.24	3.43	3.817	76.348			0.8937	High	3.23	3.44	3.851	77.022			0.9032	Medium	3.22	3.39	3.721	74.421			0.9260	High	3.30	3.53	4.128	82.568			0.8943	High	3.24	3.45	4.115	82.291			0.9074	High	3.23	3.42
Unbound	NUB1	223	232	IRIPPSERKA	3.55	3	6	3.52	3.62	4.102	68.361			0.9279	High	3.52	3.60	4.207	70.123			0.9107	Medium	3.53	3.61	4.067	67.775			0.9154	Medium	3.57	3.86	4.783	79.710			0.9132	Medium	3.53	3.80	4.802	80.040			0.9158	Medium	3.53	3.78
Unbound	NUB1	223	233	IRIPPSERKAL	5.01	2	7	5.05	5.31	3.645	52.066			0.9403	Medium	5.03	5.41	3.660	52.281			0.9356	Medium	5.09	5.29	3.567	50.959			0.9110	Medium	5.09	5.35	4.382	62.607			0.9124	Medium	4.99	5.46	4.385	62.641			0.9021	Medium	5.12	5.40
Unbound	NUB1	223	233	IRIPPSERKAL	5.01	3	7	5.02	5.33	3.731	53.305			0.8821	High	5.03	5.34	3.752	53.607			0.8863	High	5.08	5.38	3.630	51.851			0.9387	High	5.08	5.40	4.480	64.000			0.9227	High	5.07	5.37	4.411	63.020			0.9182	High	5.12	5.45
Unbound	NUB1	223	233	IRIPPSERKAL	5.01	4	7	5.03	5.08	3.560	50.856			0.7722	Medium	5.03	5.09	3.561	50.876			0.7425	Medium	5.07	5.31	3.373	48.183			0.7465	Medium	5.09	5.13	4.412	63.023			0.7938	Medium	5.03	5.51	4.154	59.341			0.7477	Medium	5.07	5.36
Unbound	NUB1	223	234	IRIPPSERKALM	5.84	2	8	5.90	6.02	3.418	42.725			0.8768	High	5.88	6.07	3.489	43.607			0.8798	High	5.97	6.15	3.348	41.847			0.8806	High	5.94	6.15	4.149	51.860			0.8726	High	5.90	6.02	4.204	52.551			0.8860	High	5.99	6.15
Unbound	NUB1	223	234	IRIPPSERKALM	5.84	3	8	5.84	6.12	3.421	42.757			0.8341	Medium	5.88	5.97	3.537	44.212			0.8538	High	5.97	6.04	3.514	43.931			0.8394	Medium	5.95	5.99	4.285	53.566			0.8470	Medium	5.90	5.98	4.223	52.783			0.8567	High	6.01	6.05
Unbound	NUB1	223	234	IRIPPSERKALM	5.84	4	8	5.87	6.18	3.410	42.620			0.8970	High	5.89	6.02	3.456	43.203			0.8904	High	6.00	6.09	3.349	41.867			0.8353	Medium	5.96	6.00	4.225	52.818			0.8775	High	5.90	6.00	4.177	52.218			0.8531	High	6.02	6.10
Unbound	NUB1	223	235	IRIPPSERKALML	7.38	2	9
Unbound	NUB1	223	235	IRIPPSERKALML	7.38	3	9
Unbound	NUB1	223	235	IRIPPSERKALML	7.38	4	9	7.59	7.74	3.241	36.010			0.9060	High	7.56	7.87	3.196	35.512			0.9148	High	7.75	7.90	3.169	35.206			0.9016	High	7.62	7.66	4.133	45.921			0.8709	Medium	7.60	7.76	4.033	44.809			0.8779	High	7.77	7.96
Unbound	NUB1	225	233	IPPSERKAL	3.81	2	6	3.81	3.81	2.727	45.452			0.8066	Medium	3.77	3.83	2.812	46.874			0.8464	Medium	3.78	3.83	2.892	48.207			0.9031	Medium									3.68	3.98	3.384	56.407			0.8317	Medium	3.76	3.99
Unbound	NUB1	225	233	IPPSERKAL	3.81	3	6	3.74	3.95	2.859	47.656			0.8977	Medium	3.73	3.98	2.828	47.137			0.8295	Medium	3.71	3.95	2.781	46.343			0.8431	Medium	3.73	4.06	3.586	59.762			0.8426	Medium	3.79	3.84	3.612	60.200			0.8262	Medium	3.97	4.00
Unbound	NUB1	226	233	PPSERKAL	5.07	2	6	5.02	5.16	2.640	44.005			0.8340	Medium	5.06	5.22	2.671	44.520			0.8428	Medium	5.12	5.19	2.534	42.228			0.8691	Medium	5.11	5.22	3.279	54.647			0.8853	Medium	5.11	5.13	3.165	52.746			0.8343	Medium	5.02	5.33
Unbound	NUB1	226	234	PPSERKALM	5.98	2	7	5.91	5.99	2.619	37.415			0.7787	Medium	5.96	6.01	2.536	36.231			0.7947	Medium	6.03	6.11	2.328	33.260			0.8450	Medium	5.97	6.09	3.337	47.675			0.7980	Medium	5.95	6.05	3.262	46.606			0.7950	Medium	6.06	6.06
Unbound	NUB1	227	233	PSERKAL	5.04	2	5	5.02	5.18	2.592	51.842			0.8800	Medium	5.09	5.24	2.603	52.057			0.8491	Medium	5.12	5.27	2.540	50.798			0.8364	Medium	5.12	5.28	3.252	65.044			0.8820	Medium	5.09	5.14	3.255	65.098			0.8746	Medium	5.10	5.39
Unbound	NUB1	228	234	SERKALM	3.82	2	5	3.79	3.88	1.300	25.997			0.8405	Medium	3.77	3.82	1.295	25.907			0.8352	Medium	3.73	3.92	1.316	26.321			0.8426	Medium	3.84	4.03	1.976	39.520			0.8359	Medium	3.80	3.87	1.965	39.307			0.8398	Medium	3.78	3.85
Unbound	NUB1	234	245	MLAMGYHEKGRA	5.18	3	10	5.16	5.26	0.206	2.057			0.8084	Medium	5.21	5.31	0.150	1.501			0.8495	Medium	5.20	5.33	0.340	3.403			0.8423	Medium	5.21	5.34	0.270	2.700			0.8187	Medium	5.18	5.32	0.194	1.938			0.8199	Medium	5.21	5.33
Unbound	NUB1	234	246	MLAMGYHEKGRAF	6.88	3	11	7.00	7.07	0.147	1.340			0.9003	Medium	7.03	7.25	0.173	1.571			0.8021	Medium	7.17	7.24	0.355	3.223			0.8747	High	7.04	7.25	0.234	2.131			0.8395	Medium	7.06	7.14	0.214	1.945			0.8846	Medium	7.29	7.59
Unbound	NUB1	234	246	MLAMGYHEKGRAF	6.88	4	11	7.03	7.09	0.089	0.805			0.8821	Medium	7.05	7.12	0.087	0.794			0.8312	Medium	7.17	7.21	0.283	2.571			0.8554	High	7.01	7.24	0.207	1.885			0.8177	Medium	7.01	7.24	0.167	1.521			0.8218	Medium	7.17	7.26
Unbound	NUB1	235	245	LAMGYHEKGRA	4.04	2	9
Unbound	NUB1	235	245	LAMGYHEKGRA	4.04	3	9	4.01	4.33	0.121	1.349			0.8080	Medium	4.00	4.38	0.121	1.341			0.8447	Medium	4.08	4.16	0.301	3.342			0.8432	Medium	4.13	4.25	0.205	2.279			0.8678	Medium	4.10	4.19	0.171	1.901			0.8466	Medium	4.08	4.17
Unbound	NUB1	235	245	LAMGYHEKGRA	4.04	4	9	4.06	4.10	0.080	0.893			0.8586	Medium	4.05	4.09	0.103	1.142			0.8766	Medium	4.07	4.11	0.291	3.230			0.8477	Medium	4.09	4.34	0.225	2.502			0.8243	Medium	4.04	4.34	0.184	2.045			0.8266	Medium	4.07	4.12
Unbound	NUB1	235	246	LAMGYHEKGRAF	6.02	3	10	6.04	6.37	0.154	1.540			0.9103	Medium	6.09	6.41	0.143	1.426			0.9130	Medium	6.10	6.14	0.508	5.079			0.7901	Medium	6.10	6.37	0.254	2.540			0.8898	Medium	6.07	6.37	0.265	2.648			0.9011	Medium	6.22	6.26
Unbound	NUB1	235	246	LAMGYHEKGRAF	6.02	4	10	6.03	6.28	0.252	2.518			0.8058	Medium	6.12	6.18	0.045	0.451			0.8888	Medium	6.19	6.23	0.260	2.596			0.8940	Medium	6.09	6.34	0.245	2.448			0.8218	Medium	6.12	6.21	0.166	1.663			0.8800	Medium	6.20	6.25
Unbound	NUB1	235	247	LAMGYHEKGRAFL	7.30	3	11	7.52	7.63	0.160	1.456			0.9257	High									7.67	7.78	0.335	3.045			0.9123	High									7.51	7.69	0.245	2.224			0.9055	High	7.69	7.79
Unbound	NUB1	235	247	LAMGYHEKGRAFL	7.30	4	11	7.52	7.59	0.067	0.612			0.8161	Medium	7.51	7.60	0.060	0.548			0.8336	Medium	7.56	7.86	0.273	2.481			0.7872	Medium	7.53	7.60	0.164	1.490			0.7904	Medium	7.53	7.60	0.134	1.217			0.7629	Medium	7.58	7.88
Unbound	NUB1	235	252	LAMGYHEKGRAFLKRKEY	5.50	4	16	5.46	5.61	0.682	4.265			0.8465	Medium	5.51	5.59	0.750	4.688			0.8321	Medium	5.59	5.71	0.894	5.589			0.8206	Medium	5.57	5.69	2.011	12.569			0.8313	Medium	5.46	5.59	2.094	13.086			0.6670	Medium	5.60	5.72
Unbound	NUB1	235	252	LAMGYHEKGRAFLKRKEY	5.50	5	16	5.46	5.60	0.675	4.217			0.8016	Medium	5.59	5.72	0.338	2.111			0.7635	Medium	5.61	5.75	0.868	5.423			0.8993	Medium																	5.63	5.75
Unbound	NUB1	235	256	LAMGYHEKGRAFLKRKEYGIAL	7.14	3	20	7.28	7.61	1.521	7.605			0.9290	High	7.37	7.41	1.662	8.309			0.9012	High	7.46	7.74	1.709	8.545			0.8991	High	7.39	7.58	2.747	13.736			0.8295	Medium	7.26	7.75	2.519	12.597			0.8560	Medium	7.55	7.73
Unbound	NUB1	235	256	LAMGYHEKGRAFLKRKEYGIAL	7.14	4	20	7.35	7.57	1.462	7.311			0.9595	High	7.34	7.63	1.473	7.364			0.9568	High	7.51	7.80	1.696	8.479			0.9556	High	7.38	7.65	2.513	12.565			0.9623	High	7.40	7.67	2.370	11.850			0.9532	High	7.55	7.81
Unbound	NUB1	236	245	AMGYHEKGRA	4.06	2	8
Unbound	NUB1	236	245	AMGYHEKGRA	4.06	3	8	4.07	4.11	0.040	0.495			0.8382	Medium	4.00	4.25	0.124	1.549			0.8499	Medium	4.02	4.22	0.253	3.158			0.8389	Medium	4.08	4.28	0.144	1.805			0.8235	Medium	4.02	4.13	0.157	1.966			0.8590	Medium	4.03	4.23
Unbound	NUB1	236	246	AMGYHEKGRAF	5.02	2	9	5.02	5.20	0.086	0.957			0.9020	High	5.05	5.18	0.125	1.387			0.9000	High	5.10	5.20	0.295	3.278			0.8485	Medium	5.08	5.28	0.149	1.650			0.8581	High	5.07	5.19	0.141	1.571			0.8663	High	5.10	5.25
Unbound	NUB1	236	246	AMGYHEKGRAF	5.02	3	9	5.06	5.14	0.102	1.133			0.8991	High	5.04	5.30	0.108	1.204			0.9017	High	5.06	5.33	0.264	2.929			0.8784	Medium	5.09	5.34	0.175	1.941			0.8944	High	5.08	5.18	0.179	1.990			0.8874	High	5.09	5.29
Unbound	NUB1	236	246	AMGYHEKGRAF	5.02	4	9	5.02	5.27	0.050	0.561			0.8856	High	5.08	5.13	0.063	0.695			0.8782	High	5.06	5.32	0.239	2.655			0.8448	High	5.08	5.34	0.169	1.881			0.8726	High	5.08	5.20	0.171	1.898			0.8717	High	5.09	5.34
Unbound	NUB1	236	247	AMGYHEKGRAFL	7.34	3	10	7.54	7.58	0.113	1.135			0.8490	Medium	7.52	7.57	0.134	1.342			0.7998	Medium	6.80	6.90	0.340	3.399			0.8205	Medium	7.33	7.57	0.209	2.090			0.7687	Medium	7.53	7.56	0.180	1.796			0.8463	Medium	7.18	7.30
Unbound	NUB1	236	252	AMGYHEKGRAFLKRKEY	4.88	4	15	4.69	5.19	0.777	5.177			0.8282	Medium	4.93	4.98	0.706	4.706			0.9178	Medium	4.93	5.12	0.804	5.358			0.9049	Medium	4.85	5.03	1.711	11.408			0.8946	Medium	4.96	5.03	1.569	10.459			0.9139	Medium	4.93	5.11
Unbound	NUB1	236	252	AMGYHEKGRAFLKRKEY	4.88	5	15	4.85	5.02	0.673	4.485			0.9133	Medium	4.86	5.14	0.582	3.881			0.9209	Medium	4.91	5.04	0.926	6.170			0.9243	Medium	4.96	4.99	1.734	11.561			0.8624	Medium	4.91	5.13	1.695	11.301			0.9068	Medium	4.94	5.16
Unbound	NUB1	236	256	AMGYHEKGRAFLKRKEYGIAL	6.85	5	19	7.01	7.06	1.451	7.637			0.9369	High	7.04	7.06	1.488	7.834			0.9189	High	7.14	7.18	1.675	8.814			0.6512	Medium	7.06	7.09	2.547	13.407			0.9127	Medium	7.06	7.11	2.875	15.130			0.7662	Medium
Unbound	NUB1	237	245	MGYHEKGRA	4.00	2	7	4.07	4.10	0.031	0.442			0.8511	Medium	4.06	4.11	0.098	1.403			0.8647	Medium	4.07	4.12	0.267	3.818			0.8235	Medium	4.11	4.18	0.162	2.310			0.8334	Medium	4.08	4.12	0.108	1.542			0.8274	Medium	4.08	4.13
Unbound	NUB1	237	246	MGYHEKGRAF	4.81	2	8	4.83	5.15	-0.027	-0.332			0.8247	Medium	4.82	5.19	-0.033	-0.417			0.8303	Medium	4.93	4.94	0.166	2.078			0.8834	Medium	4.92	4.95	0.011	0.137			0.8237	Medium	4.84	5.22	-0.011	-0.132			0.8828	Medium	4.93	4.96
Unbound	NUB1	237	246	MGYHEKGRAF	4.81	3	8	4.83	5.05	0.089	1.115			0.8361	Medium	4.82	5.13	0.079	0.993			0.8666	Medium	4.87	5.05	0.201	2.509			0.8840	High	4.88	5.17	0.131	1.642			0.8888	High	4.88	4.98	0.128	1.606			0.8733	High	4.88	5.06
Unbound	NUB1	237	247	MGYHEKGRAFL	6.52	3	9	6.62	6.70	0.056	0.622			0.8889	Medium	6.63	6.71	0.051	0.566			0.8758	Medium	6.69	6.90	0.244	2.708			0.8403	Medium	6.70	6.74	0.064	0.716			0.8260	Medium	6.63	6.85	0.106	1.177			0.8229	Medium	6.75	6.78
Unbound	NUB1	237	247	MGYHEKGRAFL	6.52	4	9	6.59	6.73	0.225	2.498			0.8045	Medium	6.63	6.71	0.169	1.874			0.8490	Medium	6.69	6.86	0.298	3.307			0.8328	Medium	6.69	6.71	0.194	2.154			0.8353	Medium	6.68	6.69	0.199	2.215			0.8242	Medium	6.71	6.88
Unbound	NUB1	237	252	MGYHEKGRAFLKRKEY	4.68	5	14	4.74	4.85	0.685	4.892			0.9244	Medium	4.79	4.85	0.730	5.216			0.9114	Medium	4.84	4.88	0.951	6.795			0.9149	Medium	4.76	5.04	1.650	11.785			0.9098	Medium	4.80	4.81	1.705	12.175			0.7927	Medium	4.79	5.05
Unbound	NUB1	237	256	MGYHEKGRAFLKRKEYGIAL	6.82	5	18	6.96	7.07	1.535	8.526			0.9493	High	7.00	7.08	1.523	8.462			0.9417	High	7.10	7.20	1.671	9.285			0.9335	High	7.01	7.10	2.604	14.466			0.9423	High	7.03	7.10	2.487	13.818			0.9411	High	7.18	7.23
Unbound	NUB1	238	246	GYHEKGRAF	3.72	2	7	3.73	3.77	0.114	1.626			0.9341	High	3.72	3.80	0.123	1.750			0.9251	High	3.70	3.85	0.253	3.614			0.9199	High	3.80	3.86	0.173	2.472			0.9142	High	3.76	3.81	0.169	2.418			0.9352	High	3.72	3.85
Unbound	NUB1	238	246	GYHEKGRAF	3.72	3	7	3.69	3.89	0.123	1.756			0.8975	High	3.72	3.79	0.151	2.158			0.8850	High	3.69	3.89	0.254	3.635			0.9191	High	3.77	3.90	0.181	2.586			0.9196	High	3.74	3.82	0.193	2.756			0.8730	High	3.70	3.90
Unbound	NUB1	239	246	YHEKGRAF	3.47	3	6	3.41	3.62	0.072	1.199			0.9172	Medium	3.40	3.89	0.071	1.182			0.9165	Medium	3.71	3.76	0.163	2.708			0.8763	Medium	3.49	3.71	0.129	2.150			0.8838	Medium	3.43	3.64	0.125	2.080			0.9102	Medium	3.41	3.60
Unbound	NUB1	240	256	HEKGRAFLKRKEYGIAL	6.41	5	15	6.43	6.57	1.533	10.220			0.8296	Medium	6.44	6.59	1.511	10.074			0.8652	Medium	6.54	6.58	1.572	10.479			0.8479	Medium	6.52	6.60	2.383	15.885			0.8045	Medium	6.54	6.54	2.632	17.550			0.8032	Medium	6.55	6.61
Unbound	NUB1	246	252	FLKRKEY	3.72	2	5
Unbound	NUB1	246	252	FLKRKEY	3.72	3	5	3.65	3.99	0.516	10.328			0.8300	Medium	3.64	4.06	0.518	10.362			0.8260	Medium	3.62	3.88	0.534	10.671			0.8333	Medium	3.72	4.03	1.335	26.695			0.8479	Medium	3.71	3.78	1.240	24.807			0.8315	Medium	3.70	3.77
Unbound	NUB1	246	253	FLKRKEYG	3.48	3	6	3.53	3.70	1.355	22.590			0.8393	Medium	3.62	3.67	1.144	19.070			0.8326	Medium	3.53	3.63	1.213	20.224			0.8323	Medium	3.59	3.59	2.415	40.247			0.6141	Medium	3.60	3.61	1.918	31.967			0.8182	Medium	3.56	3.61
Unbound	NUB1	246	256	FLKRKEYGIAL	7.27	3	9	7.46	7.52	1.250	13.887			0.9467	High	7.46	7.52	1.175	13.059			0.9336	High	7.62	7.68	1.308	14.534			0.9373	Medium	7.47	7.53	2.073	23.033			0.9210	Medium	7.48	7.52	2.028	22.535			0.9180	High	7.55	7.86
Unbound	NUB1	246	256	FLKRKEYGIAL	7.27	4	9	7.49	7.54	1.268	14.089			0.9130	Medium	7.48	7.55	1.278	14.196			0.8743	Medium	7.64	7.67	1.335	14.829			0.9343	Medium	7.51	7.55	2.183	24.260			0.9036	Medium	7.49	7.54	2.125	23.616			0.8674	Medium	7.64	7.75
Unbound	NUB1	246	259	FLKRKEYGIALPCL	9.64	3	11	9.72	9.91	1.011	9.187			0.9074	Medium	9.79	9.86	1.089	9.903			0.9175	Medium	10.00	10.10	1.313	11.935			0.9289	Medium	9.78	9.79	1.857	16.884			0.8248	Medium	9.81	9.88	1.656	15.051			0.9122	Medium	9.93	10.23
Unbound	NUB1	246	259	FLKRKEYGIALPCL	9.64	4	11
Unbound	NUB1	247	255	LKRKEYGIA	4.32	2	7	4.21	4.38	1.168	16.685			0.9120	Medium	4.21	4.43	1.193	17.037			0.8414	Medium	4.23	4.35	1.226	17.511			0.9131	Medium	4.31	4.34	1.798	25.685			0.8449	Medium	4.28	4.33	1.734	24.775			0.8413	Medium	4.24	4.40
Unbound	NUB1	247	255	LKRKEYGIA	4.32	3	7	4.27	4.38	1.027	14.672			0.9000	Medium	4.26	4.37	1.035	14.780			0.9189	Medium	4.29	4.39	1.080	15.422			0.9153	Medium	4.41	4.45	1.655	23.643			0.8949	Medium	4.35	4.38	1.618	23.119			0.8862	Medium	4.24	4.30
Unbound	NUB1	247	256	LKRKEYGIAL	6.60	2	8	6.73	6.81	1.172	14.653			0.9523	Medium	6.73	6.81	1.167	14.585			0.9091	Medium	6.86	6.93	1.182	14.770			0.9404	Medium	6.80	6.85	1.745	21.816			0.9510	Medium	6.77	6.91	1.681	21.013			0.9477	Medium	6.81	6.98
Unbound	NUB1	247	256	LKRKEYGIAL	6.60	3	8	6.64	6.94	1.167	14.587			0.9001	High	6.70	6.89	1.169	14.616			0.9095	High	6.80	6.95	1.230	15.375			0.9197	High	6.75	6.91	1.737	21.717			0.9193	High	6.74	6.92	1.693	21.165			0.9178	High	6.82	6.96
Unbound	NUB1	247	257	LKRKEYGIALP	7.16	3	8	7.34	7.40	1.181	14.761			0.9410	Medium	7.36	7.40	1.160	14.503			0.9260	Medium	7.48	7.56	1.260	15.753			0.9009	Medium	7.30	7.50	1.689	21.115			0.9299	Medium	7.35	7.42	1.647	20.592			0.9414	Medium	7.52	7.57
Unbound	NUB1	247	257	LKRKEYGIALP	7.16	4	8	7.35	7.38	1.037	12.962			0.9056	Medium	7.33	7.38	1.110	13.869			0.9074	Medium	7.47	7.52	1.194	14.927			0.8672	Medium	7.37	7.40	1.626	20.327			0.8021	Medium	7.36	7.38	1.706	21.331			0.8170	Medium	7.49	7.55
Unbound	NUB1	248	256	KRKEYGIAL	6.40	2	7	6.49	6.56	1.115	15.922			0.9122	Medium	6.46	6.70	1.180	16.860			0.9241	Medium	6.57	6.65	1.168	16.680			0.9306	Medium	6.55	6.66	1.616	23.086			0.8333	Medium	6.39	6.53	1.621	23.157			0.8368	Medium	6.60	6.71
Unbound	NUB1	248	256	KRKEYGIAL	6.40	3	7	6.46	6.58	1.106	15.803			0.9306	High	6.48	6.63	1.075	15.362			0.9143	High	6.56	6.70	1.133	16.184			0.9110	High	6.54	6.68	1.580	22.565			0.9167	High	6.54	6.66	1.545	22.069			0.8709	High	6.60	6.71
Unbound	NUB1	260	265	LDADKY	4.71	2	4	4.74	4.78	0.061	1.523			0.9151	High	4.74	4.78	0.068	1.692			0.8705	High	4.75	4.81	0.222	5.543			0.9073	High	4.77	4.82	0.070	1.749			0.9195	High	4.75	4.79	0.088	2.208			0.9136	High	4.74	4.82
Unbound	NUB1	260	266	LDADKYF	8.49	2	5	8.70	8.78	0.018	0.353			0.9146	Medium	8.68	8.76	0.042	0.831			0.8989	Medium	8.88	8.93	0.272	5.438			0.9095	Medium	8.68	8.69	0.145	2.891			0.9195	Medium	8.70	8.76	0.151	3.021			0.8437	Medium	8.82	8.86
Unbound	NUB1	260	268	LDADKYFCE	8.55	2	7	8.76	8.80	0.133	1.898			0.8888	Medium	8.76	8.81	0.128	1.830			0.8927	Medium	8.93	9.01	0.374	5.343			0.8675	Medium	8.73	8.78	0.390	5.570			0.8560	Medium	8.76	8.83	0.432	6.168			0.8589	Medium	8.96	9.04
Unbound	NUB1	260	269	LDADKYFCEC	9.51	2	8	9.66	9.72	0.089	1.108			0.8338	Medium	9.71	9.78	0.090	1.126			0.8750	High	9.88	9.98	0.328	4.103			0.8596	High	9.65	9.71	0.631	7.891			0.8566	Medium	9.65	9.88	0.545	6.813			0.8495	Medium	9.91	9.95
Unbound	NUB1	261	268	DADKYFCE	7.66	2	6	7.86	8.10	0.085	1.412			0.8633	Medium	7.83	8.09	0.058	0.969			0.8579	Medium	7.97	8.18	0.225	3.749			0.8016	Medium	7.83	8.05	0.326	5.434			0.8497	Medium	7.86	7.99	0.282	4.706			0.7403	Medium	7.98	8.05
Unbound	NUB1	269	274	CCRELL	7.25	2	4	7.37	7.40	1.451	36.284			0.8396	Medium	7.35	7.43	1.387	34.681			0.8343	Medium	7.46	7.56	1.334	33.355			0.8280	Medium	7.39	7.48	2.117	52.931			0.8195	Medium	7.37	7.42	2.066	51.638			0.8013	Medium	7.45	7.67
Unbound	NUB1	269	275	CCRELLD	6.49	2	5	6.55	6.58	1.264	25.273			0.7959	Medium	6.57	6.60	1.138	22.751			0.7797	Medium	6.56	6.61	1.498	29.952			0.8070	Medium	6.61	6.65	2.194	43.885			0.8063	Medium	6.59	6.62	2.046	40.917			0.7609	Medium	6.65	6.69
Unbound	NUB1	269	279	CCRELLDTVDN	7.50	2	9	7.73	7.79	2.350	26.107			0.8305	Medium	7.68	7.86	2.287	25.411			0.8130	Medium	7.82	7.92	2.411	26.788			0.8546	High	7.49	7.75	4.057	45.073			0.7496	Medium	7.71	7.80	3.634	40.377			0.7928	Medium	7.84	7.93
Unbound	NUB1	269	280	CCRELLDTVDNY	9.17	2	10	9.21	9.59	2.454	24.535			0.8458	Medium	9.29	9.52	2.407	24.067			0.8359	Medium	9.49	9.56	2.525	25.250			0.8784	Medium	9.16	9.43	4.406	44.065			0.7975	Medium	9.29	9.51	3.869	38.694			0.8414	Medium	9.51	9.58
Unbound	NUB1	270	279	CRELLDTVDN	7.32	2	8	7.31	7.36	2.078	25.973			0.8491	Medium	7.33	7.35	2.071	25.893			0.8480	Medium	7.43	7.50	2.204	27.556			0.8224	Medium	7.30	7.36	3.540	44.245			0.8240	Medium	7.33	7.36	3.302	41.271			0.8554	Medium	7.45	7.49
Unbound	NUB1	270	280	CRELLDTVDNY	8.76	2	9	8.94	8.97	1.951	21.676			0.9087	Medium	8.90	9.20	1.946	21.617			0.8075	Medium	9.13	9.21	1.959	21.762			0.8987	Medium	8.85	9.13	3.481	38.683			0.9005	Medium	8.95	8.98	3.313	36.810			0.8469	Medium	9.11	9.32
Unbound	NUB1	271	280	RELLDTVDNY	8.50	2	8	8.56	8.70	1.695	21.184			0.9315	Medium	8.55	8.71	1.708	21.349			0.9054	High	8.71	8.86	1.748	21.847			0.9018	High	8.54	8.63	3.068	38.346			0.9315	High	8.52	8.70	2.921	36.517			0.9031	High	8.74	8.93
Unbound	NUB1	280	285	YAVLQL	10.19	2	4	10.36	10.45	-0.018	-0.448			0.9455	High	10.41	10.48	-0.007	-0.168			0.9209	High	10.63	10.69	-0.013	-0.324			0.8784	High	10.35	10.41	-0.013	-0.314			0.9066	High	10.40	10.47	-0.006	-0.154			0.9284	High	10.64	10.71
Unbound	NUB1	282	285	VLQL	8.38	1	2	8.49	8.50	-0.033	-1.671			0.9285	Medium	8.47	8.51	-0.004	-0.194			0.9106	Medium	8.65	8.67	-0.046	-2.285			0.9272	Medium	8.47	8.48	-0.037	-1.873			0.9207	Medium	8.50	8.51	-0.025	-1.236			0.9162	Medium	8.69	8.69
Unbound	NUB1	290	294	CYFRL	9.67	2	3	9.76	9.96	0.067	2.235			0.8710	High	9.79	9.98	0.056	1.882			0.8801	High	10.03	10.10	0.078	2.604			0.8960	High	9.81	9.89	0.059	1.970			0.8938	High	9.81	10.03	0.073	2.448			0.8932	High	10.06	10.10
Unbound	NUB1	291	296	YFRLEQ	7.42	2	4	7.51	7.63	0.046	1.146			0.8238	Medium	7.51	7.64	0.055	1.375			0.8090	Medium	7.61	7.72	0.032	0.800			0.8354	Medium	7.54	7.60	0.114	2.845			0.8488	Medium	7.51	7.67	0.032	0.811			0.8162	Medium	7.64	7.74
Unbound	NUB1	291	297	YFRLEQL	9.85	2	5	9.99	10.04	0.870	17.392			0.9042	Medium	10.04	10.07	0.900	17.990			0.9092	Medium	10.24	10.31	0.804	16.074			0.9400	Medium	9.94	10.17	1.065	21.308			0.8199	Medium	10.04	10.09	0.957	19.137			0.8774	Medium	10.26	10.32
Unbound	NUB1	291	299	YFRLEQLEC	10.16	2	7	10.24	10.49	1.961	28.008			0.8387	Medium	10.32	10.39	1.994	28.491			0.8621	Medium	10.55	10.61	2.018	28.836			0.8447	Medium	10.26	10.41	2.506	35.794			0.7393	Medium	10.34	10.43	2.460	35.145			0.7638	Medium	10.57	10.65
Unbound	NUB1	292	297	FRLEQL	9.02	2	4	9.16	9.22	0.917	22.925			0.9055	Medium	9.20	9.24	0.903	22.585			0.8665	Medium	9.37	9.45	0.961	24.037			0.9028	Medium	9.16	9.24	0.941	23.528			0.9133	Medium	9.20	9.30	0.924	23.094			0.9205	Medium	9.41	9.49
Unbound	NUB1	292	298	FRLEQLE	8.85	2	5	8.82	8.95	1.690	33.806			0.8502	Medium	8.82	9.05	1.600	31.998			0.8090	Medium	9.04	9.18	1.651	33.017			0.8275	Medium	8.79	8.89	1.653	33.052			0.8509	Medium	8.81	8.98	1.685	33.691			0.8231	Medium	9.04	9.15
Unbound	NUB1	292	299	FRLEQLEC	9.48	2	6	9.60	9.70	1.893	31.554			0.8795	High	9.64	9.75	1.895	31.585			0.8757	High	9.82	9.96	1.896	31.602			0.8825	High	9.59	9.77	2.293	38.214			0.8194	Medium	9.63	9.72	2.254	37.569			0.8601	Medium	9.86	9.98
Unbound	NUB1	293	297	RLEQL	5.90	2	3	5.91	5.96	0.879	29.286			0.9129	Medium	5.91	6.01	0.878	29.258			0.8777	Medium	5.96	6.04	0.911	30.377			0.9144	Medium	5.90	6.11	0.942	31.387			0.9193	Medium	5.87	6.06	0.932	31.055			0.9173	Medium	5.89	6.06
Unbound	NUB1	297	309	LECLDDAEKKLNL	9.57	3	11	9.62	9.70	3.203	29.116			0.8257	Medium	9.68	9.73	3.749	34.086			0.7602	Medium	9.90	9.93	3.266	29.694			0.8491	Medium	9.62	9.81	5.034	45.760			0.8439	Medium	9.67	9.72	4.820	43.818			0.8472	Medium	9.92	9.92
Unbound	NUB1	298	309	ECLDDAEKKLNL	8.30	2	10
Unbound	NUB1	298	309	ECLDDAEKKLNL	8.30	3	10	8.50	8.58	2.908	29.084			0.8883	Medium	8.48	8.56	2.944	29.435			0.9093	Medium									8.44	8.50	4.545	45.453			0.8456	Medium	8.48	8.54	4.643	46.434			0.8380	Medium
Unbound	NUB1	300	309	LDDAEKKLNL	6.66	2	8	6.79	6.88	2.068	25.847			0.9319	Medium	6.77	7.02	2.106	26.327			0.9332	Medium	6.87	6.92	2.319	28.987			0.9439	Medium	6.80	6.88	3.189	39.865			0.9214	Medium	6.77	6.85	3.313	41.418			0.9062	Medium	6.88	6.93
Unbound	NUB1	300	309	LDDAEKKLNL	6.66	3	8	6.78	6.87	2.046	25.571			0.9316	High	6.78	6.89	2.092	26.150			0.9049	High	6.88	6.98	2.157	26.963			0.9336	High	6.79	6.86	3.313	41.407			0.8767	High	6.77	6.98	3.081	38.518			0.8447	Medium	6.90	6.99
Unbound	NUB1	300	312	LDDAEKKLNLAQK	5.21	3	11	5.22	5.34	2.476	22.512			0.9296	Medium	5.25	5.35	2.358	21.438			0.9321	Medium	5.31	5.38	2.380	21.641			0.9379	Medium	5.24	5.41	3.848	34.982			0.8336	Medium	5.26	5.37	3.650	33.178			0.9033	Medium	5.34	5.41
Unbound	NUB1	300	312	LDDAEKKLNLAQK	5.21	4	11
Unbound	NUB1	301	309	DDAEKKLNL	6.19	2	7
Unbound	NUB1	301	309	DDAEKKLNL	6.19	3	7	6.23	6.28	1.848	26.404			0.9068	Medium	6.19	6.47	1.876	26.801			0.9063	Medium	6.29	6.35	2.015	28.785			0.8905	High	6.23	6.54	3.099	44.277			0.8420	Medium	6.21	6.53	2.971	42.444			0.8422	Medium	6.32	6.37
Unbound	NUB1	301	312	DDAEKKLNLAQK	4.59	2	10	4.60	4.68	2.223	22.225			0.9243	Medium	4.61	4.68	2.165	21.653			0.9233	Medium	4.65	4.66	2.207	22.069			0.8094	Medium	4.65	4.72	3.833	38.329			0.8386	Medium	4.59	4.71	4.003	40.032			0.7934	Medium	4.66	4.71
Unbound	NUB1	301	312	DDAEKKLNLAQK	4.59	3	10	4.59	4.68	2.296	22.958			0.9400	High	4.60	4.66	2.249	22.494			0.9398	High	4.62	4.71	2.387	23.871			0.9193	High	4.63	4.73	3.866	38.657			0.8893	Medium	4.56	4.76	3.750	37.503			0.9276	Medium	4.60	4.74
Unbound	NUB1	302	312	DAEKKLNLAQK	4.07	3	9	4.06	4.14	1.722	19.132			0.9114	Medium	4.06	4.13	1.601	17.794			0.9170	Medium	4.06	4.13	1.772	19.684			0.9149	Medium	4.10	4.15	3.263	36.251			0.8827	Medium	4.04	4.22	2.985	33.169			0.9117	Medium	4.04	4.19
Unbound	NUB1	308	314	NLAQKCF	7.65	2	5	7.57	7.67	0.383	7.650			0.8257	Medium	7.64	7.67	0.313	6.266			0.8388	Medium	7.77	7.80	0.450	9.008			0.8104	Medium	7.62	7.68	1.368	27.365			0.8110	Medium									7.76	7.84
Unbound	NUB1	310	324	AQKCFKNCYGENHQR	4.17	4	13	4.15	4.21	4.435	34.113			0.8498	Medium	4.15	4.18	4.657	35.824			0.8104	Medium	4.13	4.29	4.424	34.030			0.8417	Medium	4.18	4.33	5.509	42.377			0.7722	Medium	4.14	4.25	5.492	42.248			0.7822	Medium	4.15	4.23
Unbound	NUB1	310	339	AQKCFKNCYGENHQRLVHIKGNCGKEKVLF	6.63	5	28
Unbound	NUB1	310	339	AQKCFKNCYGENHQRLVHIKGNCGKEKVLF	6.63	6	28	6.73	6.95	7.540	26.927			0.9144	High	6.77	7.00	7.434	26.548			0.9158	High	6.90	7.14	6.778	24.206			0.9463	High	6.81	6.97	8.887	31.739			0.9202	High	6.90	7.05	8.269	29.532			0.9089	High	6.95	7.16
Unbound	NUB1	310	339	AQKCFKNCYGENHQRLVHIKGNCGKEKVLF	6.63	7	28	6.71	6.97	7.481	26.718			0.9198	Medium	6.74	7.10	7.434	26.548			0.8889	Medium	6.95	7.10	6.706	23.949			0.9305	Medium	6.80	6.99	8.855	31.623			0.9014	Medium	6.82	7.07	8.401	30.003			0.8731	Medium	6.91	7.07
Unbound	NUB1	313	318	CFKNCY	6.25	2	4	6.22	6.40	2.280	57.009			0.8488	Medium	6.29	6.35	2.322	58.048			0.8380	Medium	6.30	6.47	2.172	54.291			0.8568	Medium	6.30	6.39	2.757	68.924			0.8446	Medium	6.24	6.73	2.685	67.122			0.8495	Medium	6.33	6.43
Unbound	NUB1	313	322	CFKNCYGENH	4.90	2	8	4.90	5.03	3.847	48.091			0.8116	Medium	4.92	5.05	3.937	49.215			0.8379	Medium	4.93	5.09	3.516	43.952			0.8334	Medium	4.90	5.09	4.400	55.001			0.8309	Medium	4.91	5.04	4.229	52.860			0.8163	Medium	4.93	5.11
Unbound	NUB1	313	322	CFKNCYGENH	4.90	3	8	4.93	4.98	4.045	50.568			0.7596	Medium									4.98	5.02	3.715	46.441			0.7676	Medium
Unbound	NUB1	313	324	CFKNCYGENHQR	4.14	2	10	4.16	4.25	4.212	42.117			0.8920	High	4.18	4.25	4.223	42.226			0.8548	Medium	4.17	4.31	3.879	38.789			0.8029	Medium	4.23	4.28	4.703	47.028			0.8191	Medium	4.22	4.25	4.575	45.753			0.7854	Medium	4.15	4.34
Unbound	NUB1	313	324	CFKNCYGENHQR	4.14	3	10	4.15	4.25	4.294	42.937			0.8481	Medium	4.13	4.26	4.376	43.757			0.8646	High	4.15	4.26	3.977	39.773			0.8512	High	4.20	4.29	4.664	46.637			0.8523	High	4.15	4.26	4.656	46.556			0.8677	High	4.15	4.27
Unbound	NUB1	313	324	CFKNCYGENHQR	4.14	4	10	4.16	4.21	4.195	41.951			0.8646	High	4.15	4.33	4.264	42.637			0.8598	Medium	4.18	4.28	3.830	38.300			0.8629	High	4.22	4.29	4.542	45.418			0.8152	Medium	4.16	4.33	4.533	45.333			0.8462	Medium	4.20	4.22
Unbound	NUB1	313	325	CFKNCYGENHQRL	5.73	3	11	5.75	5.79	4.762	43.293			0.8414	Medium	5.76	5.92	4.932	44.836			0.8112	Medium	5.74	5.94	4.524	41.127			0.8146	Medium	5.84	5.94	5.259	47.810			0.8121	Medium	5.81	5.86	5.107	46.431			0.8347	Medium	5.85	5.93
Unbound	NUB1	313	325	CFKNCYGENHQRL	5.73	4	11	5.74	5.77	4.231	38.467			0.8128	Medium	5.75	5.79	4.430	40.277			0.8033	Medium	5.81	5.86	4.017	36.514			0.8477	Medium	5.80	6.00	4.690	42.634			0.8200	Medium	5.77	5.80	4.868	44.253			0.8216	Medium	5.83	6.02
Unbound	NUB1	313	327	CFKNCYGENHQRLVH	5.15	4	13	5.16	5.26	5.750	44.232			0.8891	Medium	5.16	5.29	5.871	45.163			0.8979	Medium	5.21	5.27	5.447	41.899			0.8881	Medium	5.21	5.26	6.102	46.942			0.8453	Medium	5.19	5.21	6.354	48.877			0.8197	Medium	5.20	5.32
Unbound	NUB1	313	327	CFKNCYGENHQRLVH	5.15	5	13	5.14	5.33	5.507	42.361			0.7707	Medium	5.20	5.24	5.507	42.364			0.7800	Medium	5.20	5.26	5.546	42.661			0.8291	Medium	5.18	5.28	6.233	47.948			0.7874	Medium	5.22	5.24	5.876	45.200			0.7760	Medium	5.23	5.29
Unbound	NUB1	313	336	CFKNCYGENHQRLVHIKGNCGKEK	4.92	4	22	4.95	4.98	8.093	36.788			0.8585	High	4.93	5.02	8.373	38.058			0.9200	High	4.95	5.12	7.882	35.827			0.9008	Medium	4.95	5.13	9.204	41.835			0.8921	Medium	4.95	5.02	9.608	43.672			0.8611	Medium	5.02	5.03
Unbound	NUB1	313	336	CFKNCYGENHQRLVHIKGNCGKEK	4.92	5	22	4.90	5.02	8.367	38.034			0.9280	High	4.90	5.03	8.608	39.125			0.9111	High	4.93	5.13	7.786	35.393			0.9195	High	4.96	5.11	9.295	42.252			0.9198	High	4.94	5.04	9.416	42.802			0.9105	High	5.01	5.11
Unbound	NUB1	313	336	CFKNCYGENHQRLVHIKGNCGKEK	4.92	6	22	4.98	5.01	7.936	36.072			0.8534	Medium	4.92	5.02	8.453	38.421			0.8826	Medium	4.98	5.06	7.745	35.205			0.8755	Medium	4.99	5.07	9.191	41.776			0.8637	Medium	4.96	5.09	9.029	41.041			0.8378	Medium	5.03	5.11
Unbound	NUB1	313	338	CFKNCYGENHQRLVHIKGNCGKEKVL	5.94	4	24	5.94	6.12	7.642	31.842			0.9583	High	5.96	6.20	7.730	32.209			0.9414	High	6.10	6.31	6.980	29.083			0.9484	High	6.06	6.32	8.668	36.115			0.9442	High	6.04	6.38	8.506	35.444			0.9370	High	6.14	6.17
Unbound	NUB1	313	338	CFKNCYGENHQRLVHIKGNCGKEKVL	5.94	5	24	5.98	6.22	7.578	31.575			0.9496	High	6.00	6.24	7.677	31.988			0.9522	High	6.09	6.25	7.028	29.285			0.9238	High	6.07	6.29	8.675	36.146			0.9390	High	6.06	6.30	8.530	35.540			0.9398	High	6.12	6.34
Unbound	NUB1	313	338	CFKNCYGENHQRLVHIKGNCGKEKVL	5.94	6	24	5.99	6.12	7.657	31.904			0.9275	High	6.02	6.14	7.772	32.383			0.9287	High	6.12	6.23	7.076	29.481			0.9265	High	6.10	6.21	8.766	36.523			0.9247	High	6.08	6.21	8.637	35.986			0.9291	High	6.14	6.25
Unbound	NUB1	313	338	CFKNCYGENHQRLVHIKGNCGKEKVL	5.94	7	24	5.95	6.16	7.622	31.759			0.9255	Medium	6.05	6.05	7.691	32.047			0.8420	Medium	6.09	6.34	7.000	29.165			0.9351	Medium	6.06	6.27	8.605	35.854			0.9402	Medium	6.05	6.24	8.607	35.861			0.9195	Medium	6.14	6.26
Unbound	NUB1	313	339	CFKNCYGENHQRLVHIKGNCGKEKVLF	6.82	4	25	7.02	7.26	7.039	28.158			0.9092	Medium	7.00	7.18	7.166	28.665			0.9230	Medium	7.11	7.39	6.681	26.725			0.9154	Medium	6.98	7.27	8.086	32.345			0.8210	Medium	7.06	7.11	8.317	33.269			0.8332	Medium	7.19	7.29
Unbound	NUB1	313	339	CFKNCYGENHQRLVHIKGNCGKEKVLF	6.82	5	25	7.04	7.16	7.517	30.069			0.8995	Medium	7.07	7.17	7.479	29.917			0.8959	Medium	7.16	7.31	6.562	26.249			0.9513	High	7.03	7.12	8.556	34.223			0.9136	Medium	7.07	7.19	8.167	32.668			0.9208	High	7.20	7.32
Unbound	NUB1	313	339	CFKNCYGENHQRLVHIKGNCGKEKVLF	6.82	6	25	7.00	7.13	7.170	28.681			0.9384	Medium	7.02	7.15	7.219	28.877			0.9403	Medium	7.16	7.31	6.582	26.328			0.9356	High	7.04	7.15	8.250	33.001			0.9270	High	7.07	7.15	8.147	32.588			0.9142	Medium	7.19	7.33
Unbound	NUB1	314	321	FKNCYGEN	5.16	2	6	5.17	5.19	3.854	64.234			0.8321	Medium	5.21	5.34	3.757	62.617			0.7868	Medium	5.19	5.28	3.488	58.125			0.8420	Medium	5.13	5.45	4.090	68.173			0.6786	Medium									5.17	5.34
Unbound	NUB1	315	338	KNCYGENHQRLVHIKGNCGKEKVL	5.14	5	22	5.04	5.30	7.122	32.373			0.8344	Medium	5.15	5.22	7.181	32.642			0.8407	Medium	5.21	5.23	6.350	28.866			0.8083	Medium	5.17	5.44	8.095	36.793			0.8390	Medium	5.14	5.35	8.250	37.501			0.8223	Medium	5.24	5.31
Unbound	NUB1	315	338	KNCYGENHQRLVHIKGNCGKEKVL	5.14	6	22
Unbound	NUB1	317	338	CYGENHQRLVHIKGNCGKEKVL	5.36	4	20	5.20	5.69	6.323	31.615			0.9047	Medium	5.34	5.53	6.307	31.537			0.9191	Medium	5.45	5.55	6.014	30.070			0.8886	Medium	5.46	5.54	6.922	34.609			0.8459	Medium	5.44	5.60	7.330	36.649			0.8386	Medium	5.34	5.74
Unbound	NUB1	318	338	YGENHQRLVHIKGNCGKEKVL	5.14	5	19	5.20	5.31	5.419	28.524			0.8400	Medium	5.18	5.20	5.660	29.790			0.8090	Medium	5.20	5.26	5.534	29.127			0.8452	Medium	5.24	5.39	6.448	33.935			0.8888	Medium	5.22	5.36	6.601	34.741			0.8383	Medium	5.25	5.39
Unbound	NUB1	319	336	GENHQRLVHIKGNCGKEK	3.04	4	16	2.92	3.01	6.919	43.244			0.8985	Medium	2.95	3.01	7.131	44.571			0.9093	Medium	2.88	3.06	6.676	41.724			0.9105	Medium	2.98	3.26	7.502	46.889			0.8478	Medium	3.00	3.03	7.572	47.326			0.8492	Medium	3.01	3.03
Unbound	NUB1	319	336	GENHQRLVHIKGNCGKEK	3.04	5	16	2.84	3.26	6.775	42.343			0.8059	Medium	2.92	3.22	6.916	43.228			0.8803	Medium	2.93	3.02	6.464	40.403			0.8905	Medium	2.99	3.23	7.548	47.175			0.8472	Medium	3.03	3.07	7.358	45.987			0.8322	Medium	2.92	3.15
Unbound	NUB1	319	338	GENHQRLVHIKGNCGKEKVL	4.66	4	18	4.69	4.78	5.467	30.373			0.9138	High	4.72	4.78	5.567	30.925			0.8900	Medium	4.75	4.85	5.407	30.037			0.9053	High	4.79	4.88	6.480	35.999			0.9345	High	4.76	4.87	6.430	35.722			0.9265	High	4.75	4.90
Unbound	NUB1	319	338	GENHQRLVHIKGNCGKEKVL	4.66	5	18	4.68	4.75	5.645	31.363			0.9352	High	4.75	4.82	5.601	31.114			0.9226	Medium	4.70	4.91	5.364	29.798			0.9441	Medium	4.78	4.89	6.480	35.997			0.9273	Medium	4.77	4.87	6.337	35.207			0.9082	Medium	4.72	4.94
Unbound	NUB1	323	338	QRLVHIKGNCGKEKVL	4.88	3	14
Unbound	NUB1	323	338	QRLVHIKGNCGKEKVL	4.88	4	14	4.69	5.19	4.822	34.440			0.9010	Medium	4.89	4.93	4.958	35.417			0.8940	Medium	4.91	5.10	4.631	33.082			0.8452	Medium	4.94	5.00	5.609	40.063			0.8457	Medium	4.92	4.98	5.621	40.153			0.8814	Medium	4.93	5.13
Unbound	NUB1	325	338	LVHIKGNCGKEKVL	4.97	2	12	5.01	5.05	3.795	31.628			0.8492	Medium	5.00	5.06	3.776	31.469			0.8948	High	5.02	5.19	3.432	28.600			0.8296	Medium	4.94	5.25	4.320	36.001			0.8294	Medium	5.06	5.08	4.251	35.421			0.8342	Medium	5.03	5.19
Unbound	NUB1	325	338	LVHIKGNCGKEKVL	4.97	3	12	5.01	5.14	3.480	28.996			0.9092	High	5.01	5.20	3.579	29.827			0.8980	High	5.07	5.22	3.237	26.978			0.8817	High	5.08	5.13	4.274	35.617			0.9039	High	5.02	5.28	4.019	33.488			0.8458	Medium	5.11	5.13
Unbound	NUB1	325	338	LVHIKGNCGKEKVL	4.97	4	12	4.98	5.21	3.404	28.369			0.8850	High	4.99	5.24	3.493	29.108			0.8965	High	5.05	5.17	3.271	27.256			0.9029	High	5.04	5.32	4.144	34.533			0.9038	High	5.02	5.29	4.083	34.025			0.9032	High	5.06	5.27
Unbound	NUB1	325	338	LVHIKGNCGKEKVL	4.97	5	12	4.98	5.17	3.535	29.458			0.8900	High	4.98	5.22	3.611	30.091			0.8791	High	5.07	5.13	3.423	28.524			0.8535	High	5.07	5.21	4.301	35.840			0.8932	High	5.01	5.18	4.268	35.564			0.8892	High	5.11	5.18
Unbound	NUB1	325	339	LVHIKGNCGKEKVLF	6.71	4	13	6.81	6.87	2.821	21.697			0.8715	Medium	6.83	6.89	2.921	22.472			0.8461	Medium	6.94	7.14	2.569	19.764			0.9068	Medium	6.89	6.90	3.531	27.165			0.8495	Medium	6.89	7.09	3.223	24.791			0.9023	Medium	6.96	7.12
Unbound	NUB1	326	338	VHIKGNCGKEKVL	4.12	3	11	4.14	4.21	3.314	30.129			0.8747	High	4.13	4.20	3.440	31.271			0.8846	High	4.13	4.33	3.177	28.880			0.8400	Medium	4.20	4.30	4.078	37.073			0.8690	Medium	4.15	4.21	4.060	36.905			0.8529	Medium	4.18	4.22
Unbound	NUB1	326	338	VHIKGNCGKEKVL	4.12	4	11
Unbound	NUB1	326	339	VHIKGNCGKEKVLF	6.08	3	12
Unbound	NUB1	326	339	VHIKGNCGKEKVLF	6.08	4	12	6.15	6.16	2.637	21.976			0.8170	Medium	6.16	6.20	2.593	21.610			0.8927	Medium	6.23	6.32	2.506	20.881			0.8819	Medium	6.21	6.34	3.204	26.704			0.8998	Medium	6.20	6.28	3.150	26.253			0.8436	Medium	6.26	6.29
Unbound	NUB1	328	338	IKGNCGKEKVL	3.75	2	9	3.72	3.91	2.732	30.352			0.8437	Medium	3.72	3.88	2.774	30.817			0.8379	Medium	3.76	3.79	2.490	27.668			0.8305	Medium	3.80	3.87	3.556	39.506			0.8634	High	3.74	3.92	3.399	37.763			0.8458	Medium	3.69	3.88
Unbound	NUB1	328	338	IKGNCGKEKVL	3.75	3	9	3.75	3.85	2.413	26.810			0.8701	High	3.74	3.82	2.484	27.602			0.8804	High	3.77	3.80	2.336	25.961			0.8686	High	3.85	3.88	3.065	34.056			0.8617	High	3.77	3.84	3.017	33.517			0.8726	High	3.78	3.82
Unbound	NUB1	337	341	VLFLR	8.31	2	3	8.52	8.57	0.019	0.620			0.9215	High	8.52	8.56	0.020	0.662			0.9311	High	8.65	8.73	0.044	1.474			0.8973	High	8.51	8.57	0.016	0.527			0.8978	High	8.52	8.57	0.019	0.633			0.9240	High	8.69	8.75
Unbound	NUB1	339	343	FLRLY	9.08	2	3	9.24	9.36	0.005	0.152			0.9430	High	9.25	9.38	0.011	0.354			0.9129	High	9.44	9.53	0.032	1.082			0.9254	High	9.25	9.35	0.016	0.549			0.8867	High	9.28	9.46	0.012	0.409			0.9031	High	9.47	9.57
Unbound	NUB1	340	344	LRLYL	9.72	2	3	9.88	9.90	-0.055	-1.841			0.8578	High	9.86	10.01	0.015	0.490			0.9316	Medium	10.10	10.10	0.032	1.065			0.9199	High	9.87	9.96	-0.025	-0.818			0.9185	High	9.91	9.96	-0.060	-1.998			0.8966	High	10.17	10.20
Unbound	NUB1	343	349	YLLQGIR	8.24	2	5	8.50	8.57	0.067	1.347			0.8006	Medium	8.45	8.72	0.067	1.345			0.8571	High	8.61	8.82	0.124	2.478			0.8352	Medium	8.44	8.72	0.065	1.295			0.8523	High	8.45	8.74	0.073	1.465			0.8641	High	8.65	8.87
Unbound	NUB1	343	350	YLLQGIRN	7.72	2	6	7.41	7.50	0.210	3.498			0.9112	Medium	7.43	7.50	0.221	3.678			0.9175	Medium	7.56	7.59	0.312	5.198			0.9271	Medium	7.41	7.47	0.217	3.614			0.9273	Medium	7.43	7.46	0.207	3.443			0.8834	Medium	7.57	7.65
Unbound	NUB1	343	351	YLLQGIRNY	9.22	2	7	9.36	9.46	0.146	2.089			0.9127	High	9.38	9.50	0.146	2.084			0.9349	High	9.57	9.69	0.256	3.656			0.9335	High	9.35	9.49	0.152	2.167			0.9372	High	9.40	9.51	0.161	2.307			0.9397	High	9.61	9.73
Unbound	NUB1	343	358	YLLQGIRNYHSGNDVE	7.83	2	14	8.11	8.31	1.293	9.233			0.9604	High	8.11	8.30	1.219	8.708			0.9474	High	8.29	8.45	1.419	10.139			0.9258	High	8.10	8.27	1.637	11.692			0.9040	High	8.12	8.26	1.611	11.504			0.8862	High	8.33	8.48
Unbound	NUB1	343	358	YLLQGIRNYHSGNDVE	7.83	3	14	8.08	8.32	1.292	9.228			0.9450	High	8.11	8.28	1.284	9.172			0.9500	High	8.29	8.41	1.473	10.521			0.8720	High	8.09	8.25	1.718	12.273			0.9573	High	8.11	8.25	1.704	12.171			0.9150	High	8.28	8.51
Unbound	NUB1	343	359	YLLQGIRNYHSGNDVEA	7.92	2	15	8.22	8.34	1.359	9.062			0.9462	High	8.20	8.34	1.354	9.025			0.9519	High	8.41	8.50	1.542	10.282			0.9247	High	8.20	8.31	1.775	11.833			0.9469	High	8.19	8.35	1.794	11.958			0.8912	High	8.42	8.55
Unbound	NUB1	343	359	YLLQGIRNYHSGNDVEA	7.92	3	15	8.19	8.53	1.382	9.217			0.9039	High	8.16	8.52	1.386	9.239			0.9252	High	8.37	8.59	1.589	10.595			0.9315	High	8.16	8.48	1.851	12.337			0.9409	High	8.18	8.52	1.837	12.244			0.9285	High	8.40	8.65
Unbound	NUB1	343	360	YLLQGIRNYHSGNDVEAY	8.69	3	16	8.85	8.95	1.356	8.475			0.9569	High	8.87	8.96	1.327	8.292			0.9575	High	9.07	9.17	1.539	9.618			0.9304	High	8.84	8.93	1.806	11.289			0.9614	High	8.89	8.98	1.777	11.106			0.9542	High	9.11	9.21
Unbound	NUB1	344	349	LLQGIR	5.87	2	4	5.90	5.95	0.060	1.495			0.8866	Medium	5.91	5.98	0.055	1.375			0.9081	Medium	5.97	6.04	0.107	2.665			0.9023	Medium	5.98	5.99	0.068	1.688			0.9094	Medium	5.92	5.99	0.060	1.503			0.9048	Medium	5.97	6.04
Unbound	NUB1	344	351	LLQGIRNY	7.24	2	6	7.41	7.50	0.208	3.460			0.9112	High	7.43	7.50	0.218	3.640			0.9175	High	7.56	7.59	0.310	5.161			0.9271	High	7.41	7.47	0.215	3.576			0.9273	High	7.43	7.46	0.204	3.405			0.8834	Medium	7.57	7.65
Unbound	NUB1	344	359	LLQGIRNYHSGNDVEA	6.49	2	14	6.61	6.75	1.376	9.827			0.9178	High	6.63	6.78	1.420	10.146			0.9398	High	6.71	6.80	1.480	10.571			0.8748	High	6.64	6.74	1.820	13.002			0.8494	Medium	6.65	6.74	1.769	12.634			0.9025	High	6.73	6.85
Unbound	NUB1	344	359	LLQGIRNYHSGNDVEA	6.49	3	14	6.61	6.67	1.454	10.384			0.9524	High	6.63	6.70	1.441	10.295			0.9436	High	6.72	6.80	1.623	11.590			0.9316	High	6.64	6.74	1.952	13.940			0.9513	High	6.64	6.72	1.892	13.516			0.9584	High	6.74	6.82
Unbound	NUB1	345	358	LQGIRNYHSGNDVE	5.32	3	12	5.37	5.50	1.312	10.933			0.9498	Medium	5.33	5.53	1.348	11.230			0.9456	Medium	5.36	5.53	1.521	12.676			0.9381	Medium	5.35	5.54	1.785	14.874			0.9429	Medium	5.33	5.52	1.790	14.914			0.9337	Medium	5.39	5.54
Unbound	NUB1	345	359	LQGIRNYHSGNDVEA	5.55	2	13	5.57	5.70	1.434	11.034			0.9465	High	5.58	5.67	1.487	11.439			0.9148	High	5.67	5.77	1.624	12.496			0.8647	Medium	5.64	5.76	1.755	13.500			0.8314	Medium	5.63	5.67	1.906	14.662			0.7988	Medium	5.69	5.72
Unbound	NUB1	345	359	LQGIRNYHSGNDVEA	5.55	3	13	5.59	5.68	1.390	10.695			0.9396	High	5.61	5.70	1.390	10.692			0.9589	High	5.67	5.78	1.596	12.277			0.9342	High	5.62	5.69	1.874	14.418			0.9344	High	5.61	5.70	1.864	14.339			0.9568	High	5.69	5.78
Unbound	NUB1	346	351	QGIRNY	4.58	2	4	4.58	4.65	0.054	1.345			0.8801	High	4.59	4.66	0.060	1.503			0.8803	High	4.57	4.74	0.108	2.704			0.9170	High	4.65	4.73	0.042	1.043			0.9245	High	4.60	4.71	0.042	1.059			0.8972	High	4.58	4.75
Unbound	NUB1	346	358	QGIRNYHSGNDVE	4.30	2	11	4.30	4.47	1.523	13.842			0.9269	High	4.33	4.44	1.464	13.313			0.9215	High	4.34	4.49	1.555	14.139			0.9024	Medium	4.37	4.43	1.970	17.912			0.9231	Medium	4.35	4.40	1.902	17.289			0.9014	Medium	4.38	4.41
Unbound	NUB1	346	358	QGIRNYHSGNDVE	4.30	3	11	4.36	4.44	1.380	12.549			0.9466	Medium	4.28	4.70	1.448	13.160			0.9381	Medium	4.31	4.49	1.578	14.348			0.9325	Medium	4.33	4.66	1.896	17.237			0.9461	Medium	4.34	4.51	1.822	16.562			0.9446	Medium	4.39	4.48
Unbound	NUB1	346	359	QGIRNYHSGNDVEA	4.61	2	12	4.68	4.85	1.444	12.035			0.9312	High	4.71	4.72	1.346	11.215			0.9154	Medium	4.72	4.81	1.567	13.060			0.8975	High	4.72	4.81	1.835	15.289			0.8354	Medium	4.70	4.82	1.785	14.876			0.8482	Medium	4.73	4.81
Unbound	NUB1	346	359	QGIRNYHSGNDVEA	4.61	3	12	4.64	4.76	1.467	12.226			0.8557	High	4.63	4.88	1.451	12.094			0.9025	High	4.67	4.88	1.658	13.817			0.9099	High	4.66	4.81	1.952	16.264			0.9489	High	4.67	4.76	1.938	16.152			0.9419	High	4.71	4.78
Unbound	NUB1	346	360	QGIRNYHSGNDVEAY	5.88	3	13	5.82	6.14	1.424	10.955			0.9489	Medium	5.87	5.93	1.407	10.826			0.9585	Medium	5.85	6.08	1.606	12.354			0.9528	Medium	5.88	6.00	1.886	14.510			0.9541	Medium	5.84	6.11	1.877	14.439			0.9513	Medium	5.96	6.06
Unbound	NUB1	347	359	GIRNYHSGNDVEA	4.50	3	11	4.53	4.59	1.379	12.534			0.9356	Medium	4.53	4.59	1.353	12.304			0.9326	Medium	4.56	4.62	1.511	13.735			0.9112	Medium	4.57	4.64	1.845	16.769			0.9362	Medium	4.55	4.59	1.896	17.236			0.8823	Medium	4.56	4.62
Unbound	NUB1	348	359	IRNYHSGNDVEA	4.04	3	10	4.04	4.09	1.366	13.662			0.9257	Medium	4.03	4.10	1.264	12.635			0.8923	Medium	4.04	4.08	1.487	14.869			0.8987	Medium	4.08	4.10	1.721	17.206			0.8664	Medium	4.03	4.07	1.776	17.761			0.8375	Medium	4.03	4.16
Unbound	NUB1	350	358	NYHSGNDVE	3.32	2	7	3.26	3.33	1.419	20.272			0.9203	Medium	3.26	3.32	1.405	20.071			0.9147	Medium	3.27	3.35	1.462	20.891			0.9164	Medium	3.28	3.51	1.821	26.010			0.9055	Medium	3.25	3.50	1.835	26.215			0.9168	Medium	3.27	3.35
Unbound	NUB1	350	359	NYHSGNDVEA	3.84	2	8	3.82	4.01	1.461	18.258			0.9097	High	3.82	4.01	1.460	18.245			0.9245	High	3.78	3.96	1.585	19.817			0.8587	High	3.86	4.13	1.930	24.120			0.9493	High	3.82	4.08	1.905	23.810			0.9400	High	3.84	3.98
Unbound	NUB1	350	360	NYHSGNDVEAY	5.64	2	9	5.66	5.77	1.330	14.776			0.9550	Medium	5.70	5.72	1.360	15.106			0.9484	Medium	5.71	5.82	1.432	15.911			0.9456	Medium	5.72	5.74	1.823	20.255			0.9158	Medium	5.72	5.77	1.809	20.102			0.9205	Medium	5.73	5.82
Unbound	NUB1	350	361	NYHSGNDVEAYE	6.13	2	10	6.14	6.21	1.392	13.916			0.9294	Medium	6.13	6.25	1.473	14.732			0.9363	Medium	6.14	6.34	1.670	16.698			0.8818	Medium	6.12	6.29	1.949	19.494			0.8630	Medium	6.17	6.19	2.074	20.736			0.8164	Medium	6.23	6.29
Unbound	NUB1	352	360	HSGNDVEAY	4.85	2	7	4.87	4.93	1.101	15.728			0.9251	Medium	4.88	4.95	1.106	15.804			0.9256	Medium	4.89	4.98	1.172	16.745			0.9208	Medium	4.89	5.10	1.595	22.785			0.9180	Medium	4.88	4.94	1.551	22.153			0.9206	Medium	4.90	4.99
Unbound	NUB1	359	362	AYEY	6.30	1	2	6.08	6.14	0.016	0.777			0.9482	High	6.10	6.17	0.015	0.748			0.9249	High	6.13	6.20	0.073	3.639			0.9177	High	6.12	6.20	0.043	2.158			0.9013	High	6.11	6.17	0.050	2.500			0.9249	High	6.10	6.28
Unbound	NUB1	359	365	AYEYLNK	5.85	2	5	5.90	5.93	0.112	2.242			0.9167	High	5.91	5.97	0.111	2.222			0.9347	High	5.93	6.08	0.197	3.939			0.9317	High	5.93	5.99	0.148	2.969			0.9007	High	5.91	5.98	0.151	3.020			0.9218	High	5.97	6.06
Unbound	NUB1	359	369	AYEYLNKARQL	7.19	2	9
Unbound	NUB1	359	369	AYEYLNKARQL	7.19	3	9	7.39	7.45	0.134	1.491			0.9516	Medium	7.41	7.45	0.127	1.407			0.9544	Medium	7.55	7.63	0.229	2.548			0.8946	Medium	7.39	7.45	0.144	1.595			0.9513	Medium	7.40	7.48	0.169	1.881			0.9363	Medium	7.59	7.63
Unbound	NUB1	359	373	AYEYLNKARQLFKEL	10.95	3	13	11.14	11.28	0.331	2.544			0.9168	High	11.11	11.24	0.295	2.273			0.9587	High	11.41	11.60	0.501	3.855			0.9396	High	11.06	11.25	0.993	7.635			0.9660	High	11.10	11.30	0.957	7.361			0.9641	High	11.43	11.57
Unbound	NUB1	360	365	YEYLNK	5.61	2	4	5.64	5.70	0.059	1.473			0.9087	High	5.66	5.72	0.047	1.183			0.8982	High	5.67	5.83	0.102	2.548			0.9102	High	5.68	5.76	0.055	1.381			0.9307	High	5.64	5.81	0.054	1.343			0.9399	High	5.70	5.82
Unbound	NUB1	360	367	YEYLNKAR	4.97	2	6
Unbound	NUB1	360	367	YEYLNKAR	4.97	3	6	4.93	5.12	0.144	2.405			0.8713	Medium	5.02	5.04	0.114	1.892			0.9213	Medium	4.99	5.14	0.187	3.125			0.9073	Medium	4.99	5.10	0.114	1.896			0.9154	Medium	4.98	5.07	0.119	1.985			0.8533	Medium	5.06	5.09
Unbound	NUB1	360	369	YEYLNKARQL	6.80	2	8	6.96	7.08	0.113	1.408			0.9606	High	6.99	7.14	0.110	1.369			0.9561	High	7.11	7.19	0.231	2.892			0.9547	High	7.01	7.05	0.136	1.696			0.9527	High	7.01	7.10	0.130	1.622			0.9183	High	7.14	7.22
Unbound	NUB1	360	369	YEYLNKARQL	6.80	3	8	6.95	7.01	0.086	1.072			0.8548	Medium	6.92	6.96	0.076	0.946			0.8714	Medium									6.98	7.02	0.166	2.070			0.9497	High	6.95	7.02	0.149	1.862			0.8674	Medium
Unbound	NUB1	360	370	YEYLNKARQLF	9.17	3	9	9.19	9.41	0.122	1.361			0.8614	Medium	9.24	9.42	0.028	0.313			0.8015	Medium	9.53	9.63	0.032	0.351			0.9443	Medium	9.23	9.43	0.133	1.478			0.8367	Medium	9.26	9.44	0.151	1.673			0.8666	Medium	9.47	9.73
Unbound	NUB1	360	372	YEYLNKARQLFKE	8.40	2	11
Unbound	NUB1	360	372	YEYLNKARQLFKE	8.40	3	11	8.60	8.68	0.246	2.234			0.9250	High	8.60	8.65	0.229	2.079			0.9180	High	8.81	8.88	0.398	3.617			0.9178	High	8.56	8.63	0.807	7.340			0.9628	High	8.61	8.69	0.800	7.273			0.9617	High	8.83	8.91
Unbound	NUB1	360	372	YEYLNKARQLFKE	8.40	4	11	8.61	8.68	0.263	2.389			0.8989	Medium	8.60	8.77	0.221	2.008			0.9080	High	8.77	9.02	0.415	3.773			0.9361	High	8.56	8.65	0.826	7.510			0.9460	High	8.63	8.72	0.748	6.802			0.9319	High	8.85	8.96
Unbound	NUB1	360	373	YEYLNKARQLFKEL	10.41	2	12	10.64	10.75	0.297	2.476			0.9209	High	10.64	10.73	0.263	2.191			0.9619	High	10.92	10.97	0.506	4.219			0.9500	High	10.57	10.74	0.972	8.102			0.9538	High	10.61	10.82	0.963	8.023			0.9521	High	10.92	11.05
Unbound	NUB1	360	373	YEYLNKARQLFKEL	10.41	3	12	10.63	10.71	0.322	2.686			0.7644	Medium	10.59	11.02	0.307	2.561			0.8200	Medium									10.54	10.89	1.078	8.980			0.8954	High	10.58	10.94	1.027	8.562			0.8694	High	10.88	11.01
Unbound	NUB1	360	373	YEYLNKARQLFKEL	10.41	4	12	10.62	10.77	0.307	2.560			0.8731	High	10.59	10.93	0.302	2.517			0.8528	High	10.88	11.10	0.498	4.147			0.8906	High	10.53	10.89	1.066	8.881			0.9197	High	10.58	10.94	1.002	8.349			0.9273	High	10.88	11.10
Unbound	NUB1	361	373	EYLNKARQLFKEL	10.48	3	11	10.89	11.04	0.326	2.960			0.9315	High	10.80	10.84	0.337	3.059			0.9426	Medium	10.01	10.09	0.490	4.451			0.7205	Medium	10.65	11.15	1.150	10.451			0.9503	Medium	10.91	11.03	1.007	9.157			0.9566	High	10.93	10.94
Unbound	NUB1	361	373	EYLNKARQLFKEL	10.48	4	11	10.75	11.13	0.355	3.230			0.8929	Medium	10.64	11.11	0.283	2.573			0.9254	Medium	10.13	10.16	0.229	2.083			0.7064	Medium	10.72	11.18	0.967	8.794			0.9014	Medium	10.77	11.17	0.936	8.508			0.9074	Medium	11.09	11.39
Unbound	NUB1	362	369	YLNKARQL	4.69	2	6	4.71	4.85	0.056	0.935			0.9406	Medium	4.71	4.77	0.063	1.052			0.9442	Medium	4.75	4.82	0.106	1.768			0.9321	High	4.78	4.82	0.064	1.066			0.9330	High	4.76	4.79	0.082	1.373			0.9323	High	4.77	4.81
Unbound	NUB1	362	369	YLNKARQL	4.69	3	6	4.72	4.78	0.002	0.032			0.8652	High	4.73	4.77	0.015	0.257			0.8587	High	4.76	4.80	0.065	1.084			0.9198	High	4.78	4.81	0.033	0.543			0.9166	High	4.75	4.82	0.022	0.369			0.8927	High	4.77	4.81
Unbound	NUB1	362	373	YLNKARQLFKEL	8.91	2	10
Unbound	NUB1	362	373	YLNKARQLFKEL	8.91	3	10
Unbound	NUB1	362	373	YLNKARQLFKEL	8.91	4	10	9.03	9.15	0.301	3.007			0.8921	High	9.07	9.23	0.253	2.531			0.9003	High	9.28	9.41	0.389	3.894			0.9293	High	9.10	9.23	0.970	9.699			0.9397	High	9.13	9.27	0.934	9.341			0.9479	High	9.32	9.40
Unbound	NUB1	364	373	NKARQLFKEL	7.19	2	8
Unbound	NUB1	364	373	NKARQLFKEL	7.19	3	8
Unbound	NUB1	364	373	NKARQLFKEL	7.19	4	8	7.32	7.54	0.246	3.073			0.8294	Medium	7.38	7.42	0.215	2.682			0.9024	Medium	7.49	7.66	0.306	3.822			0.8187	Medium	7.43	7.46	0.840	10.498			0.8369	Medium	7.37	7.59	0.891	11.134			0.8997	Medium	7.52	7.62
Unbound	NUB1	366	373	ARQLFKEL	7.68	2	6
Unbound	NUB1	366	373	ARQLFKEL	7.68	3	6	7.87	7.96	0.209	3.479			0.8332	Medium	7.85	7.99	0.117	1.943			0.8174	Medium	8.06	8.07	0.180	2.998			0.8142	Medium	7.86	7.95	0.749	12.490			0.8304	Medium	7.88	7.92	0.740	12.333			0.8601	Medium	7.89	8.38
Unbound	NUB1	368	373	QLFKEL	8.70	2	4	8.91	8.95	0.115	2.873			0.8894	High	8.88	9.04	0.101	2.522			0.9076	High	9.11	9.12	0.175	4.364			0.9110	High	8.87	8.97	0.621	15.523			0.8996	High	8.90	9.00	0.580	14.499			0.8912	High	9.09	9.25
Unbound	NUB1	369	373	LFKEL	7.53	2	3	7.78	7.78	0.086	2.865			0.8586	High	7.72	7.93	0.132	4.396			0.9158	High	7.90	7.94	0.140	4.652			0.8832	High	7.76	7.82	0.615	20.506			0.8474	Medium	7.72	7.92	0.562	18.737			0.8748	High	7.87	8.02
Unbound	NUB1	370	383	FKELYIDPSKVDNL	9.26	3	11	9.37	9.44	2.465	22.409			0.9214	Medium	9.42	9.46	2.368	21.531			0.9221	Medium	9.59	9.71	2.617	23.791			0.9418	Medium	9.33	9.51	4.502	40.928			0.9184	Medium	9.41	9.47	4.262	38.746			0.9039	Medium	9.63	9.69
Unbound	NUB1	373	379	LYIDPSK	5.78	2	4	5.74	5.90	1.881	47.035			0.9100	Medium	5.82	5.86	1.846	46.142			0.9121	Medium	5.69	6.00	1.769	44.215			0.9128	Medium	5.69	5.95	2.612	65.305			0.9120	Medium	5.81	5.87	2.551	63.779			0.9070	Medium	5.88	5.95
Unbound	NUB1	373	381	LYIDPSKVD	7.13	2	6	7.28	7.35	2.059	34.318			0.8965	Medium	7.29	7.34	2.075	34.582			0.9227	Medium	7.41	7.47	2.037	33.948			0.9134	Medium	7.20	7.41	3.130	52.174			0.8226	Medium	7.28	7.37	3.031	50.508			0.9196	Medium	7.41	7.53
Unbound	NUB1	373	383	LYIDPSKVDNL	8.65	2	8	9.02	9.28	2.440	30.495			0.9475	High	9.03	9.25	2.434	30.429			0.9443	High	9.23	9.36	2.520	31.500			0.9416	High	8.99	9.15	4.025	50.317			0.9408	High	9.04	9.32	3.867	48.337			0.9422	High	9.26	9.40
Unbound	NUB1	374	379	YIDPSK	3.47	2	3	3.52	3.67	1.365	45.500			0.9017	High	3.53	3.68	1.381	46.018			0.8704	High	3.53	3.62	1.260	41.997			0.8725	High	3.56	3.77	1.676	55.860			0.8966	High	3.50	3.71	1.640	54.660			0.9059	High	3.51	3.68
Unbound	NUB1	374	381	YIDPSKVD	5.34	2	5	5.35	5.81	1.704	34.072			0.8545	High	5.38	5.84	1.722	34.439			0.8507	High	5.37	5.74	1.688	33.758			0.9063	High	5.50	5.73	2.391	47.813			0.9055	High	5.36	5.86	2.310	46.194			0.9010	High	5.49	5.73
Unbound	NUB1	374	382	YIDPSKVDN	5.10	2	6	4.93	5.39	2.352	39.192			0.8194	Medium	5.12	5.16	1.983	33.057			0.9076	Medium	5.02	5.34	2.237	37.280			0.8443	Medium	5.08	5.20	3.108	51.802			0.8781	Medium	5.03	5.20	3.080	51.338			0.8583	Medium	5.16	5.19
Unbound	NUB1	374	383	YIDPSKVDNL	7.33	2	7	7.74	8.23	2.012	28.737			0.8482	Medium	7.72	7.94	2.016	28.796			0.8406	Medium	7.60	7.67	1.948	27.825			0.8772	Medium	7.70	8.14	3.207	45.813			0.8524	High	7.72	8.15	3.087	44.100			0.8445	Medium	7.90	8.01
Unbound	NUB1	374	384	YIDPSKVDNLL	9.56	2	8	9.02	9.29	2.456	30.698			0.9462	High	9.04	9.25	2.444	30.546			0.9442	High	9.23	9.36	2.536	31.702			0.9416	High	9.00	9.24	4.008	50.095			0.9383	High	9.03	9.20	3.910	48.872			0.9231	High	9.26	9.40
Unbound	NUB1	377	383	PSKVDNL	4.78	2	5	4.78	4.84	0.381	7.627			0.8830	Medium	4.79	4.84	0.394	7.888			0.8818	Medium	4.78	4.90	0.644	12.876			0.8267	Medium	4.79	5.07	1.517	30.343			0.8116	Medium	4.78	5.01	1.415	28.305			0.8200	Medium	4.79	4.91
Unbound	NUB1	382	388	NLLQLGF	12.18	2	5	12.37	12.41	0.582	11.642			0.8884	High	12.34	12.44	0.533	10.656			0.9050	High	12.61	12.70	0.662	13.234			0.8952	High	12.26	12.41	1.648	32.968			0.8668	High	12.38	12.45	1.524	30.484			0.8904	High	12.65	12.70
Unbound	NUB1	382	392	NLLQLGFTAQE	10.97	2	9	11.09	11.35	2.364	26.263			0.8354	Medium	11.15	11.19	2.357	26.193			0.9502	High	11.40	11.51	2.383	26.477			0.9362	High	11.02	11.19	4.101	45.561			0.8399	Medium	11.08	11.28	3.963	44.032			0.8468	Medium	11.43	11.49
Unbound	NUB1	382	394	NLLQLGFTAQEAR	10.09	2	11	10.20	10.20	2.823	25.666			0.6704	Medium	10.25	10.25	2.572	23.378			0.7147	Medium									10.18	10.20	4.958	45.077			0.7515	Medium	10.25	10.25	5.056	45.960			0.7798	Medium
Unbound	NUB1	382	395	NLLQLGFTAQEARL	11.25	2	12	11.42	11.48	2.786	23.219			0.9050	Medium	11.37	11.45	2.787	23.226			0.9208	Medium	11.64	11.81	2.945	24.538			0.8750	Medium	11.33	11.34	5.563	46.359			0.7828	Medium	11.33	11.47	5.154	42.949			0.8973	Medium	11.67	11.81
Unbound	NUB1	382	397	NLLQLGFTAQEARLGL	12.05	2	14	12.22	12.28	3.015	21.533			0.9325	High	12.18	12.34	3.004	21.457			0.9356	High									12.11	12.27	6.331	45.224			0.9264	High	12.20	12.30	6.229	44.491			0.9088	Medium	12.38	12.69
Unbound	NUB1	382	397	NLLQLGFTAQEARLGL	12.05	3	14	12.22	12.28	3.125	22.318			0.8398	Medium	12.21	12.27	3.095	22.109			0.8460	Medium	12.48	12.55	3.149	22.494			0.9213	High	12.12	12.22	6.357	45.407			0.8895	Medium	12.23	12.25	5.881	42.006			0.8182	Medium	12.52	12.54
Unbound	NUB1	384	391	LQLGFTAQ	8.80	2	6	8.98	9.03	2.185	36.413			0.8996	Medium	8.99	9.06	2.143	35.722			0.8939	Medium	9.18	9.24	2.236	37.272			0.9026	Medium	8.97	9.01	3.608	60.127			0.9004	Medium	8.96	9.13	3.443	57.382			0.8872	Medium	9.20	9.26
Unbound	NUB1	384	392	LQLGFTAQE	8.97	2	7	9.11	9.28	2.545	36.353			0.8406	Medium	9.12	9.23	2.490	35.568			0.8116	Medium	9.30	9.42	2.662	38.027			0.8482	Medium	9.09	9.20	4.472	63.892			0.7394	Medium	9.11	9.24	4.473	63.893			0.7744	Medium	9.33	9.47
Unbound	NUB1	384	394	LQLGFTAQEAR	7.93	2	9	8.20	8.25	2.612	29.019			0.8033	Medium	8.15	8.37	2.537	28.190			0.8888	Medium	8.34	8.39	2.745	30.504			0.9119	Medium	8.12	8.34	4.857	53.969			0.8308	Medium	8.14	8.39	4.561	50.682			0.8260	Medium	8.37	8.41
Unbound	NUB1	384	395	LQLGFTAQEARL	9.66	2	10	9.79	9.88	2.585	25.849			0.9110	High	9.84	9.91	2.648	26.475			0.9000	High	10.05	10.17	2.722	27.215			0.9294	High	9.77	9.91	4.985	49.847			0.9471	High	9.83	9.96	4.750	47.500			0.9362	High
Unbound	NUB1	384	395	LQLGFTAQEARL	9.66	3	10	9.83	9.86	2.471	24.708			0.8373	Medium	9.85	9.93	2.552	25.524			0.8335	Medium	10.06	10.12	2.782	27.821			0.8208	Medium	9.77	9.85	4.748	47.484			0.8457	Medium	9.85	9.89	4.566	45.657			0.8464	Medium	10.09	10.14
Unbound	NUB1	384	397	LQLGFTAQEARLGL	10.60	2	12	10.80	10.87	2.805	23.376			0.9071	High	10.80	10.88	2.733	22.774			0.9207	High									10.71	11.02	5.709	47.576			0.9387	High	10.79	10.97	5.412	45.103			0.9355	High	10.43	10.54
Unbound	NUB1	384	397	LQLGFTAQEARLGL	10.60	3	12	10.80	10.87	2.587	21.559			0.9226	High	10.78	10.96	2.579	21.490			0.9335	High	11.07	11.18	2.785	23.211			0.9217	High	10.71	10.82	5.407	45.054			0.9079	High	10.77	10.88	5.158	42.984			0.9293	High	11.09	11.18
Unbound	NUB1	384	398	LQLGFTAQEARLGLR	9.31	3	13	9.39	9.52	3.185	24.503			0.8274	Medium	9.46	9.53	2.847	21.902			0.8398	Medium	9.63	9.77	2.971	22.856			0.8990	Medium	9.44	9.45	5.726	44.046			0.8255	Medium	9.44	9.60	5.645	43.423			0.8758	Medium	9.66	9.85
Unbound	NUB1	385	391	QLGFTAQ	7.13	2	5	7.27	7.31	1.866	37.312			0.8498	Medium	7.24	7.55	1.866	37.316			0.8474	Medium	7.36	7.39	2.012	40.249			0.8379	Medium	7.23	7.52	3.084	61.682			0.8434	Medium	7.23	7.53	3.030	60.605			0.8395	Medium	7.32	7.60
Unbound	NUB1	385	394	QLGFTAQEAR	6.51	2	8	6.53	6.64	2.753	34.417			0.8916	Medium	6.59	6.67	2.585	32.312			0.9109	Medium	6.66	6.78	2.676	33.451			0.8890	Medium	6.53	6.69	4.709	58.864			0.9048	Medium	6.57	6.70	4.485	56.063			0.9188	Medium	6.63	6.79
Unbound	NUB1	385	395	QLGFTAQEARL	8.63	2	9	8.78	8.95	2.618	29.084			0.9047	Medium	8.80	9.15	2.557	28.415			0.8935	Medium	8.97	9.17	2.675	29.718			0.8460	Medium	8.81	8.93	5.061	56.235			0.8166	Medium	8.83	8.99	5.050	56.110			0.8143	Medium	9.00	9.18
Unbound	NUB1	385	397	QLGFTAQEARLGL	9.91	2	11	10.03	10.09	2.679	24.351			0.9337	High	10.07	10.17	2.581	23.466			0.9293	High	10.32	10.39	2.740	24.910			0.9092	Medium	10.01	10.08	5.513	50.120			0.9270	High	10.10	10.15	5.123	46.570			0.9242	High
Unbound	NUB1	385	397	QLGFTAQEARLGL	9.91	3	11	10.06	10.12	2.495	22.681			0.8373	Medium	10.11	10.15	2.486	22.597			0.9216	Medium	10.22	10.51	2.754	25.033			0.8259	Medium	10.09	10.11	4.946	44.965			0.7195	Medium	10.09	10.14	4.799	43.624			0.8279	Medium	10.34	10.42
Unbound	NUB1	387	394	GFTAQEAR	4.29	2	6	4.30	4.34	2.115	35.250			0.8755	Medium	4.28	4.32	2.096	34.941			0.8913	High	4.29	4.34	2.168	36.130			0.8775	Medium	4.31	4.40	3.384	56.406			0.8815	Medium	4.26	4.38	3.251	54.186			0.8825	Medium	4.31	4.36
Unbound	NUB1	387	395	GFTAQEARL	7.22	2	7	7.40	7.45	1.808	25.822			0.9001	Medium	7.40	7.46	1.790	25.577			0.9126	Medium	7.53	7.58	1.853	26.469			0.8943	Medium	7.41	7.44	3.187	45.523			0.8996	Medium	7.40	7.48	3.119	44.555			0.8473	Medium	7.56	7.61
Unbound	NUB1	387	397	GFTAQEARLGL	8.85	2	9	9.01	9.07	2.193	24.365			0.9175	High	9.03	9.10	2.154	23.936			0.9069	High	9.24	9.31	2.245	24.947			0.9079	Medium	9.00	9.07	4.290	47.663			0.9190	Medium	9.03	9.14	4.113	45.701			0.9283	Medium	9.25	9.35
Unbound	NUB1	387	398	GFTAQEARLGLR	7.28	3	10	7.47	7.53	2.345	23.455			0.9027	Medium	7.48	7.52	2.301	23.011			0.8504	Medium	7.64	7.66	2.431	24.309			0.8385	Medium	7.45	7.48	5.128	51.282			0.8312	Medium	7.49	7.51	4.801	48.006			0.8363	Medium	7.63	7.77
Unbound	NUB1	388	397	FTAQEARLGL	8.29	2	8	8.53	8.58	1.963	24.535			0.9116	Medium	8.52	8.63	2.052	25.650			0.8274	Medium	8.69	8.80	2.039	25.488			0.8726	Medium	8.48	8.54	3.801	47.516			0.9077	Medium	8.52	8.57	3.644	45.547			0.8903	Medium	8.73	8.78
Unbound	NUB1	389	395	TAQEARL	4.50	2	5	4.46	4.72	1.079	21.578			0.8370	Medium	4.52	4.56	1.032	20.645			0.8559	Medium	4.54	4.57	1.113	22.266			0.8423	Medium	4.57	4.62	2.160	43.192			0.8431	Medium	4.52	4.57	2.177	43.547			0.8348	Medium	4.54	4.59
Unbound	NUB1	389	397	TAQEARLGL	7.02	2	7	7.14	7.25	1.083	15.466			0.8963	High	7.16	7.29	1.059	15.127			0.9014	High	7.23	7.34	1.322	18.885			0.8462	Medium	7.15	7.25	2.880	41.144			0.9034	High	7.17	7.23	2.673	38.190			0.8953	Medium	7.28	7.34
Unbound	NUB1	389	406	TAQEARLGLRACDGNVDH	6.02	3	16	5.98	6.15	3.445	21.529			0.8422	Medium	6.05	6.19	3.545	22.154			0.8441	Medium	6.14	6.19	3.707	23.167			0.8427	Medium	6.10	6.12	6.577	41.106			0.8091	Medium	6.06	6.10	7.090	44.315			0.8143	Medium	6.14	6.19
Unbound	NUB1	392	397	EARLGL	6.75	2	4	6.81	7.06	0.318	7.944			0.8561	High	6.83	7.12	0.277	6.918			0.8616	High	6.92	6.99	0.430	10.761			0.8567	High	6.85	7.07	1.414	35.341			0.8648	High	6.86	6.94	1.334	33.347			0.8549	High	6.94	7.04
Unbound	NUB1	392	398	EARLGLR	4.64	2	5	4.69	4.71	0.406	8.128			0.8651	Medium	4.60	4.75	0.471	9.420			0.8022	Medium	4.69	4.72	0.543	10.869			0.8669	Medium	4.71	4.76	1.858	37.162			0.8491	Medium	4.63	4.81	1.758	35.168			0.8233	Medium	4.70	4.71
Unbound	NUB1	392	406	EARLGLRACDGNVDH	5.71	3	13	5.68	5.91	2.968	22.831			0.8186	Medium	5.69	6.00	2.835	21.804			0.8965	Medium	5.82	5.89	2.915	22.425			0.8829	Medium	5.77	5.83	5.721	44.007			0.8917	Medium	5.76	5.85	5.531	42.549			0.8761	Medium	5.83	5.88
Unbound	NUB1	392	406	EARLGLRACDGNVDH	5.71	4	13	5.71	5.76	3.005	23.116			0.8380	Medium	5.74	5.78	2.942	22.629			0.8422	Medium	5.79	5.93	3.051	23.466			0.8782	Medium	5.72	5.96	5.746	44.204			0.8450	Medium	5.72	5.96	5.453	41.946			0.8303	Medium	5.80	5.95
Unbound	NUB1	393	406	ARLGLRACDGNVDH	5.39	3	12	5.40	5.44	2.936	24.463			0.8420	Medium	5.41	5.46	2.878	23.980			0.8774	Medium	5.45	5.48	3.004	25.029			0.8479	Medium	5.45	5.48	5.365	44.705			0.8375	Medium	5.44	5.45	5.234	43.617			0.7923	Medium	5.47	5.50
Unbound	NUB1	393	418	ARLGLRACDGNVDHAATHITNRREEL	6.41	5	24	6.51	6.58	4.058	16.907			0.9104	Medium	6.53	6.58	3.973	16.554			0.8833	Medium	6.61	6.79	4.125	17.186			0.9110	Medium	6.58	6.60	8.994	37.476			0.8462	Medium	6.56	6.60	8.892	37.048			0.8463	Medium	6.65	6.70
Unbound	NUB1	396	406	GLRACDGNVDH	4.11	2	9	4.12	4.19	2.731	30.342			0.8498	Medium	4.11	4.21	2.705	30.056			0.8435	Medium	4.13	4.21	2.686	29.844			0.8693	High	4.19	4.22	4.525	50.274			0.8455	Medium	4.13	4.25	4.267	47.409			0.8284	Medium	4.09	4.24
Unbound	NUB1	396	406	GLRACDGNVDH	4.11	3	9	4.12	4.18	2.733	30.363			0.8333	Medium	4.11	4.13	2.833	31.482			0.8368	Medium	4.10	4.23	2.771	30.785			0.8481	Medium	4.16	4.21	4.495	49.947			0.8293	Medium	4.12	4.18	4.388	48.751			0.8485	Medium	4.13	4.18
Unbound	NUB1	396	418	GLRACDGNVDHAATHITNRREEL	6.03	4	21	6.09	6.21	3.698	17.611			0.9295	High	6.09	6.24	3.768	17.942			0.9374	High	6.20	6.28	3.899	18.567			0.9362	High	6.12	6.28	8.196	39.027			0.9246	High	6.11	6.25	7.751	36.911			0.9349	High	6.19	6.32
Unbound	NUB1	396	418	GLRACDGNVDHAATHITNRREEL	6.03	5	21	6.10	6.18	3.728	17.755			0.9160	Medium	6.13	6.18	3.786	18.031			0.8986	Medium	6.21	6.23	4.163	19.825			0.8750	Medium	6.13	6.27	8.077	38.460			0.9080	Medium	6.11	6.21	7.911	37.670			0.8820	Medium	6.22	6.28
Unbound	NUB1	396	418	GLRACDGNVDHAATHITNRREEL	6.03	6	21
Unbound	NUB1	398	409	RACDGNVDHAAT	2.82	2	10	2.87	2.99	2.636	26.365			0.8468	Medium	2.86	2.97	2.749	27.493			0.8763	Medium	2.84	2.97	2.813	28.132			0.8290	Medium	2.90	3.04	4.933	49.333			0.8178	Medium	2.83	2.99	4.869	48.687			0.8278	Medium	2.81	2.93
Unbound	NUB1	398	412	RACDGNVDHAATHIT	4.31	3	13	4.29	4.45	2.892	22.244			0.8344	Medium	4.28	4.48	2.781	21.390			0.8849	Medium	4.28	4.53	3.034	23.336			0.8438	Medium	4.31	4.49	5.587	42.977			0.7968	Medium	4.30	4.45	5.146	39.585			0.8033	Medium	4.32	4.46
Unbound	NUB1	398	414	RACDGNVDHAATHITNR	4.14	3	15	4.12	4.23	3.341	22.272			0.8118	Medium	4.14	4.30	3.021	20.138			0.8031	Medium	4.13	4.21	3.816	25.443			0.7169	Medium	4.13	4.22	6.329	42.195			0.8188	Medium	4.13	4.18	5.944	39.625			0.8057	Medium	4.15	4.28
Unbound	NUB1	398	416	RACDGNVDHAATHITNRRE	4.02	4	17	3.98	4.15	3.648	21.456			0.8253	Medium	3.99	4.01	4.037	23.746			0.8337	Medium	4.00	4.13	3.809	22.405			0.8290	Medium	4.00	4.06	7.739	45.524			0.8653	Medium	3.97	4.15	6.979	41.054			0.8271	Medium	3.99	4.05
Unbound	NUB1	398	416	RACDGNVDHAATHITNRRE	4.02	5	17
Unbound	NUB1	398	417	RACDGNVDHAATHITNRREE	4.09	4	18	4.09	4.21	3.454	19.187			0.9203	Medium	4.10	4.17	3.440	19.113			0.9141	Medium	4.11	4.19	3.748	20.821			0.8897	Medium	4.15	4.24	6.896	38.310			0.8972	Medium	4.12	4.18	6.852	38.069			0.9005	Medium	4.14	4.15
Unbound	NUB1	398	417	RACDGNVDHAATHITNRREE	4.09	5	18	4.09	4.14	3.662	20.345			0.8825	Medium	4.09	4.11	3.734	20.745			0.8770	Medium	4.14	4.15	3.703	20.572			0.8458	Medium	4.10	4.12	8.014	44.520			0.7597	Medium	4.10	4.12	7.017	38.983			0.8272	Medium	4.10	4.12
Unbound	NUB1	398	418	RACDGNVDHAATHITNRREEL	5.26	3	19	5.27	5.39	3.328	17.518			0.9069	High	5.27	5.46	3.246	17.082			0.8973	High	5.33	5.38	3.866	20.348			0.8794	High	5.20	5.49	7.094	37.338			0.8550	Medium	5.29	5.44	6.723	35.385			0.8837	Medium	5.36	5.47
Unbound	NUB1	398	418	RACDGNVDHAATHITNRREEL	5.26	4	19	5.27	5.37	3.322	17.486			0.9072	High	5.29	5.43	3.221	16.954			0.9137	High	5.32	5.47	3.443	18.121			0.9231	High	5.31	5.42	7.087	37.303			0.9248	High	5.30	5.42	6.714	35.335			0.9131	High	5.35	5.48
Unbound	NUB1	398	418	RACDGNVDHAATHITNRREEL	5.26	5	19	5.27	5.38	3.312	17.430			0.9201	Medium	5.29	5.35	3.443	18.119			0.9146	Medium	5.33	5.39	3.734	19.654			0.9255	Medium	5.31	5.36	7.493	39.434			0.9332	High	5.28	5.33	7.356	38.713			0.8867	Medium	5.35	5.41
Unbound	NUB1	398	420	RACDGNVDHAATHITNRREELAQ	4.99	5	21	4.95	5.10	4.591	21.860			0.8976	Medium	4.98	5.18	4.475	21.311			0.8816	Medium	4.96	5.11	4.829	22.997			0.8048	Medium	5.00	5.04	9.208	43.848			0.8373	Medium	4.99	5.02	9.102	43.342			0.7577	Medium	5.02	5.15
Unbound	NUB1	401	412	DGNVDHAATHIT	4.24	2	10	4.28	4.32	2.374	23.744			0.9207	Medium	4.24	4.28	2.588	25.879			0.9165	Medium	4.25	4.31	2.670	26.697			0.9115	Medium	4.27	4.38	4.758	47.580			0.9207	Medium	4.18	4.39	4.749	47.487			0.8990	Medium	4.23	4.34
Unbound	NUB1	401	412	DGNVDHAATHIT	4.24	3	10	4.25	4.28	2.623	26.235			0.8823	High	4.24	4.28	2.553	25.535			0.9065	Medium	4.25	4.29	2.740	27.396			0.9195	High	4.25	4.29	4.855	48.552			0.8163	Medium	4.21	4.27	4.747	47.466			0.8487	Medium	4.25	4.29
Unbound	NUB1	401	414	DGNVDHAATHITNR	4.04	3	12	4.06	4.15	3.146	26.220			0.9189	High	4.03	4.13	3.253	27.110			0.9059	High	4.06	4.15	3.252	27.098			0.9286	High	4.00	4.27	6.290	52.418			0.9404	Medium	4.00	4.11	6.209	51.739			0.9332	Medium	4.01	4.12
Unbound	NUB1	401	414	DGNVDHAATHITNR	4.04	4	12	4.01	4.16	3.143	26.191			0.8409	Medium	3.99	4.16	3.199	26.662			0.8248	Medium	4.00	4.15	3.316	27.635			0.9007	Medium	4.02	4.21	6.018	50.150			0.8441	Medium	4.07	4.09	5.551	46.260			0.8495	Medium	3.99	4.17
Unbound	NUB1	401	415	DGNVDHAATHITNRR	3.83	3	13	3.81	3.87	3.272	25.169			0.9195	Medium	3.81	3.86	3.412	26.245			0.8342	Medium	3.80	3.92	3.269	25.145			0.8499	Medium	3.84	3.94	6.319	48.609			0.8217	Medium	3.79	3.84	6.368	48.982			0.7981	Medium	3.79	3.89
Unbound	NUB1	401	415	DGNVDHAATHITNRR	3.83	4	13	3.82	3.87	3.749	28.839			0.8366	Medium	3.82	3.85	3.952	30.400			0.8004	Medium	3.83	3.90	3.478	26.751			0.8470	Medium																	3.83	3.85
Unbound	NUB1	401	416	DGNVDHAATHITNRRE	3.92	3	14	3.94	4.04	3.381	24.151			0.9009	High	3.90	4.09	3.411	24.362			0.9130	High	3.91	4.01	3.622	25.873			0.9116	High	3.91	4.08	7.227	51.622			0.9010	Medium	3.95	3.96	6.621	47.295			0.8115	Medium	3.88	4.06
Unbound	NUB1	401	416	DGNVDHAATHITNRRE	3.92	4	14	3.88	4.05	3.614	25.815			0.9309	Medium	3.86	4.16	3.692	26.371			0.8475	Medium	3.88	4.04	3.728	26.626			0.9228	Medium	3.92	4.00	7.158	51.128			0.8380	Medium	3.85	4.10	6.881	49.151			0.9092	Medium	3.88	4.05
Unbound	NUB1	401	417	DGNVDHAATHITNRREE	3.99	3	15	3.99	4.12	3.610	24.067			0.9267	High	3.99	4.16	3.515	23.432			0.9235	High	4.00	4.15	3.724	24.829			0.9426	High	4.05	4.07	7.087	47.245			0.8995	Medium	3.98	4.15	6.925	46.166			0.9412	High	3.99	4.12
Unbound	NUB1	401	417	DGNVDHAATHITNRREE	3.99	4	15	3.95	4.14	3.614	24.091			0.9174	High	3.98	4.06	3.712	24.747			0.9283	High	4.02	4.14	3.668	24.455			0.9333	High	4.00	4.11	7.293	48.621			0.9352	High	3.97	4.11	6.972	46.477			0.9471	High	3.98	4.07
Unbound	NUB1	401	417	DGNVDHAATHITNRREE	3.99	5	15	4.02	4.06	3.464	23.094			0.9197	Medium	3.99	4.05	3.646	24.304			0.8816	Medium	4.02	4.07	3.710	24.730			0.8423	Medium	4.00	4.07	7.159	47.725			0.8990	Medium	4.01	4.08	6.630	44.200			0.8338	Medium	4.00	4.06
Unbound	NUB1	401	418	DGNVDHAATHITNRREEL	5.42	3	16	5.45	5.53	3.204	20.023			0.9218	Medium	5.45	5.52	3.376	21.100			0.9371	Medium	5.50	5.56	3.581	22.381			0.8479	Medium	5.45	5.50	7.061	44.134			0.8846	Medium	5.42	5.51	6.923	43.266			0.9104	Medium	5.51	5.52
Unbound	NUB1	401	418	DGNVDHAATHITNRREEL	5.42	4	16	5.41	5.53	3.401	21.254			0.9314	High	5.44	5.52	3.380	21.128			0.9344	High	5.48	5.61	3.627	22.670			0.9352	High	5.45	5.61	6.823	42.645			0.9396	High	5.41	5.52	6.767	42.294			0.9476	High	5.52	5.63
Unbound	NUB1	401	418	DGNVDHAATHITNRREEL	5.42	5	16	5.45	5.50	3.308	20.674			0.8438	Medium	5.43	5.58	3.343	20.896			0.8397	Medium	5.47	5.60	3.524	22.026			0.8410	Medium	5.46	5.49	7.028	43.925			0.8496	Medium	5.42	5.54	6.698	41.865			0.8206	Medium	5.50	5.59
Unbound	NUB1	404	417	VDHAATHITNRREE	2.78	3	12	2.68	3.06	1.925	16.038			0.9439	Medium	2.73	2.84	1.948	16.234			0.9458	Medium	2.66	2.83	2.119	17.659			0.9311	Medium	2.67	3.16	4.596	38.300			0.9533	Medium	2.63	3.13	4.441	37.011			0.9509	Medium	2.69	2.90
Unbound	NUB1	404	417	VDHAATHITNRREE	2.78	4	12	2.69	2.97	1.883	15.689			0.9310	Medium	2.72	2.82	1.907	15.893			0.9009	Medium	2.67	2.76	2.126	17.718			0.9297	High	2.76	2.98	4.614	38.451			0.9130	Medium	2.72	2.79	4.578	38.146			0.9217	Medium	2.69	2.80
Unbound	NUB1	404	418	VDHAATHITNRREEL	4.42	3	13	4.46	4.58	1.713	13.177			0.9281	Medium	4.45	4.65	1.697	13.057			0.9384	Medium	4.46	4.53	1.888	14.523			0.9415	Medium	4.46	4.62	4.326	33.279			0.9235	Medium	4.45	4.51	4.378	33.679			0.9038	Medium	4.46	4.56
Unbound	NUB1	404	418	VDHAATHITNRREEL	4.42	4	13	4.44	4.59	1.628	12.526			0.9303	Medium	4.45	4.64	1.638	12.601			0.9093	Medium	4.50	4.59	1.699	13.072			0.9183	Medium	4.50	4.65	4.185	32.195			0.8994	Medium	4.48	4.62	4.107	31.591			0.9204	Medium	4.43	4.59
Unbound	NUB1	404	418	VDHAATHITNRREEL	4.42	5	13	4.44	4.49	1.530	11.770			0.9243	Medium	4.44	4.45	1.496	11.504			0.8080	Medium	4.45	4.60	1.608	12.367			0.9290	Medium	4.48	4.55	4.221	32.467			0.7943	Medium	4.42	4.61	4.026	30.969			0.8465	Medium	4.45	4.62
Unbound	NUB1	407	418	AATHITNRREEL	4.21	2	10	4.22	4.28	1.563	15.628			0.9054	High	4.23	4.25	1.389	13.889			0.9207	High	4.24	4.29	1.815	18.153			0.7860	Medium	4.26	4.29	3.871	38.711			0.6844	Medium	4.23	4.29	3.694	36.939			0.7629	Medium	4.24	4.30
Unbound	NUB1	407	418	AATHITNRREEL	4.21	3	10	4.21	4.27	1.397	13.967			0.9166	High	4.20	4.26	1.371	13.712			0.9092	High	4.23	4.28	1.537	15.370			0.9083	Medium	4.29	4.34	3.532	35.322			0.8536	Medium	4.25	4.29	3.438	34.383			0.8847	Medium	4.23	4.30
Unbound	NUB1	407	418	AATHITNRREEL	4.21	4	10	4.21	4.33	1.390	13.899			0.9143	High	4.17	4.41	1.374	13.741			0.9221	High	4.24	4.35	1.496	14.958			0.9109	High	4.25	4.44	3.512	35.116			0.9183	High	4.23	4.36	3.497	34.972			0.9159	High	4.22	4.40
Unbound	NUB1	407	420	AATHITNRREELAQ	3.74	3	12	3.73	3.88	2.273	18.941			0.8311	Medium	3.74	3.81	2.212	18.429			0.8140	Medium	3.76	3.81	2.647	22.061			0.8433	Medium	3.83	3.85	4.930	41.082			0.8201	Medium	3.75	3.88	5.109	42.576			0.8104	Medium	3.76	3.87
Unbound	NUB1	408	418	ATHITNRREEL	4.24	3	9	4.10	4.36	1.347	14.970			0.9220	Medium	4.23	4.33	1.303	14.480			0.9175	Medium	4.27	4.31	1.528	16.973			0.9135	Medium	4.26	4.43	3.424	38.044			0.8291	Medium	4.21	4.38	3.319	36.879			0.9113	Medium	4.22	4.38
Unbound	NUB1	410	418	HITNRREEL	3.72	3	7	3.66	3.83	0.981	14.016			0.9109	Medium	3.65	3.83	0.999	14.266			0.8991	Medium	3.65	3.80	0.990	14.142			0.9064	Medium	3.80	3.80	2.646	37.793			0.7676	Medium	3.72	3.80	2.418	34.537			0.8481	Medium	3.67	3.82
Unbound	NUB1	411	418	ITNRREEL	4.17	3	6	4.12	4.16	1.018	16.968			0.8259	Medium	4.11	4.14	0.964	16.075			0.8284	Medium	4.11	4.25	1.026	17.105			0.8398	Medium	4.10	4.26	2.569	42.820			0.8499	Medium	4.14	4.18	2.380	39.672			0.8383	Medium	4.05	4.29
Unbound	NUB1	413	422	NRREELAQIR	4.58	3	8	4.58	4.65	3.422	42.774			0.8079	Medium	4.57	4.65	3.343	41.793			0.7991	Medium	4.65	4.69	3.165	39.564			0.8119	Medium	4.61	4.71	5.389	67.356			0.7587	Medium	4.59	4.67	5.618	70.225			0.7726	Medium	4.57	4.72
Unbound	NUB1	417	422	ELAQIR	5.05	2	4	4.81	4.97	2.209	55.232			0.8441	Medium	4.86	4.93	2.162	54.055			0.8488	Medium	4.83	5.01	2.166	54.143			0.8316	Medium	4.85	5.08	3.259	81.475			0.8839	Medium	4.80	5.08	3.207	80.163			0.8158	Medium	4.83	5.01
Unbound	NUB1	418	437	LAQIRKEEKEKKRRRLENIR	3.64	5	18	3.83	4.17	8.711	48.396			0.9026	Medium	3.66	3.85	8.970	49.832			0.9101	Medium	3.59	4.08	8.652	48.069			0.9218	Medium	3.78	3.86	11.209	62.275			0.8963	Medium	3.64	3.82	11.209	62.270			0.8755	Medium	3.49	3.99
Unbound	NUB1	419	437	AQIRKEEKEKKRRRLENIR	3.02	5	17	2.81	3.31	8.396	49.385			0.9463	High	3.12	3.26	8.562	50.362			0.9338	High	2.76	3.23	8.365	49.208			0.9451	High	3.00	3.44	10.895	64.087			0.9469	High	2.94	3.44	10.686	62.861			0.9547	High	2.94	3.44
Unbound	NUB1	419	438	AQIRKEEKEKKRRRLENIRF	4.77	5	18	4.71	4.84	7.677	42.652			0.9309	Medium	4.73	4.94	7.870	43.722			0.9171	Medium	4.81	4.98	7.642	42.455			0.9505	Medium	4.84	5.33	10.112	56.179			0.9286	Medium	4.78	5.07	9.892	54.958			0.9304	Medium	4.75	5.09
Unbound	NUB1	436	453	IRFLKGMGYSTHAAQQIL	8.75	3	16	8.85	8.96	7.803	48.769			0.9364	High	8.85	9.00	7.713	48.207			0.9023	High	9.06	9.26	7.430	46.436			0.9361	High	8.85	9.06	9.957	62.232			0.9223	High	8.89	9.08	9.813	61.334			0.9138	High	9.10	9.32
Unbound	NUB1	436	453	IRFLKGMGYSTHAAQQIL	8.75	4	16	8.86	8.90	7.837	48.979			0.9042	High	8.87	8.95	7.675	47.970			0.9118	Medium	9.08	9.15	7.456	46.598			0.8810	High	8.87	8.95	9.901	61.884			0.8995	Medium	8.91	8.99	9.859	61.620			0.9338	Medium	9.12	9.18
Unbound	NUB1	438	443	FLKGMG	6.12	2	4	6.16	6.21	2.807	70.166			0.8584	High	6.14	6.27	2.776	69.404			0.8215	Medium	6.19	6.34	2.681	67.021			0.8623	Medium	6.18	6.34	3.137	78.413			0.8429	Medium	6.16	6.31	3.128	78.200			0.8447	Medium	6.23	6.32
Unbound	NUB1	438	444	FLKGMGY	7.55	2	5	7.76	7.86	3.390	67.805			0.8805	Medium	7.74	8.06	3.384	67.690			0.8441	Medium	7.91	7.98	3.272	65.431			0.8770	Medium	7.77	7.84	3.780	75.607			0.8457	Medium	7.74	8.01	3.733	74.665			0.8479	Medium	7.92	8.04
Unbound	NUB1	438	447	FLKGMGYSTH	6.28	2	8	6.34	6.41	4.489	56.114			0.8958	Medium	6.37	6.41	4.508	56.344			0.8851	Medium	6.44	6.48	4.327	54.084			0.8867	Medium	6.39	6.43	4.908	61.344			0.8684	Medium	6.37	6.45	4.869	60.861			0.8648	Medium	6.46	6.48
Unbound	NUB1	438	447	FLKGMGYSTH	6.28	3	8	6.28	6.51	4.753	59.412			0.8171	Medium	6.29	6.33	4.999	62.492			0.8248	Medium	6.40	6.58	4.594	57.421			0.8318	Medium	6.37	6.45	5.219	65.238			0.7888	Medium	6.36	6.44	5.165	64.565			0.7883	Medium	6.41	6.65
Unbound	NUB1	438	451	FLKGMGYSTHAAQQ	6.09	3	12	6.15	6.22	6.752	56.263			0.8660	Medium	6.12	6.40	7.164	59.704			0.8089	Medium	6.20	6.32	6.503	54.189			0.8899	Medium	6.20	6.33	7.312	60.931			0.8737	Medium	6.18	6.33	7.360	61.337			0.8721	Medium	6.27	6.36
Unbound	NUB1	438	453	FLKGMGYSTHAAQQIL	8.52	2	14	8.67	8.93	7.011	50.081			0.9560	High	8.75	8.95	6.886	49.185			0.9513	High									8.65	8.81	8.561	61.152			0.8998	High	8.70	8.97	8.407	60.051			0.9440	High	8.93	9.16
Unbound	NUB1	438	453	FLKGMGYSTHAAQQIL	8.52	3	14	8.68	9.10	7.046	50.326			0.7955	Medium	8.68	9.08	7.023	50.162			0.7825	Medium	8.88	9.22	6.783	48.452			0.7332	Medium	8.64	8.98	8.554	61.100			0.7633	Medium	8.70	9.11	8.505	60.750			0.7609	Medium	8.97	9.02
Unbound	NUB1	439	451	LKGMGYSTHAAQQ	4.63	2	11	4.65	4.68	6.789	61.717			0.8405	Medium	4.60	4.78	7.045	64.048			0.8345	Medium	4.69	4.71	6.945	63.132			0.8294	Medium	4.63	4.80	7.477	67.970			0.8166	Medium	4.63	4.76	7.496	68.147			0.8340	Medium	4.69	4.71
Unbound	NUB1	439	453	LKGMGYSTHAAQQIL	7.58	2	13	7.83	7.85	6.992	53.786			0.9087	Medium	7.82	7.90	6.624	50.950			0.9090	Medium	8.01	8.06	6.173	47.484			0.9244	Medium	7.81	7.87	7.904	60.803			0.8962	Medium	7.82	7.91	7.937	61.054			0.8891	Medium
Unbound	NUB1	439	453	LKGMGYSTHAAQQIL	7.58	3	13	7.84	7.92	6.549	50.378			0.8570	High	7.79	7.98	6.560	50.462			0.8902	High	7.95	8.00	6.939	53.374			0.9205	High	7.77	7.92	7.998	61.525			0.8590	High	7.82	7.90	7.889	60.684			0.8502	High	7.97	8.11
Unbound	NUB1	440	452	KGMGYSTHAAQQI	4.61	3	11	4.65	4.76	6.622	60.200			0.8460	Medium	4.59	4.78	6.884	62.586			0.8370	Medium	4.68	4.79	6.597	59.970			0.8495	Medium	4.72	4.78	7.175	65.226			0.8387	Medium	4.60	4.79	7.253	65.937			0.8406	Medium	4.64	4.78
Unbound	NUB1	440	453	KGMGYSTHAAQQIL	7.10	2	12	7.24	7.38	5.671	47.257			0.8394	Medium	7.20	7.39	5.642	47.017			0.8020	Medium	7.40	7.48	5.756	47.965			0.7753	Medium	7.28	7.30	7.146	59.548			0.8091	Medium	7.22	7.41	7.111	59.255			0.8264	Medium	7.41	7.50
Unbound	NUB1	440	453	KGMGYSTHAAQQIL	7.10	3	12	7.27	7.33	5.591	46.589			0.8589	Medium	7.26	7.32	5.671	47.254			0.8861	Medium									7.28	7.32	6.946	57.882			0.8495	Medium	7.26	7.34	6.874	57.284			0.8453	Medium	7.43	7.47
Unbound	NUB1	441	447	GMGYSTH	4.01	2	5	4.00	4.07	3.085	61.692			0.8470	Medium	4.00	4.04	3.221	64.425			0.8466	Medium	3.99	4.06	3.033	60.664			0.8492	Medium	4.05	4.09	3.208	64.166			0.8382	Medium	4.00	4.05	3.235	64.704			0.8451	Medium	3.99	4.06
Unbound	NUB1	442	453	MGYSTHAAQQIL	7.81	2	10	8.08	8.12	5.117	51.168			0.8548	Medium	8.02	8.25	5.077	50.773			0.8216	Medium	8.22	8.25	5.311	53.106			0.8317	Medium	8.01	8.22	6.471	64.707			0.8087	Medium	8.07	8.11	6.452	64.525			0.8746	Medium	8.24	8.26
Unbound	NUB1	443	453	GYSTHAAQQIL	7.19	2	9	7.34	7.38	4.608	51.201			0.9183	High	7.35	7.36	4.803	53.369			0.9291	Medium	7.45	7.49	4.643	51.586			0.9030	Medium	7.33	7.38	5.833	64.808			0.9118	Medium	7.25	7.35	5.974	66.377			0.7137	Medium	7.39	7.56
Unbound	NUB1	444	453	YSTHAAQQIL	6.99	2	8	7.11	7.28	4.089	51.109			0.9153	High	7.12	7.32	4.073	50.915			0.9082	High	7.25	7.33	4.098	51.230			0.8863	Medium	7.12	7.25	5.269	65.860			0.8878	High	7.13	7.34	5.225	65.312			0.8999	High	7.27	7.34
Unbound	NUB1	445	453	STHAAQQIL	6.15	2	7	6.17	6.24	3.520	50.289			0.8852	High	6.17	6.27	3.505	50.070			0.8479	Medium	6.23	6.44	3.582	51.175			0.8489	Medium	6.23	6.42	4.715	67.358			0.8373	Medium	6.19	6.41	4.669	66.705			0.8273	Medium	6.26	6.32
Unbound	NUB1	452	459	ILLSNPQM	8.19	2	5	8.44	8.50	2.669	53.385			0.7963	Medium	8.39	8.47	2.921	58.423			0.7241	Medium	8.60	8.65	2.382	47.637			0.8644	Medium	8.40	8.46	3.075	61.509			0.7850	Medium	8.44	8.48	2.988	59.770			0.7823	Medium	8.61	8.69
Unbound	NUB1	454	460	LSNPQMW	9.37	2	4	9.50	9.63	3.047	76.171			0.8746	High	9.54	9.65	3.090	77.259			0.8727	High	9.73	9.80	2.920	73.008			0.8622	High	9.51	9.57	3.050	76.256			0.8219	Medium	9.54	9.64	3.026	75.645			0.8198	Medium	9.75	9.84
Unbound	NUB1	454	461	LSNPQMWW	12.26	2	5	12.40	12.45	3.828	76.567			0.8388	Medium	12.41	12.46	3.867	77.333			0.8403	Medium	12.63	12.76	3.571	71.430			0.8483	Medium	12.35	12.40	3.862	77.248			0.8499	Medium	12.32	12.57	3.892	77.847			0.8369	Medium	12.66	12.75
Unbound	NUB1	458	464	QMWWLND	12.16	2	5	12.32	12.40	3.308	66.154			0.8797	Medium	12.24	12.58	3.376	67.524			0.8488	Medium	12.52	12.63	3.127	62.543			0.8635	High	12.19	12.36	3.401	68.027			0.8389	Medium	12.26	12.57	3.409	68.177			0.8604	Medium	12.57	12.68
Unbound	NUB1	458	470	QMWWLNDSNPETD	11.52	2	10	11.67	11.79	6.470	64.704			0.9252	High	11.61	11.77	6.448	64.482			0.8959	Medium	11.90	12.07	5.853	58.531			0.9142	High	11.54	11.79	6.565	65.649			0.8786	High	11.58	11.79	6.549	65.495			0.9222	High	11.92	12.09
Unbound	NUB1	458	472	QMWWLNDSNPETDNR	10.58	2	12	10.72	10.96	7.638	63.654			0.9588	High	10.70	11.06	7.643	63.690			0.9477	High	10.98	11.24	6.801	56.673			0.9359	High	10.65	10.92	7.706	64.216			0.9351	High	10.68	11.04	7.617	63.473			0.9372	High	11.01	11.17
Unbound	NUB1	460	467	WWLNDSNP	11.20	2	5	11.34	11.44	3.200	64.010			0.9024	Medium	11.32	11.45	3.135	62.695			0.9031	Medium	11.53	11.78	2.761	55.229			0.8339	Medium	11.28	11.31	3.168	63.358			0.8924	Medium	11.29	11.42	3.087	61.749			0.9098	Medium	11.48	11.78
Unbound	NUB1	460	470	WWLNDSNPETD	11.01	2	8	11.13	11.26	4.909	61.362			0.9583	High	11.17	11.24	4.916	61.453			0.9465	High	11.34	11.50	4.323	54.034			0.9333	Medium	11.07	11.25	4.860	60.744			0.9393	Medium	11.13	11.21	4.888	61.096			0.9494	High	11.42	11.52
Unbound	NUB1	460	471	WWLNDSNPETDN	10.76	2	9	10.89	11.01	5.188	57.639			0.9482	High	10.91	11.03	5.182	57.577			0.9298	High	11.18	11.22	4.600	51.117			0.9473	Medium	10.83	10.88	5.206	57.844			0.9333	High	10.91	10.97	5.219	57.988			0.9361	High	11.19	11.22
Unbound	NUB1	460	472	WWLNDSNPETDNR	9.90	2	10	10.05	10.15	5.992	59.919			0.9494	High	10.07	10.30	6.023	60.228			0.9553	High	10.28	10.43	5.351	53.512			0.9453	High	10.04	10.21	5.990	59.902			0.9423	High	10.07	10.37	5.932	59.320			0.9394	High	10.30	10.45
Unbound	NUB1	460	472	WWLNDSNPETDNR	9.90	3	10	10.04	10.14	6.001	60.005			0.9462	High	10.10	10.22	6.005	60.052			0.9193	High	10.31	10.40	5.310	53.096			0.9043	High	10.02	10.22	5.859	58.594			0.9062	Medium	10.14	10.15	5.907	59.066			0.8525	High	10.31	10.44
Unbound	NUB1	460	479	WWLNDSNPETDNRQESPSQE	9.87	2	16	9.72	10.23	9.879	61.746			0.9676	High	9.89	10.00	9.962	62.264			0.9516	High	9.94	10.35	8.907	55.670			0.9672	High	9.67	10.18	9.941	62.133			0.9582	High	9.75	10.25	9.878	61.737			0.9568	High	9.98	10.42
Unbound	NUB1	460	479	WWLNDSNPETDNRQESPSQE	9.87	3	16	9.80	10.27	9.873	61.706			0.8929	High	9.85	10.31	9.945	62.158			0.8957	High	10.04	10.35	8.918	55.736			0.9377	High	9.84	9.94	9.995	62.469			0.9396	High	9.85	10.28	9.860	61.628			0.9426	High	10.06	10.34
Unbound	NUB1	460	483	WWLNDSNPETDNRQESPSQENIDR	9.26	3	20	9.28	9.63	10.500	52.500			0.9129	High	9.32	9.67	10.556	52.781			0.9609	High	9.51	9.84	9.474	47.372			0.9394	High	9.30	9.64	11.545	57.725			0.9423	High	9.51	9.68	11.303	56.514			0.8974	High	9.52	9.89
Unbound	NUB1	460	484	WWLNDSNPETDNRQESPSQENIDRL	10.40	3	21	10.40	10.50	10.284	48.972			0.9556	High	10.27	10.70	10.290	49.002			0.9474	High	10.63	10.91	9.355	44.549			0.9714	High	10.28	10.56	11.694	55.686			0.9618	High	10.40	10.56	11.538	54.943			0.9564	High	10.69	10.73
Unbound	NUB1	460	484	WWLNDSNPETDNRQESPSQENIDRL	10.40	4	21	10.37	10.55	10.268	48.893			0.9598	High	10.37	10.56	10.290	49.000			0.9576	High	10.62	10.73	9.395	44.737			0.9353	High	10.33	10.48	11.750	55.953			0.9498	High	10.38	10.53	11.561	55.051			0.9490	High	10.62	10.74
Unbound	NUB1	461	472	WLNDSNPETDNR	6.47	2	9	6.61	6.75	5.224	58.047			0.9377	High	6.63	6.80	5.283	58.699			0.9322	High	6.71	6.86	4.640	51.552			0.9200	High	6.67	6.80	5.196	57.729			0.9427	High	6.65	6.81	5.186	57.619			0.9269	High	6.73	6.87
Unbound	NUB1	461	479	WLNDSNPETDNRQESPSQE	6.65	2	15	6.67	6.80	9.496	63.306			0.9341	High	6.64	6.81	9.767	65.112			0.9266	High	6.79	6.88	8.776	58.508			0.9107	High	6.71	6.80	9.762	65.079			0.8816	High	6.68	6.98	9.574	63.826			0.9043	High	6.81	6.98
Unbound	NUB1	461	479	WLNDSNPETDNRQESPSQE	6.65	3	15	6.68	6.87	9.369	62.462			0.9354	High	6.72	6.94	9.561	63.743			0.9398	High	6.79	6.95	8.672	57.810			0.9410	High	6.68	6.85	9.634	64.228			0.9244	High	6.70	6.85	9.598	63.990			0.9370	High	6.79	6.98
Unbound	NUB1	461	483	WLNDSNPETDNRQESPSQENIDR	6.73	3	19	6.68	6.92	10.198	53.672			0.9369	High	6.71	7.00	10.316	54.294			0.9335	High	6.77	7.01	9.399	49.469			0.9169	High	6.67	6.81	11.431	60.165			0.9176	High	6.71	6.91	11.261	59.270			0.9180	High	6.82	7.05
Unbound	NUB1	461	484	WLNDSNPETDNRQESPSQENIDRL	8.22	3	20	8.38	8.79	9.424	47.118			0.9704	High	8.36	8.81	9.442	47.211			0.9529	High	8.56	8.87	8.608	43.041			0.9589	High	8.37	8.74	10.857	54.287			0.9587	High	8.38	8.80	10.665	53.324			0.9510	High	8.59	8.98
Unbound	NUB1	461	484	WLNDSNPETDNRQESPSQENIDRL	8.22	4	20
Unbound	NUB1	463	483	NDSNPETDNRQESPSQENIDR	4.48	3	17	4.44	4.65	9.505	55.910			0.9306	High	4.38	4.60	9.779	57.523			0.9331	High	4.51	4.62	9.120	53.648			0.8863	High	4.51	4.62	10.771	63.361			0.8912	High	4.47	4.64	10.865	63.912			0.8699	Medium	4.43	4.71
Unbound	NUB1	463	484	NDSNPETDNRQESPSQENIDRL	6.69	3	18	6.67	7.03	9.253	51.406			0.9474	High	6.78	7.07	9.277	51.538			0.9364	High	6.81	7.08	8.669	48.159			0.9266	High	6.79	6.85	10.696	59.424			0.9005	High	6.70	7.06	10.681	59.337			0.9236	High	6.81	7.13
Unbound	NUB1	464	476	DSNPETDNRQESP	3.68	2	9	3.62	3.75	6.272	69.689			0.9231	High	3.62	3.77	6.412	71.245			0.9311	High	3.61	3.71	5.810	64.556			0.8852	High	3.67	3.71	6.514	72.375			0.8755	Medium	3.62	3.64	6.393	71.039			0.8831	Medium	3.60	3.72
Unbound	NUB1	464	483	DSNPETDNRQESPSQENIDR	4.46	3	16	4.47	4.61	9.282	58.010			0.9321	High	4.45	4.63	9.445	59.033			0.9165	High	4.35	4.68	8.798	54.989			0.9446	High	4.44	4.65	10.460	65.378			0.9538	High	4.36	4.65	10.355	64.721			0.9391	High	4.40	4.69
Unbound	NUB1	464	484	DSNPETDNRQESPSQENIDRL	6.73	3	17	6.75	7.05	8.860	52.119			0.9671	High	6.79	7.14	8.991	52.889			0.9646	High	6.89	7.20	8.307	48.862			0.9577	High	6.79	7.22	10.408	61.224			0.9556	High	6.79	7.12	10.285	60.501			0.9492	High	6.92	6.99
Unbound	NUB1	465	483	SNPETDNRQESPSQENIDR	4.27	3	15	4.28	4.38	8.900	59.334			0.9110	Medium	4.20	4.52	9.147	60.980			0.8684	Medium	4.31	4.39	8.460	56.403			0.8984	Medium	4.16	4.53	10.219	68.128			0.8027	Medium	4.29	4.34	10.196	67.974			0.9016	Medium	4.34	4.45
Unbound	NUB1	465	484	SNPETDNRQESPSQENIDRL	6.61	3	16	6.68	6.79	8.624	53.900			0.9306	High	6.69	6.94	8.755	54.716			0.9356	High	6.82	6.94	8.045	50.283			0.9094	High	6.71	6.89	10.116	63.228			0.9186	High	6.72	6.87	10.049	62.807			0.8964	Medium	6.80	6.95
Unbound	NUB1	471	483	NRQESPSQENIDR	3.63	3	10	3.48	3.86	5.608	56.075			0.9357	Medium	3.61	3.70	5.559	55.590			0.9321	Medium	3.56	3.78	5.417	54.174			0.9308	Medium	3.58	3.88	6.702	67.022			0.9158	Medium	3.51	3.84	6.704	67.037			0.9297	Medium	3.58	3.83
Unbound	NUB1	471	484	NRQESPSQENIDRL	6.31	2	11	6.34	6.47	5.093	46.302			0.8776	Medium	6.40	6.46	5.166	46.960			0.9106	Medium	6.46	6.55	4.947	44.968			0.8622	Medium	6.40	6.48	6.348	57.713			0.7944	Medium	6.38	6.51	6.705	60.952			0.8266	Medium	6.49	6.52
Unbound	NUB1	471	484	NRQESPSQENIDRL	6.31	3	11	6.38	6.46	5.007	45.517			0.9528	Medium	6.27	6.53	5.108	46.435			0.9492	Medium	6.50	6.54	4.838	43.986			0.9440	Medium	6.33	6.55	6.527	59.341			0.9444	Medium	6.42	6.46	6.290	57.185			0.9431	Medium	6.41	6.64
Unbound	NUB1	472	483	RQESPSQENIDR	3.59	3	9	3.48	3.72	4.686	52.072			0.8097	Medium	3.58	3.60	4.797	53.295			0.8885	Medium	3.56	3.60	4.715	52.387			0.8936	Medium	3.63	3.67	5.992	66.573			0.8432	Medium	3.51	3.72	5.739	63.766			0.7907	Medium	3.56	3.62
Unbound	NUB1	473	482	QESPSQENID	4.58	2	7	4.58	4.65	3.859	55.135			0.8099	Medium	4.63	4.67	3.842	54.883			0.7842	Medium	4.61	4.64	3.832	54.748			0.8203	Medium									4.59	4.63	4.620	66.004			0.7968	Medium	4.62	4.68
Unbound	NUB1	473	483	QESPSQENIDR	3.98	2	8	3.99	4.19	4.154	51.926			0.9399	High	3.96	4.25	4.187	52.343			0.9253	High	3.97	4.23	4.151	51.882			0.9543	High	4.03	4.26	5.264	65.795			0.9312	High	3.98	4.27	5.183	64.782			0.9339	High	3.98	4.25
Unbound	NUB1	473	484	QESPSQENIDRL	6.94	2	9	7.05	7.22	3.949	43.879			0.9263	High	7.07	7.25	3.961	44.012			0.9539	High	7.16	7.33	3.952	43.916			0.9142	High	7.04	7.21	5.304	58.931			0.9376	High	7.08	7.22	5.212	57.908			0.9145	High	7.17	7.34
Unbound	NUB1	473	486	QESPSQENIDRLVY	8.69	2	11	8.85	9.07	3.930	35.728			0.9520	High	8.75	9.12	3.935	35.773			0.9622	High	8.98	9.21	3.879	35.265			0.9273	High	8.77	9.01	5.733	52.116			0.9453	High	8.77	8.95	5.693	51.757			0.9302	High	9.04	9.19
Unbound	NUB1	473	486	QESPSQENIDRLVY	8.69	3	11	8.83	9.03	3.814	34.674			0.9075	Medium	8.92	8.98	3.718	33.803			0.9341	Medium	9.11	9.16	3.615	32.866			0.9314	Medium	8.82	8.88	5.699	51.809			0.8523	Medium	8.85	9.04	5.497	49.972			0.9127	Medium	9.12	9.20
Unbound	NUB1	474	483	ESPSQENIDR	3.88	2	7	3.87	3.99	3.294	47.052			0.9394	High	3.85	4.00	3.339	47.700			0.9410	High	3.86	4.02	3.305	47.207			0.9395	High	3.89	4.14	4.380	62.574			0.9290	High	3.84	4.11	4.299	61.418			0.9293	High	3.87	4.01
Unbound	NUB1	477	484	SQENIDRL	6.43	2	6	6.37	6.67	1.494	24.907			0.8238	Medium	6.43	6.48	1.430	23.825			0.8967	Medium	6.51	6.55	1.535	25.584			0.8811	Medium	6.47	6.49	2.860	47.663			0.8759	Medium	6.46	6.46	2.742	45.696			0.8171	Medium	6.52	6.57
Unbound	NUB1	480	484	NIDRL	5.78	2	3	5.78	5.85	0.294	9.796			0.8410	Medium	5.78	5.85	0.253	8.442			0.8434	Medium	5.82	5.90	0.391	13.024			0.8069	Medium	5.82	5.90	1.221	40.703			0.8323	Medium	5.80	5.87	1.123	37.444			0.8335	Medium	5.84	5.91
Unbound	NUB1	481	486	IDRLVY	7.27	2	4	7.44	7.47	0.238	5.947			0.8687	Medium	7.44	7.48	0.220	5.489			0.8255	Medium	7.51	7.63	0.258	6.451			0.8657	Medium	7.36	7.56	1.110	27.754			0.8305	Medium	7.37	7.58	1.008	25.202			0.8320	Medium	7.50	7.66
Unbound	NUB1	483	488	RLVYMG	6.86	2	4	6.92	6.99	0.291	7.281			0.8228	Medium	6.90	7.11	0.269	6.734			0.8300	Medium	6.98	7.14	0.344	8.601			0.8144	Medium	6.92	7.11	1.467	36.667			0.8030	Medium	6.98	7.01	1.313	32.816			0.8306	Medium	7.05	7.12
Unbound	NUB1	490	507	DALVAEAALRVFRGNVQL	11.92	3	16	12.07	12.35	3.827	23.922			0.7605	Medium	12.02	12.24	3.784	23.651			0.8996	Medium	12.37	12.43	4.180	26.123			0.9422	High	11.98	12.05	7.848	49.052			0.8827	Medium	12.06	12.16	7.357	45.980			0.8430	Medium	12.38	12.42
Unbound	NUB1	496	501	AALRVF	7.90	2	4	8.12	8.22	0.118	2.940			0.8322	Medium	8.13	8.22	0.107	2.675			0.8482	Medium	8.25	8.33	0.161	4.030			0.8826	Medium	8.12	8.20	0.844	21.108			0.8341	Medium	8.12	8.21	0.746	18.649			0.8360	Medium	8.26	8.35
Unbound	NUB1	496	507	AALRVFRGNVQL	8.19	3	10	8.44	8.50	3.355	33.547			0.9103	Medium	8.44	8.48	3.286	32.862			0.9189	Medium	8.63	8.69	3.326	33.263			0.9279	Medium	8.41	8.46	5.659	56.587			0.9253	Medium	8.44	8.51	5.561	55.609			0.9211	Medium	8.65	8.71
Unbound	NUB1	497	501	ALRVF	7.69	2	3	7.90	7.94	0.126	4.206			0.8479	High	7.89	7.94	0.090	3.007			0.8683	High	8.02	8.10	0.146	4.882			0.8652	High	7.86	8.07	0.762	25.398			0.8613	Medium	7.86	8.07	0.709	23.627			0.8649	High	8.03	8.11
Unbound	NUB1	497	507	ALRVFRGNVQL	7.99	3	9	8.24	8.50	3.398	37.755			0.8996	Medium	8.22	8.37	3.150	34.999			0.9011	Medium	8.48	8.50	3.263	36.251			0.8921	Medium	8.25	8.40	5.400	60.001			0.8791	Medium	8.28	8.32	5.380	59.778			0.8859	Medium	8.38	8.68
Unbound	NUB1	498	507	LRVFRGNVQL	7.90	2	8	8.20	8.34	3.275	40.936			0.9458	High	8.17	8.40	3.217	40.218			0.9443	High	8.36	8.56	3.226	40.331			0.9453	High	8.19	8.32	5.249	65.617			0.9271	High	8.19	8.38	5.129	64.113			0.9092	High	8.38	8.56
Unbound	NUB1	498	507	LRVFRGNVQL	7.90	3	8	8.19	8.38	3.274	40.925			0.8697	High	8.18	8.37	3.191	39.893			0.8761	High	8.38	8.50	3.242	40.527			0.8518	High	8.14	8.35	5.278	65.972			0.8754	High	8.19	8.40	5.133	64.165			0.8559	High	8.39	8.57
Unbound	NUB1	499	506	RVFRGNVQ	3.67	2	6	3.65	3.76	2.982	49.699			0.9088	High	3.65	3.77	2.936	48.927			0.9065	High	3.65	3.77	2.862	47.698			0.9083	High	3.72	3.83	4.321	72.018			0.8981	High	3.65	3.78	4.270	71.166			0.9019	High	3.65	3.76
Unbound	NUB1	499	506	RVFRGNVQ	3.67	3	6	3.65	3.72	3.084	51.395			0.8499	Medium	3.65	3.73	3.095	51.575			0.8293	Medium	3.62	3.77	3.032	50.538			0.8278	Medium	3.72	3.78	4.439	73.988			0.8379	Medium	3.65	3.72	4.385	73.082			0.8251	Medium	3.68	3.73
Unbound	NUB1	499	507	RVFRGNVQL	6.54	2	7	6.65	6.78	3.123	44.616			0.9343	High	6.68	6.78	3.039	43.413			0.8906	High	6.75	6.85	3.103	44.322			0.9062	High	6.70	6.77	4.926	70.369			0.9192	High	6.60	6.91	4.791	68.445			0.9056	Medium	6.77	6.86
Unbound	NUB1	499	507	RVFRGNVQL	6.54	3	7	6.65	6.80	3.072	43.889			0.8950	Medium	6.62	6.91	3.030	43.286			0.9167	Medium	6.77	6.87	3.051	43.587			0.8815	Medium	6.70	6.76	4.907	70.105			0.8458	Medium	6.69	6.78	4.729	67.556			0.8197	Medium	6.78	6.85
Unbound	NUB1	500	506	VFRGNVQ	3.95	2	5	3.94	4.14	2.968	59.366			0.7655	Medium	3.93	4.16	2.931	58.616			0.7938	Medium	3.97	4.04	2.839	56.777			0.8361	Medium	3.98	4.21	4.033	80.660			0.8615	High	3.93	4.14	3.999	79.972			0.8586	High	3.94	4.15
Unbound	NUB1	500	507	VFRGNVQL	7.21	2	6	7.31	7.48	3.046	50.770			0.9145	Medium	7.36	7.48	2.964	49.400			0.9181	Medium	7.44	7.63	2.966	49.427			0.9237	Medium	7.31	7.52	4.553	75.891			0.9155	Medium	7.32	7.60	4.501	75.013			0.9088	Medium	7.46	7.65
Unbound	NUB1	507	512	LAAQTL	6.04	2	4	5.99	6.19	1.919	47.966			0.8023	Medium	6.07	6.13	1.778	44.446			0.8427	Medium	6.11	6.15	1.872	46.799			0.8471	Medium	6.03	6.29	3.252	81.312			0.8898	Medium	6.05	6.08	3.167	79.164			0.8274	Medium	6.04	6.22
Unbound	NUB1	507	515	LAAQTLAHN	4.31	2	7	4.32	4.37	2.796	39.937			0.8046	Medium	4.31	4.36	2.795	39.924			0.7844	Medium	4.30	4.40	2.795	39.924			0.8034	Medium	4.31	4.41	4.755	67.932			0.7612	Medium	4.28	4.37	4.714	67.341			0.7667	Medium	4.31	4.38
Unbound	NUB1	507	523	LAAQTLAHNGGSLPPEL	8.09	3	13	8.34	8.49	6.735	51.809			0.9509	Medium	8.32	8.44	6.743	51.870			0.9329	Medium	8.52	8.70	6.350	48.845			0.9356	Medium	8.29	8.37	8.521	65.550			0.9161	Medium	8.24	8.45	8.641	66.470			0.9369	Medium	8.50	8.66
Unbound	NUB1	507	529	LAAQTLAHNGGSLPPELPLSPED	8.90	3	17	8.94	9.10	9.103	53.550			0.9516	High	8.95	9.14	9.049	53.227			0.9513	High	9.15	9.34	8.424	49.554			0.9717	High	8.90	9.08	10.905	64.148			0.9565	High	8.96	9.17	10.790	63.473			0.9600	High	9.19	9.38
Unbound	NUB1	508	523	AAQTLAHNGGSLPPEL	7.58	2	12	7.84	8.03	6.015	50.124			0.9562	Medium	7.77	8.07	5.967	49.725			0.9506	Medium	7.97	8.10	5.672	47.263			0.9572	Medium	7.75	8.08	7.380	61.499			0.9372	Medium	7.81	8.02	7.277	60.645			0.9364	Medium	7.96	8.16
Unbound	NUB1	508	529	AAQTLAHNGGSLPPELPLSPED	8.48	2	16	8.38	8.88	8.437	52.730			0.9535	High	8.38	8.88	8.402	52.512			0.9583	High	8.60	9.09	7.746	48.415			0.9558	High	8.39	8.88	9.744	60.899			0.9324	High	8.38	8.87	9.698	60.613			0.9432	High	8.70	8.74
Unbound	NUB1	508	529	AAQTLAHNGGSLPPELPLSPED	8.48	3	16	8.37	8.81	8.444	52.777			0.9487	High	8.30	8.80	8.464	52.897			0.9411	High	8.58	8.97	7.789	48.679			0.9628	High	8.61	8.65	9.831	61.444			0.9392	High	8.36	8.84	9.625	60.154			0.9509	High	8.69	8.72
Unbound	NUB1	508	552	AAQTLAHNGGSLPPELPLSPEDSLSPPATSPSDSAGTSSASTDED	9.12	4	36	8.81	9.31	19.791	54.975			0.9747	High	8.81	9.31	19.910	55.306			0.9572	High	9.18	9.23	17.642	49.006			0.9056	High	8.81	9.30	21.029	58.414			0.9654	High	8.81	9.30	20.952	58.200			0.9659	High	8.93	9.43
Unbound	NUB1	510	523	QTLAHNGGSLPPEL	7.56	2	10	7.73	7.85	4.707	47.071			0.8486	Medium	7.67	7.86	4.943	49.432			0.8028	Medium	7.87	7.94	4.437	44.370			0.8375	Medium	7.67	7.92	5.752	57.515			0.8616	Medium	7.73	7.85	5.646	56.463			0.8813	Medium	7.90	7.91
Unbound	NUB1	511	521	TLAHNGGSLPP	4.39	2	7	4.40	4.54	3.546	50.664			0.7250	Medium	4.40	4.55	3.575	51.077			0.7150	Medium	4.49	4.53	3.446	49.232			0.7484	Medium	4.48	4.58	3.939	56.272			0.6733	Medium	4.43	4.52	4.092	58.451			0.7205	Medium	4.44	4.55
Unbound	NUB1	511	522	TLAHNGGSLPPE	4.81	2	8	4.80	5.25	3.069	38.360			0.9140	Medium	4.81	5.26	3.090	38.626			0.9294	Medium	4.84	4.93	2.869	35.862			0.9337	Medium	4.84	4.92	3.496	43.696			0.9309	Medium	4.81	4.91	3.482	43.529			0.9129	Medium	4.85	4.93
Unbound	NUB1	511	523	TLAHNGGSLPPEL	7.44	2	9	7.64	7.90	4.405	48.942			0.9473	High	7.64	7.89	4.431	49.228			0.9384	High	7.79	7.99	4.121	45.786			0.9449	High	7.63	7.86	4.785	53.168			0.9275	High	7.64	7.86	4.772	53.017			0.9110	High	7.79	7.96
Unbound	NUB1	511	524	TLAHNGGSLPPELP	7.61	2	9	7.86	8.14	4.298	47.758			0.9287	High	7.84	8.20	4.345	48.277			0.9502	High	8.02	8.18	4.060	45.115			0.9533	High	7.82	8.18	4.717	52.406			0.9168	High	7.83	8.05	4.704	52.266			0.9250	High	8.04	8.19
Unbound	NUB1	511	527	TLAHNGGSLPPELPLSP	8.90	2	11	8.84	8.92	6.246	56.784			0.9004	Medium	8.86	8.98	6.127	55.700			0.8793	Medium	9.04	9.12	6.025	54.769			0.9035	Medium	8.85	8.93	6.749	61.351			0.8905	Medium	8.87	8.95	6.638	60.346			0.9113	Medium	9.10	9.18
Unbound	NUB1	511	529	TLAHNGGSLPPELPLSPED	8.22	2	13	8.60	8.77	6.740	51.846			0.9676	High	8.56	8.82	6.738	51.828			0.9589	Medium	8.83	9.00	6.148	47.289			0.9470	High	8.66	8.81	7.117	54.746			0.9495	High	8.60	8.78	7.141	54.928			0.9492	High	8.80	9.00
Unbound	NUB1	511	529	TLAHNGGSLPPELPLSPED	8.22	3	13
Unbound	NUB1	511	552	TLAHNGGSLPPELPLSPEDSLSPPATSPSDSAGTSSASTDED	9.08	4	33	8.87	9.36	17.903	54.252			0.9660	High	9.09	9.51	18.045	54.683			0.9667	High	9.26	9.70	15.768	47.781			0.9625	High	8.87	9.36	18.366	55.654			0.9633	High	9.02	9.05	18.419	55.816			0.8749	Medium	8.95	9.21
Unbound	NUB1	513	521	AHNGGSLPP	3.09	2	5	3.00	3.11	2.685	53.694			0.8380	Medium	3.00	3.10	2.769	55.377			0.8463	Medium	2.98	3.08	2.527	50.534			0.8869	Medium	3.14	3.15	2.583	51.653			0.8093	Medium	3.09	3.11	2.660	53.205			0.8401	Medium	2.98	3.20
Unbound	NUB1	513	522	AHNGGSLPPE	3.86	2	6	3.79	3.85	3.320	55.341			0.9099	Medium	3.75	4.13	3.349	55.811			0.9045	Medium	3.78	3.83	3.140	52.329			0.9124	Medium	3.81	4.11	3.263	54.381			0.9008	Medium	3.76	4.13	3.279	54.645			0.8168	Medium	3.79	3.85
Unbound	NUB1	513	523	AHNGGSLPPEL	7.07	2	7	7.13	7.31	3.867	55.238			0.8074	Medium	7.22	7.30	3.862	55.177			0.8439	Medium	7.34	7.37	3.621	51.723			0.8818	Medium	7.20	7.31	3.974	56.773			0.8462	Medium	7.17	7.32	3.937	56.239			0.8179	Medium	7.29	7.45
Unbound	NUB1	513	529	AHNGGSLPPELPLSPED	7.96	2	11	8.42	8.70	6.169	56.085			0.9561	High	8.41	8.68	6.191	56.279			0.9482	High	8.59	8.84	5.673	51.573			0.9462	High	8.38	8.60	6.348	57.710			0.9370	High	8.41	8.71	6.298	57.258			0.9511	High	8.63	8.87
Unbound	NUB1	516	523	GGSLPPEL	8.10	2	4	8.13	8.14	2.674	66.843			0.8389	Medium	8.08	8.21	2.822	70.547			0.8455	Medium	8.25	8.30	2.843	71.064			0.8072	Medium	8.11	8.12	3.043	76.068			0.8370	Medium	8.06	8.22	2.889	72.227			0.8337	Medium	8.26	8.29
Unbound	NUB1	524	552	PLSPEDSLSPPATSPSDSAGTSSASTDED	7.35	2	23	7.17	7.65	14.260	62.002			0.9590	High	7.09	7.58	14.421	62.700			0.9624	High	7.15	7.37	12.910	56.129			0.7726	Medium	7.04	7.53	14.418	62.689			0.9497	High	7.19	7.64	14.215	61.805			0.9474	High	7.44	7.47
Unbound	NUB1	524	552	PLSPEDSLSPPATSPSDSAGTSSASTDED	7.35	3	23	7.12	7.57	14.019	60.954			0.9661	High	7.14	7.58	14.243	61.924			0.9642	High	7.25	7.69	12.429	54.038			0.9577	High	7.11	7.59	14.113	61.360			0.9575	High	7.08	7.58	14.083	61.230			0.9599	High	7.12	7.34
Unbound	NUB1	525	552	LSPEDSLSPPATSPSDSAGTSSASTDED	7.13	3	22	6.97	7.27	13.176	59.893			0.9514	High	6.94	7.39	13.461	61.188			0.9530	High	7.08	7.38	11.917	54.167			0.9518	High	6.95	7.28	13.356	60.710			0.9295	High	6.96	7.31	13.323	60.561			0.9387	High	7.07	7.43
Unbound	NUB1	530	552	SLSPPATSPSDSAGTSSASTDED	5.43	2	18	5.44	5.52	11.836	65.754			0.9681	High	5.48	5.54	11.994	66.635			0.9633	High	5.37	5.70	10.662	59.232			0.9684	High	5.21	5.73	11.922	66.236			0.9570	High	5.27	5.77	11.900	66.109			0.9579	High	5.51	5.59
Unbound	NUB1	530	552	SLSPPATSPSDSAGTSSASTDED	5.43	3	18	5.43	5.51	11.821	65.670			0.9255	High	5.44	5.53	11.986	66.586			0.9126	High	5.47	5.57	10.605	58.916			0.9225	High	5.42	5.55	11.895	66.085			0.9235	High	5.42	5.53	11.856	65.867			0.9085	High	5.48	5.58
Unbound	NUB1	530	553	SLSPPATSPSDSAGTSSASTDEDM	6.64	2	19	6.59	6.77	11.917	62.720			0.9123	High	6.65	6.68	12.151	63.954			0.9124	High	6.68	6.89	10.497	55.247			0.9159	High	6.64	6.71	12.206	64.240			0.8864	High	6.56	6.82	11.946	62.875			0.8994	High	6.75	6.84
Unbound	NUB1	552	562	DMETEAVNEIL	10.99	2	9	11.07	11.13	7.443	82.699			0.8648	Medium	11.05	11.15	7.647	84.972			0.8586	Medium	11.29	11.45	7.244	80.491			0.7912	Medium	10.94	11.06	7.678	85.306			0.8475	Medium	11.01	11.17	7.793	86.593			0.7674	Medium	11.32	11.49
Unbound	NUB1	553	560	METEAVNE	4.54	2	6	4.56	4.62	4.617	76.947			0.8710	High	4.56	4.65	4.706	78.440			0.8438	Medium	4.54	4.71	4.423	73.715			0.8748	Medium	4.58	4.73	4.647	77.451			0.8471	Medium	4.56	4.64	4.631	77.185			0.8204	Medium	4.58	4.67
Unbound	NUB1	556	562	EAVNEIL	8.58	2	5	8.75	8.84	3.968	79.362			0.9198	Medium	8.76	8.84	3.995	79.894			0.9067	Medium	8.91	8.99	3.895	77.891			0.9125	Medium	8.73	8.83	3.970	79.393			0.8903	Medium	8.76	8.85	4.055	81.092			0.8982	Medium	8.93	9.02
Unbound	NUB1	557	562	AVNEIL	7.98	2	4	8.16	8.27	2.957	73.936			0.8491	Medium									8.31	8.37	2.818	70.448			0.8275	Medium	8.16	8.20	2.902	72.554			0.8395	Medium	8.13	8.28	2.943	73.582			0.8319	Medium	8.31	8.38
Unbound	NUB1	559	571	NEILEDIPEHEED	8.11	2	10	8.38	8.44	4.811	48.108			0.9158	High	8.34	8.41	4.950	49.503			0.9332	High	8.54	8.63	4.385	43.849			0.9379	High	8.28	8.40	5.221	52.209			0.8439	Medium	8.31	8.44	5.167	51.673			0.8771	Medium	8.54	8.66
Unbound	NUB1	560	571	EILEDIPEHEED	7.84	2	9	7.80	7.84	3.931	43.682			0.8473	Medium	7.78	7.91	3.977	44.192			0.8441	Medium	7.90	8.07	3.644	40.486			0.9105	Medium	7.82	7.84	4.038	44.867			0.7965	Medium	7.78	7.86	4.253	47.255			0.7927	Medium	7.99	8.04
Unbound	NUB1	561	571	ILEDIPEHEED	6.60	2	8	6.69	6.87	3.372	42.155			0.9611	High	6.71	6.93	3.407	42.593			0.9578	High	6.79	6.94	2.972	37.146			0.9303	High	6.71	6.91	3.550	44.371			0.9596	High	6.71	6.95	3.495	43.691			0.9586	High	6.81	6.96
Unbound	NUB1	561	573	ILEDIPEHEEDYL	9.44	2	10	9.53	9.71	4.419	44.195			0.9455	High	9.57	9.75	4.460	44.599			0.9473	High	9.78	9.96	3.915	39.154			0.9639	High	9.52	9.71	4.568	45.680			0.9596	High	9.56	9.78	4.489	44.887			0.9378	High	9.80	10.03
Unbound	NUB1	561	577	ILEDIPEHEEDYLDSTL	10.60	2	14	10.72	10.81	7.232	51.654			0.8488	Medium	10.76	10.87	7.138	50.986			0.8709	Medium	11.01	11.08	6.755	48.250			0.9080	Medium	10.67	10.71	7.576	54.116			0.8906	Medium	10.73	10.78	7.473	53.377			0.8944	Medium	11.01	11.09
Unbound	NUB1	561	577	ILEDIPEHEEDYLDSTL	10.60	3	14
Unbound	NUB1	563	568	EDIPEH	3.74	2	3	3.69	3.91	1.448	48.283			0.8412	Medium	3.70	3.76	1.510	50.344			0.9023	Medium	3.68	3.90	1.327	44.238			0.8459	Medium	3.72	3.98	1.607	53.582			0.8366	Medium	3.71	3.75	1.631	54.350			0.8302	Medium	3.69	3.76
Unbound	NUB1	563	569	EDIPEHE	4.14	2	4	3.76	3.90	1.564	39.109			0.8467	Medium	3.75	3.99	1.600	39.990			0.9146	Medium	3.78	3.82	1.349	33.719			0.9071	High	3.80	3.89	1.573	39.332			0.9133	Medium	3.75	3.94	1.551	38.780			0.9153	Medium	3.75	3.91
Unbound	NUB1	563	570	EDIPEHEE	4.29	2	5	4.25	4.45	2.169	43.374			0.8470	Medium	4.31	4.38	2.207	44.132			0.8523	High	4.31	4.43	1.888	37.751			0.9229	High	4.32	4.48	2.295	45.890			0.9089	High	4.30	4.43	2.268	45.365			0.9190	High	4.33	4.43
Unbound	NUB1	563	571	EDIPEHEED	4.30	2	6	4.30	4.40	2.596	43.262			0.9223	High	4.31	4.39	2.665	44.422			0.9301	High	4.32	4.42	2.267	37.779			0.9423	High	4.33	4.43	2.710	45.171			0.9382	High	4.29	4.40	2.710	45.175			0.8949	High	4.34	4.43
Unbound	NUB1	563	573	EDIPEHEEDYL	8.03	2	8	8.28	8.51	3.530	44.125			0.9649	High	8.26	8.65	3.554	44.428			0.9593	High	8.42	8.66	3.194	39.921			0.9597	High	8.24	8.42	3.657	45.712			0.9528	High	8.26	8.46	3.632	45.396			0.9032	High	8.45	8.61
Unbound	NUB1	563	574	EDIPEHEEDYLD	7.45	2	9	7.63	7.75	4.153	46.147			0.8994	High	7.64	7.69	4.232	47.021			0.9033	High	7.77	7.89	3.607	40.078			0.9189	High	7.60	7.77	4.093	45.483			0.9070	Medium	7.62	7.73	4.131	45.900			0.9261	High	7.79	7.91
Unbound	NUB1	563	577	EDIPEHEEDYLDSTL	9.66	2	12	9.74	9.94	6.526	54.382			0.9430	High	9.77	9.98	6.630	55.254			0.9527	High	9.97	10.24	5.970	49.749			0.9663	High	9.72	9.93	6.712	55.935			0.9544	High	9.76	10.02	6.590	54.916			0.9263	High	10.02	10.24
Unbound	NUB1	563	579	EDIPEHEEDYLDSTLED	9.42	2	14	9.45	9.73	7.478	53.411			0.9338	Medium	9.49	9.69	7.533	53.807			0.9147	Medium	9.70	9.87	6.649	47.491			0.8863	Medium	9.44	9.64	8.026	57.331			0.9180	Medium	9.50	9.71	7.998	57.130			0.9177	Medium	9.75	9.94
Unbound	NUB1	564	570	DIPEHEE	3.77	2	4	3.76	3.90	1.563	39.068			0.8467	Medium	3.75	3.99	1.598	39.950			0.9146	Medium	3.78	3.82	1.347	33.679			0.9071	High	3.80	3.89	1.572	39.291			0.9133	Medium	3.75	3.94	1.550	38.740			0.9153	Medium	3.75	3.91
Unbound	NUB1	564	571	DIPEHEED	3.83	2	5	3.85	3.94	2.043	40.869			0.9230	High	3.83	3.95	2.103	42.061			0.9270	High	3.81	3.97	1.730	34.599			0.9289	High	3.89	3.95	2.028	40.570			0.9193	High	3.83	3.93	2.023	40.469			0.9150	High	3.84	3.93
Unbound	NUB1	564	577	DIPEHEEDYLDSTL	9.49	2	11	9.55	9.79	5.700	51.817			0.9254	High	9.59	9.79	5.821	52.914			0.9360	High	9.81	9.86	5.225	47.496			0.9311	High	9.55	9.66	5.835	53.046			0.9331	High	9.60	9.80	5.754	52.311			0.9189	High	9.83	9.88
Unbound	NUB1	571	579	DYLDSTLED	8.63	2	7	8.78	8.94	3.886	55.516			0.8824	Medium	8.78	9.04	3.892	55.598			0.8957	Medium	8.94	9.07	3.501	50.008			0.8270	Medium	8.79	8.81	4.195	59.936			0.8445	Medium	8.76	8.95	4.134	59.063			0.8441	Medium	8.99	9.12
Unbound	NUB1	580	585	EEIIIA	7.98	2	4	8.20	8.23	-0.073	-1.822			0.8167	Medium	8.13	8.35	-0.023	-0.568			0.9405	Medium	8.33	8.38	-0.014	-0.356			0.9404	Medium	8.18	8.25	-0.031	-0.783			0.9107	Medium	8.20	8.24	-0.030	-0.760			0.9271	Medium	8.36	8.40
Unbound	NUB1	580	587	EEIIIAEY	9.57	2	6	9.71	9.80	0.044	0.737			0.8290	Medium	9.79	9.81	0.036	0.607			0.9147	High	9.96	10.06	0.087	1.458			0.9259	High	9.72	9.81	0.048	0.793			0.9440	Medium	9.76	9.85	0.061	1.012			0.8971	Medium	10.01	10.09
Unbound	NUB1	581	587	EIIIAEY	9.31	2	5	9.39	9.54	0.173	3.464			0.8998	Medium	9.47	9.52	0.034	0.671			0.9038	Medium	9.67	9.71	0.015	0.302			0.8987	Medium	9.47	9.50	-0.039	-0.777			0.8420	Medium	9.49	9.53	0.029	0.576			0.9261	Medium	9.67	9.75
Unbound	NUB1	582	601	IIIAEYLSYVENRKSATKKN	9.63	4	18	9.69	9.86	3.946	21.925			0.9335	Medium	9.75	9.78	4.216	23.422			0.9045	Medium	9.88	10.03	4.517	25.094			0.9425	Medium	9.70	9.91	4.448	24.713			0.9178	Medium	9.70	9.89	4.533	25.181			0.9018	Medium	9.97	10.10
Unbound	NUB1	587	601	YLSYVENRKSATKKN	4.13	3	13	4.12	4.37	5.244	40.335			0.9581	High	4.13	4.34	5.363	41.254			0.9400	High	4.16	4.32	5.182	39.858			0.9585	High	4.18	4.45	5.732	44.094			0.9431	High	4.14	4.35	5.649	43.450			0.9414	High	4.15	4.37
Unbound	NUB1	587	601	YLSYVENRKSATKKN	4.13	4	13	4.16	4.28	5.253	40.406			0.9395	High	4.15	4.28	5.429	41.759			0.9237	High	4.18	4.32	5.205	40.040			0.9514	High	4.20	4.36	5.754	44.260			0.9425	High	4.16	4.33	5.665	43.573			0.8942	High	4.17	4.33
Unbound	NUB1	587	601	YLSYVENRKSATKKN	4.13	5	13	4.14	4.20	5.179	39.837			0.7332	Medium	4.13	4.24	5.415	41.650			0.7025	Medium	4.22	4.26	5.108	39.296			0.7708	Medium	4.09	4.39	5.737	44.132			0.7301	Medium
Unbound	NUB1	588	593	LSYVEN	5.61	2	4	5.60	5.63	0.714	17.847			0.9084	Medium	5.61	5.65	0.723	18.075			0.9153	Medium	5.62	5.66	0.665	16.615			0.8432	Medium	5.63	5.66	0.894	22.342			0.8881	Medium	5.60	5.66	0.912	22.799			0.8889	Medium	5.64	5.71
Unbound	NUB1	588	601	LSYVENRKSATKKN	2.78	3	12
Unbound	NUB1	588	601	LSYVENRKSATKKN	2.78	4	12	2.72	2.96	5.496	45.797			0.8472	Medium	2.82	2.86	5.502	45.852			0.9079	Medium	2.69	2.94	5.387	44.894			0.9312	Medium	2.81	2.90	5.961	49.673			0.9209	Medium	2.75	2.86	5.883	49.029			0.9219	Medium	2.72	2.84
Bound	NUB1	0	7	GMAQKKYL	5.13	2	6	5.10	5.20	4.515	75.247			0.7653	Medium	5.10	5.14	4.122	68.706			0.8328	Medium	5.19	5.25	4.321	72.010			0.7638	Medium	5.09	5.20	4.920	81.994			0.7597	Medium									5.15	5.20
Bound	NUB1	0	8	GMAQKKYLQ	4.45	3	7	4.45	4.53	4.719	67.418			0.8233	Medium	4.42	4.48	4.396	62.794			0.8226	Medium	4.48	4.54	4.497	64.238			0.8298	Medium	4.42	4.51	5.373	76.757			0.8420	Medium									4.44	4.51
Bound	NUB1	0	9	GMAQKKYLQA	5.08	2	8	5.09	5.16	6.305	78.812			0.7309	Medium	5.06	5.12	6.033	75.417			0.7089	Medium	5.06	5.17	6.362	79.527			0.6633	Medium	5.09	5.13	6.829	85.361			0.7702	Medium									5.13	5.17
Bound	NUB1	0	9	GMAQKKYLQA	5.08	3	8	5.06	5.09	5.861	73.269			0.8031	Medium	5.01	5.12	5.371	67.137			0.7202	Medium	5.08	5.12	6.098	76.219			0.8019	Medium	5.08	5.15	6.199	77.490			0.7855	Medium									5.07	5.11
Bound	NUB1	0	10	GMAQKKYLQAK	3.72	3	9	3.66	3.80	5.810	64.560			0.7705	Medium	3.67	3.79	5.560	61.773			0.8041	Medium									3.69	3.75	6.670	74.110			0.8334	Medium									3.68	3.75
Bound	NUB1	0	11	GMAQKKYLQAKL	5.94	2	10
Bound	NUB1	0	11	GMAQKKYLQAKL	5.94	3	10	5.98	6.13	4.769	47.693			0.8527	Medium	5.99	6.01	4.491	44.908			0.8493	Medium	6.11	6.25	4.326	43.260			0.8078	Medium	6.00	6.10	5.852	58.519			0.8517	Medium
Bound	NUB1	0	14	GMAQKKYLQAKLTQF	7.55	2	13	7.70	7.83	4.580	35.228			0.8063	Medium	7.85	7.94	4.706	36.199			0.7655	Medium									7.85	8.00	6.497	49.976			0.7557	Medium
Bound	NUB1	0	14	GMAQKKYLQAKLTQF	7.55	3	13	7.67	7.79	4.733	36.410			0.9101	Medium	7.83	7.99	4.463	34.332			0.8487	Medium	8.04	8.12	4.713	36.250			0.8962	Medium	7.88	8.09	6.124	47.111			0.9095	Medium									7.56	8.19
Bound	NUB1	0	14	GMAQKKYLQAKLTQF	7.55	4	13	7.71	7.79	4.621	35.546			0.9049	High	7.84	8.03	4.276	32.891			0.8427	Medium	8.06	8.10	4.752	36.551			0.8847	Medium	7.81	8.12	6.232	47.936			0.8105	Medium									8.03	8.10
Bound	NUB1	3	11	QKKYLQAKL	5.04	3	7	5.11	5.28	3.171	45.293			0.8348	Medium	5.06	5.15	2.791	39.871			0.8966	Medium	5.16	5.30	3.059	43.693			0.8380	Medium	5.07	5.18	3.825	54.649			0.9000	Medium	5.03	5.15	3.849	54.987			0.7260	Medium	5.14	5.19
Bound	NUB1	3	13	QKKYLQAKLTQ	4.56	3	9	4.57	4.79	3.420	37.999			0.8190	Medium	4.50	4.82	3.273	36.368			0.8250	Medium	4.65	4.68	3.264	36.266			0.8381	Medium	4.54	4.76	4.317	47.968			0.8329	Medium									4.61	4.69
Bound	NUB1	3	14	QKKYLQAKLTQF	6.96	3	10	7.11	7.22	2.570	25.700			0.8441	Medium	7.13	7.17	2.525	25.253			0.8509	Medium									7.16	7.28	3.580	35.799			0.8155	Medium									7.27	7.36
Bound	NUB1	3	15	QKKYLQAKLTQFL	8.94	3	11	8.89	9.06	2.363	21.478			0.8477	Medium	9.08	9.29	2.186	19.871			0.8383	Medium	9.33	9.43	2.423	22.030			0.8305	Medium																	9.24	9.38
Bound	NUB1	6	14	YLQAKLTQF	8.60	2	7	8.66	8.75	1.450	20.721			0.8142	Medium	8.85	8.88	1.410	20.145			0.8241	Medium	9.02	9.25	1.342	19.167			0.7345	Medium	8.86	8.90	2.352	33.593			0.8382	Medium									9.00	9.04
Bound	NUB1	6	15	YLQAKLTQFL	10.62	2	8	10.49	10.65	1.371	17.134			0.7483	Medium	10.81	10.98	1.225	15.309			0.7447	Medium	11.01	11.10	1.437	17.957			0.7377	Medium																	11.00	11.15
Bound	NUB1	7	13	LQAKLTQ	4.32	2	5	4.31	4.38	0.790	15.799			0.8454	Medium	4.31	4.34	0.769	15.389			0.8937	High	4.33	4.45	0.821	16.414			0.8461	Medium	4.31	4.37	1.293	25.856			0.8455	Medium									4.36	4.37
Bound	NUB1	7	14	LQAKLTQF	7.58	2	6	7.74	7.84	0.849	14.146			0.9250	High	7.84	8.02	0.895	14.920			0.9000	High	8.02	8.09	0.894	14.894			0.9186	High	7.85	7.93	1.383	23.057			0.8821	Medium									7.90	8.28
Bound	NUB1	7	15	LQAKLTQFL	9.84	2	7	9.76	9.86	0.755	10.785			0.9193	High	10.05	10.16	0.685	9.791			0.9222	High	10.26	10.36	0.797	11.390			0.9126	High	10.04	10.17	1.238	17.690			0.8088	Medium									10.22	10.36
Bound	NUB1	7	16	LQAKLTQFLR	8.17	3	8	8.27	8.27	0.501	6.258			0.7894	Medium	8.41	8.43	0.511	6.387			0.7944	Medium	8.63	8.64	0.687	8.581			0.8254	Medium	8.45	8.45	1.030	12.869			0.6807	Medium
Bound	NUB1	8	14	QAKLTQF	6.80	2	5	6.85	6.97	0.165	3.297			0.8583	Medium	6.87	7.05	0.202	4.031			0.7960	Medium	6.98	7.10	0.213	4.262			0.8843	Medium	6.91	6.98	0.556	11.125			0.8061	Medium									6.97	7.07
Bound	NUB1	8	15	QAKLTQFL	9.31	2	6	9.26	9.31	0.230	3.838			0.9110	Medium	9.52	9.55	0.220	3.665			0.9091	Medium	9.74	9.75	0.255	4.255			0.9043	Medium	9.52	9.57	0.460	7.670			0.8815	Medium									9.68	9.71
Bound	NUB1	9	14	AKLTQF	6.70	2	4	6.72	6.82	0.201	5.032			0.8489	Medium	6.68	6.80	0.124	3.109			0.8404	Medium	6.83	6.90	0.132	3.302			0.8328	Medium	6.69	6.80	0.468	11.708			0.8084	Medium									6.82	6.90
Bound	NUB1	9	15	AKLTQFL	9.23	2	5	9.14	9.29	0.156	3.126			0.8586	Medium	9.43	9.54	0.145	2.904			0.9189	Medium	9.60	9.72	0.219	4.380			0.8992	Medium	9.43	9.51	0.374	7.484			0.8411	Medium									9.54	9.68
Bound	NUB1	10	14	KLTQF	6.31	2	3	6.42	6.47	0.041	1.383			0.8949	High	6.32	6.49	0.026	0.882			0.8370	Medium	6.50	6.59	0.071	2.355			0.8439	Medium	6.34	6.57	0.232	7.724			0.8270	Medium									6.42	6.59
Bound	NUB1	10	15	KLTQFL	8.85	2	4	8.91	8.94	0.096	2.388			0.8290	Medium	9.07	9.14	0.063	1.584			0.8863	High	9.27	9.33	0.119	2.981			0.8840	High	9.07	9.14	0.264	6.588			0.8670	High									9.22	9.29
Bound	NUB1	10	16	KLTQFLR	6.74	2	5	6.89	6.93	0.096	1.919			0.9105	Medium	6.87	6.90	0.117	2.349			0.9009	Medium	7.05	7.06	0.126	2.511			0.9024	Medium	6.86	7.02	0.317	6.341			0.8760	Medium									6.94	7.05
Bound	NUB1	10	16	KLTQFLR	6.74	3	5	6.85	7.01	0.112	2.236			0.9021	Medium	6.89	6.91	0.096	1.913			0.8910	High	7.05	7.08	0.216	4.318			0.8382	Medium	6.90	6.94	0.480	9.608			0.8395	Medium									6.96	7.12
Bound	NUB1	11	15	LTQFL	9.60	2	3	9.50	9.58	0.046	1.538			0.8762	Medium	9.74	9.95	0.080	2.660			0.9218	Medium	9.97	10.08	0.104	3.455			0.9162	Medium	9.71	9.87	0.234	7.807			0.8701	Medium									9.83	10.07
Bound	NUB1	12	18	TQFLRED	6.20	2	5	6.29	6.36	0.223	4.464			0.8937	Medium	6.28	6.34	0.258	5.155			0.8929	Medium	6.42	6.45	0.336	6.712			0.8385	Medium	6.31	6.34	0.483	9.658			0.8397	Medium									6.30	6.44
Bound	NUB1	14	18	FLRED	4.52	2	3	4.56	4.64	0.172	5.730			0.8775	High	4.49	4.79	0.188	6.273			0.8698	High	4.53	4.70	0.356	11.880			0.8324	Medium	4.48	4.72	0.402	13.394			0.8543	High									4.53	4.72
Bound	NUB1	15	18	LRED	4.65	1	2	4.57	4.64	0.091	4.550			0.8266	Medium	4.49	4.65	0.163	8.148			0.8225	Medium	4.57	4.68	0.220	11.009			0.8564	Medium	4.56	4.63	0.255	12.758			0.8068	Medium									4.58	4.64
Bound	NUB1	15	22	LREDRIQL	6.98	2	6	7.12	7.19	1.812	30.203			0.7115	Medium	7.13	7.14	1.958	32.626			0.7544	Medium	7.31	7.34	2.199	36.649			0.7660	Medium	7.12	7.30	1.946	32.441			0.7975	Medium									7.26	7.29
Bound	NUB1	15	22	LREDRIQL	6.98	3	6	7.16	7.20	2.102	35.031			0.7917	Medium	7.14	7.16	1.950	32.507			0.7559	Medium									7.16	7.17	2.141	35.677			0.7854	Medium									7.26	7.37
Bound	NUB1	15	36	LREDRIQLWKPPYTDENKKVGL	8.00	4	18	8.20	8.30	7.034	39.079			0.8228	Medium	8.47	8.54	6.458	35.880			0.9043	Medium	8.51	8.75	6.771	37.617			0.8712	Medium																	8.51	8.72
Bound	NUB1	15	36	LREDRIQLWKPPYTDENKKVGL	8.00	5	18	8.14	8.31	6.725	37.359			0.9472	Medium	8.33	8.47	6.448	35.821			0.9372	Medium	8.62	8.62	6.705	37.250			0.8399	Medium	8.35	8.38	8.669	48.162			0.8181	Medium									8.52	8.62
Bound	NUB1	15	36	LREDRIQLWKPPYTDENKKVGL	8.00	6	18	8.25	8.30	7.469	41.495			0.5325	Medium
Bound	NUB1	15	40	LREDRIQLWKPPYTDENKKVGLALKD	7.84	6	22	7.96	8.10	9.230	41.954			0.7896	Medium	8.20	8.24	8.747	39.759			0.8003	Medium																									8.27	8.57
Bound	NUB1	15	41	LREDRIQLWKPPYTDENKKVGLALKDL	9.28	5	23	9.01	9.47	8.715	37.892			0.8122	Medium	9.29	9.50	8.940	38.870			0.7064	Medium									9.76	9.91	11.484	49.931			0.6710	Medium									9.75	9.75
Bound	NUB1	15	41	LREDRIQLWKPPYTDENKKVGLALKDL	9.28	6	23	9.21	9.33	8.793	38.229			0.8133	Medium	9.55	9.58	8.812	38.312			0.5968	Medium
Bound	NUB1	15	49	LREDRIQLWKPPYTDENKKVGLALKDLAKQYSDRL	10.27	5	31	10.12	10.40	9.810	31.646			0.9220	High	10.38	10.88	9.305	30.017			0.9481	High	10.69	10.94	9.713	31.331			0.8304	Medium	11.00	11.79	13.944	44.981			0.8725	Medium									10.57	10.93
Bound	NUB1	15	49	LREDRIQLWKPPYTDENKKVGLALKDLAKQYSDRL	10.27	6	31	10.22	10.46	9.061	29.230			0.8600	Medium	10.62	10.76	9.279	29.933			0.9491	High	10.77	11.01	9.740	31.420			0.9136	Medium	11.24	11.74	13.705	44.210			0.9107	Medium									10.68	10.99
Bound	NUB1	15	49	LREDRIQLWKPPYTDENKKVGLALKDLAKQYSDRL	10.27	7	31	10.38	10.41	9.500	30.644			0.8671	Medium	10.53	10.60	9.461	30.521			0.8651	Medium	10.60	10.92	9.987	32.217			0.8726	Medium																	10.64	10.69
Bound	NUB1	15	51	LREDRIQLWKPPYTDENKKVGLALKDLAKQYSDRLEC	10.54	6	33	10.50	10.55	10.393	31.494			0.8855	High	10.30	10.79	10.144	30.741			0.7786	Medium	10.70	10.77	10.660	32.302			0.8403	Medium	11.31	11.70	15.087	45.717			0.8884	Medium									10.63	10.82
Bound	NUB1	15	51	LREDRIQLWKPPYTDENKKVGLALKDLAKQYSDRLEC	10.54	7	33
Bound	NUB1	18	30	DRIQLWKPPYTDE	9.17	2	9
Bound	NUB1	18	30	DRIQLWKPPYTDE	9.17	3	9	9.03	9.19	2.979	33.104			0.9216	Medium	9.28	9.48	2.734	30.379			0.9358	Medium	9.56	9.65	2.850	31.671			0.9371	Medium	9.31	9.44	4.263	47.368			0.8791	Medium									9.46	9.60
Bound	NUB1	18	36	DRIQLWKPPYTDENKKVGL	8.37	3	15
Bound	NUB1	18	36	DRIQLWKPPYTDENKKVGL	8.37	4	15	8.33	8.72	6.737	44.913			0.9496	Medium	8.55	8.99	6.391	42.605			0.9449	Medium	8.79	9.05	6.478	43.189			0.9321	Medium	8.63	8.78	8.482	56.545			0.9202	Medium	8.50	8.66	9.521	63.474			0.6912	Medium	8.78	8.96
Bound	NUB1	18	36	DRIQLWKPPYTDENKKVGL	8.37	5	15
Bound	NUB1	18	39	DRIQLWKPPYTDENKKVGLALK	8.01	4	18
Bound	NUB1	18	39	DRIQLWKPPYTDENKKVGLALK	8.01	5	18	8.07	8.32	8.286	46.032			0.8429	Medium	8.30	8.36	8.110	45.057			0.8440	Medium									8.31	8.59	10.975	60.973			0.7803	Medium									8.48	8.56
Bound	NUB1	18	41	DRIQLWKPPYTDENKKVGLALKDL	9.49	4	20	9.30	9.50	8.760	43.798			0.9226	High	9.62	9.88	8.298	41.488			0.9361	Medium	9.83	10.19	8.483	42.417			0.9085	Medium																	9.82	10.11
Bound	NUB1	18	41	DRIQLWKPPYTDENKKVGLALKDL	9.49	5	20	9.43	9.55	8.647	43.233			0.9121	Medium	9.75	9.93	8.296	41.479			0.8933	Medium	9.90	10.08	9.063	45.317			0.7865	Medium	9.95	9.99	11.808	59.042			0.7714	Medium									9.95	10.04
Bound	NUB1	18	41	DRIQLWKPPYTDENKKVGLALKDL	9.49	6	20	9.41	9.51	8.867	44.336			0.7525	Medium	9.83	9.87	8.118	40.591			0.7570	Medium									9.85	10.02	12.177	60.883			0.5929	Medium									9.78	9.87
Bound	NUB1	19	36	RIQLWKPPYTDENKKVGL	7.86	3	14
Bound	NUB1	19	36	RIQLWKPPYTDENKKVGL	7.86	4	14	8.05	8.29	6.829	48.780			0.8532	Medium	8.24	8.48	6.262	44.728			0.8824	Medium	8.46	8.76	6.483	46.304			0.8429	Medium	8.21	8.24	8.840	63.142			0.7673	Medium									8.38	8.46
Bound	NUB1	19	36	RIQLWKPPYTDENKKVGL	7.86	5	14	8.01	8.33	6.744	48.171			0.8281	Medium	8.18	8.57	6.434	45.957			0.8264	Medium
Bound	NUB1	19	40	RIQLWKPPYTDENKKVGLALKD	7.81	5	18	8.07	8.32	8.286	46.032			0.8429	Medium	8.30	8.36	8.110	45.057			0.8440	Medium	8.51	8.65	7.985	44.362			0.8649	Medium	8.35	8.45	10.916	60.643			0.7886	Medium									8.48	8.56
Bound	NUB1	19	41	RIQLWKPPYTDENKKVGLALKDL	9.25	4	19	9.12	9.44	8.284	43.600			0.9549	High	9.40	9.58	8.013	42.174			0.9250	High	9.66	9.75	8.453	44.489			0.8989	High	9.96	10.11	11.205	58.975			0.8230	Medium									9.59	9.69
Bound	NUB1	19	41	RIQLWKPPYTDENKKVGLALKDL	9.25	5	19	9.13	9.34	8.533	44.909			0.9430	High	9.50	9.59	7.936	41.769			0.8979	High	9.72	9.80	8.178	43.040			0.9021	High	9.46	9.96	11.446	60.242			0.7933	Medium									9.60	9.77
Bound	NUB1	19	41	RIQLWKPPYTDENKKVGLALKDL	9.25	6	19	9.15	9.20	8.284	43.600			0.8586	Medium	9.44	9.45	8.189	43.102			0.8244	Medium	9.64	9.75	8.515	44.816			0.7170	Medium	9.86	10.16	11.646	61.295			0.7064	Medium									9.59	9.67
Bound	NUB1	20	31	IQLWKPPYTDEN	9.03	2	8	8.92	9.42	2.939	36.732			0.8638	Medium	9.53	9.59	2.677	33.466			0.8245	Medium	9.39	9.49	2.604	32.551			0.9175	Medium	9.17	9.26	4.128	51.603			0.8134	Medium	9.10	9.19	5.191	64.891			0.8781	Medium	9.39	9.43
Bound	NUB1	20	32	IQLWKPPYTDENK	8.01	3	9	8.49	8.53	3.030	33.671			0.9248	Medium	8.62	8.68	2.732	30.358			0.8256	Medium	8.43	8.51	2.979	33.104			0.8618	Medium	8.57	8.58	4.443	49.372			0.5884	Medium	8.46	8.70	5.573	61.927			0.9431	Medium	8.47	8.50
Bound	NUB1	22	31	LWKPPYTDEN	7.66	2	6	7.79	8.12	2.148	35.803			0.9393	High	7.95	8.30	1.931	32.185			0.9428	High	8.12	8.37	1.966	32.761			0.9155	High	7.96	8.18	3.092	51.532			0.9420	High									8.06	8.36
Bound	NUB1	22	32	LWKPPYTDENK	6.77	2	7																																	7.00	7.08	3.523	50.327			0.9106	Medium
Bound	NUB1	22	32	LWKPPYTDENK	6.77	3	7									7.11	7.20	2.227	31.821			0.9472	High	7.23	7.39	2.345	33.507			0.9030	High																	7.15	7.31
Bound	NUB1	22	33	LWKPPYTDENKK	6.06	3	8	6.35	6.40	3.130	39.129			0.9480	High	6.33	6.46	2.813	35.161			0.9345	High	6.47	6.60	2.852	35.652			0.9510	High	6.36	6.49	3.982	49.769			0.9485	High									6.18	6.60
Bound	NUB1	22	33	LWKPPYTDENKK	6.06	4	8	6.32	6.44	3.181	39.760			0.8403	Medium	6.07	6.57	3.100	38.749			0.8291	Medium	6.50	6.65	2.838	35.479			0.8499	Medium	6.11	6.62	4.152	51.894			0.8293	Medium									6.19	6.59
Bound	NUB1	22	35	LWKPPYTDENKKVG	6.32	4	10	6.64	6.77	4.485	44.853			0.9320	Medium	6.65	6.71	4.156	41.563			0.9115	Medium	6.78	6.84	4.301	43.005			0.9364	High	6.66	6.75	5.628	56.276			0.8847	Medium	6.29	6.59	5.984	59.838			0.8229	Medium	6.74	6.78
Bound	NUB1	22	36	LWKPPYTDENKKVGL	7.46	3	11	7.72	8.01	5.062	46.015			0.9226	Medium	7.87	8.15	4.780	43.457			0.9441	High	8.08	8.23	4.915	44.686			0.9360	High	7.90	8.08	6.268	56.979			0.9424	High	7.59	7.89	6.149	55.903			0.7419	Medium	8.04	8.20
Bound	NUB1	22	36	LWKPPYTDENKKVGL	7.46	4	11	7.73	7.89	5.128	46.617			0.9280	High	7.87	8.06	4.773	43.387			0.8934	High	8.09	8.19	4.850	44.088			0.9406	High	7.76	8.01	6.397	58.158			0.9221	High									8.06	8.16
Bound	NUB1	22	38	LWKPPYTDENKKVGLAL	8.72	4	13	8.53	8.81	5.802	44.633			0.9419	Medium	8.91	9.05	5.713	43.945			0.8461	Medium	9.14	9.25	5.627	43.283			0.9343	Medium	8.88	9.12	7.557	58.128			0.9314	Medium									8.93	9.24
Bound	NUB1	22	39	LWKPPYTDENKKVGLALK	7.21	3	14	7.34	7.61	6.614	47.244			0.9337	Medium	7.48	7.68	6.223	44.452			0.9281	Medium	7.65	7.81	6.460	46.140			0.8850	Medium	7.54	7.63	8.605	61.461			0.8863	Medium									7.28	7.78
Bound	NUB1	22	39	LWKPPYTDENKKVGLALK	7.21	4	14	7.44	7.57	6.390	45.643			0.9366	Medium	7.57	7.73	6.015	42.962			0.9495	High	7.74	7.89	6.205	44.323			0.9624	High	7.57	7.78	8.432	60.232			0.9315	High									7.70	7.86
Bound	NUB1	22	39	LWKPPYTDENKKVGLALK	7.21	5	14	7.34	7.53	6.709	47.922			0.9405	High	7.49	7.90	6.266	44.754			0.9516	Medium	7.77	7.91	6.398	45.698			0.9326	High	7.49	7.86	8.683	62.023			0.9513	Medium	7.39	7.42	8.468	60.487			0.7236	Medium	7.75	7.85
Bound	NUB1	22	41	LWKPPYTDENKKVGLALKDL	9.05	3	16	8.96	9.12	6.992	43.702			0.9661	High	9.23	9.43	6.568	41.052			0.9654	High	9.45	9.58	6.862	42.890			0.9586	High	9.28	9.41	9.490	59.316			0.9524	High	9.07	9.19	9.772	61.078			0.7734	Medium	9.38	9.51
Bound	NUB1	22	41	LWKPPYTDENKKVGLALKDL	9.05	4	16	8.96	9.24	6.990	43.688			0.9061	High	9.20	9.51	6.631	41.445			0.9142	High	9.44	9.64	6.803	42.521			0.9612	High	9.24	9.31	9.449	59.055			0.9518	High	9.15	9.19	9.227	57.668			0.7420	Medium	9.36	9.60
Bound	NUB1	22	41	LWKPPYTDENKKVGLALKDL	9.05	5	16	8.95	9.05	7.080	44.252			0.8529	High	9.19	9.50	6.623	41.392			0.8744	High	9.43	9.66	6.803	42.516			0.9314	High	9.24	9.34	9.432	58.952			0.9194	High	9.15	9.20	9.040	56.498			0.7658	Medium	9.34	9.60
Bound	NUB1	22	49	LWKPPYTDENKKVGLALKDLAKQYSDRL	10.43	5	24	10.12	10.26	8.102	33.757			0.9163	Medium	10.41	10.57	7.845	32.686			0.8502	Medium	10.56	10.75	8.222	34.260			0.8600	Medium																	10.55	10.85
Bound	NUB1	23	30	WKPPYTDE	7.31	2	4	7.37	7.51	1.568	39.212			0.8162	Medium	7.55	7.59	1.096	27.411			0.9090	Medium	7.71	7.79	1.108	27.700			0.9217	Medium	7.48	7.61	2.153	53.825			0.8272	Medium									7.59	7.72
Bound	NUB1	23	32	WKPPYTDENK	6.17	3	6	6.24	6.32	2.395	39.923			0.8339	Medium	6.24	6.32	2.091	34.857			0.8617	Medium	6.38	6.43	2.172	36.192			0.8579	Medium	6.28	6.37	3.287	54.779			0.7835	Medium	6.18	6.27	3.493	58.225			0.7859	Medium	6.29	6.43
Bound	NUB1	23	36	WKPPYTDENKKVGL	7.15	4	10	6.66	6.69	4.206	42.064			0.9176	Medium	6.88	7.08	4.085	40.850			0.6221	Medium	6.77	6.89	3.938	39.375			0.9218	Medium	6.66	6.75	5.303	53.034			0.8847	Medium	6.53	6.62	5.342	53.416			0.7731	Medium	6.74	6.78
Bound	NUB1	30	39	ENKKVGLALK	4.17	3	8	4.15	4.18	5.263	65.783			0.8965	Medium	4.04	4.20	4.835	60.440			0.8226	Medium	4.16	4.23	5.014	62.679			0.9166	Medium	4.10	4.30	6.029	75.365			0.8270	Medium									4.14	4.20
Bound	NUB1	30	41	ENKKVGLALKDL	7.41	3	10	7.35	7.47	4.291	42.911			0.7220	Medium	7.38	7.55	4.018	40.176			0.9093	Medium	7.61	7.70	4.153	41.530			0.9023	Medium	7.42	7.56	5.486	54.864			0.8383	Medium									7.57	7.62
Bound	NUB1	31	39	NKKVGLALK	3.83	2	7
Bound	NUB1	31	39	NKKVGLALK	3.83	3	7	3.82	3.90	4.719	67.414			0.8494	Medium	3.78	3.84	4.514	64.479			0.8490	Medium	3.79	3.97	4.584	65.492			0.8462	Medium	3.81	3.92	5.644	80.633			0.8439	Medium									3.77	3.93
Bound	NUB1	31	41	NKKVGLALKDL	6.97	2	9
Bound	NUB1	31	41	NKKVGLALKDL	6.97	3	9	7.08	7.17	4.815	53.498			0.8965	Medium	7.06	7.18	4.586	50.958			0.9155	Medium	7.31	7.37	4.707	52.298			0.8946	Medium	7.17	7.25	6.010	66.776			0.9035	Medium									7.23	7.34
Bound	NUB1	31	41	NKKVGLALKDL	6.97	4	9	7.13	7.19	4.846	53.839			0.8144	Medium	7.15	7.20	4.244	47.156			0.8522	Medium	7.28	7.32	4.689	52.105			0.7449	Medium	7.17	7.24	5.821	64.673			0.8390	Medium									7.28	7.31
Bound	NUB1	32	38	KKVGLAL	6.11	2	5	6.14	6.36	3.830	76.603			0.8762	Medium	6.10	6.15	3.684	73.676			0.8230	Medium	6.24	6.32	3.668	73.369			0.8681	Medium	6.12	6.34	4.266	85.327			0.8544	Medium	6.11	6.19	4.039	80.779			0.7494	Medium	6.18	6.26
Bound	NUB1	32	39	KKVGLALK	3.76	2	6	3.74	3.75	4.073	67.890			0.8331	Medium	3.65	3.91	3.902	65.028			0.8168	Medium	3.72	3.90	3.946	65.764			0.8287	Medium	3.70	3.77	4.998	83.301			0.8908	Medium									3.69	3.74
Bound	NUB1	32	41	KKVGLALKDL	6.91	2	8	7.08	7.21	3.968	49.599			0.8973	Medium	7.02	7.27	3.817	47.715			0.9168	Medium	7.23	7.28	3.952	49.397			0.8416	Medium	7.06	7.27	5.252	65.644			0.9088	Medium
Bound	NUB1	32	41	KKVGLALKDL	6.91	3	8	7.06	7.16	3.921	49.011			0.9014	Medium	7.05	7.12	3.754	46.919			0.8822	Medium	7.16	7.30	3.799	47.484			0.8596	Medium	7.07	7.19	5.094	63.673			0.8494	Medium
Bound	NUB1	33	39	KVGLALK	4.80	2	5	4.81	4.99	3.284	65.684			0.8312	Medium	4.76	4.97	3.168	63.357			0.8202	Medium	4.83	5.02	3.170	63.408			0.8355	Medium	4.77	4.98	4.009	80.173			0.8063	Medium	4.81	4.89	3.726	74.521			0.7937	Medium	4.82	4.99
Bound	NUB1	34	39	VGLALK	5.91	2	4	5.88	6.13	2.747	68.670			0.8401	Medium	5.84	6.06	2.581	64.515			0.8468	Medium	6.00	6.02	2.720	68.008			0.8398	Medium	5.92	5.97	3.431	85.773			0.8193	Medium	5.86	6.05	3.241	81.013			0.8307	Medium	5.92	6.10
Bound	NUB1	34	41	VGLALKDL	9.20	2	6	9.18	9.29	2.705	45.077			0.8998	High	9.39	9.48	2.552	42.539			0.8800	High	9.62	9.66	2.693	44.887			0.9056	High	9.40	9.45	3.612	60.193			0.8431	Medium									9.56	9.64
Bound	NUB1	37	49	ALKDLAKQYSDRL	8.00	2	11
Bound	NUB1	37	49	ALKDLAKQYSDRL	8.00	3	11	8.08	8.23	1.633	14.850			0.8657	Medium	8.33	8.50	1.335	12.140			0.9378	Medium									8.28	8.41	3.147	28.606			0.9376	Medium									8.46	8.60
Bound	NUB1	37	49	ALKDLAKQYSDRL	8.00	4	11
Bound	NUB1	37	51	ALKDLAKQYSDRLEC	8.35	3	13	8.33	8.44	2.707	20.826			0.9344	Medium	8.57	8.66	2.478	19.064			0.9183	Medium	8.80	8.89	2.758	21.215			0.8875	Medium	8.52	8.65	4.641	35.697			0.8955	Medium									8.71	8.80
Bound	NUB1	37	51	ALKDLAKQYSDRLEC	8.35	4	13	8.38	8.50	2.542	19.556			0.9248	Medium	8.56	8.84	2.293	17.635			0.9075	Medium	8.77	8.88	2.780	21.388			0.8602	Medium	8.58	8.67	4.319	33.225			0.9113	Medium									8.69	8.81
Bound	NUB1	37	53	ALKDLAKQYSDRLECCE	9.23	3	15	9.01	9.24	4.184	27.890			0.8326	Medium	9.37	9.45	3.492	23.278			0.8156	Medium																									9.51	9.63
Bound	NUB1	40	45	DLAKQY	4.81	2	4	4.84	4.87	0.068	1.708			0.8832	Medium	4.82	4.86	0.122	3.055			0.8904	Medium	4.87	4.90	0.141	3.528			0.8498	Medium	4.76	5.03	0.402	10.044			0.8028	Medium									4.91	4.95
Bound	NUB1	40	48	DLAKQYSDR	4.55	2	7	4.55	4.62	1.406	20.089			0.7236	Medium	4.54	4.65	0.868	12.394			0.8041	Medium	4.59	4.67	1.080	15.432			0.6403	Medium	4.52	4.57	2.911	41.592			0.7105	Medium	4.51	4.54	2.813	40.191			0.7049	Medium	4.57	4.61
Bound	NUB1	41	49	LAKQYSDRL	5.50	3	7	5.57	5.57	1.119	15.980			0.8069	Medium	5.52	5.56	1.297	18.529			0.8022	Medium	5.59	5.70	1.595	22.779			0.7564	Medium	5.47	5.62	2.204	31.485			0.7890	Medium									5.59	5.67
Bound	NUB1	41	51	LAKQYSDRLEC	6.05	2	9
Bound	NUB1	41	51	LAKQYSDRLEC	6.05	3	9	6.14	6.15	1.703	18.922			0.8468	Medium	6.12	6.15	1.488	16.534			0.8485	Medium	6.26	6.32	1.614	17.937			0.8687	Medium	6.08	6.36	2.821	31.344			0.8357	Medium									6.20	6.26
Bound	NUB1	42	49	AKQYSDRL	4.73	2	6	4.74	5.09	0.627	10.450			0.8205	Medium	4.76	4.82	0.578	9.636			0.8487	Medium									4.75	4.85	1.407	23.454			0.8539	Medium									4.74	4.86
Bound	NUB1	42	49	AKQYSDRL	4.73	3	6	4.77	4.84	0.676	11.262			0.8457	Medium	4.70	4.91	0.538	8.962			0.8983	Medium	4.77	4.94	0.740	12.331			0.8422	Medium	4.72	4.97	1.450	24.159			0.8320	Medium									4.75	4.98
Bound	NUB1	42	50	AKQYSDRLE	4.35	3	7	4.37	4.52	1.376	19.660			0.9054	High	4.35	4.46	1.275	18.219			0.9075	High	4.40	4.50	1.446	20.662			0.9149	High	4.37	4.49	2.171	31.010			0.8908	High									4.39	4.50
Bound	NUB1	42	51	AKQYSDRLEC	5.47	2	8
Bound	NUB1	42	51	AKQYSDRLEC	5.47	3	8	5.50	5.71	1.649	20.618			0.8462	Medium	5.46	5.69	1.494	18.674			0.8438	Medium	5.56	5.71	1.619	20.242			0.8396	Medium	5.46	5.73	2.767	34.583			0.8268	Medium									5.53	5.78
Bound	NUB1	42	53	AKQYSDRLECCE	6.35	2	10									6.41	6.44	2.411	24.106			0.7605	Medium																									6.53	6.56
Bound	NUB1	42	53	AKQYSDRLECCE	6.35	3	10	6.44	6.51	2.813	28.126			0.8462	Medium	6.45	6.48	2.553	25.528			0.8408	Medium	6.58	6.62	2.464	24.643			0.8011	Medium	6.42	6.68	3.699	36.988			0.8446	Medium									6.45	6.66
Bound	NUB1	42	54	AKQYSDRLECCEN	5.97	2	11
Bound	NUB1	42	54	AKQYSDRLECCEN	5.97	3	11	6.01	6.14	3.458	31.439			0.8095	Medium	5.98	6.09	3.193	29.025			0.8147	Medium	6.11	6.20	3.578	32.530			0.7423	Medium	5.98	6.12	4.544	41.309			0.8056	Medium									6.06	6.17
Bound	NUB1	45	49	YSDRL	5.56	2	3	5.61	5.65	0.382	12.740			0.8343	Medium	5.58	5.61	0.320	10.671			0.8009	Medium	5.59	5.70	0.434	14.470			0.8322	Medium	5.58	5.66	0.912	30.391			0.8453	Medium									5.64	5.70
Bound	NUB1	45	50	YSDRLE	4.99	2	4	5.02	5.06	1.165	29.121			0.8451	Medium	4.97	5.32	1.065	26.618			0.8470	Medium	5.06	5.12	1.106	27.638			0.8867	Medium	5.01	5.04	1.699	42.473			0.8461	Medium									5.03	5.13
Bound	NUB1	45	51	YSDRLEC	6.33	2	5	6.33	6.53	1.454	29.076			0.8093	Medium	6.34	6.40	1.265	25.298			0.8471	Medium	6.47	6.53	1.454	29.089			0.8398	Medium	6.37	6.44	2.215	44.304			0.8163	Medium									6.44	6.48
Bound	NUB1	46	51	SDRLEC	4.88	2	4	4.85	4.87	1.104	27.610			0.8347	Medium	4.80	4.84	1.085	27.132			0.8420	Medium									4.82	4.90	1.699	42.478			0.8316	Medium									4.85	4.88
Bound	NUB1	52	61	CENEVEKVIE	7.44	2	8	7.57	7.60	1.119	13.982			0.8303	Medium	7.67	7.74	0.966	12.076			0.8745	Medium	7.83	7.90	1.042	13.024			0.8493	Medium	7.66	7.71	1.834	22.919			0.8316	Medium									7.80	7.85
Bound	NUB1	52	62	CENEVEKVIEE	8.27	2	9	8.38	8.46	1.181	13.123			0.9152	High	8.55	8.67	1.078	11.976			0.9072	High	8.73	8.87	1.248	13.869			0.9018	High	8.54	8.58	2.161	24.010			0.9026	High									8.68	8.84
Bound	NUB1	54	62	NEVEKVIEE	6.94	2	7	7.09	7.16	0.425	6.071			0.9112	High	7.11	7.18	0.456	6.509			0.8637	High	7.21	7.32	0.744	10.623			0.9183	Medium	7.14	7.19	1.122	16.025			0.9088	High									7.23	7.29
Bound	NUB1	54	64	NEVEKVIEEIR	9.78	2	9
Bound	NUB1	54	64	NEVEKVIEEIR	9.78	3	9	9.67	9.76	1.192	13.249			0.7989	Medium	9.99	10.11	1.281	14.231			0.7534	Medium	10.19	10.28	1.446	16.072			0.7499	Medium	10.00	10.04	2.055	22.831			0.7500	Medium									10.11	10.30
Bound	NUB1	54	67	NEVEKVIEEIRCKA	10.61	3	12	10.54	10.63	1.203	10.028			0.9164	High	10.90	10.90	1.010	8.419			0.9023	High	10.96	11.16	1.280	10.667			0.9073	Medium	10.83	11.08	3.271	27.257			0.8462	Medium									11.05	11.14
Bound	NUB1	55	61	EVEKVIE	4.79	2	5	4.58	4.61	0.141	2.826			0.9055	High	4.52	4.64	0.214	4.286			0.8858	Medium	4.61	4.67	0.234	4.673			0.8844	High	4.53	4.72	0.717	14.342			0.8088	Medium									4.58	4.65
Bound	NUB1	55	62	EVEKVIEE	5.20	2	6	5.27	5.31	0.347	5.788			0.9041	High	5.20	5.36	0.308	5.128			0.9167	Medium	5.31	5.36	0.437	7.288			0.9092	Medium	5.23	5.33	0.927	15.454			0.9222	Medium									5.28	5.36
Bound	NUB1	56	62	VEKVIEE	4.55	2	5	4.58	4.61	0.130	2.598			0.9055	High	4.54	4.59	0.108	2.159			0.8986	Medium	4.61	4.67	0.222	4.444			0.8844	High	4.51	4.63	0.598	11.956			0.8933	Medium									4.58	4.65
Bound	NUB1	56	64	VEKVIEEIR	5.93	3	7	6.01	6.03	0.282	4.033			0.9057	Medium	5.96	6.00	0.209	2.991			0.8954	Medium	6.09	6.13	0.274	3.912			0.8216	Medium	5.98	6.03	0.692	9.879			0.7961	Medium									6.05	6.08
Bound	NUB1	58	64	KVIEEIR	4.39	2	5	4.43	4.56	0.104	2.088			0.9241	High	4.41	4.47	0.094	1.877			0.9329	High	4.43	4.58	0.186	3.726			0.9070	High	4.41	4.54	0.206	4.122			0.8831	High									4.42	4.56
Bound	NUB1	59	64	VIEEIR	5.13	2	4	5.14	5.21	0.097	2.437			0.9070	Medium	5.12	5.16	0.101	2.527			0.9116	Medium	5.17	5.25	0.204	5.098			0.8926	Medium	5.12	5.21	0.206	5.162			0.8197	Medium									5.18	5.20
Bound	NUB1	63	76	IRCKAIERGTGNDN	3.85	3	12	3.83	3.88	5.542	46.186			0.8379	Medium	3.77	3.99	4.900	40.836			0.8498	Medium	3.85	3.91	5.046	42.052			0.8442	Medium	3.81	3.92	6.536	54.469			0.8849	Medium									3.78	3.97
Bound	NUB1	63	86	IRCKAIERGTGNDNYRTTGIATIE	6.46	3	22	6.48	6.54	9.253	42.058			0.8794	High	6.50	6.61	8.731	39.686			0.9017	High	6.65	6.77	8.636	39.253			0.7211	Medium	6.54	6.62	11.565	52.570			0.8606	High									6.60	6.68
Bound	NUB1	65	86	CKAIERGTGNDNYRTTGIATIE	6.26	3	20	6.35	6.55	9.389	46.946			0.9485	High	6.34	6.54	8.761	43.807			0.9564	High	6.51	6.66	8.976	44.878			0.8766	High	6.38	6.69	11.200	56.001			0.9354	High	6.27	6.37	11.717	58.584			0.7130	Medium	6.46	6.70
Bound	NUB1	65	86	CKAIERGTGNDNYRTTGIATIE	6.26	4	20	6.41	6.60	9.251	46.256			0.9461	Medium	6.41	6.60	8.567	42.837			0.9464	Medium	6.50	6.54	9.444	47.218			0.8603	Medium	6.44	6.57	10.977	54.887			0.9318	Medium									6.50	6.57
Bound	NUB1	66	86	KAIERGTGNDNYRTTGIATIE	6.14	4	19	6.22	6.31	9.062	47.697			0.9471	High	6.21	6.31	8.403	44.228			0.9478	High	6.34	6.44	8.616	45.347			0.9355	High	6.25	6.32	10.423	54.859			0.9395	High									6.30	6.40
Bound	NUB1	67	78	AIERGTGNDNYR	3.57	2	10	3.53	3.63	6.562	65.623			0.8344	Medium	3.51	3.64	6.061	60.612			0.9022	High	3.55	3.65	6.017	60.173			0.8451	Medium	3.54	3.66	6.898	68.978			0.8496	Medium									3.53	3.62
Bound	NUB1	67	78	AIERGTGNDNYR	3.57	3	10	3.55	3.59	6.476	64.761			0.9261	Medium	3.52	3.62	6.021	60.208			0.9207	Medium	3.56	3.64	6.092	60.924			0.9033	High	3.52	3.73	6.628	66.281			0.8691	Medium									3.49	3.67
Bound	NUB1	67	83	AIERGTGNDNYRTTGIA	5.34	3	15	5.39	5.45	9.152	61.012			0.9162	High	5.35	5.44	8.525	56.831			0.9435	High	5.46	5.52	8.655	57.702			0.9421	High	5.36	5.43	9.802	65.347			0.9396	High									5.39	5.46
Bound	NUB1	67	84	AIERGTGNDNYRTTGIAT	5.33	3	16	5.36	5.57	9.492	59.327			0.9433	High	5.34	5.60	8.813	55.083			0.9136	High	5.43	5.59	9.046	56.536			0.9428	High	5.33	5.54	10.570	66.065			0.9491	High	5.33	5.58	10.785	67.404			0.7338	Medium	5.44	5.55
Bound	NUB1	67	86	AIERGTGNDNYRTTGIATIE	6.65	2	18	6.84	6.97	8.916	49.532			0.9171	High	6.80	7.10	8.436	46.868			0.9508	High	6.96	7.17	8.806	48.925			0.8563	Medium	6.84	7.05	10.137	56.319			0.9234	High									6.98	7.10
Bound	NUB1	67	86	AIERGTGNDNYRTTGIATIE	6.65	3	18	6.81	7.30	8.935	49.640			0.9504	High	6.80	7.29	8.393	46.629			0.9317	High	6.96	7.24	8.625	47.916			0.9619	High	6.82	7.06	10.083	56.017			0.9358	High									6.95	7.15
Bound	NUB1	68	77	IERGTGNDNY	4.06	2	8	4.01	4.23	5.074	63.425			0.9211	Medium	4.01	4.24	4.662	58.272			0.9237	Medium	4.08	4.13	4.703	58.790			0.9075	High	4.06	4.14	5.019	62.733			0.9174	Medium									4.04	4.16
Bound	NUB1	68	78	IERGTGNDNYR	3.18	2	9	3.11	3.32	5.880	65.329			0.9165	High	3.14	3.27	5.421	60.232			0.9193	High	3.15	3.31	5.398	59.979			0.8857	Medium	3.17	3.33	5.798	64.424			0.8842	High	3.18	3.43	5.726	63.620			0.8008	Medium	3.14	3.30
Bound	NUB1	68	78	IERGTGNDNYR	3.18	3	9	3.16	3.29	5.740	63.773			0.9103	High	3.13	3.33	5.313	59.031			0.9180	High	3.17	3.30	5.384	59.817			0.9216	High	3.16	3.32	5.764	64.045			0.8958	High	3.20	3.34	5.526	61.396			0.8456	Medium	3.15	3.26
Bound	NUB1	68	81	IERGTGNDNYRTTG	3.50	3	12	3.47	3.52	8.416	70.134			0.9362	High	3.46	3.52	7.708	64.229			0.9188	Medium	3.49	3.59	7.670	63.918			0.9180	Medium	3.47	3.58	8.379	69.826			0.9384	High	3.50	3.52	8.680	72.333			0.7048	Medium	3.46	3.52
Bound	NUB1	68	83	IERGTGNDNYRTTGIA	5.10	3	14	5.11	5.30	8.446	60.329			0.9312	High	5.09	5.26	7.885	56.324			0.9255	High	5.21	5.31	8.063	57.593			0.9265	High	5.11	5.28	8.896	63.544			0.9479	High									5.17	5.36
Bound	NUB1	68	84	IERGTGNDNYRTTGIAT	5.13	3	15	5.16	5.25	8.838	58.923			0.9520	High	5.14	5.32	8.158	54.388			0.9326	High	5.23	5.31	8.375	55.835			0.9243	High	5.15	5.24	9.687	64.583			0.9182	High									5.20	5.33
Bound	NUB1	68	86	IERGTGNDNYRTTGIATIE	6.56	2	17	6.71	6.94	8.224	48.375			0.9069	High	6.70	7.02	7.712	45.362			0.9465	High	6.87	7.04	7.929	46.640			0.9097	High	6.73	6.98	9.121	53.656			0.9073	High									6.82	6.98
Bound	NUB1	68	86	IERGTGNDNYRTTGIATIE	6.56	3	17	6.70	6.86	8.167	48.038			0.9298	High	6.70	6.91	7.627	44.863			0.8994	High	6.82	7.07	7.827	46.044			0.9522	High	6.71	6.97	9.101	53.535			0.9464	High									6.81	7.04
Bound	NUB1	70	84	RGTGNDNYRTTGIAT	4.75	3	13	4.80	4.86	7.383	56.795			0.9319	Medium	4.77	4.83	6.769	52.070			0.9127	Medium	4.85	4.90	6.944	53.414			0.9287	High	4.78	4.85	8.128	62.525			0.9097	Medium	4.74	4.87	8.205	63.119			0.7108	Medium	4.83	4.88
Bound	NUB1	70	86	RGTGNDNYRTTGIATIE	6.38	3	15	6.49	6.66	6.740	44.936			0.9450	High	6.49	6.71	6.327	42.180			0.9483	High	6.60	6.83	6.520	43.468			0.9569	High	6.52	6.72	7.561	50.409			0.9466	High									6.61	6.73
Bound	NUB1	71	86	GTGNDNYRTTGIATIE	6.97	2	14	7.08	7.33	6.568	46.916			0.9420	High	7.09	7.40	6.117	43.691			0.9535	High	7.26	7.46	6.309	45.062			0.9469	High	7.12	7.28	7.303	52.166			0.9186	High	6.99	7.19	7.451	53.221			0.8474	Medium	7.22	7.43
Bound	NUB1	76	86	NYRTTGIATIE	6.83	2	9	6.95	7.08	4.259	47.318			0.9104	Medium	6.96	7.10	3.948	43.865			0.9278	High	7.14	7.25	4.141	46.017			0.9331	Medium	7.01	7.07	4.843	53.807			0.8820	Medium									7.09	7.19
Bound	NUB1	77	84	YRTTGIAT	4.71	2	6	4.71	4.90	3.394	56.565			0.8282	Medium	4.68	4.87	3.227	53.781			0.8396	Medium	4.74	4.92	3.287	54.786			0.9028	Medium	4.67	4.89	4.026	67.093			0.8188	Medium	4.72	4.77	3.908	65.137			0.7917	Medium	4.73	4.88
Bound	NUB1	77	86	YRTTGIATIE	6.65	2	8	6.78	6.85	3.313	41.413			0.9200	Medium	6.76	6.83	3.148	39.349			0.9302	High	6.90	6.99	3.266	40.829			0.9253	High	6.80	6.86	3.972	49.646			0.9162	Medium									6.86	6.95
Bound	NUB1	78	86	RTTGIATIE	5.93	2	7	5.92	6.05	2.687	38.387			0.9023	Medium	5.96	6.03	2.377	33.954			0.9263	Medium	6.08	6.11	2.501	35.729			0.9195	Medium	6.01	6.03	3.059	43.698			0.8387	Medium									6.04	6.09
Bound	NUB1	85	94	IEVFLPPRLK	8.44	3	6	8.48	8.69	3.400	56.671			0.9055	Medium	8.66	8.71	3.388	56.463			0.9005	Medium	8.84	8.96	3.491	58.176			0.9179	Medium	8.65	8.72	3.574	59.574			0.8376	Medium	8.55	8.64	3.688	61.472			0.9071	Medium	8.80	8.90
Bound	NUB1	85	100	IEVFLPPRLKKDRKNL	6.87	3	12
Bound	NUB1	85	100	IEVFLPPRLKKDRKNL	6.87	4	12	6.82	6.91	5.857	48.811			0.9496	Medium	6.80	6.92	5.394	44.950			0.9229	Medium	6.85	7.16	5.444	45.368			0.9287	Medium	6.78	7.02	6.744	56.199			0.9019	Medium									6.89	7.05
Bound	NUB1	85	100	IEVFLPPRLKKDRKNL	6.87	5	12	6.82	6.98	5.711	47.588			0.9479	Medium	6.77	6.91	5.488	45.733			0.9390	Medium	7.00	7.07	5.619	46.825			0.9479	Medium	6.86	6.91	6.801	56.675			0.8895	Medium									6.87	7.03
Bound	NUB1	85	101	IEVFLPPRLKKDRKNLL	7.71	4	13	7.71	8.07	4.906	37.738			0.9020	Medium	7.99	8.14	4.683	36.025			0.8941	Medium	8.28	8.31	5.352	41.167			0.7859	Medium																	8.16	8.26
Bound	NUB1	85	101	IEVFLPPRLKKDRKNLL	7.71	5	13									8.02	8.06	4.862	37.399			0.7662	Medium	8.27	8.33	4.853	37.331			0.7865	Medium																	8.19	8.27
Bound	NUB1	87	91	VFLPP	7.97	1	1	8.02	8.15	0.754	75.407			0.9333	Medium	8.10	8.17	0.731	73.118			0.9362	Medium	8.23	8.33	0.753	75.310			0.9350	High	8.09	8.22	0.925	92.515			0.9497	Medium									8.22	8.32
Bound	NUB1	87	92	VFLPPR	6.12	2	2	6.18	6.28	1.600	79.982			0.8897	High	6.20	6.28	1.479	73.929			0.8917	High	6.30	6.38	1.571	78.564			0.8907	High	6.15	6.25	1.807	90.351			0.8467	Medium									6.25	6.40
Bound	NUB1	87	93	VFLPPRL	8.94	2	3	8.93	9.19	2.572	85.722			0.9223	High	9.14	9.47	2.464	82.128			0.9163	High	9.35	9.60	2.535	84.487			0.9027	High	9.15	9.36	2.761	92.048			0.9084	High									9.31	9.51
Bound	NUB1	87	94	VFLPPRLK	6.79	2	4	6.95	7.08	3.369	84.218			0.9327	Medium	6.95	7.01	3.234	80.855			0.9326	Medium	7.10	7.20	3.333	83.329			0.9225	Medium	6.92	7.10	3.545	88.627			0.9276	Medium									7.06	7.29
Bound	NUB1	87	94	VFLPPRLK	6.79	3	4	6.91	7.24	3.386	84.659			0.9037	High	6.90	7.26	3.252	81.296			0.8927	High	7.10	7.24	3.330	83.258			0.8941	High	6.94	7.26	3.560	88.988			0.8974	Medium									7.06	7.22
Bound	NUB1	87	96	VFLPPRLKKD	5.78	2	6	5.85	6.04	4.565	76.080			0.8994	Medium	5.82	5.87	4.458	74.305			0.9072	Medium	5.94	6.10	4.303	71.724			0.8362	Medium	5.84	6.06	4.606	76.775			0.8308	Medium	5.82	5.90	4.418	73.640			0.8034	Medium	5.92	5.96
Bound	NUB1	87	96	VFLPPRLKKD	5.78	3	6	5.90	6.01	4.448	74.135			0.9288	Medium	5.86	5.95	4.242	70.694			0.8810	Medium	5.97	6.04	4.283	71.387			0.9279	High	5.86	5.92	4.736	78.929			0.8639	Medium									5.95	6.02
Bound	NUB1	87	96	VFLPPRLKKD	5.78	4	6	5.85	6.05	4.428	73.803			0.9014	High	5.82	5.99	4.253	70.890			0.9044	High	5.96	6.04	4.322	72.033			0.8680	High	5.84	6.06	4.726	78.764			0.9145	Medium									5.93	5.98
Bound	NUB1	87	97	VFLPPRLKKDR	5.19	4	7	5.19	5.28	4.424	63.204			0.8423	Medium	5.15	5.25	4.227	60.386			0.8164	Medium	5.29	5.31	4.337	61.958			0.8456	Medium	5.18	5.26	4.645	66.355			0.8406	Medium	5.16	5.21	4.293	61.331			0.8270	Medium	5.22	5.30
Bound	NUB1	87	98	VFLPPRLKKDRK	4.41	4	8	4.45	4.54	5.009	62.609			0.9017	High	4.41	4.50	4.793	59.912			0.8861	High	4.49	4.57	4.857	60.718			0.9321	High	4.42	4.52	5.326	66.570			0.9118	High									4.47	4.55
Bound	NUB1	87	98	VFLPPRLKKDRK	4.41	5	8	4.43	4.61	4.978	62.227			0.9214	High	4.34	4.68	4.731	59.138			0.9243	High	4.49	4.66	4.800	60.002			0.9144	High	4.41	4.61	5.306	66.330			0.9053	High									4.45	4.55
Bound	NUB1	87	99	VFLPPRLKKDRKN	4.41	3	9
Bound	NUB1	87	99	VFLPPRLKKDRKN	4.41	4	9	4.43	4.50	5.411	60.118			0.8803	Medium	4.39	4.50	5.052	56.137			0.8992	Medium	4.48	4.54	5.116	56.849			0.8683	Medium	4.39	4.51	5.662	62.910			0.8979	Medium									4.43	4.55
Bound	NUB1	87	100	VFLPPRLKKDRKNL	5.32	2	10	5.37	5.58	5.768	57.684			0.8111	Medium	5.36	5.61	5.235	52.349			0.9239	High	5.54	5.68	5.229	52.287			0.8406	Medium	5.40	5.54	6.450	64.504			0.8518	Medium									5.46	5.55
Bound	NUB1	87	100	VFLPPRLKKDRKNL	5.32	3	10	5.41	5.64	5.423	54.230			0.9042	High	5.37	5.53	5.129	51.290			0.9491	High	5.55	5.64	5.277	52.766			0.8988	High	5.39	5.56	6.127	61.272			0.9276	High									5.44	5.61
Bound	NUB1	87	100	VFLPPRLKKDRKNL	5.32	4	10	5.37	5.72	5.429	54.295			0.8491	Medium	5.32	5.68	5.124	51.237			0.7912	Medium	5.49	5.70	5.299	52.991			0.9115	High	5.46	5.55	6.153	61.527			0.8346	Medium									5.43	5.70
Bound	NUB1	87	100	VFLPPRLKKDRKNL	5.32	5	10	5.40	5.57	5.488	54.885			0.8717	High	5.33	5.63	5.124	51.238			0.8296	Medium	5.55	5.64	5.299	52.986			0.8579	High	5.40	5.56	6.220	62.203			0.8557	High									5.45	5.61
Bound	NUB1	87	101	VFLPPRLKKDRKNLL	6.61	4	11	6.80	6.89	5.109	46.442			0.9004	High	6.81	6.89	4.792	43.561			0.8852	High	7.02	7.06	5.015	45.587			0.9303	High																	6.90	7.02
Bound	NUB1	87	101	VFLPPRLKKDRKNLL	6.61	5	11	6.79	6.94	5.172	47.014			0.9434	Medium	6.76	7.05	4.756	43.239			0.9235	Medium	6.97	7.18	5.044	45.859			0.9144	Medium																	6.87	7.05
Bound	NUB1	87	102	VFLPPRLKKDRKNLLE	6.60	3	12	6.76	6.99	5.726	47.715			0.9475	Medium	6.77	7.07	5.332	44.434			0.9537	Medium	6.97	6.99	5.891	49.092			0.7294	Medium	6.80	7.29	6.767	56.396			0.9415	Medium									6.87	6.95
Bound	NUB1	87	102	VFLPPRLKKDRKNLLE	6.60	4	12	6.82	6.91	5.857	48.811			0.9496	Medium	6.73	7.22	5.273	43.939			0.9399	Medium	6.85	7.16	5.444	45.368			0.9287	Medium	6.84	7.15	6.702	55.848			0.9397	Medium									6.86	7.25
Bound	NUB1	87	105	VFLPPRLKKDRKNLLETRL	7.30	3	15
Bound	NUB1	87	105	VFLPPRLKKDRKNLLETRL	7.30	4	15	7.48	7.54	7.147	47.647			0.9379	Medium	7.59	7.70	6.686	44.575			0.9059	Medium	7.84	7.91	7.581	50.543			0.8398	Medium	7.63	7.79	8.892	59.282			0.8623	Medium									7.71	7.81
Bound	NUB1	87	105	VFLPPRLKKDRKNLLETRL	7.30	5	15	7.43	7.71	7.131	47.538			0.9603	Medium	7.57	7.69	6.869	45.791			0.9143	Medium	7.89	8.01	7.053	47.022			0.9312	Medium																	7.71	7.88
Bound	NUB1	87	105	VFLPPRLKKDRKNLLETRL	7.30	6	15	7.49	7.63	6.988	46.584			0.8979	High	7.57	7.84	6.536	43.571			0.8675	Medium	7.88	7.90	7.137	47.577			0.8418	Medium																	7.71	7.87
Bound	NUB1	88	98	FLPPRLKKDRK	4.44	3	7	4.44	4.64	4.694	67.054			0.8411	Medium	4.40	4.62	4.457	63.672			0.8438	Medium	4.49	4.62	4.562	65.172			0.8471	Medium																	4.46	4.61
Bound	NUB1	88	98	FLPPRLKKDRK	4.44	4	7	4.42	4.66	4.622	66.035			0.9213	Medium	4.52	4.58	4.383	62.612			0.8540	Medium	4.49	4.68	4.456	63.660			0.9071	Medium									4.43	4.51	4.300	61.425			0.8029	Medium	4.45	4.64
Bound	NUB1	88	100	FLPPRLKKDRKNL	4.77	3	9	4.87	4.95	4.878	54.202			0.9296	Medium	4.80	4.92	4.578	50.863			0.9075	Medium	4.97	5.03	4.720	52.448			0.8989	Medium	4.86	4.96	5.359	59.547			0.9248	Medium									4.89	4.96
Bound	NUB1	88	100	FLPPRLKKDRKNL	4.77	4	9	4.84	4.91	4.860	53.995			0.9204	High	4.79	4.88	4.627	51.408			0.9097	High	4.92	5.06	4.640	51.552			0.9089	Medium	4.84	4.91	5.316	59.072			0.9275	High									4.86	5.07
Bound	NUB1	88	100	FLPPRLKKDRKNL	4.77	5	9	4.89	4.96	4.688	52.089			0.9283	Medium	4.77	4.93	4.463	49.592			0.9268	Medium	4.95	5.06	4.601	51.124			0.9156	Medium	4.86	4.98	5.229	58.096			0.9273	Medium									4.93	4.96
Bound	NUB1	89	100	LPPRLKKDRKNL	5.36	3	9	5.36	5.61	4.961	55.118			0.9310	Medium	5.40	5.52	4.601	51.123			0.9153	Medium	5.53	5.68	4.807	53.408			0.9079	Medium																	5.47	5.58
Bound	NUB1	99	105	NLLETRL	8.78	2	5	8.37	8.48	2.856	57.122			0.8718	Medium	8.56	8.57	2.848	56.963			0.8000	Medium	8.68	8.89	2.914	58.272			0.8269	Medium	8.53	8.62	2.880	57.598			0.8595	Medium	8.43	8.46	3.029	60.578			0.8323	Medium	8.65	8.83
Bound	NUB1	100	106	LLETRLH	5.10	2	5	5.02	5.18	1.804	36.080			0.7701	Medium	5.06	5.14	1.794	35.881			0.7919	Medium	5.12	5.21	1.619	32.376			0.8454	Medium									5.07	5.12	1.740	34.800			0.8499	Medium	5.12	5.17
Bound	NUB1	101	105	LETRL	5.58	2	3	5.62	5.80	1.787	59.566			0.8158	Medium	5.58	5.75	1.721	57.371			0.8032	Medium	5.67	5.71	1.836	61.214			0.8815	Medium	5.61	5.71	1.834	61.132			0.8497	Medium	5.54	5.71	1.811	60.370			0.7903	Medium	5.67	5.77
Bound	NUB1	101	112	LETRLHITGREL	6.76	3	10	6.95	7.02	1.607	16.072			0.9211	High	6.94	7.01	1.614	16.137			0.9372	High	7.14	7.17	1.692	16.917			0.9012	Medium	6.98	7.04	1.952	19.519			0.8961	High									7.08	7.12
Bound	NUB1	101	112	LETRLHITGREL	6.76	4	10	6.93	7.00	1.661	16.612			0.9335	Medium	6.92	6.98	1.657	16.571			0.9177	Medium	7.09	7.18	1.782	17.821			0.8636	Medium	6.98	6.99	1.956	19.558			0.8434	Medium									7.07	7.10
Bound	NUB1	101	117	LETRLHITGRELRSKIA	6.38	4	15	6.47	6.68	2.455	16.368			0.8311	Medium	6.51	6.54	3.591	23.941			0.6324	Medium	6.70	6.84	3.345	22.300			0.6349	Medium	6.48	6.66	2.862	19.081			0.7962	Medium									6.61	6.65
Bound	NUB1	102	110	ETRLHITGR	4.24	3	7	4.18	4.22	1.549	22.127			0.8048	Medium	4.17	4.25	1.500	21.425			0.8272	Medium	4.20	4.25	1.620	23.143			0.8465	Medium	4.17	4.21	1.832	26.171			0.8080	Medium
Bound	NUB1	103	110	TRLHITGR	3.72	3	6	3.70	4.03	0.955	15.919			0.8439	Medium	3.66	4.16	0.991	16.513			0.8237	Medium	3.74	3.80	1.050	17.502			0.8303	Medium	3.73	3.77	1.287	21.456			0.8483	Medium									3.72	3.75
Bound	NUB1	103	112	TRLHITGREL	5.82	3	8	5.90	6.00	0.852	10.646			0.8109	Medium	5.88	5.92	0.870	10.873			0.8861	Medium									5.86	6.07	1.188	14.856			0.8394	Medium									5.92	6.10
Bound	NUB1	103	115	TRLHITGRELRSK	4.24	4	11	4.26	4.34	0.937	8.517			0.9261	Medium	4.19	4.34	1.018	9.254			0.9391	Medium	4.28	4.36	1.075	9.777			0.8600	Medium	4.29	4.32	1.427	12.977			0.8459	Medium									4.22	4.41
Bound	NUB1	103	115	TRLHITGRELRSK	4.24	5	11	4.18	4.32	0.987	8.972			0.8316	Medium	4.24	4.32	1.005	9.136			0.8033	Medium	4.29	4.36	1.130	10.273			0.7343	Medium	4.24	4.35	1.269	11.534			0.7947	Medium									4.26	4.34
Bound	NUB1	106	112	HITGREL	4.16	2	5	4.26	4.30	0.204	4.076			0.9035	High	4.23	4.27	0.235	4.693			0.8956	High	4.27	4.33	0.296	5.912			0.8737	Medium	4.17	4.32	0.430	8.595			0.8353	Medium	4.21	4.30	0.635	12.707			0.6751	Medium	4.22	4.37
Bound	NUB1	106	117	HITGRELRSKIA	4.71	2	10	4.80	4.81	0.344	3.440			0.7362	Medium	4.73	4.76	0.256	2.558			0.7696	Medium									4.61	4.91	0.391	3.908			0.5861	Medium									4.81	4.82
Bound	NUB1	106	117	HITGRELRSKIA	4.71	3	10	4.80	4.90	0.276	2.760			0.8989	Medium	4.73	4.82	0.353	3.535			0.9004	Medium									4.75	4.82	0.456	4.564			0.9088	Medium									4.73	4.91
Bound	NUB1	106	117	HITGRELRSKIA	4.71	4	10	4.81	4.88	0.287	2.871			0.9164	High	4.72	4.82	0.330	3.298			0.8479	Medium									4.74	4.85	0.457	4.574			0.9153	Medium									4.76	4.85
Bound	NUB1	106	124	HITGRELRSKIAETFGLQE	9.67	3	17	9.54	9.68	1.972	11.602			0.9621	High	9.86	9.93	1.902	11.188			0.9537	High	10.07	10.21	2.163	12.721			0.9115	Medium	9.88	10.20	2.597	15.278			0.8820	Medium									9.97	10.11
Bound	NUB1	106	124	HITGRELRSKIAETFGLQE	9.67	4	17	9.61	9.76	1.945	11.442			0.9499	High	9.79	10.19	1.999	11.759			0.9249	Medium	10.14	10.30	2.330	13.704			0.9340	Medium	9.95	10.80	2.477	14.571			0.9294	Medium									9.98	10.13
Bound	NUB1	106	125	HITGRELRSKIAETFGLQEN	9.52	3	18	9.39	9.49	2.507	13.929			0.9546	High	9.70	9.83	2.304	12.799			0.9604	High	9.99	10.12	2.677	14.872			0.9177	High	9.76	10.27	2.898	16.098			0.9388	High	9.62	9.76	2.390	13.280			0.7523	Medium	9.82	10.05
Bound	NUB1	106	125	HITGRELRSKIAETFGLQEN	9.52	4	18	9.39	9.46	2.561	14.230			0.9593	Medium	9.68	10.04	2.350	13.054			0.9420	Medium	10.03	10.22	2.624	14.577			0.9381	Medium	9.94	10.14	2.847	15.819			0.9492	High									9.81	9.89
Bound	NUB1	107	112	ITGREL	4.90	2	4	4.95	5.06	0.236	5.897			0.8639	High	4.88	5.14	0.263	6.572			0.8535	High	4.94	5.12	0.315	7.878			0.8771	High	4.90	5.14	0.434	10.846			0.8633	High									4.93	5.12
Bound	NUB1	107	122	ITGRELRSKIAETFGL	10.84	3	14	10.72	11.13	0.660	4.716			0.9616	High	10.97	11.33	0.659	4.711			0.8977	High	11.19	11.51	0.994	7.097			0.9187	Medium	11.07	11.46	1.163	8.307			0.9326	Medium									11.16	11.34
Bound	NUB1	113	120	RSKIAETF	5.79	2	6	5.88	5.92	0.158	2.627			0.8339	Medium	5.81	5.87	0.138	2.306			0.8678	Medium	5.88	5.96	0.237	3.947			0.8842	Medium	5.78	5.91	0.051	0.851			0.8917	Medium									5.87	5.95
Bound	NUB1	113	120	RSKIAETF	5.79	3	6	5.88	5.89	0.064	1.064			0.8427	Medium	5.82	5.85	0.113	1.881			0.9188	Medium	5.90	6.10	0.190	3.164			0.8388	Medium	5.87	5.89	0.100	1.662			0.9088	Medium	5.84	5.86	0.437	7.290			0.7622	Medium	5.86	6.06
Bound	NUB1	113	122	RSKIAETFGL	8.61	2	8	8.67	8.72	0.330	4.119			0.9382	High	8.84	8.90	0.373	4.665			0.9151	High	9.05	9.12	0.554	6.930			0.9279	High	8.82	9.00	0.807	10.091			0.8398	Medium									9.02	9.05
Bound	NUB1	113	124	RSKIAETFGLQE	7.94	2	10	8.09	8.21	1.947	19.471			0.9084	Medium	8.28	8.33	1.714	17.141			0.9558	Medium	8.41	8.54	1.883	18.828			0.9032	Medium	8.26	8.32	2.030	20.299			0.9355	Medium									8.43	8.46
Bound	NUB1	113	124	RSKIAETFGLQE	7.94	3	10	8.11	8.29	1.726	17.256			0.9368	High	8.26	8.44	1.674	16.736			0.8975	High	8.46	8.59	1.838	18.383			0.9391	High	8.25	8.40	2.041	20.411			0.9420	High	8.14	8.19	2.423	24.235			0.7831	Medium	8.27	8.31
Bound	NUB1	116	124	IAETFGLQE	8.61	2	7	8.69	8.77	2.161	30.878			0.8073	Medium	8.85	8.99	2.105	30.076			0.8438	Medium	9.05	9.13	2.171	31.019			0.8087	Medium	8.86	8.88	2.307	32.956			0.8373	Medium									9.01	9.08
Bound	NUB1	116	125	IAETFGLQEN	8.06	2	8	8.20	8.39	2.354	29.428			0.9365	Medium	8.33	8.60	2.232	27.897			0.9332	Medium	8.53	8.57	2.417	30.217			0.9028	Medium	8.34	8.41	2.615	32.686			0.9175	Medium	8.23	8.29	2.631	32.884			0.7728	Medium	8.49	8.54
Bound	NUB1	118	124	ETFGLQE	7.92	2	5	8.07	8.16	1.484	29.680			0.8804	Medium	8.18	8.25	1.403	28.052			0.8121	Medium	8.28	8.43	1.457	29.146			0.8266	Medium	8.15	8.22	1.726	34.525			0.8702	Medium									8.29	8.38
Bound	NUB1	119	122	TFGL	9.27	1	2	9.04	9.07	0.072	3.584			0.8848	High	9.20	9.22	0.080	4.002			0.8543	High	9.32	9.40	0.169	8.473			0.8618	High	9.17	9.22	0.325	16.235			0.8560	High									9.28	9.37
Bound	NUB1	119	124	TFGLQE	7.75	2	4	7.91	7.95	1.136	28.394			0.8442	Medium	7.99	8.03	1.140	28.512			0.8805	Medium	8.09	8.23	1.217	30.433			0.8294	Medium	7.97	8.03	1.453	36.330			0.8475	Medium									8.10	8.14
Bound	NUB1	123	128	QENYIK	4.47	2	4	4.46	4.53	0.615	15.382			0.8996	Medium	4.42	4.53	0.505	12.619			0.8419	Medium	4.49	4.53	0.536	13.389			0.8451	Medium	4.41	4.59	0.980	24.489			0.8678	Medium	4.42	4.57	0.824	20.612			0.8243	Medium	4.48	4.53
Bound	NUB1	126	152	YIKIVINKKQLQLGKTLEEQGVAHNVK	7.44	5	25	7.54	7.63	7.890	31.559			0.7701	Medium																																	7.86	7.98
Bound	NUB1	126	152	YIKIVINKKQLQLGKTLEEQGVAHNVK	7.44	6	25																																									7.91	7.93
Bound	NUB1	126	153	YIKIVINKKQLQLGKTLEEQGVAHNVKA	7.50	4	26
Bound	NUB1	126	153	YIKIVINKKQLQLGKTLEEQGVAHNVKA	7.50	5	26	7.60	7.89	7.346	28.252			0.9307	Medium	7.84	7.91	6.788	26.107			0.8417	Medium	7.92	8.21	7.493	28.821			0.8973	Medium	7.83	7.92	10.287	39.565			0.8263	Medium									7.87	8.18
Bound	NUB1	126	153	YIKIVINKKQLQLGKTLEEQGVAHNVKA	7.50	6	26																	8.06	8.11	6.825	26.251			0.7859	Medium																	7.87	8.18
Bound	NUB1	127	132	IKIVIN	6.68	2	4	6.77	6.88	1.227	30.676			0.8611	Medium	6.73	6.85	1.215	30.386			0.8884	Medium	6.89	7.06	1.227	30.664			0.8147	Medium	6.80	6.88	1.515	37.884			0.8330	Medium	6.70	6.76	1.407	35.184			0.8346	Medium	6.90	6.97
Bound	NUB1	127	142	IKIVINKKQLQLGKTL	7.39	3	14	7.53	7.55	4.389	31.349			0.8428	Medium	7.68	7.71	4.333	30.951			0.9044	Medium	7.88	7.94	4.599	32.852			0.8813	Medium	7.58	7.77	5.828	41.627			0.8333	Medium									7.84	7.85
Bound	NUB1	127	142	IKIVINKKQLQLGKTL	7.39	4	14	7.54	7.78	4.396	31.400			0.8042	Medium	7.63	7.77	3.991	28.504			0.8042	Medium	7.83	7.99	4.311	30.790			0.8797	Medium	7.69	7.94	5.731	40.937			0.7131	Medium									7.81	7.96
Bound	NUB1	129	136	IVINKKQL	5.30	2	6	5.37	5.47	2.114	35.227			0.9068	Medium	5.31	5.49	2.022	33.706			0.9088	Medium	5.42	5.51	2.092	34.859			0.9098	Medium	5.35	5.44	2.624	43.730			0.9086	Medium	5.31	5.38	2.711	45.186			0.8582	Medium	5.41	5.49
Bound	NUB1	129	136	IVINKKQL	5.30	3	6	5.36	5.45	2.079	34.652			0.8652	High	5.33	5.40	2.000	33.327			0.8917	High	5.43	5.51	2.059	34.321			0.8509	High	5.35	5.41	2.623	43.717			0.8533	Medium	5.31	5.41	2.540	42.335			0.8302	Medium	5.41	5.44
Bound	NUB1	129	139	IVINKKQLQLG	6.83	2	9
Bound	NUB1	129	139	IVINKKQLQLG	6.83	3	9	6.97	7.17	4.069	45.206			0.9060	Medium	7.01	7.13	3.930	43.661			0.8970	Medium	7.12	7.30	4.074	45.270			0.9113	Medium	7.03	7.11	4.498	49.982			0.8976	Medium									7.16	7.20
Bound	NUB1	129	140	IVINKKQLQLGK	5.90	3	10	5.94	5.99	4.120	41.204			0.9295	Medium	5.92	5.96	3.968	39.676			0.9144	Medium	6.01	6.19	4.078	40.776			0.9166	Medium	5.93	6.00	4.665	46.648			0.9069	Medium	5.92	5.97	4.141	41.414			0.7529	Medium	6.01	6.05
Bound	NUB1	129	140	IVINKKQLQLGK	5.90	4	10	5.93	5.97	4.010	40.104			0.8612	Medium	5.91	5.96	3.848	38.476			0.9089	Medium	6.04	6.12	3.901	39.012			0.9279	Medium									5.89	5.94	4.273	42.728			0.8223	Medium	6.00	6.06
Bound	NUB1	129	142	IVINKKQLQLGKTL	7.00	2	12	7.20	7.39	4.060	33.834			0.9543	High	7.22	7.53	3.896	32.471			0.9670	High	7.45	7.56	4.053	33.775			0.9560	High	7.27	7.55	5.044	42.031			0.9534	High	7.07	7.37	4.729	39.405			0.7853	Medium	7.41	7.54
Bound	NUB1	129	142	IVINKKQLQLGKTL	7.00	3	12	7.16	7.62	4.073	33.944			0.8425	Medium	7.22	7.70	3.902	32.513			0.7933	Medium	7.40	7.77	4.059	33.824			0.8511	High	7.24	7.69	5.066	42.215			0.7967	Medium	7.13	7.18	5.049	42.075			0.8303	Medium	7.38	7.58
Bound	NUB1	129	142	IVINKKQLQLGKTL	7.00	4	12	7.17	7.50	4.092	34.099			0.7959	Medium	7.22	7.64	3.901	32.508			0.8036	Medium	7.41	7.63	4.058	33.818			0.7970	Medium	7.27	7.50	5.058	42.153			0.8026	Medium	7.16	7.25	4.715	39.289			0.8141	Medium	7.40	7.58
Bound	NUB1	129	144	IVINKKQLQLGKTLEE	6.99	3	14	7.16	7.27	4.531	32.363			0.9553	High	7.19	7.38	4.342	31.015			0.9532	Medium	7.38	7.59	4.567	32.620			0.9522	Medium	7.24	7.32	5.735	40.967			0.9442	High									7.38	7.44
Bound	NUB1	129	144	IVINKKQLQLGKTLEE	6.99	4	14	7.13	7.30	4.463	31.875			0.9353	Medium	7.24	7.33	4.225	30.177			0.9470	Medium	7.37	7.57	4.452	31.798			0.9422	Medium																	7.38	7.43
Bound	NUB1	129	149	IVINKKQLQLGKTLEEQGVAH	6.91	3	19	7.08	7.11	6.621	34.846			0.8307	Medium	7.14	7.19	6.460	33.998			0.8382	Medium	7.20	7.50	7.215	37.975			0.7280	Medium	7.16	7.29	8.065	42.447			0.8628	Medium									7.17	7.46
Bound	NUB1	129	149	IVINKKQLQLGKTLEEQGVAH	6.91	4	19	7.09	7.14	6.754	35.545			0.9246	High	7.13	7.19	6.406	33.718			0.7656	Medium																									7.17	7.46
Bound	NUB1	129	152	IVINKKQLQLGKTLEEQGVAHNVK	6.77	4	22	6.96	7.08	7.054	32.062			0.9453	High	6.98	7.12	6.586	29.938			0.9465	High	7.03	7.44	6.806	30.938			0.8062	Medium	7.02	7.18	9.334	42.428			0.9209	High									7.13	7.22
Bound	NUB1	129	152	IVINKKQLQLGKTLEEQGVAHNVK	6.77	5	22	6.96	7.04	7.141	32.457			0.9398	High	6.98	7.03	6.939	31.539			0.9385	Medium	7.15	7.21	7.353	33.422			0.8884	Medium	7.00	7.08	9.878	44.898			0.9090	High									7.12	7.22
Bound	NUB1	129	152	IVINKKQLQLGKTLEEQGVAHNVK	6.77	6	22	6.96	7.04	6.869	31.225			0.8469	Medium									7.17	7.22	6.669	30.312			0.7405	Medium	7.01	7.06	9.477	43.075			0.8732	Medium									7.13	7.21
Bound	NUB1	129	153	IVINKKQLQLGKTLEEQGVAHNVKA	6.93	4	23	7.06	7.29	7.077	30.769			0.9190	High	7.15	7.30	6.532	28.402			0.8924	High	7.37	7.45	6.853	29.797			0.8759	High	7.15	7.37	9.540	41.477			0.9463	High
Bound	NUB1	129	153	IVINKKQLQLGKTLEEQGVAHNVKA	6.93	5	23	7.08	7.18	7.090	30.827			0.9484	Medium	7.16	7.24	6.642	28.877			0.9241	Medium	7.22	7.52	7.266	31.592			0.8422	Medium	7.18	7.26	9.609	41.779			0.9418	Medium									7.30	7.40
Bound	NUB1	129	153	IVINKKQLQLGKTLEEQGVAHNVKA	6.93	6	23	7.10	7.17	7.059	30.691			0.8413	Medium	7.17	7.22	6.791	29.527			0.8399	Medium	7.38	7.41	6.949	30.214			0.7763	Medium	7.18	7.28	9.302	40.445			0.8725	Medium									7.33	7.40
Bound	NUB1	129	154	IVINKKQLQLGKTLEEQGVAHNVKAM	7.33	4	24	7.46	7.68	6.897	28.738			0.9576	High	7.65	7.77	6.609	27.539			0.9507	High	7.82	8.03	7.054	29.393			0.9369	Medium	7.61	7.69	9.749	40.621			0.9076	High									7.78	8.00
Bound	NUB1	129	154	IVINKKQLQLGKTLEEQGVAHNVKAM	7.33	5	24	7.46	7.58	7.079	29.494			0.9518	High	7.64	7.70	6.887	28.697			0.9431	High	7.85	7.91	7.158	29.825			0.9447	Medium	7.61	7.74	9.631	40.129			0.9537	Medium									7.79	7.88
Bound	NUB1	129	154	IVINKKQLQLGKTLEEQGVAHNVKAM	7.33	6	24	7.48	7.57	7.003	29.178			0.9479	High	7.65	7.78	6.520	27.166			0.9332	High	7.87	7.96	7.008	29.200			0.9151	Medium	7.67	7.87	9.475	39.478			0.8902	Medium									7.80	7.94
Bound	NUB1	130	136	VINKKQL	5.30	2	5	5.36	5.41	1.916	38.326			0.9055	Medium	5.29	5.44	1.799	35.970			0.8375	Medium	5.41	5.52	1.860	37.207			0.9077	Medium	5.35	5.42	2.374	47.477			0.8927	Medium	5.25	5.37	2.353	47.063			0.8638	Medium	5.40	5.47
Bound	NUB1	130	142	VINKKQLQLGKTL	7.04	3	11	7.14	7.30	3.822	34.748			0.9094	Medium	7.21	7.39	3.636	33.059			0.9359	Medium	7.42	7.51	3.814	34.671			0.9172	Medium	7.25	7.56	4.750	43.179			0.9281	Medium									7.43	7.52
Bound	NUB1	131	142	INKKQLQLGKTL	7.07	3	10	7.17	7.28	3.684	36.842			0.9298	Medium	7.27	7.36	3.431	34.311			0.9173	Medium	7.42	7.62	3.579	35.795			0.9059	Medium	7.25	7.30	4.583	45.834			0.8402	Medium									7.20	7.49
Bound	NUB1	134	142	KQLQLGKTL	6.32	2	7	6.36	6.57	2.488	35.547			0.7809	Medium	6.37	6.65	2.204	31.491			0.8021	Medium	6.53	6.67	2.107	30.106			0.9150	Medium	6.44	6.52	2.999	42.847			0.8489	Medium									6.53	6.59
Bound	NUB1	136	142	LQLGKTL	7.16	2	5	7.32	7.38	1.952	39.037			0.8946	High	7.36	7.43	1.878	37.564			0.8854	High	7.53	7.59	1.921	38.425			0.8956	High	7.38	7.42	2.429	48.575			0.8523	Medium	7.20	7.37	2.386	47.719			0.7928	Medium	7.50	7.56
Bound	NUB1	137	142	QLGKTL	5.06	2	4	5.08	5.19	1.063	26.579			0.8807	High	5.04	5.15	1.017	25.424			0.8592	High	5.12	5.23	1.063	26.583			0.8778	High	5.08	5.19	1.500	37.512			0.8592	High									5.10	5.23
Bound	NUB1	143	153	EEQGVAHNVKA	3.36	2	9	3.25	3.35	2.075	23.053			0.8462	Medium	3.27	3.32	1.715	19.057			0.8494	Medium									3.31	3.40	3.402	37.798			0.9100	Medium									3.27	3.41
Bound	NUB1	143	153	EEQGVAHNVKA	3.36	3	9	3.23	3.47	2.138	23.752			0.8296	Medium	3.28	3.33	1.770	19.664			0.8448	Medium	3.29	3.41	1.842	20.470			0.6267	Medium	3.33	3.36	3.237	35.966			0.8459	Medium									3.27	3.41
Bound	NUB1	143	154	EEQGVAHNVKAM	4.54	2	10	4.59	4.70	2.003	20.034			0.8552	High	4.56	4.64	1.808	18.075			0.8447	Medium	4.62	4.68	1.798	17.984			0.8708	High	4.55	4.70	3.079	30.792			0.8519	High									4.61	4.76
Bound	NUB1	143	154	EEQGVAHNVKAM	4.54	3	10	4.58	4.70	1.907	19.066			0.8597	High	4.55	4.65	1.768	17.682			0.8647	High	4.64	4.66	1.944	19.441			0.8777	High	4.56	4.68	3.101	31.010			0.8754	High									4.59	4.68
Bound	NUB1	144	154	EQGVAHNVKAM	4.27	2	9	4.25	4.34	1.470	16.336			0.7518	Medium	4.24	4.31	1.544	17.157			0.8603	Medium	4.27	4.33	1.415	15.722			0.5953	Medium	4.25	4.31	2.923	32.474			0.7730	Medium									4.27	4.32
Bound	NUB1	144	154	EQGVAHNVKAM	4.27	3	9	4.25	4.30	1.746	19.395			0.8340	Medium	4.25	4.28	1.538	17.085			0.8102	Medium	4.26	4.36	1.852	20.577			0.7738	Medium	4.25	4.29	2.887	32.074			0.7918	Medium									4.29	4.32
Bound	NUB1	145	154	QGVAHNVKAM	3.84	3	8	3.77	3.95	1.445	18.059			0.8374	Medium	3.87	4.04	1.010	12.620			0.8701	Medium	3.83	3.92	1.318	16.473			0.8079	Medium	3.79	3.97	2.432	30.404			0.8437	Medium									3.81	3.92
Bound	NUB1	146	154	GVAHNVKAM	3.62	2	7	3.62	3.74	1.184	16.918			0.8717	High	3.57	3.83	1.028	14.679			0.8597	High	3.63	3.78	1.121	16.012			0.8700	High	3.62	3.76	2.245	32.067			0.8685	High	3.66	3.74	1.974	28.202			0.7802	Medium	3.59	3.75
Bound	NUB1	146	154	GVAHNVKAM	3.62	3	7	3.62	3.71	1.184	16.910			0.8201	Medium	3.59	3.73	1.029	14.705			0.8225	Medium	3.64	3.72	1.170	16.716			0.8566	High	3.62	3.74	2.228	31.834			0.8543	High	3.69	3.70	1.961	28.020			0.7611	Medium	3.60	3.66
Bound	NUB1	148	154	AHNVKAM	3.63	2	5	3.61	3.82	0.984	19.680			0.8485	Medium	3.60	3.66	0.917	18.350			0.8461	Medium	3.64	3.72	0.987	19.738			0.8552	High	3.65	3.70	1.926	38.512			0.8487	Medium	3.60	3.74	1.850	37.001			0.7993	Medium	3.60	3.74
Bound	NUB1	155	159	VLELK	5.61	2	3	5.63	5.73	1.517	50.575			0.8470	Medium	5.57	5.78	1.445	48.175			0.8475	Medium	5.70	5.72	1.619	53.981			0.8440	Medium	5.60	5.74	2.095	69.845			0.8111	Medium									5.58	5.79
Bound	NUB1	155	161	VLELKQS	5.21	2	5	5.22	5.29	3.244	64.886			0.8499	Medium	5.21	5.24	2.972	59.443			0.8272	Medium	5.24	5.30	3.039	60.787			0.8155	Medium	5.22	5.26	3.706	74.129			0.8416	Medium									5.23	5.31
Bound	NUB1	155	168	VLELKQSEEDARKN	4.76	4	12	4.74	4.84	7.955	66.290			0.7892	Medium	4.76	4.79	7.558	62.979			0.7793	Medium	4.84	4.86	7.305	60.878			0.7510	Medium	4.77	4.82	8.435	70.289			0.7934	Medium									4.82	4.84
Bound	NUB1	157	169	ELKQSEEDARKNF	5.34	2	11
Bound	NUB1	157	169	ELKQSEEDARKNF	5.34	3	11	5.31	5.39	8.246	74.962			0.9429	Medium	5.30	5.39	7.841	71.281			0.9286	Medium	5.41	5.49	7.691	69.920			0.9430	Medium	5.33	5.38	8.074	73.403			0.9394	Medium	5.24	5.41	7.828	71.164			0.7808	Medium	5.37	5.44
Bound	NUB1	157	169	ELKQSEEDARKNF	5.34	4	11	5.35	5.39	8.084	73.487			0.9106	Medium	5.34	5.38	7.790	70.815			0.9224	Medium	5.44	5.46	7.765	70.587			0.8263	Medium
Bound	NUB1	157	171	ELKQSEEDARKNFQL	7.13	3	13	7.22	7.34	9.427	72.514			0.9079	High	7.30	7.39	8.951	68.857			0.9427	High	7.45	7.62	8.823	67.868			0.9286	High	7.31	7.42	9.444	72.649			0.9490	High									7.37	7.54
Bound	NUB1	157	171	ELKQSEEDARKNFQL	7.13	4	13	7.24	7.29	9.403	72.332			0.9349	Medium	7.27	7.31	9.598	73.827			0.8898	Medium	7.50	7.63	8.478	65.213			0.8670	Medium	7.33	7.42	9.404	72.338			0.9370	Medium	7.18	7.26	9.027	69.436			0.7508	Medium	7.45	7.52
Bound	NUB1	157	173	ELKQSEEDARKNFQLEE	6.76	3	15
Bound	NUB1	157	173	ELKQSEEDARKNFQLEE	6.76	4	15	6.89	6.94	11.137	74.244			0.9377	Medium	6.89	6.98	10.553	70.351			0.9385	Medium	7.08	7.13	10.435	69.566			0.9195	Medium	6.89	7.13	11.075	73.832			0.9390	Medium
Bound	NUB1	157	174	ELKQSEEDARKNFQLEEE	6.74	3	16	6.85	6.98	11.594	72.462			0.9437	High	6.89	6.97	11.091	69.320			0.9394	High	7.04	7.18	10.904	68.151			0.9009	High	6.88	6.96	12.336	77.100			0.8554	High	6.78	6.85	11.691	73.070			0.7153	Medium	6.97	7.05
Bound	NUB1	157	174	ELKQSEEDARKNFQLEEE	6.74	4	16
Bound	NUB1	157	181	ELKQSEEDARKNFQLEEEEQNEAKL	7.27	4	23	7.40	7.57	18.693	81.276			0.6004	Medium	7.51	7.94	17.353	75.447			0.6743	Medium	7.69	7.82	17.110	74.390			0.7752	Medium	7.61	8.29	18.065	78.543			0.7660	Medium									7.66	7.81
Bound	NUB1	157	192	ELKQSEEDARKNFQLEEEEQNEAKLKEKQIQRTKRG	6.02	6	34	5.95	6.38	24.958	73.405			0.9003	High	6.06	6.31	23.822	70.066			0.9127	High	6.30	6.37	23.935	70.398			0.9015	High	6.18	6.33	25.944	76.307			0.8616	Medium									6.08	6.24
Bound	NUB1	157	192	ELKQSEEDARKNFQLEEEEQNEAKLKEKQIQRTKRG	6.02	7	34	6.13	6.19	24.552	72.213			0.8804	Medium	6.09	6.12	24.026	70.665			0.8212	Medium	6.21	6.31	24.115	70.926			0.8841	Medium	6.13	6.15	25.993	76.449			0.7559	Medium									6.18	6.41
Bound	NUB1	157	196	ELKQSEEDARKNFQLEEEEQNEAKLKEKQIQRTKRGLEIL	7.36	5	38	7.35	7.64	24.637	64.834			0.9467	High	7.60	7.63	24.214	63.722			0.8942	High	7.73	7.84	23.971	63.081			0.8671	High																	7.74	7.83
Bound	NUB1	157	196	ELKQSEEDARKNFQLEEEEQNEAKLKEKQIQRTKRGLEIL	7.36	6	38	7.43	7.70	24.444	64.325			0.9517	High	7.62	7.84	23.612	62.137			0.9540	High	7.80	7.99	23.821	62.686			0.9479	High																	7.74	7.83
Bound	NUB1	157	196	ELKQSEEDARKNFQLEEEEQNEAKLKEKQIQRTKRGLEIL	7.36	7	38	7.37	7.74	24.487	64.439			0.9562	High	7.58	7.92	23.558	61.994			0.9512	High	7.76	8.01	23.900	62.893			0.9336	High																	7.74	7.84
Bound	NUB1	157	196	ELKQSEEDARKNFQLEEEEQNEAKLKEKQIQRTKRGLEIL	7.36	8	38	7.40	7.44	25.141	66.160			0.8481	Medium	7.60	7.78	24.469	64.392			0.7515	Medium	7.79	7.94	24.543	64.587			0.7694	Medium																	7.74	7.84
Bound	NUB1	158	171	LKQSEEDARKNFQL	6.66	3	12	6.78	6.80	7.739	64.494			0.8035	Medium	6.77	6.79	7.260	60.503			0.8272	Medium	6.89	6.93	7.106	59.215			0.7812	Medium	6.77	6.83	7.497	62.471			0.7686	Medium									6.83	7.05
Bound	NUB1	158	173	LKQSEEDARKNFQLEE	6.26	3	14	6.28	6.42	8.941	63.862			0.8356	Medium	6.27	6.45	8.741	62.435			0.8451	Medium	6.30	6.60	8.337	59.546			0.6798	Medium	6.31	6.42	9.239	65.996			0.8630	Medium									6.39	6.49
Bound	NUB1	159	169	KQSEEDARKNF	3.75	2	9	3.71	3.75	6.000	66.666			0.8426	Medium	3.67	3.78	5.487	60.972			0.8949	High									3.72	3.81	5.816	64.627			0.8440	Medium	4.05	4.10	5.380	59.774			0.7001	Medium	3.75	3.79
Bound	NUB1	159	169	KQSEEDARKNF	3.75	3	9	3.72	3.81	5.539	61.550			0.8831	Medium	3.66	3.75	5.366	59.619			0.8984	Medium	3.73	3.81	5.217	57.966			0.9286	Medium	3.71	3.79	5.670	62.998			0.9010	Medium	4.01	4.06	5.087	56.525			0.8661	Medium	3.71	3.77
Bound	NUB1	159	169	KQSEEDARKNF	3.75	4	9	3.74	3.75	5.594	62.161			0.8468	Medium	3.70	3.73	5.335	59.276			0.8492	Medium	3.73	3.85	5.357	59.526			0.8165	Medium	3.74	3.76	5.542	61.574			0.8486	Medium									3.72	3.75
Bound	NUB1	159	171	KQSEEDARKNFQL	6.48	3	11									6.54	6.59	6.440	58.543			0.8101	Medium									6.55	6.79	6.764	61.495			0.8299	Medium
Bound	NUB1	159	173	KQSEEDARKNFQLEE	6.03	3	13	6.06	6.23	7.930	61.003			0.8484	Medium	6.01	6.21	7.683	59.102			0.7991	Medium	6.22	6.31	7.356	56.588			0.8105	Medium	6.04	6.22	7.782	59.860			0.8413	Medium									6.16	6.26
Bound	NUB1	159	173	KQSEEDARKNFQLEE	6.03	4	13	6.12	6.13	8.689	66.836			0.8189	Medium	6.04	6.20	8.288	63.754			0.7935	Medium	6.21	6.30	8.160	62.767			0.7888	Medium	6.06	6.23	8.356	64.279			0.8351	Medium									6.16	6.23
Bound	NUB1	159	174	KQSEEDARKNFQLEEE	6.01	3	14	6.12	6.13	9.879	70.561			0.7752	Medium	6.07	6.11	9.275	66.249			0.7968	Medium	6.20	6.23	8.908	63.631			0.7630	Medium	6.10	6.17	9.603	68.594			0.8318	Medium									6.12	6.31
Bound	NUB1	159	192	KQSEEDARKNFQLEEEEQNEAKLKEKQIQRTKRG	5.49	6	32	5.52	5.55	21.950	68.594			0.7836	Medium																																	5.55	5.59
Bound	NUB1	159	192	KQSEEDARKNFQLEEEEQNEAKLKEKQIQRTKRG	5.49	7	32
Bound	NUB1	159	196	KQSEEDARKNFQLEEEEQNEAKLKEKQIQRTKRGLEIL	7.02	5	36	7.13	7.37	21.693	60.257			0.9361	High	7.25	7.58	20.914	58.096			0.9419	High	7.36	7.71	21.136	58.711			0.8553	High																	7.40	7.67
Bound	NUB1	159	196	KQSEEDARKNFQLEEEEQNEAKLKEKQIQRTKRGLEIL	7.02	6	36	7.13	7.32	21.747	60.408			0.9448	High	7.25	7.40	21.021	58.392			0.9478	High									7.33	7.39	23.368	64.911			0.7712	Medium									7.35	7.64
Bound	NUB1	159	196	KQSEEDARKNFQLEEEEQNEAKLKEKQIQRTKRGLEIL	7.02	7	36	7.09	7.21	21.868	60.743			0.9199	High	7.28	7.38	21.022	58.393			0.9188	High	7.37	7.67	21.264	59.067			0.8459	Medium	7.16	7.38	22.974	63.816			0.6017	Medium									7.38	7.58
Bound	NUB1	162	171	EEDARKNFQL	6.45	2	8	6.56	6.64	6.305	78.817			0.9173	Medium	6.53	6.70	5.992	74.905			0.8949	Medium	6.65	6.80	6.064	75.799			0.8586	Medium	6.56	6.65	6.331	79.139			0.8460	Medium									6.54	6.82
Bound	NUB1	162	171	EEDARKNFQL	6.45	3	8																									6.55	6.64	6.495	81.182			0.7948	Medium									6.64	6.70
Bound	NUB1	162	196	EEDARKNFQLEEEEQNEAKLKEKQIQRTKRGLEIL	7.56	5	33	7.39	7.56	20.030	60.697			0.8096	Medium	7.57	7.71	19.602	59.400			0.8223	Medium	7.80	7.89	19.641	59.518			0.7855	Medium																	7.64	7.96
Bound	NUB1	162	196	EEDARKNFQLEEEEQNEAKLKEKQIQRTKRGLEIL	7.56	6	33	7.42	7.61	20.054	60.770			0.8798	High	7.58	7.75	19.234	58.285			0.8553	Medium	7.77	7.93	19.684	59.647			0.7607	Medium																	7.72	7.91
Bound	NUB1	162	196	EEDARKNFQLEEEEQNEAKLKEKQIQRTKRGLEIL	7.56	7	33																																									7.80	7.80
Bound	NUB1	164	171	DARKNFQL	7.05	2	6									7.19	7.23	4.850	80.831			0.7947	Medium	7.31	7.40	5.169	86.154			0.7819	Medium	7.20	7.23	5.253	87.547			0.8070	Medium									7.28	7.36
Bound	NUB1	164	171	DARKNFQL	7.05	3	6	7.13	7.36	4.965	82.756			0.8277	Medium	7.17	7.29	4.758	79.299			0.8839	High	7.33	7.38	4.849	80.818			0.8727	Medium	7.22	7.27	4.888	81.475			0.8755	Medium									7.30	7.37
Bound	NUB1	164	173	DARKNFQLEE	6.49	2	8	6.56	6.64	6.329	79.113			0.9173	Medium	6.53	6.70	6.016	75.200			0.8949	Medium	6.65	6.80	6.088	76.094			0.8586	Medium	6.54	6.74	6.483	81.035			0.8465	Medium									6.54	6.82
Bound	NUB1	164	173	DARKNFQLEE	6.49	3	8																									6.55	6.64	6.495	81.182			0.7948	Medium									6.64	6.70
Bound	NUB1	164	192	DARKNFQLEEEEQNEAKLKEKQIQRTKRG	5.66	6	27	5.64	5.80	19.594	72.572			0.8418	Medium	5.68	5.69	18.753	69.454			0.8275	Medium	5.79	5.85	18.824	69.718			0.8375	Medium	5.67	5.81	20.853	77.234			0.7980	Medium									5.74	5.88
Bound	NUB1	164	192	DARKNFQLEEEEQNEAKLKEKQIQRTKRG	5.66	7	27	5.63	5.83	19.345	71.646			0.7818	Medium	5.61	5.80	18.551	68.709			0.8279	Medium	5.78	5.87	18.660	69.112			0.8286	Medium	5.62	5.87	20.489	75.886			0.6640	Medium									5.74	5.85
Bound	NUB1	164	196	DARKNFQLEEEEQNEAKLKEKQIQRTKRGLEIL	7.29	5	31																	7.76	7.90	20.021	64.585			0.8113	Medium
Bound	NUB1	164	196	DARKNFQLEEEEQNEAKLKEKQIQRTKRGLEIL	7.29	6	31	7.33	7.57	19.498	62.897			0.9337	High	7.56	7.76	18.880	60.905			0.9333	High	7.72	7.90	19.166	61.825			0.8726	High	7.52	7.95	21.012	67.782			0.8145	Medium									7.69	7.87
Bound	NUB1	165	171	ARKNFQL	6.29	2	5	6.35	6.63	3.315	66.303			0.8075	Medium	6.30	6.57	3.241	64.818			0.8323	Medium	6.44	6.60	3.398	67.961			0.8920	Medium	6.34	6.62	3.391	67.828			0.8066	Medium									6.45	6.51
Bound	NUB1	165	196	ARKNFQLEEEEQNEAKLKEKQIQRTKRGLEIL	7.12	6	30	7.20	7.44	16.931	56.438			0.8491	Medium	7.33	7.64	16.391	54.638			0.9286	Medium	7.55	7.59	16.958	56.526			0.8586	Medium																	7.48	7.60
Bound	NUB1	166	171	RKNFQL	6.31	2	4	6.39	6.41	2.586	64.643			0.8385	Medium	6.33	6.40	2.509	62.726			0.8335	Medium	6.47	6.56	2.311	57.786			0.8083	Medium	6.27	6.51	2.535	63.364			0.8124	Medium									6.46	6.46
Bound	NUB1	170	196	QLEEEEQNEAKLKEKQIQRTKRGLEIL	7.14	4	25	7.22	7.41	13.884	55.535			0.8141	Medium	7.35	7.59	13.460	53.839			0.8732	Medium																									7.49	7.66
Bound	NUB1	170	196	QLEEEEQNEAKLKEKQIQRTKRGLEIL	7.14	5	25	7.21	7.48	13.721	54.884			0.8347	Medium	7.39	7.46	13.550	54.200			0.8747	Medium	7.58	7.61	13.876	55.503			0.8362	Medium																	7.49	7.70
Bound	NUB1	172	192	EEEEQNEAKLKEKQIQRTKRG	3.82	4	19	3.76	3.90	12.117	63.775			0.8352	Medium	3.80	3.98	11.144	58.651			0.8541	Medium	3.86	3.90	11.686	61.506			0.7904	Medium	3.85	3.86	12.735	67.027			0.7990	Medium									3.79	3.96
Bound	NUB1	172	196	EEEEQNEAKLKEKQIQRTKRGLEIL	6.53	4	23	6.66	6.80	11.258	48.949			0.9212	High	6.69	6.75	10.789	46.907			0.9232	High	6.76	7.06	10.945	47.587			0.8990	Medium	6.71	6.85	12.566	54.633			0.9167	High									6.80	6.94
Bound	NUB1	172	196	EEEEQNEAKLKEKQIQRTKRGLEIL	6.53	5	23	6.70	6.75	11.213	48.751			0.9186	High	6.69	6.74	10.962	47.663			0.9033	High									6.73	6.76	12.758	55.468			0.8856	Medium									6.76	6.83
Bound	NUB1	172	196	EEEEQNEAKLKEKQIQRTKRGLEIL	6.53	6	23
Bound	NUB1	173	181	EEEQNEAKL	4.78	2	7	4.75	4.93	5.087	72.671			0.9016	Medium	4.85	4.89	4.774	68.196			0.8949	Medium	4.78	4.89	4.856	69.368			0.9286	Medium	4.68	4.92	5.153	73.614			0.9116	Medium									4.76	4.92
Bound	NUB1	173	188	EEEQNEAKLKEKQIQR	3.86	4	14	3.82	3.88	10.653	76.093			0.9227	Medium	3.77	3.97	9.985	71.323			0.9227	Medium	3.83	4.00	10.103	72.168			0.9351	Medium	3.83	3.92	10.890	77.784			0.9278	Medium	3.86	3.86	11.167	79.766			0.7763	Medium	3.85	3.92
Bound	NUB1	173	188	EEEQNEAKLKEKQIQR	3.86	5	14	3.84	3.89	10.235	73.104			0.8172	Medium	3.83	3.84	9.872	70.511			0.8177	Medium	3.87	3.88	9.599	68.563			0.7644	Medium	3.85	3.88	10.586	75.618			0.8464	Medium									3.87	3.91
Bound	NUB1	173	192	EEEQNEAKLKEKQIQRTKRG	3.48	4	18	3.45	3.54	11.843	65.796			0.9126	High	3.46	3.52	11.394	63.301			0.9296	High	3.49	3.60	11.348	63.042			0.9210	High	3.48	3.58	12.442	69.123			0.9204	High									3.48	3.57
Bound	NUB1	173	192	EEEQNEAKLKEKQIQRTKRG	3.48	5	18	3.49	3.56	11.508	63.933			0.9426	High	3.45	3.54	11.252	62.513			0.9547	High	3.54	3.59	11.229	62.383			0.9183	High	3.47	3.55	12.604	70.023			0.9386	High	3.50	3.60	13.406	74.480			0.7630	Medium	3.49	3.57
Bound	NUB1	173	196	EEEQNEAKLKEKQIQRTKRGLEIL	6.38	4	22	6.50	6.60	10.524	47.839			0.9157	High	6.50	6.59	10.151	46.141			0.9339	Medium	6.65	6.88	10.358	47.080			0.9352	Medium	6.44	6.60	12.145	55.203			0.8684	Medium									6.61	6.69
Bound	NUB1	173	196	EEEQNEAKLKEKQIQRTKRGLEIL	6.38	5	22	6.47	6.66	10.531	47.868			0.9094	High	6.52	6.77	9.833	44.698			0.9338	High	6.68	6.84	10.266	46.662			0.9339	High	6.54	6.76	11.802	53.644			0.9225	High									6.61	6.79
Bound	NUB1	174	181	EEQNEAKL	4.52	2	6	4.43	4.62	4.551	75.857			0.9236	Medium	4.37	4.66	4.440	74.004			0.8981	Medium	4.45	4.57	4.451	74.186			0.7450	Medium	4.41	4.57	4.530	75.497			0.8004	Medium									4.46	4.53
Bound	NUB1	174	192	EEQNEAKLKEKQIQRTKRG	3.05	5	17	3.04	3.13	10.793	63.490			0.9004	Medium	3.04	3.09	10.012	58.895			0.9216	High	3.03	3.21	10.271	60.416			0.9085	Medium	3.04	3.18	11.683	68.724			0.9082	Medium									2.98	3.09
Bound	NUB1	174	196	EEQNEAKLKEKQIQRTKRGLEIL	6.25	3	21	6.30	6.42	9.524	45.354			0.8047	Medium	6.33	6.45	9.285	44.213			0.8542	High									6.30	6.59	10.589	50.425			0.7824	Medium									6.43	6.59
Bound	NUB1	174	196	EEQNEAKLKEKQIQRTKRGLEIL	6.25	4	21	6.34	6.46	9.641	45.909			0.9120	High	6.33	6.44	9.242	44.008			0.9187	High	6.49	6.59	9.653	45.969			0.9284	High	6.39	6.47	11.072	52.724			0.9352	High									6.44	6.58
Bound	NUB1	174	196	EEQNEAKLKEKQIQRTKRGLEIL	6.25	5	21	6.34	6.45	9.609	45.757			0.9212	High	6.36	6.43	9.057	43.128			0.9195	High	6.51	6.56	9.710	46.239			0.8826	Medium	6.40	6.47	10.941	52.099			0.9180	High									6.42	6.54
Bound	NUB1	175	188	EQNEAKLKEKQIQR	3.24	3	12	3.24	3.27	8.835	73.624			0.8008	Medium	3.13	3.37	8.489	70.742			0.8447	Medium	3.19	3.31	8.631	71.924			0.8128	Medium	3.19	3.35	9.466	78.881			0.8755	Medium									3.09	3.34
Bound	NUB1	175	188	EQNEAKLKEKQIQR	3.24	4	12	3.19	3.21	9.031	75.261			0.8074	Medium	3.16	3.30	8.456	70.466			0.8913	High	3.19	3.28	8.654	72.120			0.9277	Medium	3.16	3.35	9.471	78.927			0.9163	Medium									3.19	3.30
Bound	NUB1	175	191	EQNEAKLKEKQIQRTKR	2.77	4	15	2.75	2.84	10.293	68.622			0.8556	Medium	2.71	2.87	9.790	65.267			0.9012	Medium	2.74	2.87	9.969	66.463			0.8746	Medium	2.72	2.93	10.831	72.210			0.9010	Medium									2.73	2.89
Bound	NUB1	175	192	EQNEAKLKEKQIQRTKRG	2.82	4	16	2.72	2.98	9.590	59.937			0.8890	Medium	2.75	3.01	9.023	56.396			0.9284	Medium	2.76	2.99	9.289	58.056			0.9404	Medium									2.79	2.80	11.385	71.155			0.7644	Medium	2.67	2.92
Bound	NUB1	175	192	EQNEAKLKEKQIQRTKRG	2.82	5	16	2.75	2.86	9.664	60.401			0.9272	High	2.75	2.90	8.898	55.615			0.9425	High	2.75	2.89	9.241	57.756			0.9531	High	2.73	2.85	10.652	66.575			0.9511	High									2.71	2.83
Bound	NUB1	175	196	EQNEAKLKEKQIQRTKRGLEIL	6.11	3	20	6.17	6.39	8.765	43.824			0.9008	High	6.19	6.45	8.240	41.199			0.9285	High	6.36	6.42	9.135	45.675			0.8768	High	6.24	6.26	10.037	50.183			0.7938	Medium									6.28	6.44
Bound	NUB1	175	196	EQNEAKLKEKQIQRTKRGLEIL	6.11	4	20	6.19	6.31	8.961	44.804			0.9248	High	6.17	6.31	8.575	42.876			0.9209	High	6.34	6.46	8.894	44.470			0.9286	High	6.23	6.34	10.202	51.011			0.9208	High	6.12	6.17	11.018	55.091			0.7055	Medium	6.29	6.41
Bound	NUB1	175	196	EQNEAKLKEKQIQRTKRGLEIL	6.11	5	20	6.19	6.42	8.802	44.010			0.8994	High	6.17	6.38	8.480	42.401			0.8873	High	6.34	6.50	8.827	44.135			0.9258	High	6.22	6.44	10.096	50.478			0.9185	High									6.30	6.47
Bound	NUB1	176	196	QNEAKLKEKQIQRTKRGLEIL	6.03	4	19	6.00	6.27	7.840	41.263			0.9061	Medium	6.01	6.07	7.624	40.128			0.9144	Medium	6.17	6.34	8.084	42.546			0.8423	Medium	6.04	6.23	9.425	49.604			0.8345	Medium									6.11	6.17
Bound	NUB1	177	196	NEAKLKEKQIQRTKRGLEIL	5.90	3	18									5.97	6.06	6.874	38.188			0.8556	Medium									5.90	6.20	9.057	50.315			0.8356	Medium									6.07	6.10
Bound	NUB1	177	196	NEAKLKEKQIQRTKRGLEIL	5.90	4	18	5.99	6.04	7.529	41.830			0.9066	Medium	5.88	6.24	7.162	39.789			0.8499	Medium	6.02	6.32	7.423	41.240			0.8942	Medium	5.95	6.27	8.749	48.605			0.9190	Medium									5.99	6.23
Bound	NUB1	178	196	EAKLKEKQIQRTKRGLEIL	5.73	3	17	5.88	5.94	5.783	34.019			0.8693	Medium	5.81	5.99	5.885	34.617			0.9341	High	5.94	6.12	6.203	36.489			0.9145	Medium	5.84	5.97	7.217	42.454			0.8830	Medium									5.89	6.03
Bound	NUB1	178	196	EAKLKEKQIQRTKRGLEIL	5.73	4	17	5.85	6.02	6.144	36.139			0.9162	Medium	5.80	5.87	5.948	34.988			0.9211	Medium	5.97	6.05	6.143	36.136			0.9297	Medium	5.85	5.88	7.558	44.457			0.9098	Medium									5.85	6.11
Bound	NUB1	179	196	AKLKEKQIQRTKRGLEIL	5.51	3	16	5.66	5.69	5.508	34.423			0.7933	Medium	5.55	5.75	5.077	31.733			0.8897	Medium	5.72	5.78	5.350	33.439			0.8154	Medium	5.60	5.70	6.587	41.170			0.8535	Medium									5.70	5.74
Bound	NUB1	179	196	AKLKEKQIQRTKRGLEIL	5.51	4	16	5.64	5.73	5.389	33.681			0.9188	Medium	5.59	5.68	5.062	31.635			0.9197	Medium	5.74	5.79	5.443	34.016			0.9010	Medium	5.61	5.71	6.421	40.131			0.9163	Medium									5.69	5.76
Bound	NUB1	180	196	KLKEKQIQRTKRGLEIL	5.47	3	15	5.57	5.67	4.663	31.084			0.8495	Medium	5.51	5.63	4.389	29.258			0.9006	Medium	5.65	5.73	4.717	31.447			0.8385	Medium	5.55	5.64	5.877	39.181			0.8467	Medium									5.59	5.62
Bound	NUB1	180	196	KLKEKQIQRTKRGLEIL	5.47	4	15	5.60	5.80	4.489	29.924			0.9211	Medium	5.54	5.83	4.287	28.578			0.9259	Medium	5.56	6.05	4.724	31.496			0.9169	Medium	5.56	5.60	5.845	38.965			0.8744	Medium									5.63	5.81
Bound	NUB1	180	196	KLKEKQIQRTKRGLEIL	5.47	5	15	5.60	5.64	4.444	29.629			0.8707	Medium	5.51	5.63	4.258	28.386			0.9093	High	5.64	5.73	4.725	31.499			0.8773	Medium	5.58	5.60	5.478	36.522			0.8204	Medium	5.60	5.64	4.554	30.359			0.7706	Medium	5.60	5.68
Bound	NUB1	181	193	LKEKQIQRTKRGL	3.01	4	11	3.02	3.14	4.166	37.875			0.8244	Medium	3.00	3.10	4.120	37.454			0.8951	Medium	3.06	3.11	4.435	40.315			0.8340	Medium	3.06	3.09	5.222	47.472			0.8387	Medium									3.02	3.06
Bound	NUB1	181	196	LKEKQIQRTKRGLEIL	5.94	3	14	6.01	6.28	4.020	28.713			0.8990	High	5.95	6.16	3.893	27.810			0.9097	High	6.18	6.26	4.244	30.317			0.8916	High	6.06	6.17	5.059	36.137			0.9092	High									6.04	6.27
Bound	NUB1	181	196	LKEKQIQRTKRGLEIL	5.94	4	14	6.05	6.23	4.055	28.966			0.8870	High	6.00	6.17	3.844	27.460			0.9125	High	6.18	6.26	4.198	29.989			0.8941	High	6.07	6.21	5.008	35.774			0.8966	High	5.97	6.17	4.941	35.293			0.7318	Medium	6.12	6.24
Bound	NUB1	182	196	KEKQIQRTKRGLEIL	5.62	3	13	5.67	5.92	3.350	25.768			0.9034	Medium	5.66	5.81	3.172	24.396			0.9096	Medium	5.81	5.90	3.364	25.879			0.8735	Medium	5.71	5.86	4.305	33.113			0.9048	Medium									5.79	5.84
Bound	NUB1	182	196	KEKQIQRTKRGLEIL	5.62	4	13	5.70	5.79	3.446	26.510			0.8728	High	5.64	5.73	3.225	24.810			0.8785	High	5.81	5.94	3.391	26.085			0.9060	Medium	5.71	5.76	4.377	33.666			0.8920	High									5.74	5.82
Bound	NUB1	189	196	TKRGLEIL	7.36	2	6	7.47	7.57	0.300	4.992			0.8770	Medium	7.57	7.62	0.272	4.537			0.8887	Medium	7.74	7.80	0.388	6.463			0.8492	Medium	7.58	7.66	0.444	7.392			0.8630	Medium									7.69	7.73
Bound	NUB1	189	196	TKRGLEIL	7.36	3	6	7.53	7.60	0.192	3.204			0.8464	Medium	7.54	7.77	0.242	4.028			0.8689	High	7.74	7.82	0.282	4.707			0.8564	High	7.56	7.75	0.354	5.908			0.8471	Medium									7.68	7.82
Bound	NUB1	197	206	AKRAAETVVD	3.21	2	8	3.16	3.42	5.413	67.660			0.9164	High	3.14	3.33	5.129	64.111			0.9081	High	3.17	3.29	5.196	64.951			0.9197	High	3.15	3.39	5.789	72.360			0.9046	High									3.14	3.34
Bound	NUB1	197	206	AKRAAETVVD	3.21	3	8	3.19	3.23	5.387	67.335			0.8762	High	3.14	3.20	5.143	64.290			0.8807	High	3.18	3.27	5.148	64.346			0.8796	High	3.14	3.27	5.811	72.640			0.8439	Medium									3.17	3.22
Bound	NUB1	197	207	AKRAAETVVDP	4.36	2	8	4.35	4.56	5.252	65.651			0.9239	Medium	4.33	4.37	5.066	63.322			0.9122	Medium	4.39	4.55	5.031	62.888			0.9189	Medium	4.34	4.54	5.731	71.635			0.9201	Medium									4.40	4.45
Bound	NUB1	197	207	AKRAAETVVDP	4.36	3	8	4.38	4.44	5.191	64.884			0.9012	Medium	4.34	4.41	4.939	61.731			0.9094	Medium	4.37	4.51	5.088	63.595			0.9155	Medium	4.34	4.56	5.782	72.271			0.9217	Medium									4.35	4.50
Bound	NUB1	197	213	AKRAAETVVDPEMTPYL	9.10	3	13	8.87	9.14	7.482	57.557			0.8759	High	9.16	9.35	6.966	53.585			0.8946	High	9.37	9.56	7.138	54.906			0.9050	Medium	9.13	9.34	8.274	63.642			0.8963	Medium									9.29	9.51
Bound	NUB1	197	214	AKRAAETVVDPEMTPYLD	8.35	3	14	8.38	8.74	7.534	53.815			0.9432	High	8.55	8.94	7.187	51.334			0.9155	High	8.73	9.10	7.449	53.209			0.9351	High	8.61	8.83	8.350	59.644			0.9117	High									8.73	9.05
Bound	NUB1	197	216	AKRAAETVVDPEMTPYLDIA	9.93	3	16	9.72	9.92	7.580	47.378			0.9204	Medium	10.04	10.23	7.200	45.001			0.9384	High	10.22	10.35	7.483	46.769			0.9153	High	10.00	10.15	8.436	52.725			0.9319	Medium
Bound	NUB1	197	222	AKRAAETVVDPEMTPYLDIANQTGRS	8.91	3	22	8.75	8.94	8.763	39.833			0.8892	High	8.89	9.21	8.607	39.121			0.8811	High	9.28	9.42	8.466	38.481			0.8636	High	8.99	9.19	9.803	44.561			0.8917	High									9.17	9.37
Bound	NUB1	197	222	AKRAAETVVDPEMTPYLDIANQTGRS	8.91	4	22	8.88	8.94	8.575	38.976			0.9073	High	8.85	9.26	8.400	38.180			0.8997	High	9.07	9.51	8.858	40.266			0.9127	High	8.85	9.34	9.988	45.400			0.9092	High									9.03	9.49
Bound	NUB1	197	234	AKRAAETVVDPEMTPYLDIANQTGRSIRIPPSERKALM	9.38	5	32
Bound	NUB1	197	234	AKRAAETVVDPEMTPYLDIANQTGRSIRIPPSERKALM	9.38	6	32	9.05	9.53	11.830	36.970			0.6780	Medium	9.57	9.58	10.938	34.180			0.7295	Medium																									9.76	9.87
Bound	NUB1	197	234	AKRAAETVVDPEMTPYLDIANQTGRSIRIPPSERKALM	9.38	7	32
Bound	NUB1	202	214	ETVVDPEMTPYLD	9.70	2	9	9.55	9.72	4.701	52.231			0.9134	Medium	9.79	10.17	4.443	49.363			0.9317	Medium	10.12	10.27	4.617	51.299			0.9109	Medium	9.83	10.05	4.912	54.573			0.9231	Medium	9.71	9.89	4.734	52.600			0.7413	Medium	10.14	10.30
Bound	NUB1	203	213	TVVDPEMTPYL	10.33	2	7	10.22	10.32	3.638	51.976			0.8735	Medium	10.54	10.59	3.439	49.129			0.8304	Medium	10.68	10.75	3.557	50.818			0.8328	Medium	10.48	10.63	3.979	56.841			0.8826	Medium									10.66	10.81
Bound	NUB1	203	214	TVVDPEMTPYLD	9.50	2	8	9.49	9.60	4.054	50.674			0.8831	High	9.72	9.87	3.860	48.252			0.8897	High	9.91	10.08	4.099	51.242			0.8897	High	9.72	9.92	4.230	52.874			0.9055	Medium	9.67	9.71	4.245	53.068			0.8469	Medium	9.87	9.99
Bound	NUB1	203	222	TVVDPEMTPYLDIANQTGRS	9.69	3	16	9.61	9.74	5.320	33.251			0.8745	High	9.92	10.05	5.301	33.129			0.8369	Medium	10.07	10.26	5.598	34.988			0.8165	Medium	9.92	10.09	5.985	37.409			0.8747	Medium									10.05	10.27
Bound	NUB1	204	214	VVDPEMTPYLD	9.28	2	7	9.29	9.39	2.905	41.500			0.8982	Medium	9.46	9.68	2.706	38.651			0.9030	Medium	9.58	9.62	2.542	36.309			0.7576	Medium	9.42	9.73	3.145	44.932			0.9030	Medium	9.33	9.51	3.119	44.555			0.8304	Medium	9.64	9.71
Bound	NUB1	204	222	VVDPEMTPYLDIANQTGRS	9.63	3	15	9.47	9.60	4.279	28.525			0.8558	Medium	9.80	9.91	4.056	27.038			0.7897	Medium	9.96	10.13	4.493	29.951			0.7379	Medium	9.73	9.88	4.843	32.287			0.8331	Medium									10.01	10.15
Bound	NUB1	207	213	PEMTPYL	9.50	2	4	9.46	9.52	1.410	35.247			0.8577	High	9.68	9.79	1.314	32.850			0.8619	High	9.88	9.97	1.440	36.001			0.8090	Medium	9.66	9.78	1.617	40.432			0.8316	Medium									9.83	9.96
Bound	NUB1	207	214	PEMTPYLD	8.24	1	5	8.53	8.75	1.674	33.477			0.8802	High	8.56	8.99	1.610	32.206			0.8966	Medium	8.68	9.16	1.713	34.258			0.8982	Medium	8.47	8.98	1.889	37.789			0.8101	Medium	8.43	8.89	1.836	36.722			0.8731	Medium	8.77	9.05
Bound	NUB1	207	214	PEMTPYLD	8.24	2	5	8.54	8.71	1.601	32.017			0.8406	High	8.66	8.81	1.563	31.263			0.8641	High	8.70	8.72	1.873	37.462			0.7884	Medium	8.67	8.79	1.825	36.503			0.8788	High	8.43	8.86	1.914	38.270			0.8349	Medium	8.78	8.98
Bound	NUB1	207	216	PEMTPYLDIA	10.51	2	7	10.40	10.54	1.755	25.065			0.8197	Medium	10.68	10.91	1.680	24.005			0.8431	Medium	10.90	11.02	1.852	26.451			0.8512	High	10.69	10.89	2.050	29.284			0.8270	Medium									10.93	11.00
Bound	NUB1	207	222	PEMTPYLDIANQTGRS	8.91	2	13	8.87	9.09	2.990	22.998			0.8720	Medium	9.09	9.26	2.914	22.414			0.8874	High	9.30	9.47	3.089	23.760			0.8910	High	9.01	9.20	3.603	27.717			0.8577	High									9.13	9.39
Bound	NUB1	207	222	PEMTPYLDIANQTGRS	8.91	3	13	8.90	8.99	2.736	21.044			0.8435	Medium	9.11	9.28	2.703	20.791			0.8554	Medium	9.29	9.48	2.970	22.844			0.7942	Medium	9.14	9.20	3.493	26.871			0.8479	Medium									9.29	9.46
Bound	NUB1	213	221	LDIANQTGR	5.11	2	7	5.08	5.18	0.503	7.179			0.8184	Medium	5.09	5.15	0.632	9.034			0.8002	Medium	5.09	5.15	0.829	11.843			0.7124	Medium	5.09	5.15	0.879	12.553			0.8091	Medium									5.16	5.18
Bound	NUB1	214	234	DIANQTGRSIRIPPSERKALM	6.71	3	17
Bound	NUB1	214	234	DIANQTGRSIRIPPSERKALM	6.71	4	17	6.89	7.06	5.030	29.591			0.8743	Medium	6.88	7.02	4.422	26.014			0.8367	Medium	7.10	7.14	4.805	28.265			0.7981	Medium	6.94	7.05	6.447	37.924			0.8711	Medium									7.00	7.16
Bound	NUB1	214	234	DIANQTGRSIRIPPSERKALM	6.71	5	17
Bound	NUB1	215	224	IANQTGRSIR	3.21	2	8	3.19	3.24	2.232	27.906			0.8480	Medium	3.17	3.21	2.392	29.900			0.8473	Medium	3.17	3.32	2.437	30.463			0.8454	Medium	3.24	3.30	2.578	32.229			0.8787	Medium									3.19	3.24
Bound	NUB1	215	224	IANQTGRSIR	3.21	3	8	3.16	3.27	2.307	28.842			0.8384	Medium	3.14	3.25	2.233	27.914			0.8452	High	3.17	3.32	2.424	30.306			0.8594	High	3.18	3.27	2.636	32.955			0.8429	Medium	3.18	3.33	2.699	33.732			0.8481	Medium	3.20	3.26
Bound	NUB1	215	231	IANQTGRSIRIPPSERK	4.21	4	13	4.29	4.43	5.143	39.559			0.8078	Medium	4.25	4.37	5.056	38.894			0.7973	Medium	4.31	4.44	5.347	41.129			0.8031	Medium	4.30	4.40	6.072	46.707			0.8051	Medium									4.32	4.41
Bound	NUB1	215	231	IANQTGRSIRIPPSERK	4.21	5	13	4.27	4.29	5.042	38.787			0.8451	Medium	4.24	4.44	4.928	37.905			0.9206	Medium	4.34	4.35	5.100	39.230			0.8246	Medium	4.29	4.31	6.061	46.621			0.8059	Medium									4.28	4.49
Bound	NUB1	215	233	IANQTGRSIRIPPSERKAL	5.41	3	15	5.49	5.57	4.767	31.779			0.8806	Medium	5.44	5.53	4.660	31.066			0.8844	Medium	5.59	5.68	4.756	31.705			0.8229	Medium	5.45	5.54	5.801	38.677			0.7932	Medium									5.50	5.66
Bound	NUB1	215	233	IANQTGRSIRIPPSERKAL	5.41	4	15	5.47	5.64	5.161	34.406			0.9244	High	5.45	5.61	4.876	32.503			0.9365	High	5.57	5.69	5.132	34.212			0.9215	High	5.44	5.61	6.412	42.746			0.9316	High									5.56	5.69
Bound	NUB1	215	233	IANQTGRSIRIPPSERKAL	5.41	5	15	5.49	5.52	5.289	35.262			0.8834	Medium	5.48	5.62	4.749	31.659			0.9314	Medium	5.59	5.66	5.123	34.154			0.8881	Medium	5.47	5.55	6.406	42.708			0.9380	Medium									5.55	5.63
Bound	NUB1	215	234	IANQTGRSIRIPPSERKALM	5.98	3	16	6.08	6.20	4.997	31.234			0.9105	High	6.09	6.18	4.504	28.147			0.8764	High	6.24	6.36	4.737	29.609			0.8279	Medium	6.07	6.29	6.135	38.342			0.9064	Medium									6.16	6.38
Bound	NUB1	215	234	IANQTGRSIRIPPSERKALM	5.98	4	16	6.10	6.29	4.877	30.480			0.9161	High	6.07	6.28	4.555	28.467			0.9280	High	6.25	6.30	4.948	30.922			0.9082	High	6.13	6.27	6.242	39.015			0.9012	High									6.17	6.39
Bound	NUB1	215	234	IANQTGRSIRIPPSERKALM	5.98	5	16	6.06	6.30	4.929	30.805			0.8209	Medium	6.10	6.33	4.448	27.802			0.8405	Medium	6.21	6.41	4.999	31.244			0.8244	Medium	6.15	6.18	6.150	38.437			0.8514	Medium									6.22	6.36
Bound	NUB1	215	235	IANQTGRSIRIPPSERKALML	7.18	4	17	7.33	7.43	4.741	27.887			0.8976	Medium	7.44	7.57	4.423	26.017			0.9196	Medium	7.64	7.78	4.658	27.400			0.9190	Medium	7.50	7.59	6.022	35.422			0.9026	Medium									7.57	7.76
Bound	NUB1	215	235	IANQTGRSIRIPPSERKALML	7.18	5	17									7.44	7.56	4.241	24.946			0.8312	Medium	7.62	7.69	4.829	28.406			0.8275	Medium	7.46	7.60	5.808	34.165			0.7976	Medium									7.57	7.71
Bound	NUB1	216	224	ANQTGRSIR	3.23	2	7	3.15	3.36	2.189	31.276			0.8143	Medium	3.13	3.41	2.112	30.171			0.8279	Medium	3.21	3.23	2.401	34.303			0.8437	Medium	3.13	3.35	2.518	35.972			0.8356	Medium	3.23	3.28	2.360	33.708			0.7580	Medium	3.19	3.23
Bound	NUB1	217	233	NQTGRSIRIPPSERKAL	5.02	4	13	5.12	5.26	4.875	37.500			0.8414	Medium	5.03	5.17	4.646	35.740			0.8191	Medium	5.17	5.29	4.640	35.695			0.8297	Medium	5.11	5.17	5.933	45.640			0.8765	Medium									5.15	5.34
Bound	NUB1	217	234	NQTGRSIRIPPSERKALM	5.71	4	14	5.81	5.82	4.582	32.729			0.7997	Medium									5.89	5.98	4.583	32.736			0.7702	Medium	5.79	5.85	5.987	42.767			0.8216	Medium									5.86	6.02
Bound	NUB1	217	234	NQTGRSIRIPPSERKALM	5.71	5	14
Bound	NUB1	218	231	QTGRSIRIPPSERK	3.40	4	10	3.43	3.77	4.816	48.164			0.8467	Medium	3.40	3.85	4.517	45.170			0.9172	Medium	3.43	3.62	4.743	47.429			0.9077	Medium	3.46	3.67	5.519	55.191			0.8138	Medium									3.37	3.62
Bound	NUB1	218	232	QTGRSIRIPPSERKA	3.73	4	11	3.72	3.89	4.924	44.765			0.7988	Medium	3.71	3.83	4.620	42.001			0.8481	Medium	3.70	3.91	4.785	43.500			0.8379	Medium	3.70	3.89	6.138	55.801			0.7716	Medium									3.65	3.83
Bound	NUB1	218	233	QTGRSIRIPPSERKAL	4.92	3	12	4.97	5.11	4.935	41.124			0.8302	Medium	4.98	5.13	4.479	37.323			0.8961	Medium									4.99	5.16	5.861	48.841			0.8490	Medium									5.07	5.18
Bound	NUB1	218	233	QTGRSIRIPPSERKAL	4.92	4	12	4.99	5.06	4.822	40.182			0.9382	High	4.96	5.04	4.518	37.647			0.9377	High	5.07	5.14	4.730	39.414			0.9373	High	4.98	5.04	5.879	48.996			0.9149	High									5.04	5.10
Bound	NUB1	218	233	QTGRSIRIPPSERKAL	4.92	5	12	5.02	5.12	4.760	39.667			0.9335	Medium	5.06	5.10	4.378	36.486			0.8991	Medium	5.07	5.17	4.672	38.930			0.8935	Medium	4.95	4.99	5.978	49.813			0.8928	Medium									5.08	5.11
Bound	NUB1	218	234	QTGRSIRIPPSERKALM	5.63	4	13	5.71	5.76	4.545	34.964			0.9170	High	5.66	5.73	4.188	32.218			0.9137	High	5.78	6.04	4.450	34.234			0.9012	Medium	5.69	5.73	5.613	43.177			0.8635	Medium									5.75	5.80
Bound	NUB1	218	234	QTGRSIRIPPSERKALM	5.63	5	13	5.72	5.87	4.595	35.344			0.8746	Medium	5.69	5.80	4.147	31.898			0.8439	Medium	5.72	5.96	4.497	34.593			0.8222	Medium	5.71	5.89	5.415	41.652			0.8409	Medium									5.78	5.80
Bound	NUB1	222	231	SIRIPPSERK	3.55	3	6	3.50	3.69	4.009	66.813			0.8807	Medium	3.47	3.70	3.707	61.788			0.8385	Medium	3.58	3.65	3.883	64.723			0.9137	Medium	3.50	3.64	4.528	75.462			0.8671	Medium									3.48	3.66
Bound	NUB1	222	234	SIRIPPSERKALM	6.11	3	9	6.24	6.24	3.855	42.838			0.8448	Medium	6.18	6.32	4.010	44.551			0.7642	Medium	6.32	6.43	3.826	42.509			0.8976	Medium																	6.27	6.40
Bound	NUB1	222	234	SIRIPPSERKALM	6.11	4	9	6.20	6.24	3.993	44.364			0.8661	Medium	6.18	6.21	3.734	41.490			0.8063	Medium									6.20	6.38	4.925	54.719			0.8258	Medium
Bound	NUB1	222	235	SIRIPPSERKALML	7.57	4	10	7.71	7.84	3.542	35.422			0.8134	Medium	7.85	7.95	3.433	34.331			0.8474	Medium	8.02	8.23	3.538	35.378			0.8803	Medium	7.87	8.00	4.621	46.213			0.8232	Medium									8.04	8.10
Bound	NUB1	223	231	IRIPPSERK	3.25	3	5	3.23	3.42	3.207	64.144			0.8851	Medium	3.20	3.41	2.999	59.984			0.8817	Medium	3.27	3.34	3.066	61.321			0.8973	Medium	3.25	3.45	3.795	75.908			0.8951	Medium									3.23	3.30
Bound	NUB1	223	232	IRIPPSERKA	3.55	3	6	3.50	3.81	3.632	60.536			0.8827	Medium	3.51	3.56	3.329	55.484			0.9207	High	3.53	3.75	3.589	59.810			0.8478	Medium	3.54	3.63	4.585	76.422			0.8951	Medium									3.53	3.74
Bound	NUB1	223	233	IRIPPSERKAL	5.01	2	7	5.10	5.34	3.109	44.416			0.9083	Medium	5.08	5.32	2.832	40.459			0.9424	Medium	5.19	5.36	2.853	40.754			0.9040	Medium	5.11	5.26	4.157	59.385			0.9051	Medium									5.12	5.33
Bound	NUB1	223	233	IRIPPSERKAL	5.01	3	7	5.08	5.40	3.212	45.888			0.9406	High	5.04	5.53	2.973	42.475			0.8972	High	5.17	5.32	3.086	44.088			0.9371	High	5.07	5.30	4.212	60.174			0.9155	High									5.12	5.34
Bound	NUB1	223	233	IRIPPSERKAL	5.01	4	7	5.04	5.49	3.077	43.957			0.7180	Medium	5.08	5.25	2.834	40.485			0.7202	Medium									5.04	5.47	4.033	57.613			0.7403	Medium									5.07	5.38
Bound	NUB1	223	234	IRIPPSERKALM	5.84	2	8	5.95	6.18	2.945	36.810			0.8403	Medium	5.92	6.17	2.715	33.934			0.8300	Medium	6.04	6.17	2.793	34.910			0.7612	Medium	5.97	6.20	3.890	48.619			0.8624	Medium									6.01	6.06
Bound	NUB1	223	234	IRIPPSERKALM	5.84	3	8	5.89	6.20	2.908	36.347			0.8876	Medium	5.88	5.94	2.922	36.522			0.8482	Medium	6.02	6.22	2.964	37.046			0.8479	Medium	5.92	5.99	4.041	50.511			0.8492	Medium									5.97	6.06
Bound	NUB1	223	234	IRIPPSERKALM	5.84	4	8	5.93	6.09	2.939	36.733			0.8711	High	5.90	6.09	2.633	32.909			0.8982	High	6.05	6.10	2.902	36.271			0.8630	High	5.95	6.06	3.895	48.682			0.8494	Medium									6.00	6.26
Bound	NUB1	223	235	IRIPPSERKALML	7.38	2	9
Bound	NUB1	223	235	IRIPPSERKALML	7.38	3	9
Bound	NUB1	223	235	IRIPPSERKALML	7.38	4	9	7.56	7.62	2.718	30.202			0.9083	High	7.65	7.71	2.606	28.955			0.8606	Medium	7.82	8.01	2.646	29.403			0.8987	Medium	7.67	7.77	3.882	43.135			0.8606	Medium									7.79	7.96
Bound	NUB1	225	233	IPPSERKAL	3.81	2	6	3.81	3.83	2.406	40.103			0.8256	Medium	3.72	3.99	2.092	34.866			0.8243	Medium	3.81	3.84	2.265	37.749			0.8461	Medium	3.77	3.91	3.351	55.846			0.7898	Medium									3.76	3.97
Bound	NUB1	225	233	IPPSERKAL	3.81	3	6	3.72	4.13	2.431	40.514			0.8416	Medium	3.80	3.88	2.150	35.840			0.8830	Medium	3.74	4.14	2.335	38.913			0.8431	Medium	3.75	4.17	3.330	55.505			0.8376	Medium									3.82	3.84
Bound	NUB1	226	233	PPSERKAL	5.07	2	6	5.11	5.22	2.145	35.756			0.8391	Medium	5.09	5.19	1.933	32.218			0.8460	Medium	5.08	5.28	2.080	34.668			0.8402	Medium	5.09	5.20	2.913	48.551			0.8868	Medium									5.16	5.25
Bound	NUB1	226	234	PPSERKALM	5.98	2	7	5.97	6.01	1.983	28.327			0.8185	Medium	5.92	5.98	1.905	27.211			0.7776	Medium	6.03	6.18	1.856	26.520			0.8105	Medium	5.95	6.06	2.966	42.366			0.7660	Medium									6.01	6.04
Bound	NUB1	227	233	PSERKAL	5.04	2	5	5.12	5.18	2.401	48.016			0.8000	Medium	5.09	5.13	2.184	43.677			0.8032	Medium	5.20	5.25	1.965	39.292			0.8494	Medium	5.12	5.15	3.100	62.003			0.8236	Medium									5.15	5.22
Bound	NUB1	228	234	SERKALM	3.82	2	5	3.80	3.86	1.189	23.784			0.8201	Medium	3.77	3.80	1.114	22.276			0.8423	Medium	3.80	3.86	1.196	23.914			0.8108	Medium	3.83	3.86	1.787	35.739			0.8115	Medium									3.78	3.83
Bound	NUB1	234	245	MLAMGYHEKGRA	5.18	3	10	5.18	5.31	0.166	1.656			0.8091	Medium	5.20	5.28	0.149	1.490			0.8451	Medium	5.28	5.35	0.237	2.374			0.6891	Medium	5.17	5.28	0.214	2.142			0.8388	Medium									5.28	5.31
Bound	NUB1	234	246	MLAMGYHEKGRAF	6.88	3	11	7.03	7.10	0.107	0.973			0.8850	Medium	7.03	7.27	0.189	1.718			0.8393	Medium									7.16	7.29	0.133	1.209			0.8495	Medium									7.22	7.29
Bound	NUB1	234	246	MLAMGYHEKGRAF	6.88	4	11	7.07	7.12	-0.050	-0.451			0.8707	Medium	7.04	7.21	0.108	0.983			0.8162	Medium	7.27	7.30	0.399	3.625			0.8029	Medium	7.07	7.25	0.073	0.661			0.8356	Medium									7.16	7.28
Bound	NUB1	235	245	LAMGYHEKGRA	4.04	2	9
Bound	NUB1	235	245	LAMGYHEKGRA	4.04	3	9	4.01	4.20	0.182	2.020			0.8777	Medium	4.06	4.17	0.288	3.205			0.8635	Medium	4.11	4.18	0.433	4.813			0.8152	Medium	4.07	4.20	0.173	1.920			0.8683	Medium	4.08	4.15	0.185	2.050			0.8040	Medium	4.01	4.18
Bound	NUB1	235	245	LAMGYHEKGRA	4.04	4	9	4.08	4.13	0.111	1.235			0.8551	Medium	4.04	4.08	0.083	0.925			0.8792	Medium	4.09	4.14	0.341	3.793			0.8253	Medium	4.07	4.10	0.130	1.443			0.8442	Medium	4.06	4.14	-0.125	-1.387			0.7818	Medium	4.07	4.11
Bound	NUB1	235	246	LAMGYHEKGRAF	6.02	3	10	6.13	6.22	0.144	1.442			0.9136	Medium	6.08	6.37	0.159	1.588			0.8991	Medium	6.19	6.24	0.267	2.673			0.8300	Medium	6.11	6.37	0.173	1.730			0.9112	Medium	6.04	6.24	-0.047	-0.474			0.8041	Medium	6.18	6.39
Bound	NUB1	235	246	LAMGYHEKGRAF	6.02	4	10	6.07	6.33	0.128	1.279			0.8112	Medium	6.05	6.29	0.201	2.005			0.8079	Medium	6.25	6.29	0.205	2.054			0.8444	Medium	6.15	6.20	0.478	4.780			0.8283	Medium									6.20	6.25
Bound	NUB1	235	247	LAMGYHEKGRAFL	7.30	3	11	7.50	7.52	0.141	1.286			0.9149	High	7.53	7.64	0.170	1.542			0.8963	Medium	7.72	7.80	0.211	1.914			0.8321	Medium	7.62	7.68	0.138	1.259			0.8472	Medium	7.38	7.51	0.035	0.321			0.8546	Medium	7.70	7.78
Bound	NUB1	235	247	LAMGYHEKGRAFL	7.30	4	11	7.44	7.75	0.071	0.646			0.8764	Medium									7.63	7.93	0.270	2.450			0.8111	Medium									7.40	7.50	0.021	0.191			0.8008	Medium	7.58	7.88
Bound	NUB1	235	252	LAMGYHEKGRAFLKRKEY	5.50	4	16																	5.67	5.77	1.328	8.298			0.5766	Medium																	5.61	5.70
Bound	NUB1	235	252	LAMGYHEKGRAFLKRKEY	5.50	5	16	5.62	5.66	0.688	4.298			0.8152	Medium	5.58	5.71	0.542	3.390			0.8084	Medium	5.77	5.81	0.526	3.287			0.8449	Medium	5.55	5.61	0.685	4.282			0.6691	Medium									5.61	5.63
Bound	NUB1	235	256	LAMGYHEKGRAFLKRKEYGIAL	7.14	3	20	7.27	7.41	1.187	5.937			0.8290	Medium	7.44	7.46	0.860	4.299			0.7422	Medium																									7.55	7.61
Bound	NUB1	235	256	LAMGYHEKGRAFLKRKEYGIAL	7.14	4	20	7.28	7.60	1.229	6.143			0.9608	High	7.40	7.46	1.243	6.216			0.9267	High	7.63	7.88	1.364	6.819			0.8377	Medium	7.31	7.57	1.514	7.571			0.7753	Medium									7.51	7.82
Bound	NUB1	236	245	AMGYHEKGRA	4.06	2	8
Bound	NUB1	236	245	AMGYHEKGRA	4.06	3	8	4.06	4.08	0.063	0.784			0.8156	Medium	4.03	4.12	0.128	1.602			0.8328	Medium	4.08	4.12	0.142	1.778			0.7820	Medium	4.05	4.08	0.109	1.366			0.8395	Medium	4.07	4.12	-0.080	-1.002			0.7978	Medium	4.07	4.08
Bound	NUB1	236	246	AMGYHEKGRAF	5.02	2	9	5.11	5.17	0.044	0.489			0.8886	High	5.07	5.18	0.191	2.125			0.9019	High	5.15	5.22	0.264	2.935			0.8520	High	5.06	5.27	0.058	0.644			0.8653	Medium	5.09	5.11	-0.189	-2.104			0.7724	Medium	5.16	5.24
Bound	NUB1	236	246	AMGYHEKGRAF	5.02	3	9	5.09	5.18	0.106	1.178			0.9013	High	5.04	5.28	0.177	1.962			0.8960	High	5.16	5.25	0.263	2.918			0.8792	High	5.06	5.30	0.121	1.349			0.8991	High	5.02	5.28	0.046	0.515			0.8188	Medium	5.12	5.23
Bound	NUB1	236	246	AMGYHEKGRAF	5.02	4	9	5.10	5.17	0.108	1.197			0.8798	High	5.07	5.17	0.166	1.843			0.8846	High	5.17	5.23	0.253	2.806			0.7823	Medium	5.09	5.17	0.101	1.120			0.8852	High	5.09	5.13	0.085	0.941			0.8266	Medium	5.13	5.21
Bound	NUB1	236	247	AMGYHEKGRAFL	7.34	3	10	6.75	6.84	0.380	3.798			0.8222	Medium									6.97	6.97	0.358	3.582			0.8029	Medium	6.81	6.83	0.263	2.625			0.8119	Medium									6.88	6.96
Bound	NUB1	236	252	AMGYHEKGRAFLKRKEY	4.88	4	15	4.96	5.01	0.252	1.680			0.8972	Medium	4.92	4.99	0.331	2.208			0.9193	Medium	4.69	5.19	0.399	2.662			0.8345	Medium	4.95	5.00	0.380	2.536			0.7978	Medium									4.97	4.99
Bound	NUB1	236	252	AMGYHEKGRAFLKRKEY	4.88	5	15	4.97	4.98	0.278	1.854			0.7899	Medium	4.94	4.94	0.504	3.360			0.8455	Medium									4.95	4.96	0.717	4.777			0.7832	Medium									4.98	5.03
Bound	NUB1	236	256	AMGYHEKGRAFLKRKEYGIAL	6.85	5	19	7.08	7.08	1.186	6.243			0.8319	Medium	7.04	7.09	1.362	7.170			0.8241	Medium																									7.19	7.19
Bound	NUB1	237	245	MGYHEKGRA	4.00	2	7	4.06	4.11	0.031	0.437			0.8524	Medium	4.06	4.12	0.156	2.225			0.8658	Medium	4.09	4.13	0.078	1.118			0.7853	Medium	4.07	4.10	-0.030	-0.422			0.8008	Medium	4.06	4.12	-0.117	-1.667			0.7807	Medium	4.09	4.09
Bound	NUB1	237	246	MGYHEKGRAF	4.81	2	8	4.85	5.05	-0.059	-0.739			0.8735	Medium	4.82	5.11	0.022	0.276			0.8846	Medium	4.93	5.00	0.069	0.860			0.8865	Medium	4.84	5.05	-0.070	-0.876			0.8101	Medium	4.84	4.99	-0.135	-1.689			0.7968	Medium	4.88	5.05
Bound	NUB1	237	246	MGYHEKGRAF	4.81	3	8	4.85	5.08	0.068	0.848			0.9018	High	4.85	4.94	0.143	1.782			0.8411	Medium	4.91	5.06	0.200	2.495			0.8880	High	4.86	4.98	0.093	1.168			0.8862	High	4.83	5.12	0.129	1.618			0.8582	Medium	4.88	5.05
Bound	NUB1	237	247	MGYHEKGRAFL	6.52	3	9	6.67	6.75	0.066	0.731			0.8938	Medium	6.73	6.77	0.056	0.618			0.8624	Medium	6.83	6.85	0.226	2.508			0.8492	Medium	6.70	6.74	-0.013	-0.140			0.8862	Medium									6.75	6.80
Bound	NUB1	237	247	MGYHEKGRAFL	6.52	4	9	6.69	6.72	0.161	1.786			0.8477	Medium	6.61	6.75	0.234	2.599			0.8040	Medium									6.72	6.73	0.393	4.362			0.8115	Medium									6.63	6.90
Bound	NUB1	237	252	MGYHEKGRAFLKRKEY	4.68	5	14	4.78	5.05	0.303	2.166			0.8477	Medium	4.89	4.93	0.275	1.967			0.8747	Medium	4.89	4.98	0.498	3.555			0.8493	Medium	4.78	4.92	0.630	4.497			0.9049	Medium									4.87	4.91
Bound	NUB1	237	256	MGYHEKGRAFLKRKEYGIAL	6.82	5	18	7.03	7.11	1.383	7.683			0.9351	Medium	7.02	7.13	1.311	7.285			0.9394	Medium	7.20	7.41	1.514	8.411			0.8889	Medium	7.18	7.30	2.417	13.427			0.7766	Medium									7.12	7.21
Bound	NUB1	238	246	GYHEKGRAF	3.72	2	7	3.73	3.80	0.106	1.516			0.9320	High	3.70	3.78	0.155	2.213			0.9276	High	3.75	3.81	0.282	4.027			0.9156	High	3.74	3.80	0.155	2.208			0.9115	High	3.78	3.82	0.003	0.048			0.8792	Medium	3.72	3.78
Bound	NUB1	238	246	GYHEKGRAF	3.72	3	7	3.73	3.81	0.111	1.585			0.9216	High	3.72	3.74	0.192	2.740			0.8579	High	3.72	3.90	0.241	3.437			0.9156	High	3.73	3.85	0.150	2.147			0.9284	High	3.77	3.79	0.040	0.575			0.8489	Medium	3.69	3.85
Bound	NUB1	239	246	YHEKGRAF	3.47	3	6	3.40	3.66	0.061	1.019			0.9160	Medium	3.38	3.88	0.117	1.944			0.9096	Medium	3.43	3.62	0.188	3.125			0.8904	Medium	3.44	3.64	0.086	1.427			0.8464	Medium									3.41	3.61
Bound	NUB1	240	256	HEKGRAFLKRKEYGIAL	6.41	5	15	6.46	6.58	1.233	8.220			0.8162	Medium	6.47	6.65	1.383	9.218			0.8121	Medium									6.57	6.61	1.801	12.010			0.6091	Medium									6.53	6.60
Bound	NUB1	246	252	FLKRKEY	3.72	2	5
Bound	NUB1	246	252	FLKRKEY	3.72	3	5	3.70	3.79	0.108	2.162			0.8390	Medium	3.62	4.11	0.231	4.614			0.8130	Medium	3.66	3.98	0.188	3.768			0.8299	Medium	3.65	3.96	0.352	7.038			0.8271	Medium	3.75	3.82	0.685	13.690			0.7254	Medium	3.63	3.92
Bound	NUB1	246	253	FLKRKEYG	3.48	3	6	3.59	3.63	0.789	13.148			0.7951	Medium	3.55	3.60	0.818	13.628			0.7899	Medium	3.59	3.63	1.148	19.128			0.7004	Medium																	3.52	3.65
Bound	NUB1	246	256	FLKRKEYGIAL	7.27	3	9	7.43	7.52	1.007	11.186			0.9330	Medium	7.52	7.55	0.912	10.130			0.9359	Medium	7.65	7.78	1.061	11.791			0.8495	Medium	7.53	7.58	1.571	17.456			0.9461	Medium									7.55	7.85
Bound	NUB1	246	256	FLKRKEYGIAL	7.27	4	9	7.41	7.60	1.051	11.683			0.9339	Medium	7.54	7.58	1.058	11.760			0.9238	Medium	7.75	7.76	0.707	7.859			0.8515	Medium	7.47	7.71	1.606	17.844			0.9051	Medium									7.65	7.80
Bound	NUB1	246	259	FLKRKEYGIALPCL	9.64	3	11	9.54	9.56	0.961	8.739			0.8873	Medium	9.83	9.93	0.622	5.652			0.9067	Medium	10.00	10.19	0.880	8.003			0.8323	Medium									9.76	9.91	0.150	1.367			0.7629	Medium	9.98	10.12
Bound	NUB1	246	259	FLKRKEYGIALPCL	9.64	4	11
Bound	NUB1	247	255	LKRKEYGIA	4.32	2	7	4.26	4.29	1.168	16.682			0.9007	Medium	4.24	4.28	1.020	14.575			0.9065	Medium	4.26	4.41	1.014	14.480			0.8334	Medium	4.30	4.33	1.389	19.838			0.8741	Medium									4.27	4.32
Bound	NUB1	247	255	LKRKEYGIA	4.32	3	7	4.20	4.47	0.925	13.211			0.9129	Medium	4.26	4.38	0.865	12.354			0.9132	Medium	4.28	4.36	1.025	14.640			0.9026	Medium	4.26	4.43	1.457	20.820			0.8950	Medium									4.30	4.40
Bound	NUB1	247	256	LKRKEYGIAL	6.60	2	8	6.73	7.05	1.036	12.950			0.9406	Medium	6.69	7.04	1.027	12.838			0.9515	Medium	6.91	6.98	1.096	13.698			0.9278	Medium	6.80	6.86	1.540	19.251			0.9467	Medium									6.82	7.02
Bound	NUB1	247	256	LKRKEYGIAL	6.60	3	8	6.74	6.84	1.077	13.463			0.9192	High	6.71	6.83	1.035	12.939			0.8831	High	6.90	7.02	1.105	13.807			0.9265	High	6.75	6.92	1.568	19.599			0.9204	High									6.82	6.97
Bound	NUB1	247	257	LKRKEYGIALP	7.16	3	8	7.33	7.37	1.027	12.834			0.9334	Medium	7.39	7.45	0.983	12.286			0.9329	Medium	7.56	7.63	1.057	13.217			0.9240	Medium	7.40	7.46	1.530	19.126			0.9268	Medium									7.52	7.59
Bound	NUB1	247	257	LKRKEYGIALP	7.16	4	8	7.31	7.39	0.855	10.686			0.8593	Medium	7.41	7.41	1.033	12.918			0.8205	Medium	7.54	7.58	1.062	13.273			0.8175	Medium	7.39	7.44	1.279	15.994			0.8120	Medium									7.55	7.55
Bound	NUB1	248	256	KRKEYGIAL	6.40	2	7	6.39	6.53	1.067	15.236			0.8605	Medium	6.40	6.53	1.015	14.496			0.7260	Medium	6.62	6.79	0.979	13.992			0.9190	Medium	6.39	6.53	1.628	23.252			0.8234	Medium									6.62	6.64
Bound	NUB1	248	256	KRKEYGIAL	6.40	3	7	6.42	6.50	1.347	19.243			0.7429	Medium	6.47	6.78	0.944	13.484			0.7379	Medium	6.61	6.79	1.024	14.636			0.9077	Medium	6.54	6.63	1.481	21.157			0.8730	Medium									6.59	6.71
Bound	NUB1	260	265	LDADKY	4.71	2	4	4.75	4.80	0.088	2.199			0.9006	High	4.68	4.82	0.101	2.535			0.8873	Medium	4.74	4.83	0.243	6.074			0.8960	High	4.68	4.84	0.084	2.099			0.9192	High	4.74	4.78	0.147	3.670			0.8437	Medium	4.75	4.83
Bound	NUB1	260	266	LDADKYF	8.49	2	5	8.57	8.63	0.187	3.732			0.9118	Medium	8.71	8.81	0.095	1.893			0.8906	Medium	8.94	8.98	0.218	4.356			0.9101	Medium	8.66	8.80	0.125	2.501			0.8718	Medium									8.83	8.95
Bound	NUB1	260	268	LDADKYFCE	8.55	2	7	8.61	8.67	0.150	2.142			0.8911	Medium	8.81	8.86	0.118	1.683			0.8909	Medium	9.00	9.06	0.293	4.179			0.8758	Medium	8.77	8.95	0.164	2.348			0.8774	Medium	8.73	8.77	0.440	6.290			0.8361	Medium	8.94	9.04
Bound	NUB1	260	269	LDADKYFCEC	9.51	2	8	9.42	9.54	0.118	1.480			0.8677	Medium	9.74	9.80	0.161	2.008			0.8714	Medium	9.89	10.05	0.228	2.854			0.8286	Medium	9.71	9.79	0.206	2.580			0.8148	Medium	9.65	9.72	0.609	7.608			0.7709	Medium	9.84	10.00
Bound	NUB1	261	268	DADKYFCE	7.66	2	6	7.77	7.87	0.028	0.462			0.8365	Medium	7.92	8.14	0.081	1.349			0.8581	Medium	8.03	8.10	0.196	3.268			0.8567	Medium	7.87	7.94	0.204	3.408			0.8621	Medium									8.00	8.20
Bound	NUB1	269	274	CCRELL	7.25	2	4	7.34	7.46	1.507	37.675			0.7874	Medium	7.39	7.47	1.438	35.951			0.8024	Medium	7.56	7.58	1.418	35.451			0.8338	Medium	7.41	7.52	1.902	47.557			0.8416	Medium									7.50	7.55
Bound	NUB1	269	275	CCRELLD	6.49	2	5	6.59	6.65	1.297	25.939			0.8072	Medium	6.55	6.64	1.329	26.587			0.7933	Medium	6.70	6.71	1.229	24.581			0.7935	Medium	6.54	6.64	1.658	33.159			0.7604	Medium									6.63	6.72
Bound	NUB1	269	279	CCRELLDTVDN	7.50	2	9	7.68	7.70	1.241	13.787			0.8132	Medium	7.72	7.95	1.238	13.759			0.7998	Medium									7.72	7.89	1.829	20.318			0.8195	Medium									7.87	7.93
Bound	NUB1	269	280	CCRELLDTVDNY	9.17	2	10	9.08	9.16	1.436	14.365			0.8111	Medium	9.27	9.46	1.395	13.954			0.8644	Medium	9.55	9.65	1.551	15.513			0.8596	Medium																	9.48	9.62
Bound	NUB1	270	279	CRELLDTVDN	7.32	2	8	7.30	7.33	1.118	13.978			0.8437	Medium	7.35	7.39	1.088	13.600			0.8248	Medium	7.50	7.55	1.096	13.695			0.8256	Medium	7.36	7.42	1.605	20.059			0.8396	Medium	7.25	7.25	1.588	19.844			0.8032	Medium	7.47	7.50
Bound	NUB1	270	280	CRELLDTVDNY	8.76	2	9	8.73	8.99	0.924	10.266			0.8459	Medium	8.99	9.07	0.994	11.042			0.9002	Medium	9.19	9.23	1.164	12.932			0.8301	Medium	8.97	9.05	1.460	16.223			0.8321	Medium	8.87	8.91	2.251	25.012			0.8241	Medium	9.16	9.23
Bound	NUB1	271	280	RELLDTVDNY	8.50	2	8	8.46	8.56	0.687	8.584			0.9136	Medium	8.63	8.77	0.694	8.673			0.9260	Medium	8.80	8.88	0.969	12.113			0.8482	Medium	8.59	8.69	1.108	13.846			0.8999	Medium									8.75	8.88
Bound	NUB1	280	285	YAVLQL	10.19	2	4	10.12	10.35	-0.028	-0.694			0.9373	High	10.35	10.65	-0.025	-0.628			0.9399	High	10.61	10.70	0.004	0.093			0.9019	High	10.43	10.48	-0.020	-0.501			0.9349	High	10.37	10.42	0.026	0.639			0.8854	Medium	10.57	10.71
Bound	NUB1	282	285	VLQL	8.38	1	2	8.31	8.68	-0.008	-0.418			0.8990	Medium	8.42	8.64	0.056	2.815			0.8645	Medium	8.57	8.79	0.020	0.983			0.7777	Medium	8.52	8.63	-0.036	-1.811			0.8948	Medium									8.65	8.74
Bound	NUB1	290	294	CYFRL	9.67	2	3	9.62	9.71	0.063	2.116			0.8594	High	9.82	10.05	0.053	1.762			0.8827	High	10.08	10.16	0.060	2.002			0.8915	High	9.83	9.92	0.100	3.317			0.8756	Medium									10.01	10.11
Bound	NUB1	291	296	YFRLEQ	7.42	2	4	7.45	7.60	0.280	7.008			0.7765	Medium	7.51	7.65	0.432	10.788			0.7798	Medium	7.65	7.81	0.439	10.977			0.6843	Medium																	7.64	7.77
Bound	NUB1	291	297	YFRLEQL	9.85	2	5	9.80	9.92	1.202	24.034			0.8487	Medium	10.07	10.18	1.133	22.667			0.8436	Medium	10.25	10.34	1.348	26.955			0.8087	Medium	10.06	10.12	1.746	34.930			0.8381	Medium									10.22	10.29
Bound	NUB1	291	299	YFRLEQLEC	10.16	2	7	10.01	10.12	3.182	45.454			0.7111	Medium	10.33	10.42	3.089	44.129			0.7219	Medium	10.50	10.58	3.199	45.699			0.5515	Medium	10.33	10.41	3.374	48.206			0.7013	Medium									10.50	10.59
Bound	NUB1	292	297	FRLEQL	9.02	2	4	8.98	9.11	1.130	28.248			0.8896	Medium	9.21	9.34	1.040	25.990			0.8896	Medium	9.42	9.54	1.121	28.022			0.8409	Medium	9.21	9.33	1.728	43.196			0.8834	Medium									9.33	9.54
Bound	NUB1	292	298	FRLEQLE	8.85	2	5	8.67	8.80	1.825	36.502			0.7683	Medium	8.89	8.98	1.540	30.807			0.7165	Medium	9.08	9.19	1.757	35.133			0.7063	Medium	8.85	8.99	2.518	50.352			0.6799	Medium									9.01	9.10
Bound	NUB1	292	299	FRLEQLEC	9.48	2	6	9.40	9.46	2.533	42.223			0.8637	Medium	9.64	9.76	2.305	38.421			0.8566	Medium	9.89	9.93	2.496	41.601			0.8679	High	9.66	9.74	3.124	52.069			0.8453	Medium									9.83	9.94
Bound	NUB1	293	297	RLEQL	5.90	2	3	5.90	6.02	1.017	33.901			0.8256	Medium	5.93	6.00	0.987	32.906			0.8498	Medium	6.00	6.07	1.082	36.082			0.8358	Medium	5.94	6.02	1.513	50.448			0.8314	Medium									5.99	6.02
Bound	NUB1	297	309	LECLDDAEKKLNL	9.57	3	11	9.37	9.47	3.479	31.626			0.8367	Medium	9.70	9.76	3.080	28.001			0.8276	Medium	9.91	10.00	3.229	29.351			0.8103	Medium	9.69	9.74	4.575	41.593			0.7844	Medium									9.84	9.94
Bound	NUB1	298	309	ECLDDAEKKLNL	8.30	2	10
Bound	NUB1	298	309	ECLDDAEKKLNL	8.30	3	10	8.36	8.41	2.972	29.715			0.8498	Medium	8.55	8.60	2.708	27.079			0.8454	Medium	8.74	8.91	3.363	33.630			0.7145	Medium	8.53	8.65	3.745	37.445			0.8267	Medium									8.69	8.81
Bound	NUB1	300	309	LDDAEKKLNL	6.66	2	8	6.79	6.88	1.917	23.959			0.9279	Medium	6.80	6.86	1.693	21.157			0.9159	Medium	6.94	7.09	2.048	25.598			0.8290	Medium	6.82	6.91	2.614	32.675			0.8701	Medium									6.90	6.96
Bound	NUB1	300	309	LDDAEKKLNL	6.66	3	8	6.81	6.90	1.854	23.179			0.8831	High	6.79	6.97	1.586	19.830			0.8241	Medium									6.80	7.01	2.563	32.033			0.8235	Medium									6.90	6.99
Bound	NUB1	300	312	LDDAEKKLNLAQK	5.21	3	11	5.23	5.46	1.950	17.731			0.8480	Medium	5.27	5.32	1.944	17.674			0.8263	Medium	5.22	5.46	1.913	17.392			0.6051	Medium	5.22	5.38	2.913	26.482			0.7887	Medium									5.34	5.42
Bound	NUB1	300	312	LDDAEKKLNLAQK	5.21	4	11
Bound	NUB1	301	309	DDAEKKLNL	6.19	2	7
Bound	NUB1	301	309	DDAEKKLNL	6.19	3	7	6.26	6.33	1.655	23.648			0.8069	Medium	6.26	6.31	1.411	20.153			0.8141	Medium	6.32	6.48	1.567	22.383			0.8497	Medium	6.28	6.34	2.283	32.621			0.8496	Medium									6.34	6.36
Bound	NUB1	301	312	DDAEKKLNLAQK	4.59	2	10	4.64	4.73	1.943	19.429			0.7871	Medium	4.61	4.64	1.510	15.102			0.8426	Medium									4.59	4.63	2.827	28.267			0.8288	Medium									4.61	4.79
Bound	NUB1	301	312	DDAEKKLNLAQK	4.59	3	10	4.58	4.77	1.885	18.850			0.9265	Medium	4.54	4.72	1.786	17.859			0.9437	Medium	4.64	4.73	1.968	19.685			0.9273	Medium	4.59	4.66	2.644	26.440			0.9320	Medium									4.64	4.71
Bound	NUB1	302	312	DAEKKLNLAQK	4.07	3	9	4.06	4.15	1.441	16.015			0.8269	Medium	4.07	4.11	1.331	14.790			0.8360	Medium	4.11	4.11	1.560	17.336			0.8493	Medium	4.02	4.23	2.090	23.222			0.8244	Medium									4.09	4.16
Bound	NUB1	308	314	NLAQKCF	7.65	2	5	7.63	7.74	0.269	5.380			0.8033	Medium	7.67	7.70	0.154	3.078			0.8486	Medium	7.83	7.89	0.233	4.651			0.8356	Medium	7.63	7.71	0.418	8.355			0.8352	Medium									7.78	7.80
Bound	NUB1	310	324	AQKCFKNCYGENHQR	4.17	4	13	4.14	4.20	1.925	14.808			0.7787	Medium	4.14	4.23	1.722	13.248			0.8498	Medium	4.16	4.29	1.674	12.876			0.7841	Medium	4.16	4.19	2.015	15.504			0.7941	Medium									4.16	4.21
Bound	NUB1	310	339	AQKCFKNCYGENHQRLVHIKGNCGKEKVLF	6.63	5	28
Bound	NUB1	310	339	AQKCFKNCYGENHQRLVHIKGNCGKEKVLF	6.63	6	28	6.81	7.03	2.001	7.145			0.9130	High	6.74	6.98	2.340	8.359			0.8672	Medium																	6.58	6.93	1.199	4.282			0.7270	Medium	6.89	7.19
Bound	NUB1	310	339	AQKCFKNCYGENHQRLVHIKGNCGKEKVLF	6.63	7	28	6.84	6.89	2.254	8.052			0.7993	Medium	6.88	7.03	2.246	8.022			0.7342	Medium																									6.91	7.10
Bound	NUB1	313	318	CFKNCY	6.25	2	4	6.32	6.36	0.232	5.790			0.8270	Medium	6.29	6.38	0.276	6.896			0.8568	High	6.36	6.54	0.376	9.399			0.8467	Medium	6.28	6.48	0.226	5.647			0.8115	Medium									6.33	6.46
Bound	NUB1	313	322	CFKNCYGENH	4.90	2	8	4.90	5.09	1.367	17.083			0.8225	Medium	4.92	5.06	1.331	16.633			0.8134	Medium	4.95	5.14	1.379	17.244			0.8340	Medium	4.91	5.04	1.466	18.328			0.8270	Medium									4.95	5.11
Bound	NUB1	313	322	CFKNCYGENH	4.90	3	8	4.92	4.93	1.719	21.489			0.6441	Medium	4.95	5.01	1.172	14.646			0.7818	Medium	4.98	5.10	1.451	18.141			0.7498	Medium	4.92	4.94	1.441	18.007			0.7708	Medium									4.97	5.05
Bound	NUB1	313	324	CFKNCYGENHQR	4.14	2	10	4.19	4.27	1.004	10.045			0.8288	Medium	4.16	4.25	1.359	13.594			0.8759	High	4.09	4.37	1.645	16.448			0.7853	Medium	4.19	4.26	1.724	17.242			0.7987	Medium									4.18	4.29
Bound	NUB1	313	324	CFKNCYGENHQR	4.14	3	10	4.15	4.26	1.502	15.019			0.8381	Medium	4.12	4.25	1.445	14.455			0.8608	High	4.18	4.28	1.574	15.738			0.8614	High	4.14	4.26	2.009	20.089			0.8534	Medium									4.16	4.28
Bound	NUB1	313	324	CFKNCYGENHQR	4.14	4	10	4.18	4.24	1.413	14.126			0.8413	Medium	4.16	4.26	1.320	13.197			0.8350	Medium	4.20	4.28	1.459	14.586			0.8403	Medium	4.19	4.31	1.923	19.228			0.8186	Medium									4.21	4.24
Bound	NUB1	313	325	CFKNCYGENHQRL	5.73	3	11	5.82	5.88	1.404	12.760			0.8297	Medium	5.77	5.81	1.361	12.374			0.8421	Medium	5.92	5.97	1.271	11.554			0.8676	Medium	5.79	5.96	2.182	19.833			0.8092	Medium									5.88	5.94
Bound	NUB1	313	325	CFKNCYGENHQRL	5.73	4	11									5.75	5.77	0.907	8.242			0.7698	Medium	5.86	5.93	0.904	8.222			0.7841	Medium	5.76	5.83	1.588	14.437			0.7635	Medium									5.84	5.99
Bound	NUB1	313	327	CFKNCYGENHQRLVH	5.15	4	13
Bound	NUB1	313	327	CFKNCYGENHQRLVH	5.15	5	13	5.21	5.36	1.643	12.639			0.8498	Medium	5.16	5.21	1.495	11.502			0.8446	Medium	5.19	5.32	1.766	13.583			0.7840	Medium	5.22	5.40	2.757	21.209			0.7691	Medium									5.25	5.30
Bound	NUB1	313	336	CFKNCYGENHQRLVHIKGNCGKEK	4.92	4	22	5.02	5.09	2.818	12.811			0.8384	Medium	5.00	5.03	2.531	11.503			0.8288	Medium	5.08	5.19	2.399	10.906			0.8360	Medium	4.96	5.14	3.892	17.691			0.7769	Medium									4.97	5.18
Bound	NUB1	313	336	CFKNCYGENHQRLVHIKGNCGKEK	4.92	5	22	4.94	5.28	2.693	12.240			0.8434	Medium	5.04	5.09	2.449	11.133			0.9004	Medium	5.11	5.20	2.557	11.625			0.8599	Medium	4.99	5.06	3.892	17.690			0.8983	Medium									5.00	5.14
Bound	NUB1	313	336	CFKNCYGENHQRLVHIKGNCGKEK	4.92	6	22	5.00	5.09	2.639	11.995			0.8308	Medium	4.97	5.05	2.370	10.773			0.8432	Medium									4.99	5.07	4.044	18.381			0.7597	Medium									5.05	5.11
Bound	NUB1	313	338	CFKNCYGENHQRLVHIKGNCGKEKVL	5.94	4	24	6.09	6.26	2.120	8.835			0.9264	High	6.08	6.26	1.936	8.065			0.9236	High	6.24	6.34	2.458	10.243			0.9055	High	6.11	6.20	3.589	14.954			0.8574	High									6.06	6.27
Bound	NUB1	313	338	CFKNCYGENHQRLVHIKGNCGKEKVL	5.94	5	24	6.11	6.26	2.113	8.805			0.9100	High	6.06	6.27	2.022	8.427			0.9207	High	6.27	6.38	2.422	10.091			0.8982	High	6.16	6.29	3.579	14.915			0.9070	High									6.16	6.37
Bound	NUB1	313	338	CFKNCYGENHQRLVHIKGNCGKEKVL	5.94	6	24	6.09	6.20	2.211	9.212			0.9044	High	6.06	6.15	2.071	8.630			0.9106	High	6.25	6.41	2.445	10.189			0.8892	Medium	6.16	6.30	3.631	15.129			0.9061	Medium									6.14	6.25
Bound	NUB1	313	338	CFKNCYGENHQRLVHIKGNCGKEKVL	5.94	7	24	6.09	6.11	2.275	9.480			0.8372	Medium	6.05	6.09	2.106	8.774			0.8603	Medium	6.29	6.38	2.296	9.565			0.8916	Medium	6.04	6.17	4.292	17.885			0.7205	Medium									6.16	6.26
Bound	NUB1	313	339	CFKNCYGENHQRLVHIKGNCGKEKVLF	6.82	4	25	6.94	7.19	1.716	6.864			0.9049	Medium	7.02	7.29	1.625	6.500			0.9220	Medium	7.19	7.48	1.745	6.981			0.8261	Medium																	7.21	7.31
Bound	NUB1	313	339	CFKNCYGENHQRLVHIKGNCGKEKVLF	6.82	5	25	6.98	7.17	2.137	8.547			0.8460	Medium	7.02	7.35	2.041	8.165			0.9001	Medium	7.28	7.50	2.101	8.405			0.9001	Medium	7.11	7.31	2.924	11.697			0.8135	Medium									7.21	7.23
Bound	NUB1	313	339	CFKNCYGENHQRLVHIKGNCGKEKVLF	6.82	6	25	7.06	7.07	1.900	7.602			0.8169	Medium	7.01	7.41	1.758	7.032			0.9239	Medium	7.35	7.39	2.330	9.319			0.8429	Medium	7.18	7.23	2.795	11.181			0.6621	Medium									7.21	7.34
Bound	NUB1	314	321	FKNCYGEN	5.16	2	6	5.19	5.19	1.261	21.024			0.7594	Medium	5.52	5.55	1.777	29.616			0.7863	Medium	5.21	5.25	1.174	19.559			0.7683	Medium	5.15	5.20	1.304	21.741			0.8457	Medium									5.20	5.24
Bound	NUB1	315	338	KNCYGENHQRLVHIKGNCGKEKVL	5.14	5	22	5.21	5.29	2.103	9.558			0.8188	Medium	5.18	5.26	1.926	8.755			0.8461	Medium	5.30	5.38	2.289	10.404			0.8140	Medium	5.17	5.22	3.255	14.795			0.7860	Medium									5.24	5.27
Bound	NUB1	315	338	KNCYGENHQRLVHIKGNCGKEKVL	5.14	6	22
Bound	NUB1	317	338	CYGENHQRLVHIKGNCGKEKVL	5.36	4	20	5.32	5.71	2.254	11.272			0.8285	Medium	5.36	5.65	1.838	9.188			0.8387	Medium	5.54	5.70	2.063	10.316			0.7705	Medium	5.39	5.57	3.653	18.263			0.7609	Medium									5.52	5.58
Bound	NUB1	318	338	YGENHQRLVHIKGNCGKEKVL	5.14	5	19	5.24	5.27	1.747	9.195			0.8481	Medium	5.19	5.19	1.708	8.989			0.8289	Medium	5.27	5.44	1.729	9.098			0.7534	Medium	5.12	5.40	3.097	16.300			0.7209	Medium									5.26	5.38
Bound	NUB1	319	336	GENHQRLVHIKGNCGKEK	3.04	4	16	2.95	3.15	2.315	14.470			0.8229	Medium	2.96	2.98	2.152	13.449			0.8436	Medium	3.06	3.11	1.987	12.421			0.8429	Medium	2.95	3.01	3.774	23.586			0.8658	Medium									2.90	3.12
Bound	NUB1	319	336	GENHQRLVHIKGNCGKEK	3.04	5	16	3.02	3.05	2.303	14.395			0.8401	Medium	3.03	3.08	2.180	13.625			0.8682	Medium	2.99	3.10	2.489	15.554			0.8397	Medium	2.84	3.18	3.626	22.661			0.8495	Medium									2.95	3.01
Bound	NUB1	319	338	GENHQRLVHIKGNCGKEKVL	4.66	4	18	4.77	4.81	1.971	10.949			0.8381	Medium	4.72	4.77	1.764	9.801			0.8720	High	4.94	4.97	2.215	12.303			0.7374	Medium	4.75	4.80	3.715	20.639			0.7819	Medium									4.79	4.82
Bound	NUB1	319	338	GENHQRLVHIKGNCGKEKVL	4.66	5	18	4.73	4.89	1.721	9.561			0.9012	Medium	4.71	4.82	1.633	9.072			0.9064	Medium	4.81	5.02	1.739	9.663			0.8845	Medium	4.77	4.77	2.784	15.464			0.8342	Medium									4.74	4.93
Bound	NUB1	323	338	QRLVHIKGNCGKEKVL	4.88	3	14
Bound	NUB1	323	338	QRLVHIKGNCGKEKVL	4.88	4	14	4.91	5.13	1.426	10.189			0.8995	Medium	4.91	5.21	1.261	9.008			0.8728	Medium	5.07	5.11	1.444	10.315			0.8739	Medium	4.92	4.98	2.094	14.954			0.8025	Medium									4.94	5.12
Bound	NUB1	325	338	LVHIKGNCGKEKVL	4.97	2	12	5.03	5.14	1.389	11.575			0.8217	Medium	5.04	5.05	1.320	10.999			0.8888	High	5.15	5.18	1.306	10.882			0.7707	Medium	5.03	5.14	2.095	17.461			0.7949	Medium									5.09	5.14
Bound	NUB1	325	338	LVHIKGNCGKEKVL	4.97	3	12	5.01	5.26	1.251	10.425			0.8883	Medium	5.04	5.12	1.125	9.372			0.8890	High	5.15	5.22	1.272	10.598			0.8855	Medium	5.05	5.23	1.989	16.574			0.8808	Medium									5.06	5.25
Bound	NUB1	325	338	LVHIKGNCGKEKVL	4.97	4	12	5.03	5.25	1.330	11.079			0.8861	High	4.99	5.25	1.184	9.868			0.8737	High	5.11	5.29	1.349	11.242			0.8914	High	5.03	5.16	2.067	17.228			0.8572	High									5.08	5.20
Bound	NUB1	325	338	LVHIKGNCGKEKVL	4.97	5	12	5.05	5.15	1.296	10.799			0.8840	High	4.98	5.19	1.196	9.966			0.8653	High	5.12	5.27	1.255	10.454			0.8465	Medium	5.02	5.17	2.097	17.473			0.8490	Medium									5.04	5.24
Bound	NUB1	325	339	LVHIKGNCGKEKVLF	6.71	4	13	6.92	7.08	0.792	6.095			0.8995	Medium	6.88	7.08	0.699	5.378			0.9114	Medium	7.02	7.17	0.819	6.300			0.8925	Medium	6.90	7.01	1.499	11.532			0.8201	Medium									6.97	7.13
Bound	NUB1	326	338	VHIKGNCGKEKVL	4.12	3	11	4.15	4.20	1.341	12.194			0.8467	Medium	4.12	4.17	1.215	11.042			0.8757	High	4.18	4.25	1.305	11.861			0.8367	Medium	4.14	4.20	1.961	17.829			0.8481	Medium									4.15	4.21
Bound	NUB1	326	338	VHIKGNCGKEKVL	4.12	4	11
Bound	NUB1	326	339	VHIKGNCGKEKVLF	6.08	3	12
Bound	NUB1	326	339	VHIKGNCGKEKVLF	6.08	4	12	6.15	6.31	0.945	7.874			0.8090	Medium	6.10	6.16	0.832	6.934			0.8299	Medium	6.36	6.41	0.872	7.269			0.8366	Medium	6.20	6.32	1.445	12.038			0.8674	Medium									6.15	6.37
Bound	NUB1	328	338	IKGNCGKEKVL	3.75	2	9	3.71	3.89	1.325	14.718			0.8294	Medium	3.70	3.89	1.243	13.810			0.8689	Medium	3.69	3.93	1.284	14.270			0.8411	Medium	3.71	3.90	1.790	19.887			0.8732	Medium									3.73	3.87
Bound	NUB1	328	338	IKGNCGKEKVL	3.75	3	9	3.76	3.85	1.250	13.884			0.8551	Medium	3.74	3.79	1.079	11.988			0.8612	High	3.80	3.83	1.190	13.218			0.8730	Medium	3.73	3.92	1.734	19.264			0.8283	Medium									3.75	3.84
Bound	NUB1	337	341	VLFLR	8.31	2	3	8.42	8.48	0.015	0.500			0.9177	High	8.54	8.61	0.007	0.233			0.8687	High	8.72	8.79	0.046	1.547			0.9056	High	8.55	8.58	0.010	0.341			0.8936	High	8.43	8.50	0.142	4.726			0.8056	Medium	8.67	8.73
Bound	NUB1	339	343	FLRLY	9.08	2	3	9.06	9.37	0.010	0.336			0.9012	High	9.29	9.42	0.009	0.312			0.9273	High	9.47	9.70	0.035	1.172			0.9283	High	9.30	9.38	0.013	0.436			0.9325	High	9.22	9.28	0.091	3.047			0.8926	High	9.45	9.52
Bound	NUB1	340	344	LRLYL	9.72	2	3	9.67	9.75	-0.028	-0.942			0.9221	High	9.92	9.96	-0.027	-0.916			0.8967	High	10.09	10.23	-0.031	-1.047			0.9057	Medium	9.94	9.96	0.017	0.557			0.9227	Medium									10.09	10.15
Bound	NUB1	343	349	YLLQGIR	8.24	2	5	8.37	8.45	0.079	1.585			0.8712	High	8.49	8.76	0.064	1.288			0.8633	High	8.68	8.89	0.134	2.676			0.8603	High	8.51	8.61	0.102	2.035			0.8620	High									8.65	8.84
Bound	NUB1	343	350	YLLQGIRN	7.72	2	6	7.38	7.43	0.296	4.935			0.8830	Medium	7.45	7.49	0.218	3.628			0.9196	Medium	7.60	7.66	0.324	5.407			0.8956	Medium	7.46	7.50	0.237	3.945			0.9019	Medium									7.53	7.65
Bound	NUB1	343	351	YLLQGIRNY	9.22	2	7	9.19	9.28	0.155	2.213			0.9292	High	9.42	9.55	0.157	2.240			0.9397	High	9.64	9.73	0.256	3.662			0.9354	High	9.41	9.56	0.179	2.563			0.9378	High	9.35	9.39	0.219	3.128			0.8878	Medium	9.59	9.69
Bound	NUB1	343	358	YLLQGIRNYHSGNDVE	7.83	2	14	8.01	8.13	1.304	9.314			0.8743	High	8.17	8.31	1.197	8.547			0.9164	High	8.36	8.47	1.484	10.601			0.8432	Medium	8.16	8.40	1.622	11.583			0.9207	High									8.32	8.45
Bound	NUB1	343	358	YLLQGIRNYHSGNDVE	7.83	3	14	8.02	8.17	1.338	9.554			0.9616	High	8.18	8.29	1.245	8.895			0.9619	High	8.38	8.45	1.490	10.639			0.9521	High	8.11	8.37	1.782	12.731			0.9615	High									8.32	8.42
Bound	NUB1	343	359	YLLQGIRNYHSGNDVEA	7.92	2	15	8.08	8.11	1.436	9.576			0.9267	High	8.26	8.36	1.353	9.017			0.9215	High	8.46	8.54	1.495	9.967			0.8753	Medium	8.23	8.35	1.809	12.060			0.9263	High									8.40	8.58
Bound	NUB1	343	359	YLLQGIRNYHSGNDVEA	7.92	3	15	8.05	8.35	1.459	9.725			0.9502	High	8.23	8.39	1.389	9.260			0.9444	High	8.45	8.53	1.651	11.004			0.9517	High	8.22	8.52	1.926	12.838			0.9488	High									8.39	8.54
Bound	NUB1	343	360	YLLQGIRNYHSGNDVEAY	8.69	3	16	8.68	8.75	1.370	8.565			0.9535	High	8.92	9.00	1.317	8.234			0.9183	High	9.14	9.19	1.584	9.900			0.9195	Medium	8.93	9.01	1.828	11.423			0.9247	High									9.07	9.17
Bound	NUB1	344	349	LLQGIR	5.87	2	4	5.92	6.09	0.055	1.366			0.8435	Medium	5.91	5.94	0.056	1.389			0.9009	Medium	6.00	6.05	0.116	2.911			0.9026	Medium	5.90	6.27	0.095	2.383			0.8005	Medium									5.97	6.01
Bound	NUB1	344	351	LLQGIRNY	7.24	2	6	7.38	7.43	0.294	4.897			0.8830	Medium	7.45	7.49	0.215	3.590			0.9196	Medium	7.60	7.66	0.322	5.369			0.8956	Medium	7.46	7.50	0.234	3.907			0.9019	Medium									7.56	7.65
Bound	NUB1	344	359	LLQGIRNYHSGNDVEA	6.49	2	14	6.64	6.73	1.583	11.308			0.8833	High	6.63	6.79	1.434	10.240			0.9118	High	6.75	6.91	1.389	9.919			0.6797	Medium	6.65	6.78	2.026	14.475			0.8799	High									6.77	6.79
Bound	NUB1	344	359	LLQGIRNYHSGNDVEA	6.49	3	14	6.64	6.73	1.480	10.571			0.9257	High	6.63	6.71	1.424	10.170			0.9437	High	6.81	6.87	1.599	11.425			0.9437	High	6.67	6.74	2.013	14.377			0.9358	High									6.74	6.83
Bound	NUB1	345	358	LQGIRNYHSGNDVE	5.32	3	12	5.40	5.44	1.380	11.501			0.9376	Medium	5.33	5.49	1.285	10.705			0.9340	Medium	5.47	5.52	1.549	12.908			0.9183	Medium	5.31	5.54	1.856	15.466			0.8396	Medium									5.43	5.48
Bound	NUB1	345	359	LQGIRNYHSGNDVEA	5.55	2	13	5.64	5.65	1.161	8.932			0.7633	Medium	5.59	5.74	1.382	10.629			0.9069	High	5.71	5.75	1.826	14.049			0.6380	Medium	5.51	5.80	1.618	12.444			0.7469	Medium									5.69	5.78
Bound	NUB1	345	359	LQGIRNYHSGNDVEA	5.55	3	13	5.61	5.71	1.465	11.273			0.9574	Medium	5.59	5.70	1.369	10.527			0.9041	Medium	5.71	5.75	1.619	12.452			0.9330	Medium	5.58	5.69	1.978	15.216			0.9460	Medium									5.66	5.73
Bound	NUB1	346	351	QGIRNY	4.58	2	4	4.60	4.71	0.055	1.376			0.9133	High	4.57	4.64	0.079	1.970			0.8732	Medium	4.63	4.73	0.120	3.008			0.9000	High	4.55	4.75	0.066	1.652			0.9148	High									4.59	4.69
Bound	NUB1	346	358	QGIRNYHSGNDVE	4.30	2	11	4.31	4.47	1.499	13.632			0.8475	Medium	4.33	4.39	1.415	12.864			0.9222	High	4.38	4.46	1.551	14.103			0.8168	Medium	4.35	4.39	1.826	16.602			0.8757	Medium									4.33	4.49
Bound	NUB1	346	358	QGIRNYHSGNDVE	4.30	3	11	4.35	4.45	1.497	13.607			0.9408	Medium	4.34	4.43	1.399	12.720			0.9387	Medium	4.33	4.51	1.636	14.871			0.9183	Medium	4.34	4.48	1.967	17.879			0.9483	Medium									4.32	4.51
Bound	NUB1	346	359	QGIRNYHSGNDVEA	4.61	2	12	4.71	4.85	1.400	11.670			0.8987	Medium	4.67	4.76	1.377	11.475			0.9231	Medium	4.78	4.85	1.601	13.344			0.8535	High	4.72	4.74	1.943	16.188			0.8883	High									4.73	4.84
Bound	NUB1	346	359	QGIRNYHSGNDVEA	4.61	3	12	4.65	4.84	1.529	12.745			0.9398	High	4.62	4.77	1.462	12.182			0.8928	High	4.69	4.83	1.686	14.048			0.9109	High	4.63	4.79	2.042	17.015			0.9400	High									4.68	4.87
Bound	NUB1	346	360	QGIRNYHSGNDVEAY	5.88	3	13	5.80	6.09	1.529	11.759			0.8142	Medium	5.86	5.92	1.398	10.754			0.9357	Medium	5.96	6.02	1.637	12.596			0.9158	Medium	5.85	6.08	2.122	16.325			0.8291	Medium
Bound	NUB1	347	359	GIRNYHSGNDVEA	4.50	3	11	4.51	4.73	1.450	13.183			0.9353	Medium	4.48	4.79	1.359	12.356			0.9432	Medium	4.54	4.72	1.586	14.418			0.8245	Medium	4.53	4.61	1.888	17.165			0.9086	Medium									4.56	4.65
Bound	NUB1	348	359	IRNYHSGNDVEA	4.04	3	10	4.00	4.12	1.463	14.632			0.8015	Medium	3.98	4.07	1.265	12.653			0.9200	Medium	4.08	4.09	1.458	14.576			0.8458	Medium	4.02	4.10	2.042	20.425			0.7918	Medium									4.02	4.14
Bound	NUB1	350	358	NYHSGNDVE	3.32	2	7	3.24	3.37	1.481	21.163			0.8813	Medium	3.23	3.46	1.405	20.076			0.8454	Medium	3.24	3.43	1.499	21.410			0.9121	Medium	3.26	3.50	1.866	26.664			0.9127	Medium	3.30	3.39	1.772	25.313			0.8423	Medium	3.23	3.41
Bound	NUB1	350	359	NYHSGNDVEA	3.84	2	8	3.83	3.98	1.515	18.938			0.9251	High	3.79	3.97	1.462	18.272			0.8697	High	3.84	3.98	1.625	20.316			0.8970	High	3.83	3.97	1.977	24.715			0.9215	High	3.83	4.00	1.828	22.853			0.9081	Medium	3.83	3.93
Bound	NUB1	350	360	NYHSGNDVEAY	5.64	2	9	5.70	5.83	1.346	14.953			0.9385	Medium	5.68	5.81	1.315	14.608			0.9460	Medium	5.75	5.88	1.471	16.348			0.9313	Medium	5.68	5.79	1.834	20.375			0.9396	Medium	5.65	5.77	1.703	18.921			0.8910	Medium	5.75	5.83
Bound	NUB1	350	361	NYHSGNDVEAYE	6.13	2	10	6.15	6.27	1.399	13.992			0.8971	Medium	6.09	6.29	1.370	13.699			0.9036	Medium	6.29	6.32	1.343	13.429			0.8487	Medium	6.18	6.21	1.870	18.699			0.8028	Medium									6.24	6.33
Bound	NUB1	352	360	HSGNDVEAY	4.85	2	7	4.91	4.91	1.078	15.407			0.8897	Medium	4.88	4.93	1.054	15.051			0.9071	Medium	4.93	4.97	1.104	15.771			0.8752	Medium	4.88	4.98	1.427	20.383			0.9176	Medium	4.84	4.95	1.438	20.546			0.8990	Medium	4.94	4.99
Bound	NUB1	359	362	AYEY	6.30	1	2	6.12	6.25	0.009	0.428			0.9313	High	6.04	6.19	0.019	0.946			0.9325	High	6.16	6.23	0.041	2.072			0.8980	High	6.03	6.24	0.013	0.626			0.8846	Medium									6.08	6.26
Bound	NUB1	359	365	AYEYLNK	5.85	2	5	5.89	5.97	0.131	2.622			0.8737	Medium	5.86	5.95	0.119	2.386			0.8917	Medium	5.98	6.07	0.187	3.733			0.8723	Medium	5.91	5.99	0.104	2.070			0.8125	Medium									5.95	6.05
Bound	NUB1	359	369	AYEYLNKARQL	7.19	2	9
Bound	NUB1	359	369	AYEYLNKARQL	7.19	3	9	7.35	7.37	0.138	1.532			0.9471	Medium	7.45	7.48	0.108	1.200			0.9380	Medium	7.63	7.65	0.137	1.524			0.9040	Medium	7.45	7.52	0.157	1.745			0.9460	Medium									7.60	7.63
Bound	NUB1	359	373	AYEYLNKARQLFKEL	10.95	3	13	10.90	11.07	0.211	1.620			0.9042	High	11.20	11.33	0.181	1.393			0.9677	High	11.39	11.48	0.321	2.468			0.9062	High	11.21	11.56	0.395	3.036			0.8961	High									11.38	11.59
Bound	NUB1	360	365	YEYLNK	5.61	2	4	5.69	5.74	0.048	1.197			0.9275	High	5.65	5.71	0.057	1.434			0.9089	High	5.71	5.85	0.089	2.221			0.9390	Medium	5.66	5.72	0.049	1.218			0.8726	High									5.73	5.78
Bound	NUB1	360	367	YEYLNKAR	4.97	2	6
Bound	NUB1	360	367	YEYLNKAR	4.97	3	6	4.91	5.19	0.137	2.288			0.8468	Medium	4.99	5.08	0.115	1.919			0.8292	Medium	5.05	5.18	0.211	3.510			0.8696	Medium	4.96	5.17	0.090	1.503			0.8252	Medium									5.02	5.17
Bound	NUB1	360	369	YEYLNKARQL	6.80	2	8	6.98	7.16	0.108	1.346			0.9469	Medium	7.02	7.13	0.075	0.942			0.9505	High	7.19	7.24	0.116	1.447			0.8929	High	7.04	7.13	0.135	1.687			0.9473	Medium									7.13	7.21
Bound	NUB1	360	369	YEYLNKARQL	6.80	3	8	7.01	7.05	0.124	1.556			0.9100	High																									6.91	6.95	0.419	5.242			0.8848	Medium
Bound	NUB1	360	370	YEYLNKARQLF	9.17	3	9	9.05	9.31	0.154	1.708			0.8369	Medium	9.31	9.46	0.050	0.561			0.8820	Medium	9.58	9.65	0.067	0.739			0.9118	Medium	9.28	9.49	0.125	1.384			0.8486	Medium									9.53	9.60
Bound	NUB1	360	372	YEYLNKARQLFKE	8.40	2	11
Bound	NUB1	360	372	YEYLNKARQLFKE	8.40	3	11	8.43	8.57	0.135	1.223			0.9597	High	8.66	8.72	0.151	1.369			0.9030	High	8.87	8.93	0.263	2.388			0.8930	High	8.66	8.80	0.314	2.851			0.9068	High									8.80	8.91
Bound	NUB1	360	372	YEYLNKARQLFKE	8.40	4	11	8.42	8.65	0.147	1.336			0.9502	Medium	8.68	8.71	0.153	1.390			0.9441	High	8.85	8.99	0.291	2.645			0.9269	Medium																	8.83	8.94
Bound	NUB1	360	373	YEYLNKARQLFKEL	10.41	2	12	10.39	10.48	0.158	1.314			0.9466	High	10.72	10.81	0.158	1.314			0.9107	High	10.87	10.99	0.152	1.266			0.8410	Medium	10.68	10.87	0.185	1.544			0.8883	High									10.86	10.95
Bound	NUB1	360	373	YEYLNKARQLFKEL	10.41	3	12	10.38	10.49	0.218	1.817			0.8793	High	10.67	10.81	0.211	1.759			0.9361	High	10.85	11.03	0.325	2.707			0.9378	High	10.66	10.91	0.453	3.776			0.8623	High									10.87	10.97
Bound	NUB1	360	373	YEYLNKARQLFKEL	10.41	4	12	10.38	10.53	0.200	1.669			0.9169	High	10.69	10.83	0.168	1.403			0.9420	High	10.86	11.00	0.325	2.708			0.9017	High	10.66	10.91	0.399	3.329			0.8983	High									10.85	11.09
Bound	NUB1	361	373	EYLNKARQLFKEL	10.48	3	11	10.56	10.78	0.212	1.925			0.8971	Medium	10.98	11.09	0.204	1.855			0.9262	High	11.10	11.28	0.335	3.050			0.9023	Medium	10.86	11.21	0.463	4.209			0.8421	Medium									11.00	11.25
Bound	NUB1	361	373	EYLNKARQLFKEL	10.48	4	11	10.53	10.92	0.230	2.093			0.9137	Medium	10.82	11.18	0.190	1.724			0.9305	Medium	11.13	11.32	0.243	2.208			0.8981	Medium	10.91	11.11	0.346	3.143			0.9054	Medium									11.03	11.27
Bound	NUB1	362	369	YLNKARQL	4.69	2	6	4.75	4.80	0.226	3.760			0.8854	Medium	4.71	4.79	0.263	4.378			0.8114	Medium	4.80	4.86	0.402	6.707			0.8304	Medium	4.75	4.78	0.265	4.411			0.8337	Medium									4.75	4.89
Bound	NUB1	362	369	YLNKARQL	4.69	3	6	4.74	4.86	0.007	0.118			0.9150	Medium	4.67	4.80	0.030	0.493			0.8934	Medium	4.79	4.86	0.049	0.813			0.8384	Medium	4.73	4.82	0.050	0.826			0.9226	Medium	4.69	4.77	0.086	1.428			0.8074	Medium	4.76	4.82
Bound	NUB1	362	373	YLNKARQLFKEL	8.91	2	10
Bound	NUB1	362	373	YLNKARQLFKEL	8.91	3	10
Bound	NUB1	362	373	YLNKARQLFKEL	8.91	4	10	8.88	9.10	0.199	1.990			0.9423	High	9.14	9.27	0.141	1.411			0.8608	High	9.42	9.46	0.211	2.109			0.8835	Medium	9.19	9.26	0.391	3.908			0.9003	High									9.25	9.58
Bound	NUB1	364	373	NKARQLFKEL	7.19	2	8
Bound	NUB1	364	373	NKARQLFKEL	7.19	3	8
Bound	NUB1	364	373	NKARQLFKEL	7.19	4	8	7.32	7.45	0.143	1.788			0.9007	Medium	7.39	7.56	0.014	0.178			0.9017	Medium	7.58	7.67	0.155	1.941			0.8007	Medium	7.47	7.51	0.274	3.429			0.8346	Medium									7.54	7.71
Bound	NUB1	366	373	ARQLFKEL	7.68	2	6
Bound	NUB1	366	373	ARQLFKEL	7.68	3	6	7.73	7.94	0.105	1.752			0.7876	Medium	7.84	8.08	0.125	2.080			0.8274	Medium	8.07	8.17	0.021	0.345			0.7687	Medium	7.91	7.99	0.161	2.690			0.7723	Medium									8.02	8.16
Bound	NUB1	368	373	QLFKEL	8.70	2	4	8.76	8.85	0.035	0.880			0.9216	High	8.92	9.08	0.044	1.090			0.8814	High	9.15	9.18	0.071	1.775			0.9097	High	8.94	9.00	0.144	3.598			0.9010	High									9.11	9.14
Bound	NUB1	369	373	LFKEL	7.53	2	3	7.72	7.78	0.032	1.055			0.8922	High	7.78	7.87	0.052	1.718			0.9235	High	7.94	8.01	0.073	2.441			0.8687	High	7.76	7.93	0.193	6.448			0.9001	Medium									7.87	8.04
Bound	NUB1	370	383	FKELYIDPSKVDNL	9.26	3	11	9.10	9.27	1.844	16.766			0.9333	Medium	9.42	9.62	1.648	14.983			0.9302	Medium	9.62	9.74	1.936	17.598			0.8617	Medium	9.40	9.54	2.550	23.185			0.9187	Medium	9.34	9.44	2.110	19.180			0.7888	Medium	9.61	9.70
Bound	NUB1	373	379	LYIDPSK	5.78	2	4	5.85	5.88	1.465	36.626			0.9043	Medium	5.80	5.88	1.297	32.429			0.9041	Medium	5.92	5.98	1.328	33.194			0.9162	Medium	5.66	5.93	1.902	47.541			0.9029	Medium	5.80	5.86	2.062	51.549			0.8966	Medium	5.83	5.96
Bound	NUB1	373	381	LYIDPSKVD	7.13	2	6	7.25	7.38	1.674	27.896			0.8793	Medium	7.32	7.38	1.595	26.577			0.9133	Medium	7.44	7.57	1.712	28.527			0.9114	Medium	7.31	7.39	2.158	35.973			0.9174	Medium									7.42	7.54
Bound	NUB1	373	383	LYIDPSKVDNL	8.65	2	8	8.86	9.07	1.959	24.487			0.9426	High	9.10	9.32	1.850	23.122			0.9443	High	9.31	9.43	2.012	25.148			0.9420	High	9.07	9.22	2.719	33.987			0.9454	High									9.24	9.37
Bound	NUB1	374	379	YIDPSK	3.47	2	3	3.56	3.62	1.269	42.316			0.8646	High	3.55	3.60	1.181	39.361			0.8832	Medium	3.58	3.64	1.209	40.294			0.9008	High	3.56	3.66	1.365	45.500			0.8983	High	3.56	3.66	1.517	50.579			0.8968	Medium	3.51	3.66
Bound	NUB1	374	381	YIDPSKVD	5.34	2	5	5.52	5.64	1.552	31.049			0.8836	High	5.48	5.72	1.495	29.909			0.8349	Medium	5.59	5.71	1.567	31.346			0.9088	High	5.49	5.60	1.727	34.537			0.8749	High									5.56	5.67
Bound	NUB1	374	382	YIDPSKVDN	5.10	2	6	5.08	5.21	1.896	31.599			0.8286	Medium	5.07	5.20	1.812	30.204			0.8763	Medium	5.17	5.22	1.776	29.605			0.9168	Medium	5.10	5.17	2.239	37.309			0.9109	Medium	5.06	5.15	2.466	41.101			0.8228	Medium	5.03	5.30
Bound	NUB1	374	383	YIDPSKVDNL	7.33	2	7	7.64	7.93	1.820	25.995			0.8968	High	7.77	8.07	1.723	24.617			0.8637	High	7.93	8.10	1.882	26.885			0.8908	High	7.75	8.05	2.256	32.222			0.8545	High	7.66	7.73	1.806	25.802			0.8777	High	7.92	8.04
Bound	NUB1	374	384	YIDPSKVDNLL	9.56	2	8	8.98	9.09	1.891	23.633			0.9477	High	9.10	9.31	1.866	23.331			0.9457	High	9.31	9.43	2.028	25.351			0.9420	High	9.07	9.21	2.740	34.253			0.9463	High									9.24	9.37
Bound	NUB1	377	383	PSKVDNL	4.78	2	5	4.81	4.85	0.263	5.261			0.8330	Medium	4.75	4.95	0.345	6.903			0.8402	Medium	4.83	4.86	0.445	8.890			0.8883	Medium	4.81	4.85	0.666	13.327			0.8541	Medium									4.80	4.91
Bound	NUB1	382	388	NLLQLGF	12.18	2	5	12.25	12.40	0.314	6.278			0.8977	Medium	12.43	12.48	0.287	5.737			0.9098	High	12.54	12.68	0.325	6.509			0.8898	Medium	12.37	12.45	0.738	14.759			0.9027	Medium									12.57	12.68
Bound	NUB1	382	392	NLLQLGFTAQE	10.97	2	9	10.93	10.95	1.437	15.972			0.9394	Medium	11.20	11.26	1.615	17.942			0.8856	Medium	11.33	11.46	1.716	19.064			0.9346	Medium	11.10	11.27	2.305	25.610			0.8496	Medium	11.13	11.21	3.203	35.585			0.7409	Medium	11.39	11.45
Bound	NUB1	382	394	NLLQLGFTAQEAR	10.09	2	11	9.98	9.98	1.729	15.719			0.8023	Medium	10.28	10.31	1.604	14.586			0.8393	Medium	10.44	10.54	1.664	15.125			0.8532	Medium	10.26	10.35	2.563	23.299			0.7349	Medium	10.18	10.27	2.449	22.261			0.7829	Medium
Bound	NUB1	382	395	NLLQLGFTAQEARL	11.25	2	12	11.13	11.28	1.627	13.561			0.9172	Medium	11.36	11.61	1.496	12.464			0.9421	Medium									11.41	11.49	2.194	18.283			0.8090	Medium									11.60	11.76
Bound	NUB1	382	397	NLLQLGFTAQEARLGL	12.05	2	14	12.13	12.34	1.675	11.963			0.9470	High	12.28	12.39	1.622	11.583			0.9334	High	12.43	12.50	1.954	13.955			0.8674	High	12.23	12.30	2.731	19.509			0.9091	High									12.40	12.60
Bound	NUB1	382	397	NLLQLGFTAQEARLGL	12.05	3	14	12.18	12.31	1.613	11.523			0.9107	Medium	12.29	12.34	1.488	10.628			0.9207	Medium	12.47	12.52	1.951	13.933			0.8333	Medium	12.25	12.46	2.531	18.076			0.5017	Medium									12.43	12.60
Bound	NUB1	384	391	LQLGFTAQ	8.80	2	6	8.85	8.89	1.358	22.639			0.8946	High	9.04	9.10	1.205	20.091			0.9036	High	9.25	9.28	1.340	22.333			0.8886	Medium	9.03	9.08	2.145	35.750			0.8989	Medium									9.19	9.24
Bound	NUB1	384	392	LQLGFTAQE	8.97	2	7	8.95	9.07	1.569	22.416			0.8692	Medium	9.13	9.25	1.572	22.456			0.8622	Medium	9.37	9.48	2.009	28.697			0.7803	Medium	9.12	9.30	2.450	35.003			0.8622	Medium									9.31	9.46
Bound	NUB1	384	394	LQLGFTAQEAR	7.93	2	9	8.05	8.30	1.592	17.689			0.8337	Medium	8.23	8.26	1.494	16.599			0.9246	Medium	8.41	8.46	1.673	18.590			0.8846	Medium	8.18	8.32	2.360	26.226			0.8915	Medium									8.38	8.42
Bound	NUB1	384	395	LQLGFTAQEARL	9.66	2	10	9.56	9.66	1.480	14.802			0.9120	High	9.85	9.97	1.368	13.685			0.9387	High	10.07	10.27	1.596	15.958			0.9003	High	9.87	9.96	2.412	24.117			0.9204	High									10.04	10.15
Bound	NUB1	384	395	LQLGFTAQEARL	9.66	3	10	9.56	9.80	1.483	14.832			0.8172	Medium	9.91	9.95	1.315	13.147			0.8334	Medium	10.09	10.16	1.853	18.532			0.8196	Medium																	10.06	10.11
Bound	NUB1	384	397	LQLGFTAQEARLGL	10.60	2	12	10.52	10.74	1.469	12.242			0.9473	High	10.86	10.98	1.381	11.508			0.9504	High	10.99	11.16	1.705	14.209			0.9444	High	10.83	10.95	2.345	19.541			0.9373	High									11.04	11.20
Bound	NUB1	384	397	LQLGFTAQEARLGL	10.60	3	12	10.54	10.63	1.412	11.764			0.9371	High	10.86	10.98	1.290	10.749			0.9447	High	11.01	11.16	1.618	13.482			0.9068	Medium	10.83	10.99	2.205	18.373			0.8830	Medium									11.03	11.20
Bound	NUB1	384	398	LQLGFTAQEARLGLR	9.31	3	13	9.21	9.30	1.390	10.692			0.9087	Medium	9.43	9.58	1.449	11.149			0.8876	Medium	9.66	9.85	1.818	13.981			0.8366	Medium	9.54	9.57	2.865	22.036			0.7292	Medium									9.63	9.77
Bound	NUB1	385	391	QLGFTAQ	7.13	2	5	7.25	7.51	1.188	23.768			0.8161	Medium	7.23	7.58	1.125	22.504			0.8469	Medium	7.39	7.59	1.274	25.486			0.8306	Medium	7.30	7.35	1.918	38.356			0.8437	Medium	7.19	7.25	2.168	43.356			0.8493	Medium	7.39	7.42
Bound	NUB1	385	394	QLGFTAQEAR	6.51	2	8	6.60	6.69	1.579	19.733			0.9058	Medium	6.60	6.63	1.497	18.716			0.9056	Medium	6.70	6.81	1.707	21.343			0.9051	Medium	6.57	6.65	2.765	34.566			0.8700	Medium	6.54	6.61	2.248	28.103			0.7584	Medium	6.66	6.78
Bound	NUB1	385	395	QLGFTAQEARL	8.63	2	9	8.70	8.74	1.446	16.062			0.9028	Medium	8.82	8.99	1.471	16.344			0.9130	Medium	9.05	9.20	1.634	18.153			0.9074	Medium	8.81	8.94	2.359	26.213			0.8381	Medium									8.99	9.12
Bound	NUB1	385	397	QLGFTAQEARLGL	9.91	2	11	9.80	10.01	1.401	12.735			0.9311	Medium	10.11	10.18	1.369	12.447			0.9360	High	10.26	10.44	1.616	14.691			0.9383	Medium	10.11	10.25	2.171	19.734			0.9153	Medium									10.28	10.43
Bound	NUB1	385	397	QLGFTAQEARLGL	9.91	3	11	9.81	9.93	1.417	12.881			0.8015	Medium	10.15	10.15	1.469	13.358			0.8497	Medium																									10.34	10.38
Bound	NUB1	387	394	GFTAQEAR	4.29	2	6	4.30	4.37	1.178	19.632			0.8762	Medium	4.28	4.35	1.105	18.416			0.8954	Medium	4.34	4.38	1.199	19.982			0.8748	Medium	4.31	4.37	1.613	26.879			0.8929	Medium									4.33	4.38
Bound	NUB1	387	395	GFTAQEARL	7.22	2	7	7.34	7.44	1.013	14.466			0.8643	Medium	7.45	7.50	0.812	11.599			0.9197	Medium	7.56	7.72	1.033	14.751			0.8378	Medium	7.45	7.50	1.427	20.384			0.8916	Medium									7.58	7.60
Bound	NUB1	387	397	GFTAQEARLGL	8.85	2	9	8.85	8.91	1.151	12.790			0.9257	Medium	9.08	9.16	1.114	12.376			0.9330	High	9.29	9.39	1.300	14.446			0.9271	High	9.07	9.14	1.704	18.931			0.9047	Medium									9.24	9.32
Bound	NUB1	387	398	GFTAQEARLGLR	7.28	3	10	7.36	7.59	1.322	13.220			0.8427	Medium	7.52	7.58	1.243	12.426			0.9246	High	7.68	7.72	1.420	14.204			0.9131	Medium	7.52	7.58	1.781	17.812			0.9023	Medium									7.67	7.73
Bound	NUB1	388	397	FTAQEARLGL	8.29	2	8	8.39	8.51	1.211	15.140			0.8287	Medium	8.57	8.61	1.017	12.716			0.9210	Medium	8.76	8.81	1.065	13.310			0.9132	Medium	8.53	8.63	1.603	20.032			0.8881	Medium									8.73	8.78
Bound	NUB1	389	395	TAQEARL	4.50	2	5	4.53	4.67	0.426	8.525			0.8015	Medium	4.49	4.53	0.409	8.185			0.8020	Medium									4.52	4.54	0.808	16.158			0.8164	Medium									4.49	4.66
Bound	NUB1	389	397	TAQEARLGL	7.02	2	7	7.18	7.25	0.351	5.021			0.8983	High	7.16	7.24	0.359	5.133			0.9014	High	7.27	7.40	0.509	7.265			0.8944	Medium	7.21	7.26	0.673	9.619			0.8910	High									7.29	7.37
Bound	NUB1	389	406	TAQEARLGLRACDGNVDH	6.02	3	16	6.08	6.13	2.272	14.201			0.8058	Medium	6.04	6.18	2.082	13.014			0.8465	Medium									6.05	6.24	2.647	16.542			0.7450	Medium									6.14	6.28
Bound	NUB1	392	397	EARLGL	6.75	2	4	6.91	6.97	0.063	1.567			0.8759	High	6.87	6.93	0.078	1.942			0.8624	High	6.98	7.11	0.108	2.701			0.8885	High	6.90	6.96	0.081	2.020			0.8986	High	6.82	6.90	0.072	1.791			0.8322	Medium	6.98	7.04
Bound	NUB1	392	398	EARLGLR	4.64	2	5	4.69	4.70	0.100	1.998			0.8366	Medium	4.58	4.76	0.140	2.809			0.8239	Medium	4.70	4.76	0.178	3.565			0.8463	Medium	4.61	4.86	0.126	2.512			0.8172	Medium	4.64	4.76	0.045	0.908			0.7423	Medium	4.68	4.72
Bound	NUB1	392	406	EARLGLRACDGNVDH	5.71	3	13	5.71	5.94	1.978	15.213			0.8452	Medium	5.72	5.83	1.929	14.836			0.8852	Medium	5.84	5.94	2.121	16.316			0.8488	Medium	5.78	5.80	2.321	17.857			0.8360	Medium									5.79	5.97
Bound	NUB1	392	406	EARLGLRACDGNVDH	5.71	4	13	5.75	5.83	1.944	14.951			0.8623	Medium	5.74	5.77	2.090	16.074			0.8407	Medium	5.83	5.93	2.205	16.964			0.8033	Medium	5.77	5.79	2.424	18.649			0.8342	Medium									5.81	5.86
Bound	NUB1	393	406	ARLGLRACDGNVDH	5.39	3	12	5.46	5.48	1.982	16.516			0.8288	Medium	5.43	5.46	1.942	16.181			0.8757	Medium	5.53	5.58	2.207	18.391			0.6576	Medium	5.43	5.46	2.236	18.635			0.8463	Medium									5.46	5.58
Bound	NUB1	393	418	ARLGLRACDGNVDHAATHITNRREEL	6.41	5	24	6.58	6.67	1.745	7.270			0.8967	Medium	6.55	6.73	1.897	7.903			0.8084	Medium	6.74	6.84	2.219	9.245			0.7893	Medium	6.62	6.94	2.811	11.714			0.8047	Medium									6.69	6.79
Bound	NUB1	396	406	GLRACDGNVDH	4.11	2	9	4.11	4.24	2.039	22.656			0.8495	Medium	4.07	4.28	1.906	21.178			0.8719	Medium	4.14	4.21	2.012	22.352			0.8270	Medium	4.13	4.21	2.464	27.382			0.8468	Medium									4.13	4.18
Bound	NUB1	396	406	GLRACDGNVDH	4.11	3	9	4.12	4.16	2.161	24.010			0.8307	Medium	4.10	4.17	1.941	21.565			0.8127	Medium	4.12	4.18	2.276	25.293			0.8279	Medium	4.09	4.23	2.651	29.455			0.8046	Medium									4.15	4.16
Bound	NUB1	396	418	GLRACDGNVDHAATHITNRREEL	6.03	4	21	6.11	6.21	1.856	8.837			0.9340	High	6.12	6.19	1.904	9.067			0.9255	Medium	6.29	6.34	2.100	10.001			0.9187	Medium	6.14	6.22	2.661	12.669			0.8941	High									6.24	6.32
Bound	NUB1	396	418	GLRACDGNVDHAATHITNRREEL	6.03	5	21	6.08	6.31	1.962	9.344			0.8822	Medium	6.08	6.29	1.940	9.236			0.8352	Medium	5.98	6.48	2.524	12.020			0.7280	Medium	6.15	6.20	2.783	13.254			0.8583	Medium									6.25	6.30
Bound	NUB1	396	418	GLRACDGNVDHAATHITNRREEL	6.03	6	21
Bound	NUB1	398	409	RACDGNVDHAAT	2.82	2	10	2.88	3.04	1.905	19.049			0.8184	Medium	2.85	3.00	1.694	16.941			0.8163	Medium	2.88	2.95	1.816	18.164			0.6975	Medium	2.88	2.97	2.455	24.546			0.8521	Medium									2.84	2.95
Bound	NUB1	398	412	RACDGNVDHAATHIT	4.31	3	13	4.29	4.39	1.847	14.209			0.8655	Medium	4.30	4.35	1.774	13.647			0.8848	Medium	4.34	4.43	2.062	15.859			0.7380	Medium	4.29	4.43	2.277	17.515			0.8320	Medium									4.37	4.39
Bound	NUB1	398	414	RACDGNVDHAATHITNR	4.14	3	15	4.17	4.21	1.453	9.689			0.7921	Medium	4.12	4.22	1.888	12.586			0.8219	Medium									4.05	4.27	2.050	13.664			0.7699	Medium									4.17	4.22
Bound	NUB1	398	416	RACDGNVDHAATHITNRRE	4.02	4	17	3.99	4.13	1.776	10.447			0.8236	Medium	3.98	4.02	1.985	11.676			0.8479	Medium	4.03	4.09	2.105	12.382			0.7896	Medium	3.98	4.09	2.407	14.158			0.8230	Medium									3.99	4.14
Bound	NUB1	398	416	RACDGNVDHAATHITNRRE	4.02	5	17
Bound	NUB1	398	417	RACDGNVDHAATHITNRREE	4.09	4	18	4.05	4.29	1.825	10.141			0.8397	Medium	4.11	4.19	1.872	10.398			0.8893	Medium	4.16	4.19	2.029	11.274			0.8332	Medium	4.09	4.21	2.497	13.873			0.8439	Medium									4.13	4.21
Bound	NUB1	398	417	RACDGNVDHAATHITNRREE	4.09	5	18	4.09	4.13	1.821	10.119			0.8279	Medium	4.10	4.12	1.897	10.541			0.8545	Medium									4.11	4.13	2.415	13.415			0.8472	Medium									4.13	4.16
Bound	NUB1	398	418	RACDGNVDHAATHITNRREEL	5.26	3	19	5.32	5.46	1.470	7.736			0.8450	Medium	5.29	5.43	1.508	7.934			0.8814	High									5.23	5.47	1.892	9.957			0.8935	Medium									5.38	5.47
Bound	NUB1	398	418	RACDGNVDHAATHITNRREEL	5.26	4	19	5.31	5.53	1.612	8.485			0.9283	High	5.31	5.37	1.637	8.614			0.9333	High	5.42	5.51	1.841	9.691			0.9223	Medium	5.29	5.46	2.269	11.942			0.8908	High									5.36	5.57
Bound	NUB1	398	418	RACDGNVDHAATHITNRREEL	5.26	5	19	5.32	5.38	1.756	9.241			0.9159	Medium	5.30	5.35	1.753	9.225			0.9296	Medium	5.48	5.58	1.870	9.843			0.8487	Medium	5.28	5.54	2.340	12.313			0.8767	Medium									5.38	5.54
Bound	NUB1	398	420	RACDGNVDHAATHITNRREELAQ	4.99	5	21	5.07	5.10	2.058	9.798			0.8196	Medium	5.00	5.12	2.136	10.171			0.8105	Medium	5.07	5.30	3.473	16.539			0.6442	Medium	4.96	5.12	2.658	12.656			0.8533	Medium									5.06	5.19
Bound	NUB1	401	412	DGNVDHAATHIT	4.24	2	10	4.23	4.33	1.637	16.368			0.9299	Medium	4.22	4.28	1.688	16.878			0.9252	Medium	4.23	4.38	1.844	18.435			0.9166	Medium	4.25	4.31	2.096	20.958			0.9194	Medium									4.27	4.33
Bound	NUB1	401	412	DGNVDHAATHIT	4.24	3	10	4.25	4.26	1.741	17.408			0.8377	Medium	4.24	4.26	1.697	16.970			0.8479	Medium	4.26	4.40	1.843	18.425			0.8273	Medium	4.24	4.27	2.208	22.082			0.8461	Medium									4.26	4.32
Bound	NUB1	401	414	DGNVDHAATHITNR	4.04	3	12	4.03	4.13	1.948	16.233			0.8830	High	4.06	4.12	1.947	16.225			0.9246	High	4.07	4.16	2.180	18.168			0.9174	High	4.02	4.13	2.619	21.828			0.8703	High									4.07	4.15
Bound	NUB1	401	414	DGNVDHAATHITNR	4.04	4	12	4.03	4.09	1.848	15.404			0.8477	Medium	4.03	4.11	1.927	16.060			0.8151	Medium	4.08	4.11	2.133	17.775			0.9242	Medium	4.04	4.09	2.589	21.574			0.8414	Medium									4.01	4.17
Bound	NUB1	401	415	DGNVDHAATHITNRR	3.83	3	13	3.82	3.86	2.031	15.620			0.8886	Medium	3.82	3.83	1.809	13.912			0.8405	Medium	3.83	3.95	1.891	14.549			0.8062	Medium	3.80	3.94	2.435	18.732			0.8413	Medium									3.83	3.87
Bound	NUB1	401	415	DGNVDHAATHITNRR	3.83	4	13	3.83	3.87	2.067	15.898			0.8252	Medium	3.79	3.85	2.047	15.748			0.9110	Medium	3.86	3.86	2.186	16.817			0.8268	Medium	3.81	3.86	2.628	20.213			0.8311	Medium									3.83	3.85
Bound	NUB1	401	416	DGNVDHAATHITNRRE	3.92	3	14	3.82	4.13	1.785	12.750			0.8200	Medium	3.82	4.10	1.802	12.868			0.9094	Medium	3.95	4.03	2.018	14.414			0.8442	Medium	3.89	4.06	2.340	16.712			0.8387	Medium									3.92	4.05
Bound	NUB1	401	416	DGNVDHAATHITNRRE	3.92	4	14	3.92	3.98	1.925	13.753			0.9187	Medium	3.91	3.96	1.973	14.094			0.9218	Medium	3.91	4.07	2.133	15.239			0.8840	Medium	3.87	4.10	2.522	18.011			0.7588	Medium									3.89	4.09
Bound	NUB1	401	417	DGNVDHAATHITNRREE	3.99	3	15	4.00	4.07	2.039	13.593			0.9181	High	3.98	4.12	1.978	13.187			0.9533	High	4.01	4.11	2.294	15.294			0.9436	High	3.99	4.13	2.567	17.111			0.8618	High									4.00	4.11
Bound	NUB1	401	417	DGNVDHAATHITNRREE	3.99	4	15	3.98	4.11	1.956	13.037			0.9204	High	3.98	4.08	2.023	13.489			0.9335	High	4.03	4.13	2.219	14.793			0.9120	High	3.99	4.09	2.616	17.439			0.9040	High									3.97	4.14
Bound	NUB1	401	417	DGNVDHAATHITNRREE	3.99	5	15	4.01	4.04	1.945	12.969			0.8484	Medium	3.96	4.17	1.814	12.093			0.8476	Medium	4.04	4.09	1.975	13.167			0.8455	Medium	4.01	4.04	2.396	15.974			0.8986	Medium									4.02	4.09
Bound	NUB1	401	418	DGNVDHAATHITNRREEL	5.42	3	16	5.42	5.48	1.975	12.346			0.9127	Medium	5.46	5.54	1.759	10.993			0.8995	Medium	5.53	5.66	1.932	12.073			0.8421	Medium	5.43	5.54	2.368	14.798			0.9083	Medium									5.51	5.68
Bound	NUB1	401	418	DGNVDHAATHITNRREEL	5.42	4	16	5.47	5.56	1.793	11.206			0.9298	High	5.47	5.53	1.744	10.898			0.9264	High	5.56	5.61	2.019	12.618			0.8856	Medium	5.44	5.55	2.244	14.025			0.9217	High									5.52	5.64
Bound	NUB1	401	418	DGNVDHAATHITNRREEL	5.42	5	16	5.49	5.51	1.671	10.446			0.8433	Medium	5.43	5.54	1.931	12.069			0.7771	Medium									5.41	5.61	2.149	13.434			0.8174	Medium									5.51	5.62
Bound	NUB1	404	417	VDHAATHITNRREE	2.78	3	12	2.70	3.06	0.632	5.266			0.9316	Medium	2.63	3.13	0.676	5.631			0.9408	Medium	2.73	2.88	0.830	6.913			0.9448	Medium	2.67	3.09	1.083	9.023			0.9094	Medium									2.69	2.98
Bound	NUB1	404	417	VDHAATHITNRREE	2.78	4	12	2.67	2.91	0.629	5.246			0.9352	Medium	2.69	2.82	0.665	5.538			0.9334	High	2.74	2.85	0.792	6.598			0.9318	High	2.67	3.02	1.052	8.770			0.9005	Medium	2.79	2.84	0.714	5.951			0.7892	Medium	2.70	2.78
Bound	NUB1	404	418	VDHAATHITNRREEL	4.42	3	13	4.45	4.50	0.484	3.723			0.9193	Medium	4.38	4.60	0.495	3.804			0.9325	Medium	4.48	4.54	0.780	6.000			0.8807	Medium	4.44	4.49	0.871	6.699			0.9179	Medium									4.47	4.55
Bound	NUB1	404	418	VDHAATHITNRREEL	4.42	4	13	4.49	4.59	0.556	4.277			0.8897	Medium	4.43	4.60	0.465	3.580			0.9259	Medium	4.46	4.60	0.543	4.175			0.8893	Medium	4.48	4.50	0.835	6.425			0.8813	Medium									4.48	4.50
Bound	NUB1	404	418	VDHAATHITNRREEL	4.42	5	13	4.45	4.49	0.305	2.343			0.8013	Medium	4.46	4.49	0.165	1.268			0.8983	Medium	4.49	4.51	0.441	3.394			0.8329	Medium	4.42	4.55	0.594	4.571			0.8742	Medium									4.46	4.58
Bound	NUB1	407	418	AATHITNRREEL	4.21	2	10	4.23	4.28	0.836	8.356			0.7688	Medium	4.22	4.25	0.659	6.593			0.8975	High									4.21	4.37	0.796	7.957			0.6691	Medium									4.23	4.31
Bound	NUB1	407	418	AATHITNRREEL	4.21	3	10	4.20	4.52	0.296	2.961			0.8194	Medium	4.20	4.24	0.378	3.776			0.9003	Medium	4.18	4.29	0.481	4.814			0.8182	Medium	4.19	4.50	0.597	5.971			0.8249	Medium	4.25	4.28	0.318	3.178			0.8309	Medium	4.23	4.30
Bound	NUB1	407	418	AATHITNRREEL	4.21	4	10	4.25	4.30	0.401	4.012			0.9129	High	4.22	4.32	0.439	4.389			0.9109	Medium	4.30	4.34	0.597	5.968			0.9168	Medium	4.24	4.33	0.685	6.847			0.8990	High	4.20	4.38	0.787	7.874			0.8070	Medium	4.27	4.35
Bound	NUB1	407	420	AATHITNRREELAQ	3.74	3	12	3.63	3.97	0.244	2.034			0.8879	Medium	3.73	3.83	0.251	2.089			0.8484	Medium	3.80	3.87	0.418	3.481			0.7371	Medium	3.74	3.92	0.677	5.638			0.9081	Medium									3.76	3.89
Bound	NUB1	408	418	ATHITNRREEL	4.24	3	9	4.26	4.30	0.359	3.984			0.8825	Medium	4.26	4.27	0.334	3.710			0.9051	Medium	4.28	4.37	0.609	6.764			0.8055	Medium	4.26	4.30	0.598	6.641			0.8333	Medium									4.29	4.32
Bound	NUB1	410	418	HITNRREEL	3.72	3	7	3.67	3.92	0.231	3.304			0.8750	Medium	3.70	3.75	0.202	2.881			0.8957	Medium	3.74	3.79	0.277	3.959			0.8330	Medium	3.63	3.90	0.342	4.881			0.8824	Medium	3.71	3.88	0.272	3.884			0.8610	Medium	3.63	3.81
Bound	NUB1	411	418	ITNRREEL	4.17	3	6	4.14	4.18	0.178	2.961			0.8324	Medium	4.08	4.28	0.219	3.646			0.8441	Medium	4.16	4.19	0.287	4.787			0.8283	Medium	4.14	4.17	0.360	5.997			0.8388	Medium									4.11	4.28
Bound	NUB1	413	422	NRREELAQIR	4.58	3	8	4.61	4.77	0.724	9.053			0.8218	Medium	4.56	4.72	0.614	7.676			0.7935	Medium	4.66	4.77	0.576	7.200			0.8832	Medium	4.62	4.76	0.711	8.893			0.8144	Medium									4.61	4.76
Bound	NUB1	417	422	ELAQIR	5.05	2	4	4.90	4.95	0.278	6.938			0.8447	Medium	4.83	4.98	0.290	7.244			0.7816	Medium	4.91	5.02	0.280	6.990			0.8504	Medium	4.89	4.92	0.664	16.598			0.8254	Medium									4.92	4.96
Bound	NUB1	418	437	LAQIRKEEKEKKRRRLENIR	3.64	5	18	3.67	3.88	4.203	23.350			0.8435	Medium	3.60	4.10	3.708	20.600			0.8783	Medium	3.81	3.84	4.127	22.927			0.7534	Medium	3.60	4.09	7.642	42.458			0.8695	Medium									3.91	4.19
Bound	NUB1	419	437	AQIRKEEKEKKRRRLENIR	3.02	5	17	2.93	3.43	4.257	25.041			0.9081	High	2.94	3.43	3.775	22.205			0.9114	High	3.08	3.34	4.104	24.139			0.8973	Medium	2.94	3.44	7.534	44.315			0.9045	High									2.94	3.43
Bound	NUB1	419	438	AQIRKEEKEKKRRRLENIRF	4.77	5	18	4.94	4.96	4.934	27.411			0.8067	Medium	4.94	4.97	4.645	25.804			0.7965	Medium	5.02	5.21	5.573	30.959			0.7015	Medium	5.00	5.11	7.258	40.324			0.7987	Medium									4.94	5.06
Bound	NUB1	436	453	IRFLKGMGYSTHAAQQIL	8.75	3	16	8.68	8.83	6.578	41.111			0.8767	Medium	8.92	9.09	5.930	37.066			0.8842	Medium	9.17	9.28	6.535	40.844			0.8429	Medium	8.89	9.27	9.928	62.048			0.8784	Medium									9.04	9.20
Bound	NUB1	436	453	IRFLKGMGYSTHAAQQIL	8.75	4	16	8.69	8.79	6.480	40.497			0.8469	Medium	8.92	9.04	5.963	37.269			0.8619	Medium	9.15	9.27	6.486	40.538			0.8486	Medium	8.91	9.30	10.675	66.719			0.7879	Medium									9.06	9.17
Bound	NUB1	438	443	FLKGMG	6.12	2	4	6.16	6.33	2.364	59.090			0.8043	Medium	6.12	6.32	2.158	53.951			0.8286	Medium	6.26	6.40	2.231	55.770			0.8306	Medium	6.18	6.24	2.904	72.608			0.8335	Medium									6.23	6.29
Bound	NUB1	438	444	FLKGMGY	7.55	2	5	7.71	7.85	2.918	58.366			0.8317	Medium	7.81	7.95	2.646	52.916			0.8093	Medium	7.99	8.06	2.806	56.125			0.8318	Medium	7.81	7.95	3.522	70.432			0.8331	Medium	7.66	7.76	3.346	66.929			0.8118	Medium	7.94	8.04
Bound	NUB1	438	447	FLKGMGYSTH	6.28	2	8	6.35	6.46	4.090	51.123			0.8143	Medium	6.32	6.49	3.717	46.469			0.8470	Medium	6.48	6.56	3.961	49.509			0.8646	Medium	6.40	6.43	4.744	59.302			0.8562	Medium									6.45	6.49
Bound	NUB1	438	447	FLKGMGYSTH	6.28	3	8	6.37	6.56	4.274	53.419			0.8441	Medium	6.37	6.53	3.880	48.494			0.8337	Medium	6.43	6.64	4.200	52.501			0.8431	Medium	6.32	6.47	5.074	63.430			0.8117	Medium									6.42	6.56
Bound	NUB1	438	451	FLKGMGYSTHAAQQ	6.09	3	12	6.21	6.32	6.044	50.366			0.8177	Medium	6.17	6.32	5.607	46.724			0.8162	Medium	6.29	6.40	5.845	48.709			0.8463	Medium	6.22	6.30	7.354	61.282			0.8237	Medium									6.20	6.37
Bound	NUB1	438	453	FLKGMGYSTHAAQQIL	8.52	2	14	8.55	8.71	6.151	43.935			0.9008	High	8.76	8.93	5.620	40.140			0.9148	High	8.97	9.20	6.217	44.404			0.9103	High	8.73	8.99	8.836	63.113			0.8569	High									8.89	9.03
Bound	NUB1	438	453	FLKGMGYSTHAAQQIL	8.52	3	14	8.54	8.74	6.215	44.395			0.7626	Medium	8.76	8.94	5.679	40.565			0.7685	Medium	8.96	9.09	6.382	45.583			0.7667	Medium	8.74	8.94	8.895	63.536			0.7797	Medium									8.92	9.07
Bound	NUB1	439	451	LKGMGYSTHAAQQ	4.63	2	11	4.64	4.75	6.521	59.286			0.7997	Medium	4.59	4.71	5.907	53.702			0.7968	Medium	4.57	4.89	6.537	59.424			0.5824	Medium	4.60	4.68	7.631	69.376			0.7624	Medium									4.68	4.74
Bound	NUB1	439	453	LKGMGYSTHAAQQIL	7.58	2	13	7.71	7.78	6.172	47.478			0.8496	Medium	7.82	7.98	5.679	43.686			0.8466	Medium	8.06	8.19	6.208	47.752			0.8080	Medium	7.81	7.97	8.121	62.472			0.8415	Medium	7.84	7.96	8.233	63.333			0.7476	Medium	8.00	8.16
Bound	NUB1	439	453	LKGMGYSTHAAQQIL	7.58	3	13	7.72	7.80	5.887	45.285			0.8807	High	7.87	8.07	5.098	39.216			0.8638	High	8.01	8.28	5.663	43.558			0.8879	High	7.81	8.08	7.902	60.783			0.8456	Medium									7.95	8.17
Bound	NUB1	440	452	KGMGYSTHAAQQI	4.61	3	11	4.66	4.73	6.136	55.780			0.8034	Medium	4.58	4.72	5.576	50.694			0.7890	Medium	4.68	4.77	6.275	57.044			0.7405	Medium	4.64	4.74	7.213	65.569			0.8095	Medium									4.68	4.78
Bound	NUB1	440	453	KGMGYSTHAAQQIL	7.10	2	12	7.10	7.45	5.638	46.984			0.6783	Medium	7.30	7.37	4.708	39.237			0.8065	Medium									7.33	7.38	7.460	62.164			0.6389	Medium									7.03	7.52
Bound	NUB1	440	453	KGMGYSTHAAQQIL	7.10	3	12	7.26	7.29	5.048	42.063			0.8432	Medium	7.31	7.33	4.787	39.888			0.8417	Medium									7.32	7.37	6.990	58.249			0.7837	Medium
Bound	NUB1	441	447	GMGYSTH	4.01	2	5	3.99	4.06	3.085	61.696			0.8425	Medium	3.99	4.06	2.754	55.082			0.8468	Medium	4.00	4.07	3.021	60.414			0.8275	Medium	4.00	4.06	3.123	62.470			0.8404	Medium	4.02	4.06	2.841	56.813			0.8070	Medium	3.96	4.16
Bound	NUB1	442	453	MGYSTHAAQQIL	7.81	2	10	7.95	8.04	4.683	46.829			0.7888	Medium	8.08	8.21	4.122	41.222			0.8303	Medium	8.25	8.39	4.602	46.022			0.7899	Medium	8.10	8.14	6.473	64.729			0.8335	Medium									8.26	8.28
Bound	NUB1	443	453	GYSTHAAQQIL	7.19	2	9	7.36	7.39	3.971	44.122			0.8838	Medium	7.36	7.39	4.202	46.685			0.9168	Medium	7.68	7.79	3.615	40.165			0.8994	High	7.37	7.42	5.640	62.665			0.8397	Medium									7.47	7.53
Bound	NUB1	444	453	YSTHAAQQIL	6.99	2	8	7.16	7.32	3.559	44.485			0.8653	Medium	7.13	7.32	3.237	40.468			0.9094	High	7.29	7.37	3.578	44.721			0.9257	High	7.16	7.22	5.047	63.084			0.8762	High									7.24	7.41
Bound	NUB1	445	453	STHAAQQIL	6.15	2	7	6.18	6.43	3.165	45.212			0.8245	Medium	6.13	6.42	2.863	40.898			0.8483	Medium	6.31	6.40	2.974	42.479			0.8803	Medium	6.21	6.26	4.373	62.467			0.8386	Medium									6.26	6.32
Bound	NUB1	452	459	ILLSNPQM	8.19	2	5	8.36	8.38	2.637	52.740			0.7604	Medium	8.49	8.52	2.382	47.632			0.7063	Medium	8.60	8.72	2.596	51.929			0.7259	Medium	8.45	8.55	2.860	57.207			0.7258	Medium									8.60	8.68
Bound	NUB1	454	460	LSNPQMW	9.37	2	4	9.33	9.45	2.979	74.470			0.8160	Medium	9.56	9.69	2.863	71.587			0.8592	High	9.77	9.84	2.898	72.453			0.8230	Medium	9.58	9.62	3.017	75.431			0.8285	Medium									9.74	9.78
Bound	NUB1	454	461	LSNPQMWW	12.26	2	5	12.31	12.42	3.703	74.067			0.8371	Medium	12.44	12.56	3.648	72.965			0.8211	Medium	12.60	12.70	3.697	73.944			0.8223	Medium	12.42	12.50	3.830	76.590			0.7913	Medium									12.64	12.68
Bound	NUB1	458	464	QMWWLND	12.16	2	5	12.26	12.29	3.402	68.032			0.8611	Medium	12.37	12.46	3.073	61.464			0.8522	High	12.49	12.57	3.196	63.912			0.8670	Medium	12.30	12.43	3.367	67.346			0.8486	Medium	12.27	12.37	2.810	56.193			0.7280	Medium	12.50	12.65
Bound	NUB1	458	470	QMWWLNDSNPETD	11.52	2	10	11.43	11.65	6.342	63.424			0.9165	High	11.66	11.86	5.996	59.964			0.8944	Medium	11.85	12.00	6.195	61.952			0.9238	High	11.65	11.82	6.543	65.428			0.8705	Medium									11.87	12.03
Bound	NUB1	458	472	QMWWLNDSNPETDNR	10.58	2	12	10.62	10.65	7.337	61.142			0.8275	Medium	10.76	11.14	7.020	58.497			0.9188	High	10.95	11.16	7.170	59.752			0.9180	High	10.80	11.02	7.667	63.889			0.9117	High									10.98	11.17
Bound	NUB1	460	467	WWLNDSNP	11.20	2	5	11.08	11.17	3.078	61.554			0.8774	Medium	11.33	11.49	2.858	57.155			0.9086	Medium	11.56	11.61	2.848	56.956			0.9102	Medium	11.30	11.50	3.142	62.838			0.8230	Medium
Bound	NUB1	460	470	WWLNDSNPETD	11.01	2	8	10.93	10.99	4.790	59.879			0.9434	Medium	11.20	11.30	4.491	56.141			0.9018	High	11.36	11.48	4.572	57.153			0.9349	Medium	11.17	11.31	4.837	60.464			0.9240	Medium									11.38	11.50
Bound	NUB1	460	471	WWLNDSNPETDN	10.76	2	9	10.67	10.80	5.201	57.790			0.9277	Medium	10.91	11.14	4.701	52.237			0.9364	High	11.06	11.28	4.819	53.541			0.9068	Medium	10.94	11.00	5.154	57.264			0.9201	High									11.09	11.24
Bound	NUB1	460	472	WWLNDSNPETDNR	9.90	2	10	9.89	9.99	5.890	58.897			0.9447	High	10.09	10.47	5.484	54.840			0.8974	High	10.28	10.61	5.605	56.050			0.9556	High	10.13	10.28	6.037	60.366			0.9324	High									10.29	10.44
Bound	NUB1	460	472	WWLNDSNPETDNR	9.90	3	10	9.88	9.98	5.961	59.610			0.8747	Medium	10.15	10.21	5.636	56.362			0.9151	High	10.31	10.40	5.728	57.283			0.8986	High	10.08	10.38	6.125	61.249			0.8401	Medium									10.32	10.38
Bound	NUB1	460	479	WWLNDSNPETDNRQESPSQE	9.87	2	16	9.54	9.95	9.798	61.238			0.9589	High	9.74	10.25	9.149	57.183			0.9362	High	10.04	10.30	9.514	59.466			0.9473	High	9.99	10.00	10.008	62.548			0.8407	Medium									10.08	10.17
Bound	NUB1	460	479	WWLNDSNPETDNRQESPSQE	9.87	3	16	9.57	9.93	9.811	61.318			0.9519	High	9.86	10.20	9.246	57.786			0.9295	High	10.08	10.33	9.466	59.165			0.9348	High	9.89	10.19	10.102	63.139			0.9528	High									10.08	10.17
Bound	NUB1	460	483	WWLNDSNPETDNRQESPSQENIDR	9.26	3	20	9.14	9.39	10.732	53.661			0.9501	High	9.40	9.64	9.999	49.997			0.9378	High	9.62	9.80	10.490	52.452			0.9002	High	9.58	9.71	12.115	60.577			0.9063	High									9.59	9.74
Bound	NUB1	460	484	WWLNDSNPETDNRQESPSQENIDRL	10.40	3	21	10.07	10.27	10.636	50.648			0.9624	High	10.42	10.58	9.799	46.663			0.9249	High	10.61	10.77	10.337	49.221			0.9560	High	10.44	10.63	12.565	59.831			0.9437	High									10.62	10.80
Bound	NUB1	460	484	WWLNDSNPETDNRQESPSQENIDRL	10.40	4	21	10.12	10.31	10.647	50.701			0.9227	High	10.36	10.60	9.761	46.481			0.9273	High	10.62	10.78	10.436	49.697			0.9211	High	10.46	10.65	12.561	59.813			0.9325	High									10.59	10.75
Bound	NUB1	461	472	WLNDSNPETDNR	6.47	2	9	6.69	6.81	5.232	58.137			0.9341	Medium	6.69	6.79	4.733	52.584			0.9303	Medium	6.77	6.97	4.845	53.833			0.9370	Medium	6.67	6.82	5.285	58.722			0.9362	Medium									6.71	6.93
Bound	NUB1	461	479	WLNDSNPETDNRQESPSQE	6.65	2	15	6.75	6.84	9.713	64.750			0.8545	Medium	6.61	7.02	9.073	60.489			0.8964	Medium	6.87	6.94	9.338	62.253			0.7518	Medium	6.78	6.85	9.818	65.452			0.8551	Medium
Bound	NUB1	461	479	WLNDSNPETDNRQESPSQE	6.65	3	15	6.70	6.95	9.478	63.185			0.8445	Medium	6.75	6.88	8.947	59.644			0.9130	Medium	6.89	6.98	9.051	60.338			0.8930	Medium	6.77	6.92	9.745	64.966			0.8405	Medium
Bound	NUB1	461	483	WLNDSNPETDNRQESPSQENIDR	6.73	3	19	6.79	6.89	10.463	55.068			0.9191	High	6.76	6.97	9.710	51.107			0.9226	High	6.90	7.01	10.345	54.448			0.8509	High	6.76	6.98	11.774	61.966			0.9086	High									6.87	7.03
Bound	NUB1	461	484	WLNDSNPETDNRQESPSQENIDRL	8.22	3	20	8.27	8.43	9.835	49.176			0.9436	High	8.48	8.64	8.980	44.899			0.9370	High	8.67	8.84	9.582	47.910			0.9425	High	8.46	8.68	11.652	58.258			0.9457	High									8.59	8.77
Bound	NUB1	461	484	WLNDSNPETDNRQESPSQENIDRL	8.22	4	20
Bound	NUB1	463	483	NDSNPETDNRQESPSQENIDR	4.48	3	17	4.44	4.63	10.236	60.214			0.8562	Medium	4.40	4.65	9.406	55.327			0.9016	High	4.51	4.64	9.897	58.218			0.8814	High	4.45	4.61	10.993	64.667			0.8990	Medium	4.47	4.57	10.358	60.932			0.7455	Medium	4.46	4.57
Bound	NUB1	463	484	NDSNPETDNRQESPSQENIDRL	6.69	3	18	6.79	6.93	9.946	55.257			0.8964	Medium	6.74	6.86	9.226	51.258			0.8738	Medium	6.93	7.10	9.552	53.066			0.8963	Medium	6.79	6.99	11.268	62.601			0.9063	Medium									6.74	6.92
Bound	NUB1	464	476	DSNPETDNRQESP	3.68	2	9	3.65	3.75	6.436	71.509			0.8489	Medium	3.59	3.80	6.096	67.734			0.8884	High	3.63	3.70	6.062	67.354			0.8668	Medium	3.65	3.74	6.352	70.574			0.8803	High									3.60	3.73
Bound	NUB1	464	483	DSNPETDNRQESPSQENIDR	4.46	3	16	4.34	4.66	9.901	61.884			0.9252	High	4.43	4.62	9.245	57.783			0.9057	High	4.50	4.67	9.533	59.582			0.9352	High	4.35	4.64	10.841	67.755			0.9149	High	4.28	4.77	10.067	62.916			0.7917	Medium	4.51	4.67
Bound	NUB1	464	484	DSNPETDNRQESPSQENIDRL	6.73	3	17	6.89	7.12	9.437	55.511			0.9614	High	6.80	7.23	8.851	52.063			0.9537	High	6.94	7.24	9.101	53.537			0.9552	High	6.84	7.21	11.003	64.724			0.9433	High									7.03	7.10
Bound	NUB1	465	483	SNPETDNRQESPSQENIDR	4.27	3	15	4.22	4.39	9.493	63.287			0.9018	Medium	4.18	4.50	8.628	57.518			0.8950	Medium	4.33	4.35	9.438	62.918			0.8702	Medium	4.25	4.37	10.670	71.131			0.8405	Medium	4.19	4.42	9.531	63.537			0.7690	Medium	4.30	4.39
Bound	NUB1	465	484	SNPETDNRQESPSQENIDRL	6.61	3	16	6.70	6.80	9.134	57.085			0.9175	High	6.68	6.76	8.743	54.644			0.9181	High	6.82	7.07	8.807	55.044			0.8905	High	6.74	6.86	10.634	66.460			0.8872	High									6.79	6.91
Bound	NUB1	471	483	NRQESPSQENIDR	3.63	3	10	3.62	3.67	6.126	61.265			0.9195	Medium	3.61	3.64	5.623	56.234			0.9199	Medium	3.54	3.78	5.799	57.993			0.9301	Medium	3.52	3.84	6.968	69.681			0.8237	Medium									3.61	3.68
Bound	NUB1	471	484	NRQESPSQENIDRL	6.31	2	11	6.40	6.50	5.638	51.255			0.7965	Medium	6.34	6.50	5.308	48.254			0.8845	Medium	6.51	6.61	5.317	48.337			0.7667	Medium	6.39	6.60	7.295	66.321			0.8770	Medium									6.49	6.59
Bound	NUB1	471	484	NRQESPSQENIDRL	6.31	3	11	6.42	6.50	5.477	49.792			0.9397	Medium	6.40	6.52	5.111	46.462			0.9519	Medium	6.52	6.59	5.439	49.447			0.9331	Medium	6.28	6.63	6.994	63.581			0.9246	Medium									6.36	6.63
Bound	NUB1	472	483	RQESPSQENIDR	3.59	3	9	3.53	3.61	5.419	60.208			0.8954	Medium	3.52	3.60	4.966	55.183			0.9156	Medium	3.51	3.74	5.138	57.085			0.8434	Medium	3.63	3.66	5.687	63.190			0.7850	Medium									3.52	3.71
Bound	NUB1	473	482	QESPSQENID	4.58	2	7	4.58	4.66	4.217	60.247			0.7373	Medium	4.48	4.75	3.885	55.499			0.7351	Medium	4.65	4.67	4.045	57.783			0.7348	Medium	4.57	4.65	4.628	66.119			0.7642	Medium									4.62	4.69
Bound	NUB1	473	483	QESPSQENIDR	3.98	2	8	3.96	4.27	4.609	57.615			0.9443	High	3.96	4.24	4.312	53.896			0.9374	High	4.00	4.20	4.523	56.536			0.9369	High	3.92	4.29	5.581	69.757			0.9314	High	4.02	4.08	5.052	63.150			0.8209	Medium	3.93	4.26
Bound	NUB1	473	484	QESPSQENIDRL	6.94	2	9	7.08	7.23	4.458	49.533			0.9501	High	7.05	7.24	4.247	47.193			0.9041	High	7.20	7.45	4.409	48.993			0.9446	High	7.10	7.25	5.784	64.272			0.9228	High									7.17	7.28
Bound	NUB1	473	486	QESPSQENIDRLVY	8.69	2	11	8.68	8.84	4.591	41.736			0.9417	High	8.81	9.12	4.268	38.804			0.9216	High	9.01	9.31	4.373	39.756			0.9118	High	8.92	9.05	6.274	57.037			0.9442	Medium									9.02	9.20
Bound	NUB1	473	486	QESPSQENIDRLVY	8.69	3	11	8.73	8.83	4.220	38.360			0.9135	Medium	8.94	9.00	3.984	36.217			0.9293	Medium	9.14	9.23	4.203	38.208			0.9241	Medium	8.92	8.94	6.043	54.933			0.7692	Medium
Bound	NUB1	474	483	ESPSQENIDR	3.88	2	7	3.89	4.03	3.754	53.630			0.9415	High	3.83	4.13	3.488	49.833			0.9416	High	3.88	4.02	3.681	52.580			0.9401	High	3.86	4.08	4.685	66.933			0.9364	High	3.86	4.07	4.520	64.575			0.8361	Medium	3.85	4.05
Bound	NUB1	477	484	SQENIDRL	6.43	2	6	6.45	6.50	2.018	33.641			0.8203	Medium	6.45	6.46	1.721	28.690			0.8462	Medium	6.55	6.59	1.884	31.397			0.8585	Medium	6.45	6.52	3.243	54.051			0.8473	Medium									6.52	6.57
Bound	NUB1	480	484	NIDRL	5.78	2	3	5.80	5.88	0.549	18.293			0.8463	Medium	5.78	5.85	0.502	16.717			0.8440	Medium	5.86	5.93	0.537	17.900			0.8180	Medium	5.79	5.88	1.414	47.144			0.8209	Medium	5.78	5.86	1.283	42.751			0.8306	Medium	5.86	5.89
Bound	NUB1	481	486	IDRLVY	7.27	2	4	7.42	7.44	0.456	11.408			0.8131	Medium	7.46	7.54	0.367	9.181			0.8439	Medium	7.50	7.70	0.462	11.546			0.8151	Medium	7.42	7.59	1.494	37.345			0.8612	Medium									7.51	7.64
Bound	NUB1	483	488	RLVYMG	6.86	2	4	6.95	7.08	0.834	20.844			0.7703	Medium	6.96	7.01	0.444	11.090			0.8031	Medium	7.09	7.17	0.483	12.087			0.8434	Medium	6.96	7.04	1.762	44.051			0.8176	Medium									7.05	7.12
Bound	NUB1	490	507	DALVAEAALRVFRGNVQL	11.92	3	16	12.02	12.15	4.928	30.799			0.8846	Medium	12.02	12.26	4.247	26.542			0.8425	Medium	12.24	12.40	4.803	30.021			0.7977	Medium	12.06	12.16	8.343	52.142			0.8105	Medium									12.17	12.47
Bound	NUB1	496	501	AALRVF	7.90	2	4	8.05	8.12	0.205	5.121			0.8820	Medium	8.13	8.21	0.152	3.810			0.8377	Medium	8.31	8.40	0.244	6.109			0.8182	Medium	8.11	8.21	1.028	25.708			0.8253	Medium									8.26	8.35
Bound	NUB1	496	507	AALRVFRGNVQL	8.19	3	10	8.30	8.39	3.883	38.827			0.9103	Medium	8.48	8.52	3.450	34.503			0.9105	Medium	8.68	8.76	3.803	38.033			0.8736	Medium	8.46	8.54	5.699	56.986			0.8315	Medium									8.61	8.73
Bound	NUB1	497	501	ALRVF	7.69	2	3	7.85	7.90	0.201	6.709			0.8582	High	7.92	8.00	0.156	5.187			0.8684	High	8.05	8.20	0.215	7.183			0.8641	High	7.90	8.07	0.912	30.406			0.8487	Medium	7.66	7.97	0.965	32.163			0.8427	Medium	8.03	8.12
Bound	NUB1	497	507	ALRVFRGNVQL	7.99	3	9	8.10	8.30	3.808	42.314			0.8902	Medium	8.33	8.38	3.366	37.405			0.8428	Medium	8.47	8.62	3.616	40.178			0.8780	Medium	8.34	8.39	5.785	64.278			0.7921	Medium									8.45	8.53
Bound	NUB1	498	507	LRVFRGNVQL	7.90	2	8	8.08	8.16	3.697	46.215			0.8884	High	8.23	8.36	3.165	39.567			0.8455	Medium	8.43	8.57	3.226	40.322			0.8475	Medium	8.22	8.36	5.090	63.625			0.8552	Medium									8.41	8.44
Bound	NUB1	498	507	LRVFRGNVQL	7.90	3	8	8.10	8.27	3.742	46.778			0.9130	High	8.25	8.38	3.333	41.662			0.8736	High	8.44	8.57	3.540	44.256			0.9175	High	8.23	8.37	5.280	66.004			0.8431	Medium									8.40	8.51
Bound	NUB1	499	506	RVFRGNVQ	3.67	2	6	3.69	3.73	3.329	55.480			0.8922	High	3.63	3.74	3.034	50.574			0.8916	Medium	3.68	3.79	3.171	52.842			0.8940	High	3.68	3.78	4.291	71.520			0.8788	Medium									3.66	3.75
Bound	NUB1	499	506	RVFRGNVQ	3.67	3	6	3.65	3.71	3.504	58.404			0.8305	Medium	3.63	3.66	3.102	51.706			0.8483	Medium	3.68	3.76	3.333	55.549			0.8476	Medium	3.66	3.74	4.515	75.250			0.8183	Medium									3.59	3.76
Bound	NUB1	499	507	RVFRGNVQL	6.54	2	7	6.73	6.80	3.545	50.650			0.9189	Medium	6.69	6.81	3.186	45.515			0.9272	Medium	6.79	7.03	3.444	49.202			0.9041	Medium																	6.77	6.85
Bound	NUB1	499	507	RVFRGNVQL	6.54	3	7	6.69	6.84	3.489	49.837			0.8807	Medium	6.70	6.79	3.101	44.304			0.9000	Medium	6.85	6.92	3.303	47.190			0.9013	Medium	6.70	6.87	4.827	68.963			0.8222	Medium									6.79	6.87
Bound	NUB1	500	506	VFRGNVQ	3.95	2	5	3.95	4.03	3.241	64.823			0.8629	High	3.93	4.06	2.972	59.448			0.8039	Medium	3.94	4.12	3.087	61.737			0.8528	High	3.94	4.05	3.931	78.615			0.8515	High									3.97	4.04
Bound	NUB1	500	507	VFRGNVQL	7.21	2	6	7.33	7.50	3.431	57.179			0.8407	Medium	7.36	7.67	3.114	51.900			0.9043	Medium	7.51	7.71	3.246	54.104			0.9121	Medium	7.36	7.67	4.494	74.906			0.8477	Medium									7.55	7.57
Bound	NUB1	507	512	LAAQTL	6.04	2	4	6.04	6.15	2.283	57.067			0.8357	Medium	5.96	6.27	2.044	51.104			0.7788	Medium	6.13	6.19	2.096	52.389			0.8438	Medium	6.01	6.14	3.209	80.225			0.8159	Medium	6.05	6.09	3.111	77.782			0.7704	Medium	6.06	6.24
Bound	NUB1	507	515	LAAQTLAHN	4.31	2	7	4.30	4.38	3.216	45.941			0.7832	Medium	4.28	4.37	2.857	40.815			0.7871	Medium	4.31	4.42	3.021	43.160			0.8279	Medium	4.28	4.38	4.669	66.704			0.7911	Medium									4.26	4.39
Bound	NUB1	507	523	LAAQTLAHNGGSLPPEL	8.09	3	13	8.19	8.37	7.230	55.614			0.7375	Medium	8.34	8.50	6.640	51.080			0.9025	Medium	8.53	8.70	6.909	53.145			0.9292	Medium	8.32	8.48	8.961	68.930			0.8629	Medium
Bound	NUB1	507	529	LAAQTLAHNGGSLPPELPLSPED	8.90	3	17	8.79	8.90	9.481	55.771			0.9547	High	8.97	9.08	8.974	52.788			0.9402	High	9.18	9.32	9.257	54.456			0.9534	High	8.93	9.10	11.036	64.920			0.9493	High									9.08	9.29
Bound	NUB1	508	523	AAQTLAHNGGSLPPEL	7.58	2	12	7.74	7.88	6.491	54.088			0.9219	Medium	7.83	8.12	5.827	48.555			0.9288	Medium	8.02	8.16	6.193	51.608			0.9273	Medium	7.81	8.09	7.593	63.272			0.9351	Medium									8.00	8.15
Bound	NUB1	508	529	AAQTLAHNGGSLPPELPLSPED	8.48	2	16	8.30	8.80	8.716	54.475			0.9391	High	8.43	8.93	8.035	50.221			0.9270	High	8.82	9.03	8.418	52.615			0.9193	High	8.49	8.95	9.876	61.724			0.9378	High									8.80	9.03
Bound	NUB1	508	529	AAQTLAHNGGSLPPELPLSPED	8.48	3	16	8.38	8.64	8.667	54.171			0.9280	High	8.38	8.87	8.132	50.826			0.9126	High	8.69	9.12	8.340	52.122			0.9354	High	8.47	8.97	9.751	60.941			0.9377	High									8.79	9.01
Bound	NUB1	508	552	AAQTLAHNGGSLPPELPLSPEDSLSPPATSPSDSAGTSSASTDED	9.12	4	36	8.81	9.30	19.727	54.796			0.9600	High	8.71	9.22	19.047	52.908			0.9473	High	9.27	9.29	19.416	53.933			0.7269	Medium	8.81	9.30	21.247	59.020			0.9627	High	8.80	9.24	21.994	61.096			0.7642	Medium	9.20	9.25
Bound	NUB1	510	523	QTLAHNGGSLPPEL	7.56	2	10	7.63	7.86	5.911	59.107			0.8143	Medium	7.73	8.00	5.057	50.568			0.8170	Medium	7.93	8.05	4.815	48.154			0.8460	Medium	7.74	7.75	5.796	57.956			0.7522	Medium									7.91	7.99
Bound	NUB1	511	521	TLAHNGGSLPP	4.39	2	7	4.41	4.55	3.796	54.229			0.6593	Medium	4.39	4.51	3.587	51.238			0.6564	Medium	4.49	4.55	3.247	46.385			0.7459	Medium	4.41	4.56	3.926	56.081			0.6521	Medium									4.46	4.54
Bound	NUB1	511	522	TLAHNGGSLPPE	4.81	2	8	4.83	5.05	3.230	40.370			0.9288	Medium	4.79	4.93	2.895	36.190			0.9065	Medium	4.87	4.93	3.129	39.118			0.9388	Medium	4.80	4.91	3.688	46.101			0.9421	Medium	4.81	4.89	3.030	37.877			0.8176	Medium	4.86	4.96
Bound	NUB1	511	523	TLAHNGGSLPPEL	7.44	2	9	7.58	7.69	4.605	51.167			0.9360	High	7.68	7.92	4.250	47.219			0.9247	High	7.82	7.99	4.362	48.472			0.9220	High	7.68	7.89	4.922	54.689			0.9377	High	7.55	7.59	4.432	49.240			0.7990	Medium	7.81	7.94
Bound	NUB1	511	524	TLAHNGGSLPPELP	7.61	2	9	7.80	7.85	4.474	49.709			0.9474	Medium	7.90	8.02	4.144	46.041			0.9288	High	8.07	8.26	4.305	47.831			0.9329	High	7.88	8.01	4.812	53.471			0.9276	High	7.70	8.03	4.380	48.662			0.8629	Medium	8.02	8.32
Bound	NUB1	511	527	TLAHNGGSLPPELPLSP	8.90	2	11	8.84	8.86	6.137	55.792			0.8271	Medium	8.90	8.94	6.146	55.875			0.9085	Medium	9.08	9.21	6.193	56.298			0.8846	Medium	8.92	8.94	6.788	61.710			0.8395	Medium	8.82	8.87	6.884	62.577			0.7666	Medium
Bound	NUB1	511	529	TLAHNGGSLPPELPLSPED	8.22	2	13	8.42	8.66	6.826	52.507			0.9449	High	8.61	8.88	6.384	49.109			0.9435	High	8.88	9.07	6.496	49.966			0.9575	High	8.73	8.88	7.151	55.008			0.9315	High	8.51	8.74	6.298	48.448			0.7045	Medium	8.75	9.06
Bound	NUB1	511	529	TLAHNGGSLPPELPLSPED	8.22	3	13
Bound	NUB1	511	552	TLAHNGGSLPPELPLSPEDSLSPPATSPSDSAGTSSASTDED	9.08	4	33	8.87	9.37	17.728	53.722			0.9619	High	8.79	9.29	17.107	51.840			0.9538	High	8.97	9.47	17.608	53.356			0.9533	High	8.87	9.36	18.548	56.207			0.9573	High	9.02	9.20	17.378	52.661			0.8320	Medium	9.26	9.51
Bound	NUB1	513	521	AHNGGSLPP	3.09	2	5	3.01	3.15	2.681	53.626			0.8170	Medium	3.00	3.08	2.523	50.452			0.8381	Medium	3.01	3.10	2.575	51.508			0.8486	Medium	3.02	3.10	2.737	54.733			0.8567	Medium	3.03	3.08	2.444	48.872			0.7104	Medium	2.98	3.09
Bound	NUB1	513	522	AHNGGSLPPE	3.86	2	6	3.77	4.07	3.319	55.316			0.8880	Medium	3.77	4.16	3.090	51.507			0.8233	Medium	3.81	3.85	3.168	52.805			0.9004	Medium	3.77	4.04	3.351	55.848			0.8987	Medium	3.80	4.01	3.003	50.058			0.7986	Medium	3.78	4.01
Bound	NUB1	513	523	AHNGGSLPPEL	7.07	2	7	7.15	7.33	3.925	56.076			0.8136	Medium	7.15	7.35	3.624	51.768			0.7877	Medium	7.34	7.46	3.768	53.831			0.8657	Medium	7.20	7.36	3.875	55.359			0.7833	Medium									7.33	7.43
Bound	NUB1	513	529	AHNGGSLPPELPLSPED	7.96	2	11	8.30	8.40	6.258	56.890			0.9445	High	8.46	8.70	5.839	53.083			0.9445	High	8.64	8.88	5.922	53.832			0.9523	High	8.44	8.72	6.371	57.917			0.9444	High									8.60	8.75
Bound	NUB1	516	523	GGSLPPEL	8.10	2	4	8.05	8.08	2.974	74.355			0.7597	Medium	8.12	8.29	2.647	66.163			0.8127	Medium									8.09	8.24	3.004	75.091			0.8368	Medium									8.27	8.32
Bound	NUB1	524	552	PLSPEDSLSPPATSPSDSAGTSSASTDED	7.35	2	23	7.27	7.44	14.041	61.049			0.9295	High	7.33	7.57	13.213	57.450			0.9017	High	7.50	7.67	13.582	59.053			0.9269	High	7.38	7.53	14.370	62.479			0.9327	High									7.49	7.68
Bound	NUB1	524	552	PLSPEDSLSPPATSPSDSAGTSSASTDED	7.35	3	23	7.21	7.51	13.889	60.388			0.9561	High	7.18	7.63	13.009	56.561			0.9517	High	7.34	7.74	13.367	58.117			0.9467	High	7.20	7.60	14.203	61.750			0.9555	High									7.44	7.59
Bound	NUB1	525	552	LSPEDSLSPPATSPSDSAGTSSASTDED	7.13	3	22	6.98	7.37	13.143	59.743			0.9205	High	6.95	7.40	12.418	56.444			0.9297	High	7.12	7.48	12.837	58.350			0.9144	High	7.00	7.15	13.573	61.694			0.9192	High	6.85	7.17	13.044	59.289			0.8276	Medium	7.19	7.43
Bound	NUB1	530	552	SLSPPATSPSDSAGTSSASTDED	5.43	2	18	5.32	5.82	11.973	66.517			0.9603	High	5.38	5.56	11.087	61.597			0.9545	High	5.35	5.82	11.261	62.558			0.9642	High	5.43	5.54	12.084	67.136			0.9629	High	5.37	5.50	11.605	64.474			0.8107	Medium	5.49	5.63
Bound	NUB1	530	552	SLSPPATSPSDSAGTSSASTDED	5.43	3	18	5.44	5.55	11.821	65.675			0.9070	High	5.41	5.53	10.939	60.772			0.9066	High	5.53	5.60	11.171	62.062			0.8858	High	5.43	5.53	12.009	66.714			0.9337	High	5.40	5.55	11.591	64.393			0.7448	Medium
Bound	NUB1	530	553	SLSPPATSPSDSAGTSSASTDEDM	6.64	2	19	6.64	6.79	11.802	62.116			0.8919	High	6.62	6.77	10.887	57.301			0.8736	High	6.77	6.91	11.269	59.311			0.8582	High	6.66	6.83	11.757	61.881			0.8819	High
Bound	NUB1	552	562	DMETEAVNEIL	10.99	2	9	10.83	10.95	3.806	42.287			0.8069	Medium	11.17	11.32	3.836	42.623			0.7834	Medium	11.32	11.41	3.484	38.715			0.8211	Medium	11.04	11.19	4.771	53.011			0.8175	Medium									11.34	11.48
Bound	NUB1	553	560	METEAVNE	4.54	2	6	4.58	4.64	2.928	48.807			0.8301	Medium	4.55	4.61	2.750	45.829			0.8537	Medium	4.63	4.66	2.794	46.571			0.8493	Medium	4.54	4.70	3.606	60.106			0.8253	Medium	4.56	4.70	3.237	53.948			0.7721	Medium	4.59	4.65
Bound	NUB1	556	562	EAVNEIL	8.58	2	5	8.64	8.72	0.780	15.593			0.7988	Medium	8.80	8.88	0.716	14.316			0.8107	Medium	8.98	9.06	0.742	14.847			0.8038	Medium	8.78	8.88	1.498	29.959			0.8437	Medium									8.93	9.01
Bound	NUB1	557	562	AVNEIL	7.98	2	4	8.09	8.17	0.358	8.959			0.7949	Medium	8.21	8.23	0.415	10.381			0.8156	Medium	8.34	8.43	0.547	13.669			0.8132	Medium	8.22	8.25	0.968	24.208			0.8277	Medium									8.34	8.40
Bound	NUB1	559	571	NEILEDIPEHEED	8.11	2	10	8.25	8.33	1.440	14.398			0.8490	Medium	8.39	8.44	1.719	17.187			0.9139	High	8.57	8.68	1.832	18.323			0.9103	High	8.38	8.41	1.880	18.803			0.8346	Medium									8.54	8.67
Bound	NUB1	560	571	EILEDIPEHEED	7.84	2	9	7.72	7.78	1.434	15.934			0.8319	Medium	7.84	7.95	1.490	16.553			0.8498	Medium	8.07	8.07	2.009	22.317			0.8139	Medium	7.85	7.95	1.713	19.030			0.7871	Medium									7.99	8.04
Bound	NUB1	561	571	ILEDIPEHEED	6.60	2	8	6.73	6.91	1.726	21.574			0.9390	High	6.73	6.88	1.510	18.869			0.9091	High	6.85	6.98	1.726	21.578			0.9173	High	6.76	6.89	2.017	25.210			0.9342	High	6.63	6.81	1.481	18.517			0.8987	Medium	6.82	6.98
Bound	NUB1	561	573	ILEDIPEHEEDYL	9.44	2	10	9.58	9.64	1.798	17.975			0.9208	Medium	9.62	9.79	1.700	16.997			0.9360	High	9.83	9.96	1.935	19.347			0.9407	High	9.61	9.76	2.463	24.635			0.9402	High	9.54	9.71	1.409	14.087			0.8684	High	9.80	9.96
Bound	NUB1	561	577	ILEDIPEHEEDYLDSTL	10.60	2	14	10.46	10.62	4.032	28.800			0.9111	Medium	10.79	11.05	3.528	25.202			0.8453	Medium	10.97	11.05	4.134	29.530			0.8995	Medium	10.80	10.88	4.818	34.415			0.8489	Medium									10.98	11.20
Bound	NUB1	561	577	ILEDIPEHEEDYLDSTL	10.60	3	14
Bound	NUB1	563	568	EDIPEH	3.74	2	3	3.67	3.82	0.825	27.515			0.8333	Medium	3.68	3.72	0.787	26.227			0.8464	Medium	3.69	3.91	0.792	26.401			0.8264	Medium	3.66	3.79	0.902	30.064			0.8946	Medium									3.68	3.78
Bound	NUB1	563	569	EDIPEHE	4.14	2	4	3.79	3.86	1.344	33.592			0.9064	Medium	3.75	3.83	1.210	30.238			0.9069	Medium	3.79	3.85	1.252	31.294			0.8788	High	3.76	3.88	1.559	38.966			0.8818	Medium	3.79	3.87	1.153	28.829			0.8886	Medium	3.75	3.87
Bound	NUB1	563	570	EDIPEHEE	4.29	2	5	4.30	4.43	1.354	27.085			0.9097	High	4.28	4.39	1.247	24.949			0.8599	Medium	4.33	4.45	1.244	24.874			0.9214	High	4.28	4.41	1.609	32.187			0.8934	High	4.29	4.39	1.550	31.007			0.9103	High	4.27	4.49
Bound	NUB1	563	571	EDIPEHEED	4.30	2	6	4.30	4.39	1.635	27.248			0.9102	High	4.30	4.38	1.481	24.678			0.9186	High	4.35	4.43	1.592	26.532			0.9282	High	4.30	4.38	1.907	31.783			0.9413	High	4.35	4.38	1.512	25.198			0.9155	Medium	4.33	4.43
Bound	NUB1	563	573	EDIPEHEEDYL	8.03	2	8	8.20	8.26	1.793	22.407			0.9409	Medium	8.35	8.40	1.619	20.239			0.9390	High	8.53	8.59	1.738	21.731			0.9376	High	8.32	8.39	2.265	28.307			0.9446	High									8.49	8.56
Bound	NUB1	563	574	EDIPEHEEDYLD	7.45	2	9	7.61	7.64	1.732	19.241			0.8725	High	7.67	7.78	1.932	21.463			0.8939	High	7.82	7.96	2.292	25.468			0.7697	Medium	7.71	7.76	2.453	27.259			0.8441	Medium									7.82	7.91
Bound	NUB1	563	577	EDIPEHEEDYLDSTL	9.66	2	12	9.55	9.76	3.677	30.642			0.9515	High	9.81	9.91	3.519	29.329			0.9441	High	10.03	10.23	3.705	30.871			0.9390	High	9.81	9.92	4.517	37.640			0.9504	High									9.99	10.19
Bound	NUB1	563	579	EDIPEHEEDYLDSTLED	9.42	2	14	9.26	9.49	4.430	31.646			0.9091	Medium	9.55	9.76	4.072	29.087			0.9299	Medium	9.78	9.90	4.153	29.668			0.7923	Medium	9.55	9.71	5.537	39.551			0.8396	Medium									9.77	9.87
Bound	NUB1	564	570	DIPEHEE	3.77	2	4	3.79	3.86	1.342	33.552			0.9064	Medium	3.75	3.83	1.208	30.198			0.9069	Medium	3.79	3.85	1.250	31.253			0.8788	High	3.79	3.83	1.574	39.347			0.9074	Medium	3.98	4.02	1.146	28.662			0.7899	Medium	3.75	3.87
Bound	NUB1	564	571	DIPEHEED	3.83	2	5	3.85	3.99	1.624	32.490			0.9204	Medium	3.83	3.96	1.480	29.596			0.9266	Medium	3.83	3.99	1.586	31.727			0.9316	Medium	3.83	4.03	1.847	36.939			0.9307	Medium	3.86	3.91	1.427	28.532			0.8197	Medium	3.85	3.90
Bound	NUB1	564	577	DIPEHEEDYLDSTL	9.49	2	11	9.37	9.45	3.563	32.392			0.9056	High	9.64	9.87	3.181	28.916			0.8966	High	9.86	9.95	3.460	31.452			0.8437	Medium	9.64	9.75	4.095	37.228			0.8991	Medium									9.83	9.89
Bound	NUB1	571	579	DYLDSTLED	8.63	2	7	8.66	8.72	2.372	33.893			0.8451	Medium	8.83	8.91	2.016	28.803			0.8702	Medium	9.03	9.10	2.084	29.772			0.8360	Medium																	9.01	9.05
Bound	NUB1	580	585	EEIIIA	7.98	2	4	8.13	8.19	0.010	0.259			0.9269	Medium	8.18	8.33	-0.024	-0.604			0.9396	Medium	8.36	8.44	-0.011	-0.287			0.9344	Medium	8.21	8.26	-0.056	-1.412			0.9151	Medium									8.36	8.39
Bound	NUB1	580	587	EEIIIAEY	9.57	2	6	9.46	9.61	0.039	0.647			0.9373	Medium	9.77	9.88	0.044	0.732			0.8775	Medium	9.99	10.08	0.069	1.142			0.8483	Medium	9.79	9.88	0.041	0.679			0.9325	Medium									9.96	10.03
Bound	NUB1	581	587	EIIIAEY	9.31	2	5	9.30	9.30	0.089	1.785			0.8512	Medium	9.51	9.57	0.141	2.820			0.9144	Medium	9.70	9.72	0.071	1.414			0.8606	Medium	9.49	9.53	0.168	3.366			0.7679	Medium									9.64	9.70
Bound	NUB1	582	601	IIIAEYLSYVENRKSATKKN	9.63	4	18	9.41	9.49	4.608	25.602			0.9046	Medium	9.73	9.87	3.763	20.905			0.9067	Medium	9.99	10.19	4.589	25.492			0.9143	Medium	9.77	9.91	5.538	30.766			0.8453	Medium									9.94	10.07
Bound	NUB1	587	601	YLSYVENRKSATKKN	4.13	3	13	4.13	4.40	5.503	42.332			0.9397	High	4.11	4.37	4.998	38.449			0.9258	High	4.18	4.36	5.258	40.443			0.9042	High	4.13	4.38	6.092	46.860			0.9308	High									4.15	4.38
Bound	NUB1	587	601	YLSYVENRKSATKKN	4.13	4	13	4.17	4.30	5.521	42.469			0.8938	High	4.16	4.26	5.042	38.785			0.9149	Medium	4.18	4.37	5.362	41.249			0.9381	Medium	4.18	4.29	6.091	46.858			0.9179	High									4.18	4.32
Bound	NUB1	587	601	YLSYVENRKSATKKN	4.13	5	13	4.15	4.21	5.536	42.587			0.7458	Medium																	4.13	4.31	6.187	47.590			0.6960	Medium									4.14	4.47
Bound	NUB1	588	593	LSYVEN	5.61	2	4	5.64	5.66	0.728	18.201			0.8363	Medium	5.58	5.63	0.759	18.973			0.9119	Medium	5.68	5.71	0.684	17.106			0.8906	Medium	5.59	5.65	0.980	24.511			0.8950	Medium	5.58	5.63	1.241	31.027			0.8279	Medium	5.65	5.71
Bound	NUB1	588	601	LSYVENRKSATKKN	2.78	3	12
Bound	NUB1	588	601	LSYVENRKSATKKN	2.78	4	12	2.72	2.91	5.739	47.826			0.9190	Medium	2.69	2.87	5.295	44.122			0.8375	Medium	2.80	2.83	5.209	43.408			0.9038	Medium	2.69	2.89	6.495	54.126			0.9233	Medium									2.70	2.81
[truncated: 54 more columns]
