# Supplementary material for: NUB1 traps unfolded FAT10 for ubiquitin-independent degradation by the 26S proteasome
Source: Nat Struct Mol Biol. 2025 Apr 11;32(9):1752–65. doi: 10.1038/s41594-025-01527-3 (PMC12285911; doi:10.1038/s41594-025-01527-3)
Supplement: Supplementary file 6 — Raw data for all biochemical measurements. [file 41594_2025_1527_MOESM6_ESM.xlsx]

## Sheet: Figure 1D
	Substrate (nM)	Substrate/min/enzyme
	4.6875	0.101799	0.0868483	0.0975839
	9.375	0.182302	0.163063	0.149583
	18.75	0.348618	0.296067	0.326056
	37.5	0.540794	0.510917	0.567243
	75	0.714854	0.604865	0.65382
	150	0.897347	0.919445	0.829483
	300	1.10318	0.882757	1.27483
	600	1.0588	1.08147	1.18373
	Vmax	1.194	1.136	1.376
	Km	46.98	52.71	68.57

## Sheet: Figure 1E
		Replicates					Replicates
	Nub1 WT (nM)	1	2	3		Nub1 DeltaUBA1-3 (nM)	1	2	3
	0	148.25	148.46	148.06		0	146.61	146.61	145.98
	19.5312	151.56	151.41	152.78		19.5312	145.95	146.91	147.67
	39.0625	154.16	154.29	155.25		39.0625	145.6	145.18	146.66
	78.125	160.1	159.89	161.25		78.125	146.08	146.12	146.12
	156.25	168.89	169.17	169.85		156.25	146.671	146.88	147.88
	312.5	180.71	180.94	182.02		312.5	147.25	147.11	147.15
	625	186.95	187.53	187.73		625	147.2	147.34	146.33
	1250	189.88	190.53	190.94		1250	147.75	147.91	147.83
	2500	191.88	191.91	193.1		2500	148.31	147.65	147.44
	5000	196.91	195.75	196.27		5000	148.41	149.87	147.12
	10000	201.87	201.95	203.44		10000	150.54	152.45	153.86
	20000	206.12	206.19	207.31		20000	158.84	158.41	152.32
					mean	SEM
	kD	182.4	177.2	168.9	176.167	6.80906

## Sheet: Figure 1F
		Replicates
	Nub1 (uM)	1	2	3
	4	0.008028	0.006892	0.005873
	2	0.004652	0.004586			For 2 uM only 2 technical replicates
	1	0.002889	0.002533	0.002801
	0.5	0.001615	0.001653	0.001551
	0.25	0.0008241	0.0008762	0.0009692
	Linear regression				Mean	SD
	Slope	0.001872	0.001579	0.00124	0.00156367	0.000316279

## Sheet: Figure 1G
	None Preformed FAT10-Eos + Nub1 complex						Preformed FAT10-Eos + Nub1 complex							None Preformed FAT10-Eos + Nub1 complex						Preformed FAT10-Eos + Nub1 complex
	FAT10-Eos + hs26S			10 uM Nub1 + 26S + then add FAT10-Eos			FAT10-Eos+ NUb1 (10 uM)		100 nM FAT10-Eos + 10 uM Nub1 + 2 uM hs26S					FAT10-Eos			1 uM Nub1 + 26S + then add FAT10-Eos			FAT10-Eos+ NUb1 (1 uM)			100 nM FAT10-Eos + 1 uM Nub1 + 2 uM hs26S
Time (seconds)	1	2	3	1	2	3	1	2	1	2	3		Time (seconds)	1	2	3	1	2	3	1	2	3	1	2	3
0													0
2													2
4													4
6													6
8	115569	116870	116319	104986	107919	113889	113415	116723	84261	71204	77637		8
10	115599	117020	116321	104723	106949	113341	113282	116842	78736	65608	71137		10							122413	116188	115701	77024	80282	80426
12	115981	116865	115723	103862	105598	112683	112930	116824	73470	60206	65019		12	115058	116110	117512	112782	121381	107857	122301	116059	115972	70011	73299	73980
14	115615	116759	115603	102918	104292	111893	113361	116492	68189	55221	59361		14	115144	115876	117383	112544	122056	107605	122383	115749	115967	63732	66978	68030
16	115947	117080	115441	102080	103454	110714	113424	116696	63324	50680	54193		16	115186	116136	117248	112421	122513	110546	122548	115821	115650	57946	61162	62256
18	116130	116827	115640	101313	102532	110072	113216	116510	58643	46218	49276		18	115187	116064	117143	112439	122737	113505	122674	115675	115414	52947	55730	57352
20	115824	116546	115700	100584	101411	109121	112886	116503	54169	42570	45390		20	115292	115907	117286	112505	121850	114277	122809	115829	115340	48428	51320	53058
22	116135	116434	115629	99623	100655	107823	112579	116340	50077	39120	41848		22	115215	115381	116684	112048	121457	114080	122834	115746	115216	44507	47064	49383
24	115966	116429	115564	98396	98927	106981	112195	116332	46215	35936	38712		24	115268	115507	117196	112128	122030	113926	122883	115987	115419	41128	43724	46026
26	116229	116150	115514	97718	98073	105999	111590	116472	42900	33393	35996		26	115327	115496	116980	112032	122854	113973	122790	115830	115369	38529	40749	43068
28	116180	116296	115271	96347	96996	104592	111341	116095	39960	30977	33535		28	115342	115591	116984	111370	121865	113854	122806	115801	115423	36041	38092	40710
30	116213	116234	115932	95413	96040	103936	111004	116210	37090	28898	31330		30	115105	115864	116645	111451	120880	113671	123084	115834	115484	34056	35876	38473
32	115907	116052	115626	94286	95055	102628	110542	116146	34617	27146	29439		32	115216	115545	117058	111056	119736	112798	122699	116077	115343	31883	33947	36674
34	116027	115551	115621	93109	93896	101720	110163	116024	32241	25614	27723		34	115087	115663	116884	109957	119259	111862	122680	116124	115417	29990	32390	35077
36	115911	114845	115841	91698	92699	100453	110335	116083	30284	24067	26152		36	114707	115713	116712	109575	118321	110958	122622	116192	115038	28610	30802	33766
38	116241	115723	115853	90422	91972	99093	109831	116125	28458	22799	24618		38	114756	115637	116938	108722	117352	109798	122644	115820	115104	27485	29755	32633
40	116038	116104	115871	89474	91200	98117	109844	115921	26803	21605	23503		40	114635	115695	116912	108432	116620	109075	122608	115796	114324	26406	28700	31652
42	115622	116244	115762	88505	90028	96903	109773	115841	25362	20620	22277		42	114460	115611	116784	107931	116204	108249	122698	115526	114084	25584	27596	30611
44	115713	116737	115844	87138	89383	95743	109470	115767	23976	19702	21358		44	114017	115652	116611	107264	115401	107449	122437	116071	114318	24666	26992	29947
46	115675	116251	116003	86113	88193	94896	109290	115437	22695	18907	20406		46	113668	115493	116802	106649	114711	107317	122535	115971	114697	24065	26353	29373
48	115648	116366	116077	84889	87413	93594	109286	115543	21620	18204	19852		48	113655	115427	116588	106280	114463	106520	122610	115972	114941	23510	25641	28622
50	115586	116168	115705	83927	86691	92530	109310	115225	20606	17650	19059		50	113422	116108	116678	106039	114064	106112	122367	115835	114966	22926	25146	28257
52	115445	116310	115870	82893	85777	91295	109081	115306	19748	17140	18466		52	113643	115436	116648	105816	114154	106040	122508	115671	114708	22484	24697	27760
54	115286	116406	115700	81698	84685	90162	109035	115585	18805	16669	18072		54	113685	115719	116560	106226	113933	106162	122343	115818	115204	22095	24347	27301
56	115294	116423	115910	80842	83809	89192	108920	115246	18131	16051	17597		56	113619	115588	116480	106275	113496	105998	122558	115710	114767	21850	23934	27054
58	115262	116356	116040	79760	83076	88193	109141	115468	17485	15427	17121		58	113576	115501	116386	105894	113391	106225	122399	115489	114710	21441	23668	26603
60	115082	116372	115740	78640	82031	87038	109041	115350	16861	14997	16696		60	113646	115457	116636	105629	112839	105643	122262	115735	114808	21244	23428	26307
62	114986	116197	115671	77687	81028	86273	109139	115206	16373	14625	16458		62	114243	115356	116725	105182	113088	105595	121544	115796	114830	20936	23163	26154
64	114799	116365	115772	76862	80121	85039	109052	115331	15886	14284	16151		64	114158	115494	116521	104879	112965	105154	121232	115762	114997	20706	22990	25870
66	114691	116258	115978	75913	78973	84115	108940	115018	15394	14012	15846		66	114463	115175	116970	103821	112916	104835	121279	115720	114958	20551	22641	25790
68	114742	116105	115622	75139	78101	83163	109408	115185	15025	13682	15672		68	114529	115651	116520	103152	112791	104544	121441	115800	115022	20290	22367	25504
70	114597	116292	115632	74285	77183	82289	109354	115139	14726	13537	15448		70	114864	115435	116333	103084	112777	104598	122220	115711	114877	20103	22205	25344
72	114817	116298	115535	73335	76441	81290	109414	115285	14457	13221	15149		72	114654	115626	116675	102839	113162	104414	121853	115341	114955	19957	22116	25214
74	114542	116010	116034	72314	75839	80737	109130	115278	14099	13039	14960		74	114657	115325	116504	102870	112747	104213	121850	115618	115234	19837	21957	25017
76	114535	115946	115617	71379	74807	79598	109341	115561	13869	12852	14847		76	114896	115534	116640	102558	112675	104366	121284	115414	114896	19668	21792	24820
78	114727	116215	115814	70579	74110	78818	109398	115568	13648	12646	14665		78	114749	115302	116461	103127	112477	104473	121468	115616	114947	19585	21640	24769
80	114486	116055	115627	69656	73332	77954	109623	115335	13445	12458	14477		80	114586	115343	116442	103107	112359	104542	121531	115552	115156	19482	21433	24639
82	114563	116184	115591	68960	72034	76824	109671	115545	13189	12385	14340		82	114796	115251	116204	102971	112335	104569	121385	115549	115285	19421	21370	24496
84	114444	116174	115731	68009	71577	76295	109806	115562	13000	12284	14236		84	115032	115303	116195	102887	112170	104367	121687	115399	114933	19263	21359	24678
86	114499	115989	115440	67405	70703	75462	109903	115423	12751	12147	14052		86	115013	115232	116251	103006	112087	104044	121923	115392	115154	19144	21204	24558
88	114601	116144	115231	66531	70121	74527	109817	115541	12585	12081	14047		88	114890	115027	116232	103122	111703	104436	122142	115386	114903	19161	21256	24678
90	114395	115564	115217	65997	69168	73618	109952	115298	12398	11858	13903		90	114844	114882	116278	103138	112008	104243	122246	115338	114840	18905	21089	24557
92	114434	115419	115358	65071	68586	72975	109874	115524	12255	11816	13827		92	115039	114890	116317	102867	111539	103984	122339	115167	114776	18933	21129	24135
94	114427	115303	115464	64181	67723	72216	109953	115542	12100	11645	13758		94	115204	115048	116105	102678	111791	103493	122566	115347	115242	18951	21080	24051
96	114596	115540	115423	63430	66941	71462	110121	115414	12014	11648	13660		96	114673	114564	116227	102352	111074	103599	122793	115094	115004	18716	20830	23948
98	114344	115456	115491	62849	66432	70325	110320	115619	11828	11502	13561		98	114724	114749	116118	102117	110670	103613	122559	115116	115072	18707	20807	23823
100	114463	115777	115276	62230	65375	69653	110355	115659	11660	11384	13422		100	115194	114818	116406	101667	110416	103636	122685	115365	114840	18599	20633	23730
102	114232	115816	115389	61565	64552	68826	110429	115259	11651	11465	13379		102	114781	114744	116130	101848	110055	103499	122301	115526	115019	18598	20624	23619
104	114409	115826	115322	60701	63905	68310	110750	115210	11424	11327	13283		104	115004	114654	116254	101514	109658	103402	122013	115271	115118	18508	20516	23626
106	114532	115770	115383	60136	63114	67315	110475	114660	11420	11253	13181		106	114838	115002	116189	101521	109324	102872	122285	115291	114802	18441	20389	23588
108	114373	115976	115396	59540	62590	66513	110783	115273	11260	11274	13125		108	114976	114571	115916	101144	109071	102870	122273	115115	114985	18454	20397	23436
110	114762	115795	115310	58845	62060	65855	110804	115470	11188	11190	13085		110	115038	114702	116049	101260	108562	102229	122132	115349	115060	18252	20327	23598
112	114622	116274	115346	58109	61227	64979	110642	114930	11032	11100	13018		112	114813	114797	115946	101085	108224	101833	122094	114972	114931	18271	20268	23600
114	114657	116070	115253	57406	60506	64531	110861	115556	11018	11100	12903		114	115036	114425	116249	100998	107848	101732	122063	115023	114799	18165	20168	23586
116	114526	116284	115545	57117	60079	63378	111110	115563	10880	11020	12865		116	114954	114495	116163	100698	107605	101217	122375	115306	114588	18021	20153	23529
118	114461	116105	115446	56546	59490	62823	111188	115743	10850	10995	12757		118	114985	114705	116008	100526	106886	101025	122037	115220	114651	18032	20182	23347
120	114581	116250	115348	55879	58871	62171	111225	115433	10765	10964	12653		120	114865	114537	116121	100558	106610	100656	122150	115128	114732	18000	20064	23279
122	114562	116115	115301	55525	57922	61461	111428	115498	10650	10910	12640		122	115072	114509	116372	100018	106561	100195	122049	115334	114915	17943	20065	22996
124	114622	116041	115333	54751	57445	60638	111351	115272	10546	10778	12645		124	115287	114579	115996	99701	106328	100119	122087	115176	114639	17862	20003	23037
126	114633	116349	115280	54259	56839	59992	111316	115282	10509	10807	12484		126	115416	114495	116298	99107	105868	99566	122177	115336	114800	17845	19994	22988
128	114546	115656	115126	53442	55984	59327	111383	115426	10482	10712	12407		128	115244	114081	115920	98953	105634	99450	122024	115242	114668	17795	19931	22831
130	114709	115885	115125	52756	55721	58690	111436	115569	10442	10689	12425		130	115466	114479	116018	98864	105363	99373	121888	115341	114746	17735	19933	22817
132	114779	115940	115279	51891	55099	58069	111364	115219	10298	10677	12379		132	115095	114526	115933	98149	104771	98830	121828	115271	114780	17847	19887	22712
134	114959	116141	115164	51076	54331	57312	111418	115236	10324	10666	12362		134	114920	114249	116175	97863	104229	98583	121646	115234	114632	17880	19784	22706
136	115225	115899	115279	50547	53780	56799	111414	115172	10163	10548	12229		136	114893	114167	116039	97655	104234	98318	121878	115224	114741	18081	19700	22697
138	114866	116217	115189	50059	53086	56050	111424	115342	10158	10498	12222		138	114689	114350	115803	97426	103497	98179	121299	115218	114615	18180	19775	22636
140	115031	115986	115036	49464	52455	55473	111348	115231	10102	10340	12216		140	115003	114404	115866	97560	103653	97855	121675	115286	114698	18175	19687	22621
142	114972	116137	115281	48981	51738	54831	111818	115211	10033	10378	12180		142	114759	114272	115814	97429	103436	97670	121673	114929	114585	18211	19631	22533
144	115015	116261	115403	48227	51101	54394	111823	115248	10031	10303	12126		144	114920	114348	115972	97118	103214	97508	121535	115167	114764	18300	19522	22589
146	114905	116145	115266	47791	50421	53605	111565	115693	9956	10307	12115		146	114656	114154	115900	96966	102780	97068	121739	115255	114920	18373	19505	22575
148	115007	115924	115509	47242	50443	53048	111818	115129	9798	10299	12113		148	114749	114100	115477	96617	102750	96952	121540	115472	114784	18216	19552	22499
150	115104	115725	115382	46625	49795	52539	112014	115324	9836	10171	12052		150	114759	114192	115772	96189	102486	96610	121603	115408	114841	18200	19482	22448
152	114735	115942	114948	46179	49273	51808	112143	115520	9729	10056	11978		152	114686	114049	115937	95806	102094	96274	121520	115475	115064	18161	19537	22407
154	115011	115904	115259	45564	48644	51401	112564	115280	9690	10125	11998		154	114697	114568	116071	95443	101582	95848	121556	115483	114760	18070	19450	22279
156	115096	116089	115192	45103	48282	50841	112792	115654	9668	10040	11959		156	114772	114125	116391	95300	101243	95933	121549	115442	114748	17905	19530	22280
158	114953	115888	115224	44676	47897	50148	112844	115452	9623	10014	11824		158	114517	114011	116256	94725	101225	95147	121691	115392	114852	18005	19432	22298
160	115092	116068	115096	44089	47159	49544	112462	115505	9561	9980	11838		160	114661	113959	116035	94374	101101	95066	121733	115456	114787	17917	19430	22215
162	114985	116142	115148	43612	46886	49180	112949	115428	9495	9910	11835		162	114645	113900	116047	94236	100843	94807	121597	115307	114922	17756	19328	22209
164	114777	116283	115161	42987	46189	48704	113017	115361	9493	9847	11728		164	114426	113951	115705	93729	100620	94921	121435	115076	114806	17874	19223	22148
166	115093	115922	115038	42534	45736	48115	113201	115373	9406	9877	11718		166	114576	114034	115843	93530	100461	94615	121380	115569	114675	17774	19144	22106
168	115134	115382	115031	42155	45268	47682	113167	115652	9427	9778	11650		168	114433	114067	115624	92995	100035	94152	121519	115128	114908	17622	19136	22075
170	114959	115562	115060	41615	44902	47165	113186	115260	9362	9827	11694		170	114583	113911	115693	92689	99628	93271	121116	115262	114914	17445	19092	22121
172	114785	115687	114798	41117	44674	46580	113400	115234	9305	9749	11665		172	114542	114200	115680	92251	99136	93569	121141	115447	114974	17338	19122	22124
174	114805	116020	115086	40843	44178	46166	113654	115249	9339	9701	11711		174	114276	113957	115735	91977	99173	93311	121018	115259	114848	17187	18990	22004
176	114851	115697	115099	40297	43672	45511	113573	115302	9248	9674	11576		176	114551	114042	115819	91777	98842	93019	121128	115169	114643	16963	18956	22135
178	115110	115653	115036	39954	43101	45213	113843	115255	9178	9709	11551		178	114497	114195	115904	91289	98777	92832	120629	115194	114770	16769	18890	21963
180	114918	115938	114821	39455	42461	44649	113630	115026	9218	9602	11559		180	114388	113719	115740	91122	98676	92565	120723	115223	114478	16805	18891	21917
182	114812	116249	115121	38982	42051	44197	113902	115010	9182	9612	11452		182	114255	113716	115696	91088	98074	92261	119996	115059	114573	16713	18868	21876
184	114977	116225	115083	38596	41641	43874	113522	115210	9148	9595	11397		184	114393	113916	115773	90551	97819	91810	120241	115096	114525	16671	18827	21881
186	115051	116183	114947	38041	41099	42999	113679	115233	9138	9569	11430		186	114345	113657	115713	90549	97832	92000	120419	115082	114619	16708	18836	21806
188	115056	115655	115100	37565	40739	42620	113601	115030	9073	9528	11443		188	114464	113770	115777	90154	97434	91524	121008	115178	114580	16693	18763	21913
190	114877	115758	114718	37110	40218	42263	113061	114922	9118	9536	11339		190	114296	113754	115576	89660	97141	91043	121780	115094	114664	16682	18797	21806
192	114718	115951	114688	36773	39884	41839	112356	115186	9022	9576	11307		192	113763	113686	115504	89402	96915	90816	121819	114803	114519	16643	18852	21931
194	115107	116106	114682	36402	39440	41295	112306	115103	9007	9502	11303		194	114006	113850	115521	89123	96546	90636	122042	114966	114567	16699	18788	21863
196	114920	116123	114711	35950	38983	40776	112312	114940	8988	9464	11238		196	114107	113702	115759	88731	96457	90552	122270	115045	114413	16624	18645	22051
198	114850	116038	115006	35426	38623	40209	112487	114653	8921	9417	11197		198	114082	113583	115629	88197	95997	90230	122653	114968	114719	16703	18625	21890
200	114588	115833	114690	35065	38076	40065	113115	115029	8895	9388	11277		200	114014	113758	115552	87683	95916	90008	123187	114926	114448	16610	18580	21952
202	114616	115891	114995	34675	37839	39588	113506	114839	8845	9282	11190		202	114293	113706	115614	87828	95877	89795	123207	114942	114557	16696	18505	21890
204	114707	115916	114812	34142	37324	39119	113455	114657	8784	9394	11206		204	113860	113686	115393	87914	95433	89420	124105	115154	114468	16687	18535	21798
206	114637	115735	114787	33812	37065	38825	113775	114906	8799	9347	11214		206	114119	113767	115425	87939	95073	88972	124328	115171	114457	16784	18361	21770
208	114678	115803	114683	33625	36590	38281	113733	114884	8753	9252	11224		208	114165	113704	115331	87679	94973	89039	124423	115028	114472	16727	18453	21580
210	114429	116001	114645	32953	36391	37940	114246	114999	8738	9290	11160		210	113909	113726	115655	87585	94509	88695	123943	114908	114317	16767	18490	21577
212	114583	115325	114751	32713	35925	37443	113913	115153	8690	9240	11121		212	113984	113639	115376	87323	94364	88478	123076	114951	114650	16662	18361	21591
214	114631	115075	114744	32166	35526	37066	114187	115143	8679	9239	11123		214	113935	113661	115595	87097	94153	88285	122363	114970	114579	16677	18372	21484
216	114827	115913	114833	31891	35240	36667	114106	114953	8703	9195	11044		216	114082	113630	115362	86989	93895	87967	121847	115057	114404	16523	18303	21457
218	114579	115918	115008	31530	34891	36300	113849	114762	8646	9214	11139		218	113908	113586	115477	86697	93547	87530	121950	114887	114297	16660	18254	21443
220	114376	115905	114968	31154	34521	35995	114117	114891	8669	9214	11040		220	114244	113558	115292	86493	93299	87467	121680	115069	114426	16682	18367	21412
222	114508	115916	114909	30777	34131	35737	114063	114786	8681	9192	11060		222	114069	113765	115569	85946	92976	87163	121534	115053	114546	16728	18265	21375
224	114605	116075	115050	30406	33740	35358	113981	114416	8655	9185	11045		224	114097	114251	115449	85849	92816	87125	121868	114770	114590	16784	18293	21353
226	114611	115849	114884	30209	33523	34891	114273	114020	8673	9137	11054		226	113833	114320	115404	85738	92295	86616	121449	114630	114690	16693	18287	21381
228	114410	116043	114842	29935	33088	34507	114283	114272	8631	9078	10940		228	114221	113896	115640	85604	92375	86545	121658	114699	114473	16572	18082	21195
230	114632	116010	114853	29429	32675	34256	114281	114969	8534	9061	10888		230	114181	114231	115271	85276	91912	86122	121409	114708	114362	16476	18252	21269
232	114388	116103	114801	29273	32475	33898	114218	115455	8538	9069	10849		232	114323	113946	115541	84997	91770	86129	121507	114828	114229	16396	18118	21242
234	114639	115976	114842	28725	32040	33446	114168	114921	8536	9006	10892		234	114019	113841	115622	84740	91575	85653	121543	114772	114224	16175	18202	21204
236	114541	116096	114869	28505	31870	33193	114021	114622	8448	8998	10913		236	113890	113438	115743	84670	91262	85531	121535	114492	114168	16005	18157	21357
238	114313	116161	114840	28148	31595	32808	114133	114663	8421	8950	10860		238	114068	113702	115598	84474	90630	85077	121621	114530	114118	15976	18123	21434
240	114576	115965	114835	27990	31290	32419	113961	114834	8414	8898	10798		240	114107	113860	115734	84222	90716	85043	121743	114870	114255	15965	18107	21412
242	114181	115964	114640	27589	31085	32183	114257	114808	8346	8979	10836		242	113945	113637	115310	83873	90434	84718	121828	114926	114178	15970	18122	21323
244	114227	116023	114656	27264	30678	31743	114328	114718	8309	8920	10800		244	114085	113451	115785	83348	90457	84769	121795	114982	114221	16014	18137	21062
246	114638	116000	114680	27040	30374	31436	114027	114772	8385	8876	10772		246	113690	113474	115495	83365	90088	84127	121682	114712	114281	15974	18126	21111
248	114112	115716	114873	26676	29943	31218	114251	114708	8393	8918	10751		248	113856	113558	115482	83143	90199	84064	121613	114654	114311	16063	18077	21067
250	114659	115866	114781	26524	29648	30916	114373	114652	8308	8867	10748		250	113943	113484	115680	82920	89619	83645	121562	114683	114442	15926	18098	20960
252	114599	116005	114830	26106	29234	30577	114472	114735	8267	8912	10762		252	113868	113589	115550	82798	89450	83357	121528	114505	114372	15951	18031	20974
254	114436	115858	114474	25962	29022	30339	114207	114658	8221	8825	10718		254	113969	113667	115347	82340	89083	83268	121591	114665	114521	15884	17977	20934
256	114201	115326	114777	25591	28889	29993	114147	114489	8194	8814	10749		256	114170	113567	115314	82332	88782	82863	121420	114809	114184	15854	17939	20965
258	114156	115315	114791	25404	28542	29748	114218	114562	8217	8810	10704		258	113964	113583	115527	82055	88511	83021	121433	114641	114305	15884	17970	20974
260	114481	115218	114813	25014	28236	29565	114260	114851	8180	8753	10667		260	113968	113514	115348	81983	88151	82222	121788	114594	114174	15818	17980	20903
262	114303	116139	114554	24874	28001	29144	114201	114563	8181	8786	10615		262	114314	113468	115432	81658	87945	82405	121501	114760	114470	15801	17920	20984
264	114327	115893	115022	24549	27637	28805	114094	114569	8116	8692	10671		264	113982	113061	115371	81380	87678	81947	121730	114493	114273	15713	17938	20997
266	114152	115965	114726	24365	27389	28562	114408	114488	8129	8671	10694		266	113901	113284	115317	81300	87507	82094	121475	114407	114472	15775	17856	20908
268	114181	116054	114784	23963	27186	28203	114351	114584	8097	8728	10658		268	113856	113341	115446	80955	87150	81488	121419	114576	114453	15724	17889	20915
270	114367	115923	114909	23822	26903	27935	114293	114593	8139	8738	10636		270	113579	113461	115377	80883	86703	81545	121541	114442	114375	15602	17912	20869
272	114315	116287	114839	23497	26652	27847	114382	114336	8179	8680	10654		272	113784	113122	115536	80562	86469	81197	121483	114362	114407	15672	17760	20762
274	114223	116006	114870	23328	26460	27625	114324	114464	8096	8765	10594		274	113704	113306	115408	80399	86575	80998	121527	114774	114382	15639	17847	20992
276	114322	115942	114746	23131	26305	27369	114258	114521	8067	8683	10626		276	113594	113241	115487	80314	86228	80984	121451	114802	114266	15707	17912	20739
278	114264	115878	114526	23035	26018	27072	114338	114362	8030	8562	10545		278	113676	113255	115187	79765	86355	80694	121429	114666	114207	15577	17885	20639
280	114076	115883	114776	22690	25691	26749	114191	114518	8058	8596	10550		280	113573	113407	115495	79668	85778	80224	121391	114650	114436	15637	17887	20612
282	114104	115825	114895	22572	25384	26515	114532	114486	8045	8650	10498		282	113545	113328	115237	79422	85627	80195	121390	114688	114299	15683	17898	20595
284	113981	115567	114666	22342	25195	26396	114499	114371	7995	8628	10513		284	113672	113405	115489	79293	85328	79992	121507	114659	114294	15571	17774	20637
286	114321	116003	114643	22223	24955	25968	114495	114491	8025	8575	10474		286	113460	113269	115267	78990	85339	79636	121480	114785	114303	15602	17806	20564
288	114102	115906	115113	21918	24665	25688	114216	114433	7963	8583	10486		288	113697	113093	115084	78720	85144	79368	121097	114608	114474	15625	17862	20600
290	114284	115909	114756	22061	24370	25541	114753	114267	7989	8557	10440		290	113685	113185	115393	78548	84783	79280	121151	114777	114561	15677	17811	20641
292	114129	116103	114746	21747	24209	25236	114516	114527	7950	8556	10446		292	113887	113332	115563	78035	84678	78898	121203	114823	114502	15682	17740	20572
294	114495	115984	114732	21248	23984	24980	114670	114234	7951	8555	10449		294	114141	113415	115445	78118	84121	78590	120994	114688	114683	15585	17720	20468
296	114436	116016	114496	20881	23850	24872	114748	114081	7927	8576	10435		296	113537	113162	115314	78204	84096	78181	121275	114776	114469	15441	17546	20470
298	114303	115875	114841	20684	23580	24515	114784	114190	7903	8552	10402		298	113550	113140	115355	77821	83790	78088	121418	114496	114655	15489	17553	20580
300	114160	115957	114807	20416	23340	24322	114784	114266	7909	8531	10454		300	113716	112921	115556	77684	83470	77788	121188	114658	114479	15409	17585	20547
302	114158	115840	114702	20173	23167	24070	114811	114012	7942	8506	10373		302	113548	113089	115378	77287	83228	78046	121507	114413	114436	15412	17527	20625
304	113957	115290	114765	20061	22934	23817	114874	113822	7894	8506	10362		304	113726	113051	115110	76957	82973	77454	121391	114285	114184	15398	17484	20555
306	113862	115626	114856	19916	22615	23608	115113	113821	7858	8495	10306		306	114039	112981	115476	76856	82859	77366	121744	114916	114239	15359	17526	20508
308	114174	115542	114670	19690	22503	23292	114713	113612	7844	8491	10270		308	113647	113282	115264	76659	82346	77123	121467	114513	114232	15407	17499	20498
310	113967	115320	114610	19437	22192	23072	114974	114253	7801	8480	10306		310	113759	112995	115179	76482	82021	76734	121412	114345	114152	15283	17416	20725
312	114093	115656	114826	19207	22077	23003	114812	114567	7806	8447	10302		312	113692	113240	115261	76232	82418	76620	121348	114414	114259	15244	17447	20470
314	113951	116012	114795	19060	21960	22829	114847	114475	7869	8542	10294		314	113850	113777	115368	76115	81600	76608	121506	114442	113956	15337	17478	20428
316	114014	115742	114772	18861	21668	22549	115005	114572	7816	8526	10302		316	113616	114110	115265	75902	81614	76162	121533	114349	114467	15303	17488	20408
318	114076	115933	114897	18639	21508	22444	115029	114497	7849	8591	10270		318	113680	113750	115275	75650	81402	75932	121540	114344	114206	15239	17507	20396
320	113497	115943	114767	18533	21317	22302	114808	114636	7736	8621	10271		320	113637	112943	115233	75684	81467	75726	121516	114284	114013	15198	17437	20415
322	113752	115623	114615	18255	21113	22059	114952	114725	7777	8601	10215		322	113638	112995	115142	75323	80863	75488	121321	114074	114298	15177	17461	20369
324	113990	115750	114682	18212	21069	21812	114955	114592	7718	8588	10247		324	113548	113309	115092	74900	80993	75197	121499	114376	113799	15176	17501	20294
326	114126	116193	114768	17972	20874	21595	115100	114313	7654	8620	10262		326	113528	113222	115296	74722	80654	74869	121425	114302	114106	15152	17472	20268
328	113903	115705	114656	17941	20572	21499	114923	114500	7703	8629	10172		328	113699	113052	115224	74440	80418	74775	121545	114468	114068	15127	17355	20312
330	113708	115779	114933	17642	20432	21411	114899	114503	7731	8623	10212		330	113656	113176	115112	74278	80070	74688	121440	114504	114009	15066	17409	20906
332	113863	115959	114805	17666	20284	21114	114831	114546	7699	8590	10187		332	113564	113144	115106	74051	80030	74708	121325	114606	114127	15089	17369	20301
334	113942	115907	114743	17384	20116	20976	115321	114556	7664	8527	10206		334	113324	113358	115231	73678	79620	74554	121384	114274	114095	15079	17209	20197
336	113727	115626	114832	17250	20013	20732	115147	114278	7665	8527	10132		336	113226	113158	115181	73477	79475	74203	121423	114242	114347	15053	17428	20166
338	113983	115769	114699	17076	19860	20576	115244	114418	7636	8597	10177		338	113308	113305	115087	73414	79065	74021	121091	114270	114397	15057	17347	20209
340	113671	115772	114574	16956	19706	20327	115309	114390	7651	8625	10083		340	113327	112971	115113	73036	78938	73787	121400	114119	114329	14945	17264	20409
342	113912	115663	114767	16720	19720	20102	115587	114585	7634	8554	10090		342	113549	113039	115154	72933	78722	73422	121245	114162	114183	14981	17260	20270
344	113767	115695	114972	16595	19395	20019	115481	114568	7624	8530	10104		344	113596	112944	115286	72889	78519	73355	121262	114280	114344	14877	17293	20192
346	114021	115485	114808	16459	19286	19920	115473	114456	7610	8522	10122		346	113183	113045	115381	72439	78166	73166	121615	114275	114229	14949	17236	20227
348	113613	115685	114595	16207	19043	19633	115649	114501	7592	8545	10073		348	113321	113249	115349	72230	78115	73060	121468	114467	114224	14909	17111	20188
350	113848	115676	114660	16140	18891	19445	115444	114538	7647	8561	10089		350	113377	113008	115358	71974	77886	72586	121155	114211	114223	14836	17133	20286
352	113930	115879	114757	15930	18670	19316	115464	114393	7588	8604	10005		352	113258	112995	115152	71781	77487	72671	121772	114209	114265	14906	17089	20168
354	113743	115583	114581	15786	18562	19173	115696	114387	7616	8563	10023		354	113543	113096	115305	71703	77273	72465	121370	114194	114269	14846	17106	20180
356	113621	115932	115085	15568	18564	19104	115558	114333	7502	8539	10071		356	113612	112954	115132	71492	77011	72159	121537	114219	114326	14816	17065	20147
358	113658	115900	114761	15517	18426	18894	115468	114200	7507	8552	10047		358	113364	112988	115108	71467	76942	72127	121346	114249	114061	14765	17016	20096
360	113526	116214	114706	15330	18344	18815	115734	114302	7419	8526	9981		360	113203	112918	115309	70978	76593	71599	121540	114057	114168	14676	17184	20183
362	113815	115864	114857	15168	18113	18628	115614	114307	7466	8457	10002		362	113542	113015	115200	70765	76372	71327	121470	114147	114068	14743	17017	20247
364	113522	116223	114762	15043	18065	18405	115801	114157	7415	8446	9953		364	113168	113069	115197	70573	76154	71219	121326	114199	114169	14703	17036	20181
366	113751	116047	114765	14927	17808	18209	115856	114457	7424	8485	9985		366	113274	113119	115090	70548	75806	71091	121242	114344	114253	14744	17054	20225
368	113487	115794	115023	14701	17535	18077	115865	114349	7404	8447	10003		368	113625	113033	115366	70494	75903	70801	121396	114202	114253	14810	17098	20230
370	113536	115987	114714	14602	17555	17927	115598	114293	7388	8468	9965		370	113455	113187	115019	70270	75616	70584	121210	114265	114293	14638	16937	19993
372	113563	115898	114712	14466	17231	17825	115980	114366	7415	8490	9960		372	113262	113210	115025	69870	75306	70386	121312	113646	114255	14614	16951	19929
374	113622	115593	114658	14399	17114	17684	115853	114077	7345	8478	9955		374	113520	112856	115440	69522	75186	70079	121305	113203	114409	14605	16943	19771
376	113550	115228	114796	14279	17076	17499	115756	114164	7379	8493	9991		376	113629	113354	115224	69411	75060	69970	121471	113113	114571	14543	16968	19905
378	113727	115186	114850	14191	16822	17473	116057	114374	7410	8498	9902		378	113476	112851	115168	69426	74681	69780	121421	113856	114411	14615	16937	19885
380	113492	115217	114755	14009	16831	17293	115804	114367	7359	8378	9929		380	113361	112797	115247	68994	74795	69711	121293	113897	114553	14583	16912	19733
382	113558	115962	114621	13876	16580	17092	115987	114174	7323	8101	9981		382	113638	113176	115345	68796	74434	69644	121240	114009	114349	14827	16884	19744
384	113588	115503	114596	13765	16517	17170	115813	114356	7352	7993	9924		384	113633	112917	115591	68473	74158	69417	121298	113840	114260	15071	16838	19679
386	113622	115408	115030	13845	16374	16947	116087	114295		7987	9874		386	113724	112769	115046	68235	74143	69143	121538	113877	114100	14673	16902	19703
388	113409	115719	114744	13595	16184	16766	116340	114285		7996	9866		388	113713	113229	115105	68085	73709	69146	121232	113929	114083	14577	16890	19690
390	113471	115769	114797	13562	16083	16586	115952	114294		8008	9920		390	113975	113387	115217	67819	73539	68608	121292	113780	113930	14577	16902	19691
392	113474	115528	114669	13482	15902	16593	116049	114203		8049	9864		392	113847	112917	115175	67537	73119	68442	121467	113727	113886	14483	16934	19610
394	113498	115735	114902	13382	15866	16323	116012	114335		8064	9918		394	113850	113008	115182	67382	73266	68252	121566	113971	113754	14431	16817	19658
396	113366	115571	114591	13394	15834	16281	116187	113962		8143	9864		396	113339	113045	115027	67220	72666	68023	121484	113871	113942	14566	16743	19701
398	113581	115885	114459	13233	15521	16159	116416	114088		8070	9850		398	113415	112874	115092	66894	72500	67689	121548	113983	114238	14607	16804	19609
400	113500	115917	114551	13234	15478	16034	116119	114071		8075	9896		400	113216	112859	115150	66780	72281	67524	121517	113903	113989	14620	16845	19574
402	113326	116161	114668	13187	15370	15818	115892	114243		8067	9909		402	113460	112916	115022	66706	71984	66975	121296	113775	113920	14549	16777	19521
404	113539	115906	114935	13020	15228	15754	116303	114044		8046	9928		404	113550	112917	114989	66432	72043	66580	121444	113958	113910	14485	16837	19537
406	113736	115877	114868	12850	15096	15746	116091	114426		8048	9821		406	113479	112868	115093	66073	71772	66746	121702	113915	114272	14483	16778	19505
408	113344	116083	114727	12553	14941	15586	116275	114287		7983	9801		408	113449	112848	115160	66014	71445	65929	121723	113828	113937	14527	16794	19462
410	113527	115573	114817	12408	14908	15432	116210	113791		7949	9819		410	113278	112987	114930	65664	71579	66605	121699	113928	114174	14495	16803	19510
412	113548	115940	114723	12336	14861	15420	116337	114082		8002	9874		412	113319	113234	115155	65487	71064	66635	121328	113737	114032	14513	16773	19520
414	113667	115995	114779	12272	14873	15333	116077	113872		7964	9830		414	113472	112859	115220	65379	71216	66450	121619	113665	113960	14663	16766	19501
416	113365	116181	114874	12229	14759	15169	116428	114158		7918	9801		416	113465	113196	115172	65026	71034	66102	121422	114001	114095	14672	16733	19500
418	113516	115711	114909	11906	14562	15045	116154	114207		7866	9833		418	113304	112850	115116	64996	70857	66021	121525	113839	114115	14617	16756	19526
420	113733	114838	114574	11871	14371	14979	116176	114275		7871	9856		420	113427	113172	115016	65017	70542	65914	121659	114087	114084	14701	16689	19478
422	113740	116072	114698	11858	14223	14891	116107	114107		7875	9813		422	113495	113042	115124	64650	70634	65680	121748	113941	114248	14798	16723	19682
424	113278	115803	114571	11735	14011	14738	116250	113970		7829	9709		424	113458	112746	115017	64448	70211	65500	121589	113703	114040	14815	16703	19649
426	113453	116010	114119	11670	13987	14528	116207	114180		7781	9754		426	113242	112951	115125	64339	69922	65269	121718	113743	113900	14836	16801	19746
428	113186	115969	113991	11598	13859	14497	116046	114131		7820	9762		428	113263	112946	115250	64074	69685	65164	121495	113685	113843	14839	16613	19724
430	113302	115967	114451	11476	13768	14465	116217	114143		7840	9747		430	113284	113024	115114	63841	69425	64775	121554	113706	114060	14804	16637	19613
432	113457	115734	113884	11449	13728	14300	116456	113698		7827	9700		432	113500	112903	115018	63477	69222	64910	121737	113398	114064	14843	16630	19527
434	113496	115955	113717	11400	13617	14120	116300	113141		7854	9687		434	113305	112842	115062	63389	68973	64636	121418	113504	114013	14872	16577	19591
436	113566	116153	114255	11314	13669	14055	116200	112901		7794	9684		436	113428	112716	115331	63284	68862	64543	121723	113524	114188	14911	16688	19571
438	113413	116219	114797	11195	13574	13999	116388	112655		7823	9654		438	113169	112860	115228	63139	68821	64102	121774	113701	114097	14874	16607	19508
440	113500	116161	114567	11139	13543	13940	116617	112628		7754	9642		440	113366	112921	114952	62978	68410	64137	121678	113423	114120	14903	16589	19599
442	113739	115519	114550	11016	13523	13837	116219	113269		7756	9718		442	113316	112874	114950	62807	68316	63916	121562	113507	114150	14987	16544	19634
444	113620	115930	114700	11001	13351	13727	116193	113648		7738	9643		444	113325	113073	114921	62528	68205	63550	122040	113618	113981	15011	16610	19626
446	113461	116203	114812	10969	13238	13609	116423	114180		7732	9675		446	113324	112919	115094	62407	68067	63694	121582	113319	114002	15047	16552	19725
448	113465	116086	114832	10845	13148	13494	116450	114193		7792	9671		448	113233	112743	115111	62274	67874	63095	121587	113558	114035	15071	16562	19474
450	113409	116278	114729	10667	12919	13425	116473	114164		7765	9664		450	113348	112812	115002	61910	67602	63067	121489	113689	114145	15132	16586	19457
452	113478	116175	114686	10583	12788	13292	116478	114075		7745	9584		452	113200	112715	114844	61855	67526	62762	121682	113733	114106	15104	16558	19433
454	113516	115815	114680	10517	12709	13223	116438	114094		7691	9619		454	113094	112932	114828	61648	67207	62761	121463	113776	114007	15172	16588	19411
456	113395	116090	114812	10399	12637	13098	116630	114408		7741	9624		456	113494	112871	115098	61768	67130	62611	121591	113481	114064	15197	16679	19440
458	113665	115854	114851	10361	12500	12991	116540	113791		7755	9650		458	113210	112950	114839	61548	66873	62388	121784	113365	114231	15301	16664	19461
460	113540	116020	114702	10331	12596	12976	116366	114035		7693	9604		460	113371	113008	114995	61220	66696	62146	121621	113487	114275	15375	16514	19371
462	113314	116222	115098	10264	12484	12898	116269	113916		7681	9545		462	113280	112799	115050	60948	66543	61969	121606	113425	114163	15439	16550	19340
464	113330	116004	114639	10121	12528	12850	116353	113918		7700	9621		464	113474	112778	115343	60655	66354	61845	121748	113441	113984	15466	16485	19329
466	113264	115685	114695	10103	12293	12780	116227	114153		7675	9654		466	113496	112745	115068	60648	66050	61588	121684	113577	114125	15479	16479	19257
468	113332	115683	114681	10044	12221	12836	116676	114019		7670	9565		468	113236	113052	114996	60447	66011	61456	121710	113547	114368	15613	16442	19317
470	113409	115708	114404	9982	12184	12674	116523	114238		7694	9561		470	113558	113089	114959	60171	65706	61147	121583	113511	114144	15645	16478	19297
472	113484	115729	114786	9903	12055	12635	116705	114079		7669	9639		472	113546	112762	114644	60057	65464	61110	121647	113657	114095	15727	16532	19248
474	113476	115926	114736	9870	12001	12629	116411	114080		7688	9528		474	113494	112942	114847	59801	65265	60990	121444	113158	114225	15699	16432	19270
476	113125	115925	114713	9827	11922	12500	116614	114167		7694	9527		476	113189	113135	115154	59651	65183	60480	121782	113413	113906	15811	16387	19254
478	113373	115945	114724	9697	11881	12387	116272	114014		7673	9517		478	113287	112698	115108	59518	65124	60191	121702	113701	114002	15932	16446	19285
480	113373	115693	114800	9623	11749	12373	116463	114128		7684	9513		480	113460	113042	115172	59508	64845	60330	121298	113858	113900	15948	16305	19234
482	113370	115971	114372	9591	11722	12108	116268	114162		7684	9468		482	113493	113229	114941	59219	64928	60268	121767	113685	113792	16143	16448	19224
484	113422	115727	114783	9449	11671	12087	116175	114008		7688	9471		484	113335	113086	114886	59116	64568	60347	121678	113810	113833	16276	16300	19205
486	113271	115918	114741	9399	11460	11972	116147	113944		7679	9495		486	113414	112768	115107	59199	64311	59770	121835	113583	113945	16414	16444	19257
488	113293	115765	114922	9389	11448	11925	116096	114054		7715	9461		488	113284	112837	115018	58977	64232	59521	121795	113802	113788	16322	16247	19266
490	113191	116005	115189	9332	11446	11791	116158	114135		7585	9467		490	113325	113074	114838	59312	63938	59609	121986	113780	113912	16210	16350	19194
492	113467	116168	114690	9199	11417	11712	116032	114158		7650	9502		492	113225	112991	114984	59184	63707	59408	121547	113462	113756	15110	16383	19382
494	113139	115847	114753	9181	11503	11645	116204	114000		7642	9421		494	113457	112730	114840	59186	63639	58939	122048	113519	113944	13982	16414	19339
496	113279	115761	114733	9122	11383	11628	116178	113950		7755	9509		496	113067	112927	115163	59034	63395	59149	121724	113602	113884	13975	16462	19215
498	113403	116040	114705	8988	11394	11484	116381	114083		7775	9439		498	113379	112920	115239	58846	63219	59102	121704	113678	114002	13909	16481	19154
500	113229	115793	114778	8952	11249	11408	116298	114185		7778	9450		500	113351	112754	115086	58608	63023	58890	121876	113788	114346	13803	16557	19119
502	113286	116094	114608	8842	11281	11371	116504	114124		7878	9525		502	113332	113122	114684	58340	62953	58602	122063	113832	114169	13871	16570	19027
504	113344	116152	114577	8852	11021	11385	116074	114234		7796	9479		504	113122	113147	115005	58498	62588	58310	121934	113924	114106	13820	16443	19059
506	113243	115799	114819	8777	10860	11384	116028	113973		7846	9411		506	113411	113014	115154	58069	62720	58276	121915	113579	114470	13828	16307	19157
508	113258	116101	114882	8750	10887	11252	116421	114140		7761	9434		508	113574	112690	115021	57181	62367	57868	121821	113544	114164	13751	16226	19147
510	113305	115958	114946	8651	10670	11307	116405	113937		7675	9448		510	113546	112894	114812	56878	62494	57872	121751	113793	114276	13797	16270	19173
512	113445	116109	115098	8591	10742	11205	116081	114191		7637	9430		512	113181	112764	115065	56540	62020	57626	121956	113503	114356	13789	16257	19186
514	113255	115960	114773	8593	10745	11170	116177	113927		7572	9451		514	113488	112842	114807	56397	62086	57349	121672	113380	114050	13810	16304	19186
516	113444	116109	114606	8472	10728	11092	115854	113925		7556	9423		516	113393	112841	115196	56260	61582	57444	121706	113390	114227	13836	16196	19116
518	113199	116153	114726	8432	10749	10977	115630	114260		7552	9365		518	113373	112884	115137	56173	61536	57248	121626	113282	113950	13651	16230	19107
520	113494	115952	114950	8329	10634	10979	115683	114059		7573	9402		520	113458	112814	114951	55847	61408	57100	121614	113425	114101	13861	16226	19088
522	113352	116020	114840	8414	10478	11101	115469	113922		7549	9352		522	113352	112806	114873	55810	61327	57049	121605	113360	113860	13701	16293	19068
524	113352	116026	114794	8327	10493	10896	115142	113913		7550	9373		524	113279	113009	115168	55565	60850	57269	121791	113541	113833	13772	16180	19034
526	113446	116096	114802	8275	10369	10691	114831	114027		7554	9295		526	113112	113059	114802	55394	60931	57018	121553	113300	113959	13751	16298	19030
528	113183	116131	114808	8193	10385	10638	115575	114055		7523	9358		528	113264	112921	114985	55435	60656	56815	121296	113404	113896	13801	16267	19059
530	113366	116330	114665	8209	10242	10604	116183	114154		7517	9403		530	113249	113185	114914	54874	60561	56385	121356	113567	113918	13707	16210	19085
532	113016	116075	114943	8199	10263	10522	116608	114505		7515	9337		532	113257	113028	115013	54822	60272	55758	121035	113371	114086	13752	16258	19037
534	113323	116233	115176	8140	10228	10458	116821	114183		7720	9305		534	113316	113385	115124	54692	60113	55597	120849	113378	113991	13734	16160	19165
536	113222	116208	114965	8110	10134	10531	116925	114141		8070	9326		536	113474	113067	114873	54367	59957	55016	120832	113217	114029	13723	16174	19207
538	113426	113855	114805	8115	10078	10457	116924	114182		7961	9343		538	113338	112734	115071	54227	59882	54808	120523	113485	114037	13683	16027	19422
540	113419	115879	115067	8071	10033	10464	116853	114157		7430	9305		540	113775	113272	114904	54085	59544	55395	120900	113743	113860	13633	16151	19682
542	113501	116240	114875	7960	10067	10312	116756	114103		7406	9256		542	113429	113123	114785	53857	59290	55249	121309	113692	114123	13579	16083	19475
544	113359	116324	114868	7968	9957	10218	116856	114155		7383	9287		544	113797	112851	114859	53744	59556	55043	121877	113796	113931	13603	16105	19289
546	113466	116244	114664	7895	9909	10127	116603	113814		7421	9281		546	113401	112659	115006	53710	59304	55088	121867	113661	113853	13583	16045	19243
548	113327	116177	114493	7874	10033	10084	116831	114147		7418	9270		548	113230	112734	114849	53642	59034	54743	121774	114008	114232	13640	16053	19342
550	113680	116203	114819	7833	9972	10015	116710	114060		7375	9220		550	113354	113115	114891	53327	58961	54854	121962	113872	114049	13572	16094	19203
552	113502	116135	114693	7836	9928	10053	116798	113963		7409	9305		552	113498	113038	114968	53302	59299	54843	121934	113805	114186	13540	15903	19209
554	113429	116120	114633	7777	9803	10006		114076			9301		554	113827	112741	114931	53170	59663	54544	121848	113707	114088	13483	16102	19265
556	113360	113481	114932	7741	9863	10041		114038			9270		556	113414	113039	115081	52862	59197	54070	121360	113699	114316	13508	16010	19151
558	113211	115741	114936	7724	9883	9910		114230			9255		558	113520	112999	114905	52785	58247	54008	121624	113894	114166	13500	15993	19140
560	113286	115486	114940	7759	9527	9911		114145			9323		560	113344	113067	115067	52725	58149	53662	121670	113518	113967	13533	16030	19113
562	113580	114408	114911	7617	9388	9805		114262			9262		562	113452	112943	114820	52755	58093	53659	121673	113807	114187	13468	15948	19076
564	113246	115052	114889	7641	9335	9757		114171			9235		564	113446	112890	114941	52634	57767	53567	121504	113478	114094	13603	15967	18984
566	113371	115350	114772	7589	9406	9795		114059			9282		566	113391	112962	114761	52363	57567	53369	121634	113701	113982	13634	15979	18855
568	113374	115103	115267	7521	9190	9689		114182			9261		568	113491	112866	115036	52089	57687	53299	121762	113405	114125	13587	15922	18775
570	113095	115268	115104	7491	9250	9717		114100			9219		570	113443	112914	114974	51824	57207	52988	121430	113474	113814	13485	15931	18754
572	113068	115394	114833	7490	9144	9706		113932			9274		572	113355	113044	114949	51620	57189	52983	121761	113434	114091	13514	15966	18755
574	113011	115493	115037	7460	9098	9666		114169			9120		574	113556	113233	115013	51472	56773	52936	121757	113552	113869	13501	15956	18830
576	113143	114814	114659	7414	9070	9603		114214			9156		576	113308	112738	114882	51130	56838	52528	121485	113524	113898	13510	15878	18876
578	112856	114619	114637	7426	9052	9572		114175			9170		578	113361	112810	115106	51214	56565	52554	121821	113423	113713	13505	16009	18865
580	113041	116194	114749	7441	9014	9523		113963			9164		580	113502	113034	115012	50729	56324	52463	121592	113566	114086	13505	15903	18798
582	113206	116135	114909	7501	9014	9464		113795			9199		582	113171	113056	115397	50624	56370	52170	121787	113877	113964	13381	15877	18802
584	113616	116221	114988	7406	9112	9363		114224			9170		584	112995	112997	115126	50749	56047	52114	121860	113693	114050	13455	15921	18801
586	113535	115953	114851	7368	9082	9266		113927			9180		586	113291	113189	114760	50396	55771	52052	121753	113725	114140	13414	15857	18870
588	113456	116278	115145	7393	9183	9261		114013			9205		588	113239	112934	114990	50398	55682	51948	121859	113823	114114	13403	15845	18742
590	113560	116438	115100	7414	9060	9247		113879			9169		590	113565	112790	114965	50336	55699	51621	121884	113714	114250	13386	15836	18738
592	113682	116277	115194	7296	8989	9222		114101			9125		592	113477	112905	115007	49987	55390	51447	121968	113847	114072	13355	15844	18832
594	113663	116491	115085	7311	8913	9118		113768			9152		594	113692	113136	115069	49816	55280	51303	121720	113773	114019	13361	15798	18691
596	113669	116297	115384	7239	8855	9116		114078			9117		596	113376	113034	114886	49929	55357	51295	121665	113647	114153	13328	15732	18912
598	113531	116213	115228	7185	8896	9101		113665			9154		598	113557	112992	115005	49461	55077	51211	121810	113699	114212	13364	15844	18985
600	113317	116086	115321	7080	8678	9089		113766			9074		600	113454	112869	114875	49498	55008	51161	121978	113757	114188	13279	15796	19126
602	113466	116027	115084	7048	8656	9020		113863			9163		602	113507	112733	115005	49192	54935	50802	121950	113526	114475	13337	15790	19632
604	113243	115398	115118	6894	8690	8907		113946			9145		604	113465	112965	114853	49243	54531	50564	121792	113592	113969	13263	15753	19322
606	113511	116104	115279	6896	8618	8848		113864			9069		606	113579	112838	115076	49066	54416	50544	121608	113640	114144	13315	15833	18672
608	113375	116184	115231	6887	8576	8817		114078			9131		608	113568	113114	115113	48877	54511	50368	121770	113565	113988	13358	15629	18779
610	113620	116108	115189	6722	8524	8838		113969			9161		610	113679	112893	115139	48673	54175	50191	121761	113702	113827	13290	15675	18633
612	113300	116055	115357	6740	8511	8844		113862			9154		612	113631	113211	115333	48579	54014	50127	121802	113555	113851	13309	15697	18674
614	113492	116091	115338	6766	8589	8770		114087			9081		614	113538	113964	115066	48524	53880	50054	121831	113747	113985	13237	15610	18668
616	113272	116306	115370	6662	8587	8770		114016			9040		616	113359	114289	115138	48513	53633	50054	121669	113687	113938	13280	15653	18653
618	113391	116292	115306	6645	8488	8802		113983			9131		618	113477	114090	115251	48191	53682	49668	121951	113595	113940	13224	15649	18494
620	113433	116294	114947	6609	8466	8719		114042			9122		620	113617	113151	115215	48220	53455	49426	121616	113612	113771	13198	15620	18545
622	113727	116257	115231	6600	8424	8749		114086			9107		622	113599	112927	114840	47856	53424	49267	121539	113514	113558	13175	15624	18483
624	113525	116014	114811	6593	8333	8654		113841			9106		624	113481	112962	115235	48016	53299	49105	121488	113507	113991	13225	15605	18535
626	113446	116312	115126	6528	8281	8580		113752			9113		626	113796	112962	115122	47662	52877	49022	121627	113817	113692	13233	15655	18705
628	113552	116147	114962	6517	8321	8631		113708			9085		628	113448	113275	114982	47339	52855	48847	121869	113788	113841	13221	15630	18597
630	113427	115791	115399	6489	8312	8567		114107			9080		630	113491	113168	114694	47186	52695	48948	121776	113678	113841	13215	15559	18769
632	113409	115087	115708	6486	8322	8555		114022			9045		632	113406	113059	115203	47052	52682	48722	121535	113515	113961	13248	15578	18778
634	113689	115330	115254	6400	8275	8411		114111			9084		634	113548	112874	114725	46827	52500	48619	121537	113744	113892	13178	15626	18768
636	113598	116214	115524	6445	7988	8287		113995			9120		636	113446	113007	115002	46723	52665	48416	121740	113777	113870	13207	15601	18711
638	113627	115560	115346	6351	7926	8264		114235			9071		638	113412	113043	115323	46533	52631	48110	121905	113214	113921	13237	15591	18581
640	113741	116442	115210	6364	7949	8269		114091			9051		640	113641	112822	115156	46306	52475	48185	121543	113489	113746	13251	15590	18534
642	113266	116147	115187	6354	7922	8276		114152			9112		642	113391	112859	115189	46081	52622	47990	121777	113712	113957	13324	15597	18519
644	113370	116312	115081	6308	7881	8287		113796			9084		644	113367	112836	115080	46273	52542	47874	121598	113879	113890	13315	15610	18448
646	113548	116189	115070	6257	7810	8175		114112			9083		646	113708	112878	114868	45950	52401	47782	121774	113760	114025	13422	15513	18489
648	113538	116441	115259	6255	7758	8153		113907			9043		648	113584	113192	115093	45688	52023	47522	121801	113820	114155	13446	15474	18503
650	113605	116592	114939	6236	7751	8148		113577			9101		650	113713	112842	115151	45672	52232	47537	121813	114028	113916	13379	15558	18557
652	113423	116520	115396	6313	7675	8289		113913			9045		652	113749	112973	115196	45384	51897	47393	121816	113960	114008	13247	15582	18418
654	113485	116359	114933	6312	7741	8215		113551			8962		654	113631	112840	115082	45160	51567	47373	121440	113992	113883	13179	15631	18448
656	113435	115908	115513	6247	7762	8237		113818			9036		656	113430	113023	115217	45229	51255	47140	121755	114280	113983	13137	15446	18504
658	113477	116052	115297	6180	7630	8190		113841			9058		658	113732	112984	115184	45282	50787	46930	121591	114290	114085	13056	15516	18551
660	113532	115927	115410	6246	7594	8272		113526			9063		660	113569	113029	115492	44716	50653	46829	121645	114025	113880	13025	15531	18490
662	113581	115948	115422	6505	7672	8043		113221			8945		662	113683	112844	114972	44767	50452	46798	121628	113630	113955	13024	15549	18519
664	113591	116045	115263	6306	7618	8032		113436			9056		664	113562	112908	115165	44669	50308	46624	121903	113879	113865	13089	15535	18504
666	113234	116418	115108	6170	7540	8016		113214			9008		666	113469	113323	115303	44488	50165	46700	121899	113554	113981	13018	15473	18524
668	113634	115536	115246	6066	7580	7805		113255			8991		668	113571	112987	115343	44243	49978	46617	121764	113668	114283	12993	15484	18536
670	113570	116322	115430	6063	7589	7918		113318			8960		670	113485	112984	115196	44233	49978	46330	121735	113647	113940	12981	15482	18660
672	113487	116402	115066	6071	7560	7751		113541			9001		672	113303	112969	114735	44096	49670	46077	121940	113872	113973	13019	15573	18482
674	113656	116393	115505	5989	7485	7752		113592			8945		674	113582	113163	115087	44020	49459	45805	121802	113608	114203	12990	15444	18349
676	113627	116483	115439	5985	7496	7805		113779			8976		676	113729	113122	115014	43697	49155	45843	121893	113506	114426	12926	15496	18427
678	113244	116295	115205	5960	7546	7786		113671			9051		678	113618	113081	115357	43728	49285	45804	121703	113843	113879	12918	15436	18229
680	113539	116342	115367	5923	7505	7683		114289			8969		680	113848	113187	115179	43470	49148	45653	121829	113648	114406	12941	15482	18216
682	113492	116428	115456	5841	7401	7612		114414			8986		682	113560	113207	115176	43618	49120	45453	121627	113537	114349	12993	15441	18236
684	113515	116497	115312	5845	7514	7610		114260			8934		684	113790	112847	115263	43201	49038	45332	121655	113708	113903	13066	15447	18357
686	113591	116249	115372	5886	7540	7601		114281			8938		686	113707	113156	114960	43009	48911	45044	121824	113570	113882	12954	15417	18274
688	113755	116188	115012	6013	7542	7600		114178			8921		688	113466	113185	115059	42890	48851	45231	121756	113818	114145	13035	15344	18141
690	113558	116136	114536	5835	7567	7473		113876			8916		690	113570	113334	115121	42692	48648	44900	121834	113797	114062	13022	15392	18103
692	113535	116179	115220	5804	7492	7514		113702			8913		692	113874	113197	115050	42379	48628	44507	121658	113824	114047	13065	15319	18142
694	113395	116034	115409	5715	7528	7535		113657			8952		694	113592	113281	115051	42586	48277	44315	121812	113625	114298	13060	15364	18133
696	113705	116273	115181	5763	7436	7422		113531			8924		696	113753	113188	115107	42193	48108	44508	121693	113718	114071	12991	15359	18174
698	113570	116384	115305	5679	7336	7365		113612			8976		698	113861	112988	115188	42178	48278	44603	122009	113586	114021	12996	15305	18237
700	113877	116266	114936	5664	7401	7381		113615			8951		700	113804	113226	115093	41862	47973	44540	121924	113597	114044	12957	15369	18079
702	113743	116299	115459	5701	7298	7419		113248			8951		702	113893	113364	115196	41796	47897	44263	121853	113826	113706	13023	15341	18353
704	113733	116441	115478	5655	7282	7402		113549			8885		704	113805	113143	115446	41793	47436	43678	121898	113777	114097	13001	15261	18263
706	113652	116371	115498	5600	7181	7424		114149			8875		706	113727	112800	115383	41482	47595	43985	122106	114021	114206	12906	15336	18356
708	113759	116291	115473	5629	7186	7336		114108			8845		708	113520	113085	115360	41472	47413	43751	122310	113525	114361	12915	15296	18234
710	113748	116187	115653	5666	7081	7319		114035			8853		710	113554	112951	114970	41454	47373	43682	122650	113624	114012	12911	15257	18307
712	113613	116254	115040	5654	7082	7280							712	113710	113261	115193	41281	47533	43532	122424	113700	113870	12905	15300	18269
714	113497	116570	115393	5611	7036	7276							714	113768	113157	115173	41284	48261	43484	122227	113653	114000	12851	15313	18259
716	113853	116153	114872	5639	7027	7339							716	113773	113298	115147	41251	47919	43161	122765	113608	113835	12735	15331	18279
718	113630	116415	115548	5575	7023	7336							718	113661	113172	115230	40963	47133	43197	122993	113864	113795	12827	15341	18180
720	113783	116451	115386	5568	7025	7316							720	113743	113017	115318	40830	46584	43090	122832	113798	113896	12757	15364	18290
722	113550	116580	115372	5534	6948	7314							722	113623	113455	115382	40818	46624	42991	122858	114002	113688	12720	15502	18277
724	113606	116455	115229	5501	7005	7241							724	113839	113164	115182	40814	46394	42920	122682	113721	113681	12812	15455	18221
726	113703	116530	115493	5523	6896	7189							726	113801	113193	115376	40583	46200	42411	122519	113763	113693	12827	15359	18289
728	113627	116509	115445	5515	6911	7167							728	114064	113062	115373	40557	45843	42337	121934	113749	113768	12742	15207	18282
730	113873	116457	115667	5482	6928	7166							730	113810	113122	115398	40563	45884	42377	121786	113643	114072	12739	15286	18256
732	113760	116646	115650	5440	6971	7233							732	114040	113336	115357	40109	45988	42270	121718	113686	114098	12725	15255	18204
734	113811	116594	115482	5409	6931	7230							734	113874	113460	115194	40112	45766	41973	121656	113604	114011	12660	15354	18284
736	113704	116450	115434	5433	6934	7197							736	113872	113218	115468	39828	45638	41952	122053	113747	113820	12781	15350	18364
738	113675	116657	115224	5396	6920	7020							738	113890	113199	115162	39638	45572	41969	121559	113835	113855	12734	15367	18145
740	113659	116422	115387	5427	6873	6971							740	113695	113479	115512	39616	45354	41704	121673	113604	113890	12779	15281	18270
742	113881	116117	115496	5377	6811	6956							742	113620	113377	115130	39491	45234	41883	121669	113810	113981	12716	15077	18161
744	113834	115824	115448	5300	6840	6962							744	113708	113230	115348	39264	44902	42081	121792	114126	113781	12659	15126	18115
746	113747	116191	115475	5358	6825	6915							746	114045	113357	115352	39190	44961	41321	121899	114153	114031	12656	15134	18131
748	113789	114741	115599	5395	6820	6967							748	113971	113152	115590	39044	44960	41092	122067	114192	113839	12696	15159	18172
750	113783	116146	115359	5335	6806	6907							750	114169	113429	115589	38995	44822	40505	122186	113741	113856	12665	15108	18187
752	113615	116524	115469	5337	6832	6905							752	113889	113221	115668	38883	44483	41246	121848	113972	113888	12672	15053	18121
754	113891	116374	115547	5400	6764	6880							754	113675	113122	115329	38768	44491	40997	121968	114002	113881	12688	15174	18077
756	113805	116552	115677	5329	6703	6875							756	113949	113241	115311	38672	44419	40983	121677	113798	113969	12601	15167	17965
758	113611	116562	115539	5330	6751	6910							758	113893	113181	115272	38201	44273	40859	121676	113770	113902	12673	15040	18062
760	113678	116124	115746	5337	6707	6834							760	113958	113395	115078	38225	44041	40794	121670	113835	113934	12742	15105	17946
762	113585	115874	115325	5338	6697	6905							762	113800	113345	115037	38002	43848	40763	121733	113873	114108	12770	15048	17922
764	113619	115528	115459	5315	6668	6916							764	113859	113614	115088	37786	43885	40558	121897	113977	114234	12846	15115	18053
766	113757	115121	115373	5310	6692	6857							766	113788	113566	115265	37815	43607	40306	121524	113796	114261	12860	15089	18005
768	113745	114930	115756	5277	6692	6835							768	113802	113285	115262	37587	43480	40286	122167	113679	114039	13156	15086	17963
770	113778	115965	115350	5273	6731	6822							770	113644	113149	115382	37306	43351	40255	121858	113842	114227	13281	15018	17962
772	113651	116355	115729	5241	6813	6715							772	113946	113196	115278	37355	43311	40128	121976	114026	114001	13164	15080	17916
774	113686	116572	114993	5258	6665	6774							774	113882	113310	115117	37147	43187	40137	121775	113940	113997	12983	15018	17915
776	113653	116151	115200	5277	6615	6730							776	114142	113388	115060	37022	43050	39627	121906	113934	114159	12778	14974	17923
778	114009	116409	115535	5237	6584	6741							778	113737	113252	115360	36853	42866	39735	122083	114058	114145	12691	15041	18077
780	113788	116598	115629	5268	6561	6645							780	113946	113267	115179	36828	42768	39608	122010	113858	113895	12622	14981	18002
782	113604	116143	115066	5221	6562	6662							782	113731	113085	115463	36714	42559	39521	121962	114178	113846	12535	15008	18117
784	113810	116591	115310	5180	6492	6731							784	113879	112941	115388	36761	42505	39609	122016	113797	113971	12549	14995	17998
786	113705	116303	114810	5199	6506	6715							786	113769	113398	115338	36534	42359	39382	122019	113858	113972	12501	15010	17989
788	113955	116224	115502	5214	6497	6618							788	113770	113170	115278	36478	42294	39116	122135	113797	114093	12500	15118	17897
790	113734	116247	115664	5216	6490	6575							790	113984	113480	115476	36202	42174	39052	121993	113900	113887	12477	14984	17845
792	113860	116515	115589	5169	6509	6616							792	113986	113411	115388	36312	41943	38905	122015	113748	114087	12530	14982	17799
794	113722	116465	115429	5191	6530	6596							794	113947	113203	115491	36063	41875	38790	122187	113815	113875	12484	14916	17886
796	113866	116305	115775	5172	6459	6617							796	113716	113354	115513	35831	41806	38765	122061	113768	113943	12556	14986	17943
798	113715	116611	115721	5135	6488	6676							798	113846	113331	115503	35853	41433	38697	122089	113718	113690	12702	14985	17917
800	113711	116685	115715	5195	6441	6553							800	114011	113278	115219	35728	41612	38448	122117	113843	113675	12746	14977	17973
802	113931	116608	115433	5186	6366	6648							802	113848	113305	115682	35590	41461	38433	122110	113509	114037	12703	14918	17967
804	113669	116549	115479	5107	6442	6618							804	113856	113479	115327	35486	41503	38204	122007	113689	113957	12478	14862	18070
806	113774	116555	115588	5186	6432	6603							806	113842	113303	115327	35290	41196	38037	122144	113600	113786	12419	14818	17954
808	113866	116508	115617	5152	6359	6561							808	113712	113315	115481	35148	41180	38202	122226	113607	113881	12520	14832	17934
810	113833	116405	115628	5105	6448	6541							810	113961	113453	115465	35227	41211	37715	122319	113643	114199	12435	14843	17966
812	113919	116309	115599	5083	6549	6557							812	113957	113152	115567	34914	41108	37802	122222	113518	114213	12469	14882	17858
814	113843	116710	115501	5022	6647	6507							814	114175	113445	115596	34704	40872	37862	121991	113782	114382	12494	14856	17803
	113810	116379	115603	4999	6647	6558							816	114050	113553	115801	35137	40839	37541	121916	113527	114205	12463	14906	17797
	114051	116265	115801	4984	6522	6540							818	113952	113716	115433	34874	40709	37632	121936	113833	114282	12368	14874	17764
	114059	116692	115846	5005	6583	6447							820	113907	114179	115374	34999	40702	37301	122087	113663	114242	12387	14892	17839
		116415	115357		6671	6445							822	113821	114196	115529	34726	40589	37411	121856	113937	114390	12478	14929	17781
		116206	115524		6562	6429							824	114093	113315	115716	34642	40385	37326	121763	114082	114302	12309	14981	17771
		116270	115285		6529	6460							826	113996	113283	115495	34690	40070	37342	121834	113973	113954	12382	14906	17877
		116208	115662		6456	6441							828	113884	113375	115331	34186	40222	37336	122035	113951	114087	12333	14961	17886
		116116	115400		6541	6364							830	113983	113464	115471	34201	40021	37485	121761	113936	114129	12300	15035	17819
		116427	115628		6346	6306							832	114169	113530	115695	33912	39793	37190	121731	113717	114152	12447	15017	17763
		116524	115448		6316	6356							834	114245	113504	115373	34015	39911	36872	122057	114029	113814	12410	14996	17757
		116210	115549		6337	6326							836	113858	113297	115455	33683	39818	36620	121623	113972	114056	12442	14879	17705
		116284	115671		6319	6320							838	113911	113285	115425	33847	39714	36703	121830	113919	114036	12502	14824	17700
		116710	115368		6259	6384							840	113885	113276	115389	33780	39480	36383	121890	113790	113984	12551	14874	17673
		116588	115562		6265	6271							842	114112	113672	115563	33565	39182	36350	121767	113866	114105	12468	14831	17623
		116666	115499		6183	6341							844	114174	113418	115752	33631	39107	36299	121666	113845	114039	12556	14739	17645
		116654	115886		6183	6237							846	114086	113424	115623	33522	39046	36218	121730	114074	114049	12500	14768	17555
		116704	115994		6130	6257							848	113986	113304	115307	33455	38934	36071	121603	114055	114107	12406	14752	17599
		116599	115713		6140	6277							850	113955	113365	115394	33560	38791	36086	121694	114058	113946	12312	14869	17643
		116669	115764		6184	6254							852	114352	113241	115379	33333	38731	35891	121418	113849	114174	12242	14841	17651
		116613	115680		6188	6325							854	114124	113351	115475	33192	38588	35755	121467	113817	114055	12223	14809	17589
		116710	115665		6146	6288							856	114211	113218	115730	33146	38645	35576	121657	113891	114008	12185	14796	17645
		116603	115829		6144	6286							858	114211	113372	115806	32846	38577	35736	121682	113891	114046	12224	14757	17589
		116677	115619		6131	6263							860	113971	113560	115547	32677	38284	35399	121620	113973	113949	12285	14744	17685
		116603	115784		6136	6257							862	114347	113280	115463	32371	38212	35279	121633	113768	113999	12235	14771	17683
		116839	115668		6195	6291							864	114347	113322	115647	32167	38245	35232	121514	113878	113938	12229	14808	17747
		116714	115569		6213	6288							866	114292	113551	115734	32009	38023	35120	121890	113856	114155	12252	14808	17674
		116673	115876		6156	6213							868	114426	113361	115583	31860	37932	35023	122282	113793	114083	12198	14746	17613
		116827	115098		6166	6222							870	114420	113555	115770	31831	37897	34978	121791	113950	114055	12139	14844	17747
		116422	114384		6036	6233							872	114363	113607	115710	31513	37666	34990	121852	113900	113786	12398	14808	17694
		116748	113989		6127	6329							874	114268	113304	115542	31560	37553	34826	122088	113819	114087	12333	14845	17864
		116582	114490		6086	6407							876	114380	113460	115583	31430	37419	34636	122319	113792	113831	12155	14673	17957
		116340	115289		6112	6395							878	114499	113660	115669	31326	37514	34451	122059	113848	114018	12193	14670	17761
		116534	115779		6081	6193							880	114485	113514	115580	31119	37311	34384	121857	113848	114202	12205	14695	17779
		116655	115661		6073	6272							882	114199	113286	115804	30971	37102	34343	122033	113590	114018	12193	14749	17715
		116685	115391		6104	6120							884	114442	113288	115462	30968	36845	34332	122184	113965	114118	12149	14720	17811
		116647	115601		6057	6129							886	114245	113446	115397	30889	36840	34135	122151	113850	114060	12135	14712	17766
		116474	115759		6068	6189							888	114034	113741	115649	30832	36781	33956	121849	113955	114250	12127	14711	17641
		116744	115752		6046	6139							890	113992	113341	115725	30684	36662	33835	121992	114045	113971	12119	14735	17705
		116591	116077		6005	6160							892	114262	113528	115651	30455	36504	33846	122251	113930	114134	12156	14731	17718
		116429	115631		5976	6163							894	114252	113622	115663	30441	36323	33813	122206	114013	114125	12141	14734	17636
		116834	115751		5974	6137							896	114076	113371	115450	30300	36282	33700	122020	113754	114167	12260	14724	17558
		116624	115747		5964	6137							898	114084	113717	115557	30119	36223	33574	122106	113745	114183	12178	14694	17626
		116537	115795		5921	6118							900	114114	113472	115759	30205	36410	33470	122143	113906	114261	12235	14608	17573
		116539	115791		5926	6325							902	113992	113768	115238	29880	35999	33463	122386	113974	114090	12343	14721	17560
		116644	115853		5987	6175							904	114257	113464	115708	29906	36094	33589	122184	114138	114072	12414	14750	17531
		116566	115867		5998	6089							906	114057	113457	115666	29767	35924	33869	122066	114018	114309	12490	14741	17563
		116635	116088		5961	6116							908	113910	113412	115612	29716	35823	33983	122321	114217	114219	12633	14691	17556
		116771	116099		5920	6167							910	113944	113088	115812	29633	35789	33386	122211	113967	114223	12587	14684	17621
		116858	115774		5856	6046							912	114240	113701	115514	29650	35658	32946	122233	114162	114393	12743	14674	17554
		116666	115588		5907	6130							914	113994	113442	115673	29456	35445	32824	121879	114024	114378	12757	14698	17581
		116427	115449		6005	6028							916	114221	113540	115597	29420	35289	32730	122101	113943	114218	12800	14792	17501
		116543	115868		5888	6079							918	114158	113780	115631	29230	35376	32691	121855	114169	114460	12840	14724	17506
		116788	115662		5860	6008							920	114331	113633	115446	29234	35145	32578	122162	114074	114415	12887	14710	17469
		116895	115785		5777	6062							922	114042	113479	115715	29039	34984	32615	122482	113977	114170	12894	14737	17470
		117005	115728		5801	5997							924	114145	113509	115483	28929	35018	32309	122094	113998	114224	12893	14676	17462
		117035	115811		5818	6081							926	114336	113690	115410	28805	34854	32273	122444	114085	113935	12953	14666	17343
		116376	115728		5804	6067							928	114290	113617	115540	28742	34865	32045	122309	114276	114220	12856	14618	17332
		117000	114772		5736	5988							930	114238	113444	115850	28668	34490	31963	122307	113819	113969	12820	14649	17399
		116728	114936		5751	5929							932	114256	113505	115628	28589	34488	32017	122221	114165	114419	12769	14644	17354
		116765	114611		5738	6007							934	114250	113617	115952	28496	34584	31971	122145	113857	114224	12790	14663	17344
		117048	113713		5779	5901							936	114224	113816	115959	28415	34778	31658	121975	113941	114142	12773	14658	17511
		116934	113407		5843	5941							938	114035	113629	115759	28439	34616	31611	122313	114027	114205	12646	14668	17417
		116723	115405		5765	5960							940	114479	113672	115734	28367	34801	31502	122041	113938	114071	12609	14616	17466
		116802	115506		5794	5969							942	114311	113860	115801	28355	34655	31353	122204	114016	114003	12660	14533	17505
		116718	115673		5778	5925							944	114236	113639	115826	28390	34315	31406	122128	113758	114037	12694	14525	17490
		116639	116058		5818	5978							946	114428	113584	115984	28441	33940	31110	122191	113912	113957	12701	14457	17408
		116796	115813		5771	5903							948	114401	113593	115905	28423	33770	31263	122590	113993	114158	12543	14493	17418
		116865	115748		5800	5897							950	114355	113451	115930	28634	33785	31175	122432	113773	114348	12587	14500	17454
		116854	115812		5773	5897							952	114310	113689	115730	28581	33540	30956	122313	113886	114202	12548	14500	17445
		116829	115324		5782	5915							954	114479	113621	115809	28754	33463	31008	122254	113784	114030	12527	14511	17476
		116841	115612		5777	5855							956	114261	113738	115885	28748	33253	30886	122291	113983	114238	12531	14371	17434
		116665	115481		5741	5923							958	114373	113596	115777	28518	33389	30785	122373	113802	114010	12545	14462	17275
		116586	115717		5722	5914							960	114336	113445	115711	28363	33259	30593	122349	113532	114039	12594	14504	17375
		116740	115449		5712	5868							962	114440	113808	115737	28051	33072	30507	122163	113049	114348	12593	14432	17279
		116761	115227		5754	5858							964	114301	113556	115790	27905	32832	30373	122364	112923	114311	12652	14491	17352
		116886	115075		5867	5911							966	114272	113663	115683	27803	32859	30172	122122	113254	114151	12623	14407	17320
		116782	115055		5782	5853							968	114372	113797	115748	27661	32811	30111	122160	113206	114258	12705	14436	17344
		116803	114894		5704	5867							970	114379	113779	115629	27413	32575	30262	122517	113385	114323	12638	14350	17310
		116886	114148		5662	5937							972	114375	113444	115816	27263	32489	30144	122472	113271	114182	12524	14425	17247
		116735	114574		5597	5875							974	114491	113567	115573	27113	32465	29983	122386	113642	114254	12533	14425	17183
		116734	115894		5593	5946							976	114197	113587	115779	27086	32410	30005	122407	113612	114139	12604	14292	17133
		116776	115774		5672	5854							978	114333	113418	115672	26912	32473	29902	122641	114028	114136	12669	14402	17160
		116701	116098		5697	5872							980	114463	113773	115800	26772	32348	29891	122313	114065	114329	12752	14387	17160
		116932	116136		5645	5848							982	114282	113488	115890	27149	32245	29867	122532	113937	114007	12723	14338	17109
		117058	116128		5660	5895							984	114296	113694	115635	27302	32052	29599	122477	113941	113989	12777	14297	17170
		116922	116094		5643	5991							986	114259	113315	115550	26075	32001	29522	122608	114240	114232	12862	14342	17227
		116989	116263		5664	5811							988	114388	113652	115776	25961	31723	29381	122550	113950	114259	12965	14306	17249
		117003	116060		5675	5748							990	114420	113585	115831	25858	31666	29328	122846	114164	114156	13045	14287	17189
		117139	115809		5674	5710							992	114308	113586	115894	25799	31640	29273	122777	114007	114447	13085	14388	17214
		116973	116072		5665	5732							994	114364	113957	115979	25726	31617	29172	122353	114152	114179	13059	14292	17247
		117001	116068		5675	5729							996	114452	113805	115613	25563	31568	29075	122636	113970	114384	13108	14254	17200
		116934	115755		5632	5711							998	114022	113965	115730	25641	31891	29109	122884	113910	114165	13150	14238	17246
		116884	116154		5703	5729								114389	113830	115744	25493	32220	28939	122872	114137	114734	13320	14291	17191
		116827	116200		5683	5711								114342	113679	115938	25262	32376	28820	122750	113958	114087	13283	14318	17178
		116651	116201		5629	5711								114631	113880	116111	25176	32208	28851	122776	114439	114092	13287	14364	17185
														114206	113758	115917	25136	32033	28752	122813	114013	114273	13421	14283	17215
														114063	113739	115635	24954	31669	28556	122694	114085	114588	13403	14283	17140

## Sheet: Figure 1G Fits Rate Constants
	Figure 1G fit rate constants
			Preformed			Not Preformed
		[Nub1]	1	2	3	1	2	3
		10 uM	2.9508	3.483	3.6702	0.37866	0.35928	0.36798
		1 uM	4.3596	4.3398	4.302	0.051246	0.06576	0.050982
