# Supplementary material for: NUB1 traps unfolded FAT10 for ubiquitin-independent degradation by the 26S proteasome
Source: Nat Struct Mol Biol. 2025 Apr 11;32(9):1752–65. doi: 10.1038/s41594-025-01527-3 (PMC12285911; doi:10.1038/s41594-025-01527-3)
Supplement: Supplementary file 7 — Raw data for all biochemical measurements. [file 41594_2025_1527_MOESM7_ESM.xlsx]

## Sheet: Figure 2A
Protein	Start	End	unbound minus bound - 10s	unbound minus bound - 25s	unbound minus bound - 50s	unbound minus bound - 500s	unbound minus bound - 5000s
FAT10	1	8	7.9	3.93	9.25	4.1	2.23
FAT10	20	38	-35.25	-21.1	-6.27	1.25	-1.77
FAT10	20	40	-31.01	-13.01	-6.8	-0.36	-0.92
FAT10	20	42	-35.08	-12.31	-1.87	-4.69	-0.01
FAT10	20	48	-33.16	-25.36	-3.83	1.33	1.31
FAT10	20	50	-35.95	-20.92	-4.22	1.72	0.37
FAT10	21	50	-36.59	-21.37	-9.96	2.5	0.03
FAT10	22	31	-6.64	-4.55	2.19	4.48	1.22
FAT10	22	38	-35.54	-18.35	-2.54	-0.42	-0.9
FAT10	22	47	-34.94	-22.2	-3.96	0.83	-0.16
FAT10	22	48	-32.34	-25.59	-8.2	0.87	2.77
FAT10	22	50	-36.92	-26.19	-9.89	0.58	0.18
FAT10	23	31	-3.97	-1.99	4.2	0.95	0.4
FAT10	23	32	-3.32	-0.94	3.88	1.32	0.53
FAT10	23	36	-27.51	-10.09	-5.74	-1.02	-2.56
FAT10	23	38	-36.18	-28.25	-27.41	-1.49	-1.31
FAT10	23	40	-37.52	-26.15	-15.39	1.26	0.53
FAT10	23	42	-34.21	-15.58	-10.85	-1.11	-0.6
FAT10	23	47	-35	-20.89	-7.28	-1.38	-0.12
FAT10	23	48	-33.8	-28.54	-7.95	-0.81	0
FAT10	23	50	-36.73	-26.9	-7.42	0.14	1.35
FAT10	23	51	-37.62	-31.61	-14.23	-0.07	1.87
FAT10	23	55	-39.22	-26.96	-2.26	0.84	2.98
FAT10	24	31	-5.91	-0.73	3.02	0.9	-0.09
FAT10	24	32	-6.23	-1.67	2.32	0.6	-0.11
FAT10	24	38	-42.9	-21.93	-11.15	-3.29	-2.11
FAT10	24	42	-33.83	-17.96	1.06	-0.35	0.11
FAT10	25	32	-6.56	-1.4	2.07	-1.05	-0.03
FAT10	32	48	-37.83	-30.5	-17.78	1.25	2.25
FAT10	32	50	-34.68	-30.86	-20.3	1.28	2.64
FAT10	33	48	-36.27	-28.89	-13.59	-2.65	2.09
FAT10	33	50	-34.14	-19.96	-8.89	1.36	2.56
FAT10	39	51	-49.03	-33.71	-32.26	1.41	1.08
FAT10	41	47	-23.2	-5.27	-2.48	-0.93	0.63
FAT10	41	48	-24.96	-12.5	-4.72	-0.19	0.25
FAT10	42	50	-26.44	-11.11	-1.79	-1.32	2.16
FAT10	43	50	-30.31	-13.68	-1.85	1.18	-0.08
FAT10	49	55	-22.79	-14.06	-4.96	0.48	0.23
FAT10	49	57	-23.1	-10.98	-3.46	1.04	2.12
FAT10	49	79	-4.53	1.4	6.68	12.28	10.82
FAT10	51	57	-11.67	-5.81	0.61	1.44	0.76
FAT10	51	61	-8.66	-5.05	5.04	-2.73	1.91
FAT10	51	63	-7.82	-1.93	3.11	4.67	-1.65
FAT10	51	65	-5.3	-2.33	2.45	0.91	0.41
FAT10	51	66	-5.31	-2.96	3.73	2.48	1.88
FAT10	51	75	3.44	6.6	10.16	6.16	5.35
FAT10	51	78	8.51	11.63	16.05	12.1	9.43
FAT10	51	79	6.9	11.19	16.96	12.91	10.99
FAT10	52	78	6.52	10.99	15.45	10	8.74
FAT10	52	79	6.04	10.26	16.1	11.37	9.91
FAT10	56	63	-4.94	-1.83	3.22	-0.22	1.09
FAT10	56	64	-1.9	-3.19	2.14	0.37	-0.99
FAT10	56	65	-2.29	-1.42	4.7	0.95	0.39
FAT10	56	66	-5.03	-1.44	3.38	0.84	0.9
FAT10	56	69	-2.81	-1.91	3.05	-0.1	1.16
FAT10	56	70	-3.16	-0.64	3.99	1.78	1.18
FAT10	56	71	-0.86	-0.3	4.56	-0.17	0.37
FAT10	56	72	-1.07	-1.51	3.84	-0.14	1.22
FAT10	56	75	8.09	8.24	12.81	6.58	2.97
FAT10	56	76	8.53	10.04	14.4	7.54	7.31
FAT10	56	78	9.68	12.69	17.65	12.47	9.39
FAT10	56	79	9.39	13.93	18.81	13.5	10.55
FAT10	58	63	-6.79	-2.56	1.88	0.01	1.95
FAT10	58	72	-0.82	-4.27	3.94	-1.01	1.87
FAT10	58	75	8.57	8.17	13.58	7.15	3.06
FAT10	58	79	10.85	14.5	19.57	14.71	10.7
FAT10	62	72	-1.43	-4.69	1.98	-1.6	-0.81
FAT10	62	78	12.74	16.3	20.99	15.64	9.61
FAT10	62	79	12.57	16.92	22.99	18.88	11.77
FAT10	64	75	14.75	13.38	17.61	7.01	2.47
FAT10	65	70	-2.01	-4.93	-0.35	-5.31	-6.06
FAT10	65	72	1.53	-4.24	0.91	-1.59	-2.42
FAT10	65	75	17.4	14.6	18.74	8.28	2.53
FAT10	65	79	16.21	21.49	28.39	22.84	14.03
FAT10	66	75	19.28	17.46	19.65	11.34	3.39
FAT10	66	78	17.78	22.53	26.73	19.52	11.42
FAT10	67	78	21.55	20.72	29.36	20.78	10.77
FAT10	70	78	25.86	31.61	40.24	29.04	18.31
FAT10	70	79	25.2	31.14	41.21	34.27	24.17
FAT10	71	78	28.92	37.36	47.23	32.17	19.19
FAT10	71	79	27.51	34.83	45.64	38.99	25.08
FAT10	73	78	22.36	32.74	45.9	40.25	31.28
FAT10	73	79	16.84	30.18	44	42.15	35.29
FAT10	74	79	15.25	29.36	44.09	41.99	34.81
FAT10	75	79	22.64	39.61	60.21	57.17	45.73
FAT10	76	91	11.77	16.81	21.5	13.73	7.41
FAT10	77	87	14.42	14.61	24.19	15.69	9.38
FAT10	79	89	9.97	7.98	11.35	7.8	1.54
FAT10	79	90	7.07	8.53	10.63	9.55	4.5
FAT10	79	91	4.56	7.05	7.78	5.02	2.03
FAT10	79	92	2.9	6.24	7.07	6.61	2.27
FAT10	80	88	2.21	-1.5	0.93	-1.4	-0.87
FAT10	80	90	0.15	-2.46	-0.57	-0.4	-2.05
FAT10	80	91	-0.35	-0.44	0.06	0.78	0.48
FAT10	80	92	-2.05	0.12	-0.09	0.66	0.97
FAT10	80	94	-5.77	-2.42	-3.32	-0.64	0.66
FAT10	85	91	-6.29	-0.6	-3.71	-0.97	1.68
FAT10	87	94
FAT10	91	108	-1.18	-1.81	1.34	-2.23	-1.08
FAT10	91	116	3.29	7.63	13.28	2.75	-0.15
FAT10	91	118	-0.43	-0.2	5.23	0.59	-2.54
FAT10	92	103	1.91	-1.31	2.96	-0.21	0.35
FAT10	92	104	0.36	0.6	4.8	-0.03	-0.26
FAT10	92	105	1.67	-0.09	3.53	-0.45	1.95
FAT10	92	107	-0.54	-2.19	3.06	-2.17	-0.35
FAT10	92	108	-0.58	-1.35	3.32	-0.88	0.22
FAT10	92	111	0.26	-1.29	3.66	-1.67	-0.82
FAT10	92	113	1.1	3.25	7.11	1.18	1.18
FAT10	92	114	1.1	2.25	5.02	0.08	0.38
FAT10	92	116	1.14	5.24	6.76	-0.18	0.35
FAT10	92	117	1.26	5.35	13.88	1.95	-0.21
FAT10	92	118	2.32	3.17	-4.94	0.55	-0.04
FAT10	93	103	0.31	-1.97	1.92	-1.16	-0.74
FAT10	93	104	1.47	1.5	4.38	0.86	-0.96
FAT10	93	105	-0.96	0.51	3	-4.03	-0.85
FAT10	93	108	-0.12	-0.25	4.59	-0.28	0.4
FAT10	93	114	2.43	2.99	5.42	-1.22	1.69
FAT10	93	116	6.61	8	13.38	-0.47	-0.57
FAT10	93	118	1.23	6.75	16.24	-0.26	-0.16
FAT10	95	108	0.14	0.21	4.16	0.02	-0.06
FAT10	95	116	0.02	3.57	14.43	0.53	-0.12
FAT10	95	118	1.77	2.86	17.07	-0.21	-0.78
FAT10	98	107	1.11	3.95	6.98	3.07	3.24
FAT10	98	108	2.52	3.05	8.07	2.17	3.13
FAT10	98	114	3.91	5.3	10.65	2.47	3.8
FAT10	98	116	4.94	2.14	-2.68	1.81	2.93
FAT10	98	118	3.34	4.97	7.92	2.96	2.66
FAT10	99	107	-1.05	5.45	9.7	0.78	1.63
FAT10	99	108	4.08	3.29	9	4.53	4.76
FAT10	102	108	2.76	-0.57	2.89	1.91	-1.26
FAT10	103	107	2.34	3.53	5.8	1.91	2.55
FAT10	103	108	2.5	1.54	6.89	2.75	1.5
FAT10	104	116	3.01	6.25	-5.65	1.46	0.71
FAT10	104	118	2.23	6.97	9.69	5.13	1.82
FAT10	105	118	1.06	3.04	17.82	1.45	1
FAT10	106	118
FAT10	107	118	1	9.43	9.51	-0.25	-1.27
FAT10	112	118	-1.39	5.44	9.21	2.48	-1.51
FAT10	117	127	5.21	13.68	9.06	2.1	0.96
FAT10	117	130	1.87	9.37	4.35	0.92	-0.82
FAT10	117	132	0.92	4.41	13.55	0.19	-0.27
FAT10	117	139	1.56	7.11	12.93	1.57	1.65
FAT10	117	141	1.98	6.83	17.53	1.72	2.14
FAT10	117	143	1.99	5.04	16.07	1.08	2.46
FAT10	117	144	2.51	7.05	4.97	2.56	2.28
FAT10	117	145	1.37	7.55	8.74	2.37	0.2
FAT10	117	147	2.63	7.36	12	2.44	1.21
FAT10	119	130	2.83	5.14	14.22	0.75	0.25
FAT10	119	133	-0.18	11.6	16.14	-4.25	-5.99
FAT10	119	134	1.78	9.55	6.81	0.26	2.03
FAT10	119	135	1.45	9.12	-2.3	0.15	0.62
FAT10	119	137	1.5		17.44	1.97	-0.5
FAT10	119	140	1.48	7.23	14.71	1.7	1.5
FAT10	119	141	2.51	7.07	19.93	1.54	1.69
FAT10	119	143	1.32	6.31	-6.06	2.23	1.4
FAT10	119	144	1.15	9.18	18.46	1.53	0.17
FAT10	119	145
FAT10	119	146	2.36	4.98	10.9	0.88	1.58
FAT10	119	147
FAT10	119	156	4.55	8.86	6.25	0.63	0.63
FAT10	121	137	-8	-4.19	6.62	-2.74	-2.63
FAT10	121	139	1.11	4.99	13.16	1.74	1.15
FAT10	121	141	1.96	1.97	13.24	1.78	1.39
FAT10	121	144	1.2	4.39	16.58	0.25	0.45
FAT10	121	147	5.81		15.71	-3.57	2.49
FAT10	122	130	-4.74		1.21	-0.28	-0.7
FAT10	123	144	1.76	5.64	16.96	2.06	1.13
FAT10	125	144
FAT10	131	141	0.46	8.5	3.57	0.82	0.02
FAT10	131	143	-1.06	7.64	-0.21	-1.68	-1.13
FAT10	131	144	1.77	16.41	8.16	0.45	1.2
FAT10	131	145	1.24	10.43	-3.16	-1.23	0.53
FAT10	131	147	4.3	16.46	11.85	0.29	-0.06
FAT10	131	156	3.2	9.3	15.09	2.43	2.03
FAT10	135	147	3.75	9.57	5.14	-4.32	-2.17
FAT10	140	145	0.15	7.99	6.61	3.01	-0.64
FAT10	140	147	-0.75	7.08	5.59	-2.14	-1.53
FAT10	140	156	4.01	6.26	6.26	2.41	1.55
FAT10	141	147	1.48	11.47	8.91	1.01	-0.85
FAT10	142	156	3.6	6.33	6.12	-0.6	-0.23
FAT10	145	155	0.93	5.01	6.17	-1.88	-5.74
FAT10	145	156	5.58	6.25	7.13	1.11	1.55
FAT10	146	156	5.03	8.79	8.06	2.51	-0.36
FAT10	147	156	6.42	4.39	7.86	2.14	1.7
FAT10	147	157	8.67	7.7	9.97	4.47	5.08
FAT10	148	155	8.25	6.2	7.26	2.11	1.87
FAT10	148	156	7.42	6.14	7.77	1.52	1.96
FAT10	148	157	7.97	7.28	9.92	3.79	3.76
FAT10	149	156	6.72	6.24	8.4	1.12	1.36
FAT10	149	157	7.31	7.53	8.23	1.08	1.09
FAT10	150	156	4.73	4.16	6.71	0.34	1.05
FAT10	150	157	5.95	5.78	8.8	1.51	0.65
FAT10	151	158	5.68	5.58	8.8	0.39	0.58
FAT10	157	160	4.72	-3.75	8.91	-5.76	-5.39

## Sheet: Figure 2C
Seconds	5_Left Petide: 23-50			5_Right Peptide:23-50			5_Bound Peptide: 23-50
10	29.721	28.794	30.413	69.191	66.51	66.57	66.068	65.189	66.073
25	35.97	39.393	38.321	65.509	70.244	68.228	66.564	69.818	67.882
50	53.378	56.428	59.422	71.402	74.399	69.843	67.528	67.714	65.781
500	67.969	64.627	70.247	67.969	64.627	70.247	68.035	68.288	67.394
5000	69.363	72.955	71.618	69.117	67.333	70.938	70.294	69.174	66.673
Seconds	Unbound Left Petide: 112-118			Unbound Right Peptide:112-118			Bound left Peptide: 112-118			Bound Right Peptide:112-118
10	1.572	2.111	2.607	70.269	77.251	72.422	5.496	2.122	2.957	87.308	85.997	79.969
25	8.014	5.961	8.285	83.76	84.576	81.601	1.966	1.966	1.974	82.225	84.526	83.251
50	20.461	18.723	17.596	87.533	88.651	86.344	8.735	10.412	9.999	88.32	86.96	88.332
500	85.889	85.108	87.342	85.889	85.108	87.342	82.8	86.591	81.505	82.8	86.591	81.505
5000	86.101	86.553	87.841	86.101	86.553	87.841	91.93	89.109	83.974	91.93	89.109	83.974
Seconds	Unbound-4			Bound-4
10	31.362	30.075	31.097	6.272	5.354	7.057
25	36.612	39.931	39.781	6.799	7.354	7.394
50	50.267	52.34	48.446	9.154	8.793	8.904
500	55.746	51.876	57.344	20.665	21.887	20.699
5000	57.917	55.908	59.496	34.884	34.399	34.095
Seconds	4_Unbound Left Petide: 119-146			4_Unbound Right Peptide:119-146			4_Bound Right Peptide: 119-146			4_Bound Right Peptide: 119-146
10	24.617	23.705	24.12	66.362	62.661	62.98	22.367	20.599	22.311	65.14	63.347	62.255
25	32.636	32.681	32.878	67.619	69.095	65.571	30.14	29.128	30.161	68.75	68.274	69.533
50	42.913	43.855	48.707	69.637	72.347	69.692	34.642	37.884	34.262	69.223	68.08	67.243
500	70.694	69.954	72.826	70.694	69.954	72.826	70.248	70.378	69.087	70.248	70.378	69.087
5000	71.825	70.866	74.727	71.825	70.866	74.727	72.373	71.271	69.186	72.373	71.271	69.186

## Sheet: Figure 2D
	Time (seconds)	FAT10 (UBL1)-Eos				FAT10 (UBL1)-Eos + 100 nM hs26S				FAT10 (UBL1)-Eos + Nub1 15 uM				FAT10 (UBL1)-Eos + Nub1 15 uM + 100 nM hs26S					Time (seconds)	FAT10 (UBL2)-Eos				FAT10 (UBL2)-Eos + 100 nM hs26S				FAT10 (UBL2)-Eos + Nub1 15 uM				FAT10 (UBL2)-Eos + Nub1 15 uM + 100 nM hs26S
	0	46066882	45673900	45239550	45247307	43804646	45211111	44981009	44691443	45691997	44983594	45813512	45699754	45601508	46413328	46002247	47282026		0	54210932	52949251	53869658	53443065	51700497	55201145	51922842	55376953	59947963	52460608	56056917	51098095	50886092	53706777	53148328	5.34012e+07
	18	46291813	45689412	45366235	45353308	43972698	45495506	45180086	44887934	45966051	45200769	45971222	45803170	45720437	46669283	46028101	47214806		18	54360886	52848420	53820535	53212963	51928013	55007239	51953867	55526907	59606688	51648788	56012965	50914531	51051558	53647312	53210378	5.32756e+07
	36	46353863	45839366	45495506	45407602	44060602	45536873	45301600	44949984	46041028	45265404	45960880	45867806	45715266	46514159	45978978	47132072		36	54438449	52791541	53942049	53106961	51977136	55025337	51946111	55656178	59265414	51659130	55891450	50973996	51005021	53675752	53184523	5.32257e+07
	54	46328009	45898830	45547214	45368821	44003723	45642875	45270575	44900861	46066882	45265404	45924685	45883318	45601508	46521915	45896245	47152756		54	54262640	52832907	53978245	53148328	51894402	55157193	51853036	55638080	59255072	52277044	55751838	51235122	50751650	53758485	53039740	5.32676e+07
	72	46462450	45953124	45575654	45461896	44047675	45704925	45291259	44913788	46131518	45159402	46059126	45950539	45593752	46583965	45885903	47126902		72	54037710	52786370	54066149	53189694	51855621	55180462	51891817	55682032	59461905	52323581	55718228	51085168	50671502	53929122	52993203	5.33038e+07
	90	46537427	45973807	45562727	45529116	44125237	45717852	45293844	44957740	46167713	45311942	46097907	46017759	45521360	46596892	45826439	47147585		90	53817949	52851005	53978245	53156084	51847865	55234756	51992648	55697544	59508443	52121919	55720813	50712869	50741308	53939464	53037155	5.32815e+07
	108	46568452	46051370	45624777	45554971	44161433	45472237	45381748	44965497	46159957	45379163	46108249	46087566	45552385	46537427	45741120	47080364		108	53724875	52861347	54084247	53163840	51832353	55216658	52140017	55751838	59311951	51907330	55751838	50555159	50839554	54004099	53114717	5.32813e+07
	126	46627917	46077224	45575654	45554971	44246752	45841951	45335211	44975838	46214251	45500677	46134103	46043614	45423115	46361619	45707510	46982118		126	53724875	52913055	54081662	53187109	51878890	55268366	52155529	55638080	59257658	51907330	55842328	50467255	50803358	54060978	53163840	5.32793e+07
	144	46630502	46064297	45614435	45487750	44251923	45865220	45436042	44991351	46255617	45477408	46198738	46048784	45301600	46340936	45650631	46837335		144	53691264	52892372	54120443	53179353	51935769	55371782	52145187	55689788	59252487	51891817	55793205	50495694	50860237	53967903	53070765	5.32465e+07
	162	46620161	46051370	45617021	45547214	44228654	45901416	45350723	44975838	46121176	45529116	46144445	46082395	45301600	46188397	45565312	46713235		162	53590433	52946665	54120443	53181938	51943525	55270951	52145187	55674276	59211120	51977136	55782863	50503450	50777504	53859316	53021642	5.32022e+07
	180	46563282	46017759	45536873	45485164	44226069	45857464	45288673	45014619	46196153	45451554	46128932	46004832	45146475	46090151	45456725	46679625		180	53629214	52876859	54014441	53150913	51964209	55317489	52145187	55689788	59309366	52041771	55728569	50420717	50772333	53864487	53070765	5.32223e+07
	198	46501232	46035857	45606679	45451554	44215727	45893660	45311942	44942228	46097907	45474823	46136688	45963466	45006863	46046199	45384333	46485719		198	53631800	52884616	53998928	53179353	51935769	55258024	52093479	55658763	59265414	52010746	55785449	50464669	50767163	53970489	53008715	5.32332e+07
	216	46431426	46002247	45617021	45412773	44241581	45865220	45350723	44836226	46149616	45423115	46141859	46069468	44926715	45841951	45231794	46351278		216	53613702	52884616	54011855	53187109	52010746	55296806	52111577	55728569	59330049	51982306	55803546	50443986	50720625	53934293	52990617	5.3217e+07
	234	46400401	45986735	45617021	45371406	44205385	45862635	45280917	44859495	46079809	45407602	46105664	45896245	44875007	45754047	45102523	46260788		234	53556823	52894957	53998928	53148328	51969379	55276122	52217579	55705301	59283512	52067625	55795790	50389692	50746479	53934293	52897543	5.32051e+07
	252	46384888	45989320	45585996	45397260	44197629	45852293	45205940	44843982	45981564	45363650	46046199	45935026	44712126	45570483	44991351	46118591		252	53530969	52879445	53949806	53249159	51917671	55294220	52116748	55669105	59332635	52067625	55821644	50394863	50749065	53872243	52918226	5.32048e+07
	270	46382303	45955710	45583410	45332625	44135579	45829024	45236965	44849153	45968637	45389504	46053955	45836781	44613880	45609264	44875007	45976393		270	53487017	52809639	53998928	53207792	51881475	55301976	52137431	55715642	59299024	52039186	55777692	50348326	50697356	53859316	52900128	5.31803e+07
	288	46366790	45901416	45526531	45330040	44117481	45790243	45236965	44846568	45945368	45350723	45994491	45862635	44482024	45479994	44781932	45849708		288	53502529	52900128	53978245	53197450	51946111	55286464	51997819	55702715	59257658	52008161	55762180	50273349	50718040	53856731	52907884	5.31453e+07
	306	46284057	45870391	45516189	45260234	44081285	45821268	45159402	44789688	45924685	45386919	45950539	45942783	44337241	45309356	44606124	45761804		306	53481846	52843249	53954976	53236232	51871134	55348514	51961623	55651007	59288683	52034015	55824230	50234568	50668917	53913610	52892372	5.31589e+07
	324	46286642	45909172	45464481	45309356	44065773	45717852	45193013	44774176	45947953	45208525	45935026	45821268	44236410	45185257	44520806	45609264		324	53497358	52817395	53965318	53210378	51899573	55301976	51964209	55594128	59231804	52023673	55775107	50299203	50666331	53861901	52869103	5.31338e+07
	342	46258203	45922099	45498092	45288673	44050260	45741120	45151646	44805201	45942783	45262819	45940197	45795414	44205385	45055986	44344997	45451554		342	53404283	52851005	53926537	53197450	51876305	55358855	51912500	55640665	59252487	52034015	55813888	50335399	50676673	53859316	52905299	5.31752e+07
	360	46263374	45870391	45482579	45249892	44047675	45707510	45120621	44737980	45883318	45358479	45872976	45792829	44083871	45048230	44267435	45330040		360	53461163	52817395	53939464	53218134	51886646	55364026	51886646	55658763	59260243	52023673	55813888	50335399	50655990	53825706	52817395	5.3133e+07
	378	46291813	45883318	45461896	45226623	43995967	45673900	45143890	44792274	45937612	45265404	45911758	45816097	43933917	44792274	44125237	45273161		378	53422381	52781199	53960147	53197450	51889232	55369197	51917671	55700130	59244731	52023673	55785449	50312130	50707698	53872243	52853591	5.31668e+07
	396	46227178	45852293	45469652	45239550	44011479	45723022	45087011	44722468	45904001	45247307	45914343	45790243	43804646	44699199	43962356	45097353		396	53383600	52840663	53867072	53158669	51904744	55436418	51891817	55697544	59306781	52046942	55710472	50263007	50643063	53825706	52863932	5.31405e+07
	414	46234934	45854878	45511019	45174915	43993381	45717852	45123207	44725053	45909172	45231794	45904001	45733364	43677961	44629393	43827915	45012034		414	53422381	52832907	53916195	53179353	51920257	55426076	51837523	55679447	59309366	52101235	55757009	50314715	50653404	53867072	52858761	5.31618e+07
	432	46172884	45831610	45381748	45200769	44003723	45681656	45061157	44696614	45847122	45242136	45945368	45790243	43587472	44438072	43698644	44875007		432	53435308	52869103	53916195	53200036	51912500	55431247	51881475	55715642	59265414	52098650	55751838	50291447	50521548	53817949	52796711	5.30942e+07
	450	46247861	45831610	45425700	45195598	44008894	45614435	45043059	44686272	45898830	45283502	45891074	45741120	43473713	44386364	43605569	44699199		450	53443065	52819980	53879999	53158669	51881475	55405393	51863378	55666520	59244731	52000404	55764765	50278520	50630136	53872243	52830322	5.31296e+07
	468	46193568	45792829	45472237	45198184	43941673	45585996	45071498	44727639	45867806	45236965	45896245	45743706	43352199	44298460	43473713	44580270		468	53339648	52900128	53936878	53150913	51863378	55431247	51785815	55705301	59203364	52127090	55775107	50242324	50666331	53867072	52814809	5.31402e+07
	486	46198738	45891074	45459310	45195598	43949429	45648045	45035303	44686272	45875562	45257648	45841951	45735949	43305662	44195044	43354784	44515635		486	53339648	52869103	53854145	53137986	51920257	55490711	51886646	55669105	59332635	52124504	55829401	50239738	50622379	53817949	52737247	5.31295e+07
	504	46271130	45800585	45433456	45115450	44032163	45640289	45024961	44603539	45932441	45161988	45888489	45746291	43160878	43957186	43212587	44342412		504	53349990	52796711	53841218	53192280	51946111	55521736	51912500	55671690	59167168	52140017	55873353	50216470	50712869	53761070	52848420	5.31588e+07
	522	46167713	45852293	45446383	45193013	43970113	45505848	44962911	44523391	45834195	45275746	45947953	45761804	42992827	43926161	43111756	44218312		522	53388771	52874274	53890341	53225890	51899573	55382124	51940940	55713057	59208535	52173627	55857840	50260422	50635306	53773997	52796711	53130254
	540	46224592	45821268	45459310	45205940	43977869	45640289	44952569	44616466	45893660	45291259	45883318	45733364	42935948	43827915	42935948	44083871		540	53344819	52902713	53885170	53135401	51977136	55387295	51884061	55661349	59273170	52173627	55803546	50278520	50767163	53864487	52783784	5.31777e+07
	558	46201324	45878147	45420529	45185257	43933917	45629948	45022376	44600953	45865220	45324869	45898830	45754047	42842873	43706401	42850629	43941673		558	53349990	52882030	53841218	53212963	51871134	55513980	51873719	55772521	59275756	52194310	55800961	50252665	50617209	53833462	52843249	5.31638e+07
	576	46183226	45836781	45399846	45193013	43913234	45648045	45024961	44704370	45914343	45327454	45971222	45761804	42669650	43538349	42757554	43866696		576	53339648	52817395	53921366	53212963	51801328	55472614	51896988	55663934	59350733	52207237	55852669	50257836	50666331	53755900	52845834	5.31705e+07
	594	46242690	45816097	45361065	45213696	43962356	45684241	45006863	44657832	45836781	45304186	45857464	45694583	42566234	43515080	42566234	43690888		594	53357746	52889786	53947220	53197450	51855621	55397637	51860792	55733740	59273170	52155529	55839742	50226811	50681844	53854145	52832907	53162658
	612	46247861	45841951	45392090	45239550	43954600	45640289	44952569	44621637	45797999	45306771	45885903	45761804	42506769	43362541	42455061	43610740		612	53339648	52879445	53867072	53236232	51922842	55405393	51907330	55741497	59265414	52098650	55829401	50252665	50679259	53851560	52760516	53146358
	630	46281472	45831610	45428285	45187842	43975283	45676485	45037888	44668174	45860049	45319698	45927270	45816097	42325790	43248783	42429207	43481470		630	53337063	52936324	53929122	53225890	51886646	55521736	51920257	55694959	59345562	52163285	55718228	50237153	50743894	53817949	52861347	5.3164e+07
	648	46234934	45891074	45451554	45249892	43939088	45691997	45027546	44709541	45870391	45355894	45932441	45790243	42250813	43160878	42287009	43339272		648	53404283	52910470	53887756	53218134	51896988	55423491	51878890	55733740	59306781	52158115	55800961	50244909	50681844	53892926	52835493	5.31688e+07
	666	46240105	45911758	45448969	45198184	43972698	45702339	44968082	44660418	45852293	45304186	45898830	45743706	42131884	43062633	42129299	43204831		666	53393942	52902713	53900683	53150913	51917671	55376953	51819425	55775107	59392099	52114163	55896621	50263007	50694771	53807608	52861347	5.31827e+07
	684	46237520	45854878	45436042	45203354	43995967	45642875	45004278	44629393	45911758	45337796	45852293	45785072	42051736	42835116	42036224	42990241		684	53321550	52946665	53905854	53194865	52005575	55446759	51873719	55788034	59304195	52279629	55945744	50172518	50612038	53727460	52884616	5.31602e+07
	702	46271130	45929855	45474823	45164573	43985625	45756633	45030132	44675930	45865220	45348138	45942783	45857464	41914710	42796335	41816464	42951460		702	53316379	52907884	53923951	53225890	51979721	55501053	51889232	55811303	59376587	52119333	55948330	50340569	50617209	53895512	52879445	5.32228e+07
	720	46265959	45932441	45456725	45267990	43990796	45673900	45037888	44712126	45901416	45330040	45883318	45787658	41798366	42705846	41775097	42822189		720	53337063	52998374	53905854	53275013	51917671	55550176	51819425	55891450	59330049	52158115	55901792	50221640	50653404	53929122	52884616	5.32026e+07
	738	46294399	45919514	45417944	45226623	44014065	45671314	45024961	44611295	45854878	45433456	45901416	45816097	41625143	42576575	41552752	42682577		738	53406869	52990617	53879999	53243988	51969379	55420905	51909915	55868182	59389514	52253775	55865596	50299203	50650819	53942049	52856176	5.32183e+07
	756	46250447	45953124	45469652	45234379	43988211	45671314	45045644	44686272	45847122	45392090	45958295	45810926	41817551	42501598	41750884	42633454		756	53375844	52998374	53970489	53171596	51959038	55542420	51956452	55831986	59371416	52090894	55917305	50288861	50622379	53898097	52861347	5.31879e+07
	774	46250447	45966051	45482579	45249892	44029577	45746291	45055986	44673345	45888489	45381748	45929855	45857464	41753831	42403353	41641491	42524867		774	53360331	53006130	53892926	53269842	51912500	55568274	51935769	55725984	59438637	52199481	55945744	50309544	50692186	53846389	52928568	53231849
	792	46284057	45937612	45448969	45244721	44019235	45759218	45048230	44691443	45862635	45436042	45932441	45829024	41330406	42201690	41522889	42338717		792	53329306	53063009	53918781	53254330	51959038	55392466	51876305	55806132	59430880	52230506	55888865	50309544	50612038	53903268	52853591	5.32005e+07
	810	46278886	45955710	45485164	45262819	44001138	45485164	45074084	44717297	45875562	45436042	45976393	45857464	41484030	42131884	41413496	42204276		810	53463748	53034569	53892926	53334477	51948696	55459687	51935769	55806132	59464491	52176212	55844913	50306959	50754235	53939464	52894957	5.32256e+07
	828	46294399	45984149	45531702	45322283	44016650	45686827	45043059	44761249	45901416	45384333	45932441	45922099	41373900	42072420	41282555	42087932		828	53344819	53050082	53887756	53212963	51966794	55467443	51956452	55899207	59443807	52191725	56012965	50286276	50648234	53905854	52951836	5.32595e+07
	846	46307326	45981564	45508433	45340381	44096798	45632533	45089596	44732809	45950539	45467067	45898830	45860049	41314415	41852660	41175740	41901783		846	53370673	53019057	53869658	53282769	51977136	55501053	51912500	55834571	59405026	52163285	55855255	50299203	50627550	53952391	52874274	5.32086e+07
	864	46304740	45981564	45479994	45301600	44073529	45712681	45055986	44722468	45978978	45417944	45953124	45953124	41126200	41813878	41051061	41888855		864	53357746	53073351	53905854	53349990	51948696	55516566	51943525	55795790	59381758	52137431	55979354	50301788	50756821	53962733	52897543	53247706
	882	46320253	45953124	45531702	45345552	44078700	45823854	45074084	44709541	45904001	45472237	45953124	45880733	40962294	41645827	40906124	41920131		882	53401698	53094034	53885170	53251744	51979721	55446759	52023673	55940573	59428295	52222750	56067258	50418132	50676673	53877414	53024228	5.33035e+07
	900	46294399	45999662	45526531	45342967	44070944	45681656	45128378	44766420	45937612	45474823	45986735	45865220	40971134	41532069	40808149	41539825		900	53419796	53083692	53954976	53347404	51984892	55436418	52028844	55883694	59324878	52183969	55800961	50332813	50666331	54009270	53029399	5.32484e+07
	918	46338351	46007418	45549800	45407602	44120067	45686827	45035303	44792274	45935026	45487750	46002247	45916928	40819014	41454506	40736693	41682743		918	53404283	53104376	53890341	53275013	52021088	55583786	51971965	56023306	59428295	52313239	56015550	50330228	50707698	54112687	52933738	5.33304e+07
	936	46322838	46069468	45591166	45402431	44083871	45655802	45136134	44820713	45976393	45521360	45958295	45898830	40653083	41499684	40645348	41291625		936	53329306	53094034	53918781	53313794	51956452	55599299	51974550	55888865	59521370	52251189	56072429	50397449	50679259	54092003	53034569	5.3368e+07
	954	46384888	46028101	45549800	45397260	44094212	45772145	45079255	44784518	45994491	45516189	45986735	45898830	40533929	41061523	40456027	41386608		954	53399113	53086278	53988587	53383600	52005575	55557932	52140017	55937988	59361074	52140017	55850084	50407790	50702527	54029953	52949251	53265459
	972	46346107	46074639	45565312	45392090	44083871	45816097	45017205	44797445	45989320	45521360	46020345	45991905	40427482	41261560	40397647	41255299		972	53448235	53096619	53962733	53326721	52070211	55545005	52116748	55925061	59448978	52364948	56002623	50379351	50800773	54035124	52985447	5.33452e+07
	990	46359034	46066882	45549800	45407602	44096798	45857464	45097353	44753493	46033272	45593752	46002247	46077224	40332822	41268006	40271495	41199129		990	53443065	53117303	53911024	53391356	52083138	55669105	52013331	56020721	59523955	52331337	56137065	50405205	50756821	54092003	53070765	5.34032e+07
	1008	46353863	46066882	45567898	45420529	44117481	45785072	45151646	44843982	46017759	45585996	46004832	45976393	40214036	41052166	40181807	41020490		1008	53378429	53096619	53978245	53254330	52023673	55648422	51951282	55865596	59363660	52346850	55992282	50449157	50650819	54081662	53037155	5.33425e+07
	1026	46410742	46172884	45598923	45423115	44174360	45733364	45156817	44854324	45999662	45604093	46064297	46041028	40164496	40923804	40120665	40877026		1026	53432723	53150913	53965318	53435308	52070211	55632909	52127090	56028477	59547224	52406314	56121552	50459498	50839554	54066149	53104376	5.34387e+07
	1044	46408157	46116005	45624777	45397260	44187287	45790243	45063742	44843982	46035857	45666143	46041028	46007418	40008693	40856215	39949208	40762844		1044	53453406	53143157	53885170	53393942	52124504	55645836	52152944	56095698	59480003	52251189	56095698	50472425	50741308	54177322	53145742	5.34391e+07
	1062	46410742	46152201	45596337	45464481	44179531	45782487	45068913	44828470	46072053	45622191	46038443	46095322	39893591	40734483	39839815	40633377		1062	53502529	53163840	53998928	53440479	52114163	55707886	51995234	56069844	59438637	52258946	56090527	50441401	50873164	54120443	53179353	5.34262e+07
	1080	46356449	46180640	45624777	45490335	44171775	45891074	45037888	44730224	46030687	45723022	46059126	46051370	39774068	40603543	39766518	40514960		1080	53430138	53135401	53993758	53383600	52090894	55684617	52062454	56064673	59423124	52496804	56116381	50593940	50816285	54130784	53161255	5.34896e+07
	1098	46454694	46172884	45648045	45534287	44156262	45810926	45203354	44815543	46128932	45702339	46077224	46103078	39705928	40505015	39586958	40332453		1098	53510285	53202621	53859316	53505115	52049527	55700130	52034015	56144821	59575663	52323581	56080186	50394863	50787846	54143711	53163840	5.34309e+07
	1116	46402986	46242690	45684241	45573069	44192458	45880733	45172330	44864665	46082395	45738535	46048784	46066882	39548467	40389360	39485483	40336873		1116	53497358	53194865	53975660	53507700	52124504	55855255	52124504	56046575	59562736	52385631	56077600	50562915	50844725	54174736	53262086	53503317
	1134	46390059	46232349	45629948	45531702	44210556	45844537	45190427	44867251	46074639	45746291	46110834	46139274	39424525	40256946	39393586	40112930		1134	53487017	53231061	53908439	53422381	52124504	55679447	52101235	56162919	59428295	52452852	56100869	50544817	50808529	54161809	53243988	5.34956e+07
	1152	46472792	46211665	45635118	45565312	44182116	45888489	45185257	44875007	46154786	45764389	46167713	46167713	39320841	40107221	39299846	40021216		1152	53437894	53220719	54006685	53468919	52101235	55772521	52183969	56170675	59660982	52352021	56139650	50454328	50749065	54159224	53243988	5.34847e+07
	1170	46434011	46307326	45710095	45627362	44166604	45950539	45218867	44887934	46072053	45725608	46108249	46159957	39212737	40007772	39173141	39922320		1170	53466333	53218134	53998928	53476675	52165871	55850084	52127090	56206871	59534297	52455437	56041404	50604282	50932629	54203176	53231061	5.35395e+07
	1188	46457280	46315082	45681656	45560141	44210556	46010003	45267990	44836226	46113420	45766974	46209080	46149616	39120286	39906298	39008867	39800772		1188	53440479	53218134	53975660	53479260	52183969	55886280	52075381	56206871	59505857	52434754	56181017	50593940	50950727	54249713	53243988	5.35751e+07
	1206	46459865	46284057	45738535	45660973	44195044	45950539	45180086	44882763	46131518	45772145	46214251	46178055	39005000	39787328	38916601	39688064		1206	53525798	53228475	54027368	53453406	52165871	55904378	52168456	56170675	59637713	52401143	56175846	50658575	50886092	54288495	53246573	5.35772e+07
	1224	46452109	46286642	45746291	45601508	44282948	45911758	45195598	44887934	46216836	45777316	46250447	46237520	38867613	39658782	38768717	39576644		1224	53448235	53246573	53939464	53608531	52266702	55945744	52158115	56181017	59622201	52535585	56113796	50537061	50849896	54182493	53238817	5.35326e+07
	1242	46540013	46371961	45797999	45622191	44246752	45924685	45234379	44890520	46278886	45834195	46219422	46253032	38769086	39546994	38673505	39448466		1242	53497358	53287940	53991172	53523212	52251189	55919890	52222750	56325800	59557566	52496804	56281848	50537061	50888677	54203176	53326721	5.35851e+07
	1260	46485719	46333180	45728193	45650631	44231239	46051370	45257648	44999107	46247861	45862635	46193568	46253032	38718809	39450861	38530962	39271669		1260	53458577	53158669	54148882	53520627	52240848	55837157	52140017	56292189	59658397	52447681	56235310	50643063	51025704	54319520	53295696	5.36497e+07
	1278	46488305	46325424	45803170	45710095	44270021	46087566	45089596	44962911	46209080	45852293	46273715	46289228	38565400	39333916	38430961	39188611		1278	53494773	53228475	54029953	53574921	52235677	55966427	52282214	56232725	59593761	52473535	56193944	50679259	50958483	54169566	53251744	5.35826e+07
	1296	46459865	46330594	45766974	45699754	44270021	46066882	45288673	44965497	46247861	45875562	46253032	46328009	38458769	39227470	38360978	39028020		1296	53580092	53277598	54086832	53484431	52212408	55930232	52189140	56299946	59622201	52595049	56287019	50681844	50966239	54316934	53298282	53648642
	1314	46506402	46346107	45821268	45710095	44303631	46113420	45384333	45012034	46214251	45922099	46268545	46307326	38351770	39140544	38229669	38952329		1314	53546481	53269842	54017026	53595604	52269287	55922475	52145187	56364581	59704934	52527829	56354239	50635306	50992093	54404838	53347404	5.36963e+07
	1332	46521915	46299569	45725608	45694583	44376022	46061711	45319698	45040473	46255617	45971222	46271130	46309911	38267423	38946988	38141639	38797447		1332	53502529	53339648	54032539	53660239	52253775	55865596	52253775	56349068	59774740	52514902	56250823	50710283	51007606	54443619	53280184	5.36908e+07
	1350	46501232	46371961	45790243	45741120	44306216	46022930	45340381	45136134	46294399	45906587	46281472	46392644	38134088	38854906	38014014	38674425		1350	53525798	53316379	54092003	53711948	52266702	55834571	52222750	56336141	59697178	52592464	56170675	50712869	50942971	54407424	53375844	5.36744e+07
	1368	46493475	46343521	45813512	45748877	44391535	46010003	45314527	45068913	46289228	45927270	46340936	46338351	38007015	38828755	37895044	38591920		1368	53523212	53342234	54146297	53673166	52331337	55922475	52230506	56279262	59632543	52527829	56325800	50637892	51007606	54407424	53342234	5.36663e+07
	1386	46560696	46325424	45836781	45803170	44363095	46090151	45324869	45061157	46276301	45963466	46379717	46384888	37909408	38665586	37775521	38447167		1386	53530969	53329306	54120443	53580092	52243433	55971598	52323581	56336141	59715276	52576951	56284433	50658575	51023118	54435863	53386186	5.37157e+07
	1404	46521915	46408157	45888489	45741120	44391535	46196153	45379163	45012034	46278886	45986735	46286642	46480548	37846240	38565400	37650474	38264292		1404	53577506	53362917	54185078	53699021	52362362	55914719	52240848	56444729	59720447	52607976	56235310	50707698	51095510	54368642	53393942	5.37036e+07
	1422	46560696	46384888	45712681	45782487	44409633	46157372	45208525	45115450	46356449	45986735	46307326	46366790	37696515	38412544	37534635	38162081		1422	53463748	53391356	54148882	53680923	52318410	55966427	52302898	56385264	59751472	52667441	56377508	50699942	51020533	54386740	53378429	5.37342e+07
	1440	46571038	46410742	45872976	45813512	44458756	46178055	45425700	45107694	46392644	45986735	46387473	46475378	37613457	38316595	37436844	38092467		1440	53461163	53349990	54079076	53719704	52336508	55950915	52282214	56462827	59681665	52626074	56421460	50725796	51180829	54472059	53334477	5.3788e+07
	1458	46586550	46459865	45880733	45792829	44391535	46214251	45350723	45087011	46348692	46059126	46400401	46467621	37470730	38163555	37302588	37990625		1458	53564579	53378429	54159224	53675752	52390802	56025892	52266702	56486095	59774740	52662270	56364581	50798187	51020533	54438449	53368088	5.3753e+07
	1476	46563282	46511573	45916928	45829024	44352754	46278886	45412773	45118036	46325424	46002247	46439182	46490890	37434265	38105727	37169254	37770180		1476	53564579	53401698	54143711	53714533	52364948	56031063	52323581	56486095	59818692	52651928	56343898	50736138	51015362	54420351	53443065	5.37558e+07
	1494	46612404	46521915	45878147	45870391	44417389	46198738	45448969	45120621	46421084	46038443	46449523	46519330	37276437	37947715	37104060	37686202		1494	53634385	53417211	54203176	53820535	52318410	56077600	52349435	56462827	59805765	52662270	56457656	50743894	51046387	54510840	53391356	5.37691e+07
	1512	46589136	46475378	45924685	45896245	44409633	46312497	45505848	45149061	46392644	46038443	46454694	46545184	37110505	37828376	36930393	37550105		1512	53564579	53373259	54125614	53714533	52370118	56064673	52375289	56496437	59893669	52654514	56356825	50774919	51041216	54487571	53344819	5.37747e+07
	1530	46583965	46436596	45963466	45847122	44422560	46296984	45441212	45161988	46276301	46123761	46446938	46555525	37043654	37725429	36807556	37483437		1530	53512871	53422381	54234201	53706777	52426997	56082771	52310654	56511949	59914353	52695880	56253408	50811115	51152389	54534109	53355161	53801206
	1548	46638259	46498646	45955710	45865220	44425145	46302155	45511019	45198184	46382303	46121176	46421084	46591721	36945494	37579387	36738310	37333344		1548	53448235	53419796	54249713	53732631	52372704	56082771	52375289	56571414	59834205	52680368	56315458	50818871	51116193	54619427	53412040	5.38443e+07
	1566	46658942	46506402	45976393	45984149	44453585	46296984	45485164	45180086	46382303	46079809	46472792	46609819	36872934	37470730	36609948	37209954		1566	53520627	53391356	54112687	53823120	52380460	56028477	52331337	56630878	59826449	52770857	56486095	50800773	51149804	54614257	53414625	5.38851e+07
	1584	46648600	46560696	45981564	45947953	44525976	46299569	45485164	45211111	46387473	46136688	46527086	46571038	36727444	37380305	36523575	37069253		1584	53505115	53437894	54042880	53820535	52465779	56118967	52375289	56535218	59847132	52804468	56465412	50839554	51118779	54536694	53455992	5.38783e+07
	1602	46648600	46558111	45997076	45932441	44567343	46320253	45433456	45239550	46465036	46159957	46516744	46658942	36637941	37283804	36370719	37068148		1602	53593019	53458577	54247128	53828291	52437339	56186187	52352021	56625708	59870401	52791541	56346483	50904189	51129120	54603915	53463748	5.38693e+07
	1620	46689967	46534842	45984149	45916928	44450999	46307326	45554971	45262819	46503817	46240105	46516744	46648600	36479928	37175699	36255800	36883984		1620	53554237	53445650	54172151	53815364	52525243	56175846	52377875	56726539	59756642	52745003	56377508	50826627	51082583	54536694	53419796	5.38247e+07
	1638	46689967	46519330	45997076	45997076	44533733	46426255	45583410	45231794	46465036	46172884	46488305	46661527	36401106	37032604	36089316	36653042		1638	53484431	53404283	54174736	53771412	52393387	56168090	52326166	56695514	59893669	52819980	56372337	50901604	51129120	54601330	53463748	5.39106e+07
	1656	46661527	46583965	45981564	45973807	44531147	46439182	45609264	45293844	46434011	46237520	46578794	46630502	36264640	36937391	36007732	36622287		1656	53458577	53437894	54218688	53823120	52403729	56124138	52429583	56667074	59927280	52843249	56382679	50904189	51136877	54691819	53481846	5.39423e+07
	1674	46658942	46581379	46007418	46035857	44559587	46475378	45573069	45324869	46392644	46265959	46568452	46664113	36138304	36779747	35878633	36518602		1674	53512871	53492187	54262640	53792095	52450266	56134479	52494218	56713612	59904011	52778614	56374923	50979166	51206683	54653038	53455992	5.39329e+07
	1692	46666698	46609819	46046199	45955710	44544074	46410742	45575654	45309356	46475378	46273715	46472792	46661527	36030752	36663724	35785814	36368509		1692	53520627	53471504	54154053	53926537	52465779	56173260	52390802	56744637	59841961	52990617	56361996	50857652	51289416	54694404	53468919	5.39611e+07
	1710	46630502	46589136	46061711	46004832	44559587	46400401	45591166	45345552	46506402	46242690	46617575	46705479	35916570	36552304	35604781	36164823		1710	53554237	53471504	54210932	53877414	52520072	56168090	52476120	56798930	59888498	52851005	56341312	50971410	51248049	54707331	53502529	5.39684e+07
	1728	46692552	46602063	45953124	45997076	44593197	46465036	45542044	45371406	46410742	46317667	46653771	46671869	35793917	36450093	35527248	36055614		1728	53574921	53487017	54293665	53900683	52458022	56173260	52393387	56674830	59865230	52804468	56447314	50909360	51266147	54769381	53613702	5.39916e+07
	1746	46653771	46607234	46079809	46059126	44681101	46418498	45660973	45348138	46521915	46328009	46625331	46664113	35717858	36324678	35388204	35955797		1746	53585262	53499944	54229030	53841218	52442510	56196529	52465779	56804101	59834205	52977690	56439558	50906775	51263562	54715088	53492187	5.39795e+07
	1764	46757188	46664113	46087566	46004832	44673345	46485719	45684241	45348138	46563282	46299569	46568452	46749431	35581024	36273849	35298148	35884710		1764	53561994	53505115	54272982	53905854	52525243	56212042	52414070	56817028	59880742	52959592	56351654	51007606	51276489	54632354	53605946	5.39934e+07
	1782	46726163	46622746	46092736	46061711	44655247	46475378	45689412	45371406	46604648	46343521	46617575	46785627	35453951	36114915	35125034	35720988		1782	53530969	53530969	54283324	54027368	52450266	56237896	52458022	56848053	59971232	52933738	56372337	51012777	51196341	54735771	53499944	5.39828e+07
	1800	46695138	46653771	45950539	46046199	44668174	46573623	45712681	45451554	46583965	46346107	46677040	46790798	35392072	36013809	35053762	35543270		1800	53523212	53556823	54260055	53952391	52514902	56235310	52375289	56858395	59989330	52910470	56411118	50997264	51237708	54717673	53611116	5.40187e+07
	1818	46695138	46679625	46165128	46053955	44691443	46646015	45738535	45441212	46627917	46395230	46627917	46819237	35239584	35870530	34939397	35403858		1818	53543896	53499944	54275568	54112687	52517487	56279262	52507145	56876493	59976402	52925982	56426631	50992093	51302343	54795235	53554237	5.40386e+07
	1836	46749431	46664113	46149616	46048784	44722468	46568452	45756633	45479994	46653771	46382303	46702894	46798554	35162419	35787287	34838843	35409751		1836	53523212	53546481	54223859	53934293	52595049	56292189	52520072	56904932	59978988	52985447	56480925	50966239	51217024	54766796	53662825	5.40655e+07
	1854	46744260	46687381	46162543	46123761	44706955	46581379	45738535	45438627	46589136	46418498	46625331	46855433	35058182	35615831	34728529	35241978		1854	53471504	53541310	54332447	53960147	52584708	56261164	52566610	56961811	60002257	52915640	56511949	50961068	51299758	54870212	53634385	54100621
	1872	46723577	46726163	46157372	46175470	44722468	46635673	45803170	45446383	46733919	46439182	46658942	46803725	34916376	35526880	34591695	35083597		1872	53530969	53502529	54203176	54011855	52600220	56258579	52556268	56938543	59976402	52887201	56530047	50906775	51286830	54818504	53624044	54071049
	1890	46705479	46682211	46128932	46203909	44730224	46519330	45725608	45459310	46684796	46490890	46801140	46891629	34824663	35433693	34467016	34915455		1890	53559408	53569750	54055807	53957562	52628660	56382679	52540756	56985080	59966061	52941495	56519706	50986923	51330783	54802992	53624044	5.41014e+07
	1908	46752017	46736504	46206495	46229763	44714711	46602063	45785072	45508433	46718406	46493475	46757188	46886458	34724109	35282862	34357070	34824478		1908	53445650	53556823	54358301	54042880	52576951	56330971	52589878	56886834	59989330	52982861	56416289	51051558	51286830	54865042	53657654	5.41044e+07
	1926	46731333	46689967	46193568	46193568	44776761	46627917	45810926	45526531	46656356	46508988	46669283	46917483	34592984	35168497	34223367	34739763		1926	53520627	53572335	54376399	54029953	52613147	56248237	52514902	56964397	60007427	52946665	56457656	51002435	51263562	54805577	53590433	5.40505e+07
	1944	46780456	46746846	46234934	46222007	44849153	46661527	45800585	45521360	46692552	46529671	46793383	46914898	34497772	35036635	34123366	34585249		1944	53528383	53577506	54324690	54060978	52739832	56356825	52527829	57008349	60105673	52985447	56555901	51030875	51325612	54839187	53647312	5.41239e+07
	1962	46775285	46762358	46165128	46216836	44771591	46682211	45715266	45601508	46715821	46589136	46863189	46964021	34366831	34970336	34023549	34445653		1962	53520627	53624044	54278153	54040295	52698466	56426631	52592464	56948884	60010013	52988032	56483510	51100681	51237708	54826260	53572335	5.40759e+07
	1980	46798554	46793383	46183226	46234934	44789688	46684796	45733364	45554971	46744260	46514159	46829579	46914898	34263883	34771807	33902001	34332208		1980	53476675	53618873	54324690	54148882	52706222	56338727	52602806	57044544	60149625	53050082	56460241	51095510	51403174	54862456	53642141	5.41577e+07
	1998	46785627	46780456	46193568	46260788	44862080	46674454	45862635	45557556	46710650	46576209	46767529	46958850	34224656	34681935	33749145	34223736		1998	53507700	53598189	54329861	54148882	52651928	56416289	52561439	57034203	60056550	52993203	56576585	51064485	51454882	54870212	53629214	5.41603e+07
	2016	46834750	46798554	46242690	46247861	44784518	46741675	45803170	45588581	46739090	46596892	46780456	47046754	34070511	34546575	33597762	34094084		2016	53471504	53660239	54327276	54081662	52737247	56351654	52556268	57021276	60012598	53026813	56633464	51010191	51354051	54937433	53657654	5.416e+07
	2034	46788212	46814067	46105664	46312497	44800030	46687381	45927270	45617021	46772700	46583965	46816652	47038997	33983033	34441970	33517651	33985427		2034	53499944	53621458	54335032	54133370	52778614	56413704	52721735	57127278	60020354	53039740	56610195	50999850	51403174	54841773	53621458	5.41452e+07
	2052	46798554	46819237	46265959	46346107	44802616	46744260	45937612	45653216	46752017	46563282	46873531	47157926	33833861	34297217	33398681	33798869		2052	53468919	53644727	54322105	54223859	52716564	56411118	52636416	57098838	60123771	53044911	56555901	51118779	51359222	54958116	53642141	5.41873e+07
	2070	46764944	46881287	46214251	46371961	44918959	46746846	45857464	45694583	46780456	46581379	46770115	47013143	33750066	34256701	33277133	33699789		2070	53427552	53667996	54389326	54086832	52804468	56398191	52677782	57181571	60072063	53037155	56599854	51123949	51421272	54963287	53709362	5.4231e+07
	2088	46777871	46860604	46229763	46325424	44898276	46726163	45754047	45699754	46697723	46646015	46870946	47026070	33694264	34146203	33166082	33548775		2088	53520627	53691264	54373813	54042880	52677782	56351654	52607976	57111765	60149625	53024228	56524877	51100681	51462639	54952946	53722289	5.42139e+07
	2106	46858019	46855433	46260788	46296984	44911203	46783042	45909172	45730779	46780456	46669283	46901971	47064852	33567007	34021892	33078604	33453562		2106	53453406	53647312	54410009	54099759	52695880	56511949	52724320	57230694	60030696	53050082	56511949	51116193	51496249	54890896	53670581	5.42067e+07
	2124	46855433	46837335	46229763	46384888	44957740	46788212	45914343	45671314	46824408	46671869	46886458	47119145	33409731	33925022	32957056	33336434		2124	53437894	53748143	54368642	54216103	52799297	56540389	52651928	57111765	60201333	53037155	56511949	51095510	51457468	54981385	53662825	5.42057e+07
	2142	46749431	46845092	46237520	46361619	44864665	46860604	45950539	45655802	46855433	46674454	46858019	47038997	33253560	33802737	32818565	33189839		2142	53481846	53745558	54342788	54185078	52778614	56465412	52662270	57127278	60053965	53039740	56584341	51129120	51573811	54976214	53709362	5.42437e+07
	2160	46811481	46855433	46281472	46296984	44880178	46863189	45973807	45635118	46780456	46679625	46883873	47106218	33170686	33704025	32725194	33075105		2160	53505115	53683508	54378984	54185078	52804468	56431802	52618318	57137619	60041038	53119888	56654147	51134291	51527274	55038264	53701606	5.42657e+07
	2178	46744260	46894214	46273715	46408157	44996521	46860604	45968637	45655802	46814067	46728748	46917483	47163097	33081919	33580083	32580441	32923907		2178	53494773	53693850	54335032	54073905	52755345	56462827	52639001	57153132	60180650	53156084	56625708	51183414	51496249	54989141	53683508	5.4277e+07
	2196	46762358	46907141	46286642	46431426	44965497	46790798	46030687	45761804	46886458	46826994	46948508	47134658	32957977	33443249	32456867	32816907		2196	53466333	53660239	54397082	54285909	52796711	56436973	52646758	57122107	60178065	53070765	56550731	51178243	51547957	54991727	53699021	5.42591e+07
	2214	46814067	46899385	46296984	46444353	45004278	46865775	45950539	45761804	46876116	46715821	46876116	47116560	32791493	33326305	32353183	32660552		2214	53437894	53704191	54420351	54280738	52817395	56573999	52659685	57186742	60152211	53158669	56656733	51201512	51545372	55014996	53699021	5.42963e+07
	2232	46762358	46920068	46309911	46395230	44947399	46837335	46007418	45813512	46948508	46759773	46907141	47144999	32734954	33211939	32211376	32570312		2232	53471504	53686093	54446205	54172151	52755345	56573999	52688124	57215182	60234944	53104376	56633464	51196341	51436784	55025337	53781754	5.42995e+07
	2250	46785627	46907141	46172884	46415913	45001692	46837335	46072053	45782487	46904556	46739090	46932996	47152756	32626114	33124461	32100878	32472337		2250	53453406	53714533	54378984	54223859	52825151	56519706	52667441	57207425	60302164	53127644	56654147	51123949	51460053	55014996	53706777	5.42802e+07
	2268	46780456	46930410	46309911	46387473	44942228	46852848	46118591	45756633	46899385	46759773	46951093	47188951	32493147	32984865	31981724	32316166		2268	53481846	53683508	54353130	54234201	52719149	56617951	52670026	57173815	60304750	53243988	56723953	51198926	51483322	54934848	53856731	5.43466e+07
	2286	46793383	47010558	46333180	46465036	44978424	46850262	46087566	45852293	46951093	46819237	46834750	47163097	32361654	32851346	31846179	32141210		2286	53432723	53711948	54407424	54254884	52848420	56617951	52716564	57173815	60315092	53150913	56773076	51206683	51447126	55025337	53732631	5.43236e+07
	2304	46736504	46969191	46242690	46472792	45009449	46927825	46108249	45829024	46971777	46811481	47002802	47186366	32273992	32705120	31761832	32108981		2304	53412040	53688679	54366057	54254884	52814809	56589512	52675197	57212596	60216846	53099205	56648976	51281660	51524688	55046020	53812779	5.43547e+07
	2322	46811481	47020900	46317667	46470207	45014619	46938166	46105664	45821268	46951093	46793383	47002802	47227733	32177306	32587255	31638074	31932736		2322	53391356	53786925	54430692	54203176	52861347	56672245	52757930	57284988	60315092	53236232	56814443	51359222	51529859	55089973	53766241	5.44173e+07
	2340	46780456	46969191	46322838	46508988	45066328	46943337	46048784	45792829	46909727	46850262	47010558	47238074	32022056	32500514	31503819	31846363		2340	53461163	53781754	54451376	54198005	52817395	56586926	52825151	57212596	60304750	53298282	56832541	51152389	51522103	55077045	53838633	5.43916e+07
	2358	46744260	46961435	46237520	46529671	45027546	47033827	46121176	45831610	46956264	46829579	46992460	47248416	31907506	32366074	31383191	31656675		2358	53409454	53807608	54417765	54236786	52853591	56615366	52737247	57287573	60322848	53272427	56742051	51310099	51610007	55017581	53846389	5.44173e+07
	2376	46834750	47000216	46317667	46534842	45058571	46920068	46183226	45836781	46974362	46845092	47015729	47201878	31825737	32241579	31313025	31551517		2376	53393942	53755900	54428107	54278153	52827736	56537804	52721735	57259134	60307335	53181938	56754978	51351466	51612592	55082216	53869658	5.44383e+07
	2394	46759773	46958850	46353863	46596892	45097353	46961435	46061711	45906587	47049339	46891629	47023485	47297539	31720764	32106955	31148566	31476010		2394	53466333	53797266	54399667	54166980	52931153	56661903	52713978	57256548	60382312	53344819	56915274	51302343	51493663	54999483	53856731	5.44253e+07
	2412	46798554	47049339	46348692	46573623	45099938	47028656	46087566	45901416	46966606	46891629	46989875	47328564	31590560	31967912	31011917	31314498		2412	53427552	53781754	54417765	54239372	52882030	56713612	52869103	57282402	60276310	53298282	56904932	51323026	51550543	55061533	53877414	5.44548e+07
	2430	46793383	47070022	46387473	46529671	45084426	47051925	46108249	45953124	46925239	46894214	47049339	47320807	31501977	31898113	30938251	31205289		2430	53541310	53867072	54368642	54254884	52838078	56656733	52876859	57326354	60276310	53277598	56747222	51364393	51545372	55105485	53872243	5.44261e+07
	2448	46829579	47093291	46364205	46555525	45141305	47064852	46188397	45945368	46987289	46943337	47093291	47362174	31358697	31752624	30845801	31066429		2448	53417211	53812779	54433278	54278153	52897543	56656733	52809639	57422015	60374556	53243988	56798930	51346295	51498834	55092558	53872243	5.4442e+07
	2466	46752017	47051925	46369376	46578794	45089596	47059681	46178055	45857464	46961435	46976948	47020900	47385443	31299212	31627577	30700127	30922045		2466	53406869	53823120	54337617	54267811	52869103	56641220	52770857	57372892	60304750	53236232	56749807	51310099	51519518	55077045	53836047	54415032
	2484	46842506	47051925	46384888	46664113	45048230	47106218	46203909	45997076	47000216	47002802	47101047	47398370	31137516	31474352	30599942	30799023		2484	53427552	53771412	54422936	54185078	52858761	56674830	52923397	57455625	60390068	53251744	56793759	51297172	51514347	55183047	53872243	5.44752e+07
	2502	46863189	47072608	46405571	46599477	45123207	47075193	46149616	45955710	47005387	46958850	47018314	47406126	31025176	31415604	30480972	30669188		2502	53388771	53781754	54497913	54172151	52874274	56672245	52876859	57323769	60265969	53243988	56739466	51330783	51527274	55234756	53820535	5.44496e+07
	2520	46837335	47077779	46415913	46555525	45107694	47129487	46113420	46030687	47038997	46956264	47072608	47419053	30896630	31301975	30340455	30593312		2520	53355161	53771412	54410009	54198005	52957007	56716197	52843249	57403917	60299579	53238817	56863566	51266147	51493663	55136510	53828291	5.44449e+07
	2538	46839921	47036412	46467621	46586550	45130963	47103633	46271130	45960880	46927825	47023485	47072608	47483688	30814309	31187977	30233824	30423513		2538	53391356	53815364	54335032	54337617	52944080	56648976	52807053	57370306	60379727	53300867	56786003	51390247	51659130	55239926	53817949	5.4513e+07
	2556	46767529	47098462	46413328	46658942	45151646	47126902	46139274	45989320	46956264	47015729	47103633	47473347	30676922	31076006	30102147	30293125		2556	53391356	53825706	54422936	54316934	52892372	56729124	52801882	57422015	60408166	53331892	56868736	51348880	51648788	55268366	53799852	54522659
	2574	46793383	47090706	46436596	46599477	45164573	47121731	46229763	46002247	47129487	47000216	47106218	47455249	30604730	30919835	29985755	30203437		2574	53391356	53828291	54415180	54438449	52928568	56736880	52918226	57458211	60516754	53231061	56845468	51364393	51488493	55216658	53823120	5.44808e+07
	2592	46855433	47031241	46459865	46700308	45185257	47168268	46273715	46048784	47152756	47010558	47163097	47470761	30484655	30834751	29855735	30059789		2592	53422381	53856731	54490157	54376399	52897543	56762735	52856176	57458211	60384898	53357746	56853224	51330783	51586738	55157193	53776583	5.44617e+07
	2610	46837335	47137243	46356449	46689967	45138719	47181195	46250447	46046199	47010558	47036412	47111389	47426809	30360897	30705468	29761075	29926270		2610	53383600	53854145	54412594	54265226	52936324	56651562	52812224	57432356	60434020	53326721	56822199	51377320	51638447	55188218	53872243	5.45214e+07
	2628	46832164	47106218	46426255	46656356	45185257	47212220	46180640	46056541	47036412	47031241	47018314	47457834	30254819	30622042	29642289	29768994		2628	53337063	53828291	54453961	54306592	52887201	56716197	52822566	57406502	60465045	53318965	56845468	51346295	51695326	55229585	53898097	5.4554e+07
	2646	46852848	47168268	46462450	46736504	45169744	47199293	46224592	46035857	47095877	47121731	47101047	47455249	30185757	30477105	29515953	29748368		2646	53430138	53817949	54366057	54314349	52951836	56806687	52778614	57530602	60449533	53316379	56866151	51307514	51591909	55208901	53867072	5.45147e+07
	2664	46816652	47098462	46452109	46710650	45231794	47222562	46242690	46069468	47093291	47064852	47168268	47473347	30054264	30334930	29382250	29633450		2664	53448235	53877414	54451376	54373813	52949251	56822199	52876859	57496992	60444362	53251744	56912688	51403174	51586738	55175291	53810193	5.44901e+07
	2682	46852848	47085535	46436596	46790798	45273161	47196708	46219422	46141859	47031241	47119145	47160512	47514713	29907301	30220933	29265490	29465676		2682	53445650	53879999	54371228	54381569	52951836	56767905	52848420	57535773	60449533	53375844	56871322	51348880	51713424	55242512	53874829	5.45563e+07
	2700	46858019	47108804	46534842	46746846	45208525	47222562	46284057	46136688	47103633	47113974	47111389	47561251	29863286	30113749	29169172	29359414		2700	53481846	53856731	54433278	54283324	52913055	56685172	52835493	57517675	60413337	53378429	56897176	51454882	51759961	55286464	53856731	5.45875e+07
	2718	46826994	47132072	46439182	46819237	45275746	47344076	46229763	46159957	47150170	47070022	47116560	47540568	29767889	30047450	29039889	29218712		2718	53463748	53874829	54464303	54306592	52910470	56829955	52889786	57530602	60421093	53365502	56881663	51325612	51710838	55296806	53936878	5.45759e+07
	2736	46886458	47137243	46493475	46772700	45306771	47232903	46170299	46128932	47165683	47095877	47201878	47581934	29593302	29917246	28913553	29126446		2736	53414625	53854145	54391911	54441034	52936324	56731710	52853591	57571969	60545193	53355161	56915274	51483322	51736692	55252854	53934293	5.46221e+07
	2754	46863189	47183781	46472792	46705479	45270575	47256172	46291813	46206495	47129487	47108804	47204464	47537982	29513006	29780044	28813368	29001215		2754	53401698	53861901	54404838	54378984	52951836	56793759	52832907	57445283	60454704	53409454	56845468	51470395	51734107	55239926	53970489	5.46072e+07
	2772	46845092	47178610	46511573	46757188	45239550	47315637	46284057	46180640	47160512	47119145	47243245	47569007	29394036	29675807	28682611	28824970		2772	53461163	53864487	54371228	54410009	52915640	56677416	52894957	57551285	60441777	53450821	56879078	51447126	51635861	55276122	53898097	5.45826e+07
	2790	46834750	47183781	46449523	46741675	45260234	47238074	46271130	46211665	47176024	47108804	47238074	47620715	29257939	29572491	28587767	28696055		2790	53466333	53841218	54358301	54319520	52931153	56778247	52848420	57574554	60477973	53476675	56904932	51426443	51728936	55183047	53887756	5.45916e+07
	2808	46850262	47176024	46506402	46754602	45301600	47261343	46224592	46209080	47302710	47188951	47232903	47620715	29192009	29436210	28436200	28624231		2808	53453406	53908439	54464303	54438449	52964763	56796345	52918226	57460796	60506412	53386186	56892005	51423857	51762546	55195974	53939464	5.45801e+07
	2826	46832164	47181195	46421084	46749431	45273161	47279441	46325424	46157372	47173439	47108804	47263928	47594861	29020368	29294404	28349643	28499184		2826	53432723	53843804	54472059	54314349	52980276	56736880	52889786	57507333	60413337	53437894	56985080	51441955	51819425	55291635	53885170	5.46313e+07
	2844	46790798	47258758	46410742	46788212	45293844	47320807	46374546	46196153	47183781	47160512	47191537	47625886	28897346	29171566	28203232	28373216		2844	53435308	53815364	54479815	54495328	53026813	56695514	52882030	57631433	60475387	53461163	56835126	51452297	51692740	55314903	53944635	5.46141e+07
	2862	46808896	47129487	46402986	46764944	45262819	47297539	46309911	46219422	47191537	47160512	47204464	47682765	28847990	29089429	28142643	28269900		2862	53399113	53869658	54464303	54474644	53021642	56778247	52902713	57491821	60462460	53567164	57039374	51478151	51749619	55247683	53911024	5.46424e+07
	2880	46811481	47230318	46506402	46814067	45275746	47354418	46315082	46214251	47282026	47201878	47230318	47638813	28696239	28954437	27973396	28128278		2880	53360331	53854145	54459132	54415180	52988032	56848053	52882030	57636604	60498656	53497358	56998007	51511761	51736692	55268366	53967903	54674558
	2898	46845092	47150170	46514159	46759773	45366235	47406126	46359034	46139274	47258758	47186366	47266514	47659497	28606920	28805817	27877262	28019805		2898	53300867	53887756	54456546	54397082	53044911	56731710	52907884	57440113	60571047	53381015	56902347	51447126	51728936	55268366	54001514	5.46393e+07
	2916	46793383	47188951	46503817	46811481	45309356	47398370	46374546	46198738	47227733	47225147	47253587	47646569	28498079	28754067	27784075	27834536		2916	53391356	53903268	54456546	54438449	52975105	56814443	52938909	57590067	60622756	53533554	56951470	51408345	51801328	55283878	53900683	5.46532e+07
	2934	46814067	47165683	46503817	46790798	45350723	47388028	46351278	46265959	47219976	47232903	47147585	47631057	28394947	28611708	27656266	27771368		2934	53417211	53877414	54479815	54474644	53003544	56760149	52949251	57587481	60537437	53494773	56817028	51452297	51679813	55294220	53952391	5.46134e+07
	2952	46824408	47163097	46508988	46780456	45373992	47426809	46348692	46271130	47238074	47253587	47263928	47685351	28236382	28476532	27549819	27658291		2952	53414625	53939464	54399667	54425521	52967349	56943713	52982861	57631433	60586560	53458577	56925616	51501420	51684984	55278708	54032539	5.46668e+07
	2970	46783042	47232903	46511573	46783042	45319698	47362174	46470207	46224592	47279441	47258758	47287197	47698278	28147983	28390711	27407828	27480205		2970	53471504	53944635	54430692	54479815	53099205	56889420	53063009	57463381	60664122	53427552	56956640	51542786	51775473	55273537	53991172	54664955
	2988	46829579	47212220	46524500	46870946	45301600	47400955	46470207	46291813	47294953	47294953	47310466	47734473	28050008	28242644	27349633	27393095		2988	53355161	53939464	54373813	54340203	53075936	56698099	52897543	57515090	60614999	53435308	57026447	51571226	51793571	55224414	53936878	5.46774e+07
	3006	46775285	47271685	46498646	46894214	45384333	47413882	46377132	46255617	47222562	47248416	47238074	47687936	27971370	28137302	27235819	27273573		3006	53362917	53944635	54399667	54407424	52995788	56791174	52843249	57615921	60552949	53536140	56959226	51447126	51775473	55423491	54032539	54720751
	3024	46757188	47214806	46488305	46865775	45327454	47504372	46428840	46312497	47297539	47274270	47297539	47682765	27904334	28017043	27127347	27129373		3024	53300867	53944635	54412594	54575475	53034569	56884249	53031984	57652116	60558120	53463748	57023861	51480736	51757376	55345928	53929122	5.46874e+07
	3042	46677040	47238074	46550354	46873531	45345552	47380272	46434011	46278886	47336320	47284612	47263928	47685351	27731957	27863634	26946866	27059206		3042	53295696	53967903	54399667	54484986	53037155	56917859	52982861	57649531	60563291	53424967	56879078	51519518	51757376	55475199	53998928	5.47192e+07
	3060	46772700	47227733	46493475	46865775	45412773	47465591	46434011	46276301	47253587	47292368	47294953	47672424	27641533	27795494	26859388	26883514		3060	53254330	53843804	54402253	54391911	53063009	56985080	53008715	57623677	60576218	53422381	57018690	51462639	51803913	55325245	54048051	5.47404e+07
	3078	46780456	47292368	46501232	46870946	45394675	47380272	46459865	46278886	47349247	47331149	47300124	47682765	27542821	27669157	26745759	26773200		3078	53329306	53908439	54309178	54484986	52988032	56873907	52969934	57634019	60565877	53422381	56941128	51462639	51871134	55351099	54027368	5.47278e+07
	3096	46731333	47274270	46591721	46901971	45402431	47478518	46449523	46348692	47336320	47294953	47230318	47672424	27452764	27536375	26695114	26690694		3096	53342234	53908439	54389326	54534109	52957007	56855809	52915640	57701239	60586560	53474090	57047130	51545372	51827182	55423491	54001514	5.47611e+07
	3114	46739090	47282026	46602063	46876116	45392090	47519884	46413328	46271130	47256172	47377687	47253587	47726717	27323297	27435269	26532866	26554965		3114	53272427	53952391	54415180	54523767	53011301	56881663	52964763	57760704	60573633	53528383	56902347	51560884	51822011	55407978	54019612	5.47557e+07
	3132	46736504	47191537	46571038	46865775	45358479	47499201	46459865	46286642	47294953	47289783	47284612	47768084	27155340	27293831	26391244	26418868		3132	53298282	53944635	54474644	54557378	53029399	57036788	52982861	57742606	60594316	53510285	57041959	51485907	51772888	55366612	53957562	54718264
	3150	46728748	47271685	46540013	46891629	45368821	47442322	46496061	46317667	47315637	47341491	47318222	47747401	27089777	27189042	26275773	26274115		3150	53275013	53877414	54350544	54492742	53024228	57070399	52985447	57734850	60581389	53528383	56930786	51547957	51778059	55446759	53929122	54748821
	3168	46705479	47230318	46576209	46909727	45337796	47243245	46423669	46322838	47282026	47310466	47289783	47708619	26982041	27077807	26183138	26143175		3168	53262086	53942049	54407424	54565134	52988032	56806687	52972520	57776216	60503827	53435308	56959226	51547957	51772888	55405393	54050637	5.47433e+07
	3186	46666698	47253587	46573623	46938166	45379163	47558665	46496061	46369376	47266514	47313051	47282026	47770669	26880015	26993460	26075955	26065642		3186	53287940	53892926	54402253	54593573	53013886	56897176	52975105	57786558	60633097	53432723	56824784	51452297	51767717	55327830	53998928	5.46861e+07
	3204	46705479	47261343	46602063	47013143	45420529	47509543	46467621	46322838	47251001	47377687	47336320	47804280	26755704	26854048	25969324	25947961		3204	53215548	53820535	54371228	54464303	53091449	57010934	53112132	57814997	60633097	53624044	56943713	51493663	51788401	55301976	53965318	5.47571e+07
	3222	46713235	47266514	46547769	46987289	45322283	47545738	46477963	46335765	47230318	47354418	47269099	47799109	26650915	26725685	25815363	25798788		3222	53269842	53918781	54340203	54513425	53008715	56974738	53055253	57675385	60583974	53613702	57078155	51452297	51847865	55343343	53996343	5.47669e+07
	3240	46687381	47276855	46612404	46982118	45443798	47589690	46454694	46400401	47357003	47354418	47362174	47879257	26545941	26619239	25712415	25677608		3240	53225890	53851560	54332447	54464303	53029399	56915274	52988032	57755533	60586560	53572335	56972153	51581568	51845280	55413149	54011855	5.48072e+07
	3258	46653771	47269099	46635673	46938166	45430871	47509543	46560696	46361619	47263928	47357003	47300124	47817207	26480195	26560306	25629910	25577607		3258	53231061	53846389	54358301	54536694	53000959	56876493	52957007	57809827	60508997	53523212	56884249	51506591	51664301	55234756	54009270	5.46827e+07
	3276	46664113	47279441	46625331	47051925	45410188	47222562	46413328	46392644	47222562	47362174	47271685	47853402	26351280	26441336	25548694	25458453		3276	53215548	53856731	54316934	54562548	53068180	57021276	52990617	57771045	60576218	53595604	56928201	51617763	51832353	55343343	54045466	5.47973e+07
	3294	46640844	47292368	46602063	47028656	45456725	47403541	46462450	46514159	47354418	47344076	47294953	47853402	26197687	26301740	25403941	25354032		3294	53143157	53838633	54371228	54528938	53024228	56954055	53042326	57789143	60571047	53696435	56966982	51563470	51716009	55273537	53949806	5.47513e+07
	3312	46648600	47227733	46594307	47031241	45337796	47284612	46519330	46359034	47328564	47403541	47344076	47868915	26104132	26208369	25308728	25287549		3312	53153498	53864487	54332447	54539280	53106961	56894591	52975105	57680556	60568462	53512871	57003178	51599665	51803913	55379539	53944635	5.47691e+07
	3330	46604648	47240660	46529671	46989875	45350723	47607788	46470207	46415913	47328564	47385443	47341491	47881842	26050172	26107815	25174841	25174472		3330	53171596	53867072	54363472	54399667	53016472	56902347	53034569	57737435	60558120	53536140	56987665	51625520	51679813	55348514	54035124	5.47735e+07
	3348	46640844	47199293	46545184	46995045	45379163	47491445	46454694	46413328	47240660	47385443	47338905	47876671	25880925	25977243	25070604	25014986		3348	53184523	53861901	54319520	54500498	52988032	56884249	53019057	57817583	60604658	53678337	56889420	51607422	51747034	55371782	54053222	5.48042e+07
	3366	46614990	47186366	46560696	46969191	45425700	47649155	46527086	46477963	47393199	47483688	47289783	47835305	25798604	25867297	24978706	24880731		3366	53158669	53885170	54296251	54516011	53031984	56951470	53096619	57758118	60545193	53655068	56860980	51535030	51832353	55513980	53980830	5.48115e+07
	3384	46633088	47209635	46534842	46979533	45412773	47623301	46483134	46408157	47369930	47403541	47289783	47824963	25689211	25758825	24838557	24792332		3384	53114717	53879999	54270397	54464303	53063009	57078155	53078521	57781387	60576218	53549067	57085911	51488493	51827182	55433832	53931708	5.48062e+07
	3402	46640844	47266514	46583965	47013143	45420529	47553495	46514159	46493475	47359589	47457834	47380272	47866330	25585526	25633041	24730453	24647579		3402	53075936	53825706	54309178	54453961	53132815	56972153	53073351	57703825	60638268	53603360	56969568	51516932	51827182	55340758	54037710	5.48131e+07
	3420	46630502	47191537	46599477	47013143	45394675	47594861	46573623	46392644	47307880	47450078	47369930	47814621	25486814	25506704	24620323	24582201		3420	53150913	53895512	54345374	54490157	53122473	56920445	52982861	57809827	60757197	53505115	56899761	51522103	51780644	55322660	53962733	5.475e+07
	3438	46627917	47240660	46578794	47036412	45451554	47700863	46529671	46369376	47256172	47377687	47349247	47858573	25361215	25410939	24510746	24421610		3438	53150913	53867072	54311763	54433278	53088863	56946299	52951836	57763289	60625341	53626629	56941128	51535030	51822011	55444174	54060978	5.48298e+07
	3456	46656356	47300124	46591721	47057095	45423115	47496616	46571038	46408157	47424224	47486274	47400955	47905111	25272816	25289575	24396932	24304298		3456	53083692	53838633	54340203	54441034	53013886	56871322	53031984	57864120	60599487	53680923	56966982	51493663	51806498	55371782	53921366	5.47927e+07
	3474	46679625	47227733	46534842	47038997	45407602	47235489	46560696	46503817	47377687	47442322	47437151	47868915	25129168	25164159	24234868	24194720		3474	53104376	53848974	54332447	54596159	53060424	57021276	52972520	57877047	60552949	53636971	57021276	51537616	51754790	55374368	53973074	5.47911e+07
	3492	46646015	47227733	46529671	47010558	45410188	47620715	46599477	46426255	47341491	47447493	47320807	47843061	25004857	25049425	24189564	24092694		3492	53132815	53846389	54314349	54487571	53044911	57010934	53024228	57882218	60648610	53655068	56974738	51604836	51798742	55289049	54014441	5.4813e+07
	3510	46651186	47243245	46581379	47033827	45461896	47708619	46449523	46415913	47284612	47442322	47380272	47861159	24925114	24920510	24046653	23941311		3510	53075936	53807608	54278153	54430692	53104376	57016105	53021642	57840852	60552949	53647312	56992836	51501420	51757376	55431247	53973074	5.48143e+07
	3528	46625331	47248416	46563282	47041583	45456725	47631057	46532257	46457280	47333735	47512128	47349247	47897354	24781651	24808539	23943521	23839468		3528	53057838	53872243	54319520	54451376	53019057	56928201	53003544	57900316	60661537	53699021	57018690	51555713	51816840	55441589	54001514	5.48629e+07
	3546	46604648	47271685	46589136	47093291	45485164	47649155	46511573	46483134	47369930	47527640	47338905	47853402	24727138	24711668	23887719	23735231		3546	53086278	53833462	54355715	54534109	52949251	56956640	53006130	57871877	60586560	53673166	57005763	51542786	51793571	55464857	53975660	5.48354e+07
	3564	46581379	47294953	46591721	46976948	45456725	47669838	46501232	46490890	47315637	47519884	47307880	47943892	24591409	24589568	23744255	23620681		3564	53021642	53807608	54316934	54531523	53003544	57060057	53011301	57902901	60490900	53603360	56964397	51576397	51814255	55371782	53952391	5.481e+07
	3582	46594307	47258758	46545184	47070022	45464481	47700863	46532257	46490890	47292368	47452664	47323393	47881842	24519954	24502090	23641492	23466352		3582	53037155	53794681	54384155	54459132	53063009	57023861	53003544	57833095	60602072	53567164	56995422	51638447	51806498	55480370	53988587	54857113
	3600	46614990	47261343	46560696	46997631	45518775	47786182	46583965	46501232	47359589	47468176	47323393	47894769	24425662	24417006	23558066	23347750		3600	52998374	53781754	54192834	54474644	53091449	57075569	53031984	57864120	60560706	53737802	57052301	51516932	51770303	55439003	53952391	5.48574e+07
	3618	46646015	47251001	46514159	47020900	45415358	47830134	46477963	46506402	47253587	47447493	47331149	47933550	24277226	24258441	23440201	23249039		3618	52949251	53817949	54278153	54541865	53060424	56964397	52964763	57905487	60571047	53603360	57010934	51615178	51747034	55405393	53988587	5.48427e+07
	3636	46583965	47212220	46490890	47010558	45417944	47744815	46465036	46454694	47382857	47455249	47354418	47956819	24190853	24161018	23341857	23147564		3636	52959592	53820535	54120443	54505669	53094034	57018690	52944080	57892560	60552949	53621458	57062642	51550543	51822011	55501053	53861901	5.48545e+07
	3654	46547769	47271685	46519330	47033827	45443798	47791353	46521915	46472792	47269099	47470761	47323393	47866330	24083485	24043153	23212022	22975555		3654	52962178	53856731	54231616	54528938	53068180	57049715	53024228	57915829	60565877	53593019	56917859	51511761	51770303	55413149	53851560	5.47802e+07
	3672	46581379	47269099	46547769	47007973	45443798	47729303	46534842	46480548	47284612	47488859	47375101	47951648	24012766	23913134	23108706	22889182		3672	53006130	53900683	54198005	54572890	53122473	57075569	53026813	57755533	60630512	53704191	56969568	51532445	51770303	55503639	53929122	54832638
	3690	46483134	47245830	46542598	47023485	45495506	47690521	46653771	46565867	47419053	47504372	47359589	47918038	23874643	23832102	23005205	22783656		3690	53008715	53833462	54120443	54523767	53156084	56982495	53039740	57771045	60599487	53691264	57096253	51529859	51731521	55379539	53864487	54806956
	3708	46496061	47217391	46493475	47010558	45485164	47656911	46558111	46475378	47364759	47532811	47338905	47946477	23768381	23714789	22890287	22678867		3708	53003544	53817949	54262640	54593573	53179353	56920445	53117303	57939097	60552949	53657654	57008349	51532445	51757376	55472614	53864487	5.48143e+07
	3726	46493475	47232903	46568452	47031241	45492921	47747401	46596892	46534842	47429395	47512128	47341491	47961990	23670590	23608711	22810728	22597651		3726	52887201	53812779	54247128	54562548	53132815	56995422	52972520	57882218	60589145	53549067	56964397	51491078	51656544	55428662	53810193	5.47551e+07
	3744	46542598	47230318	46493475	46989875	45456725	47631057	46540013	46467621	47375101	47525055	47289783	47936136	23549042	23470588	22687707	22409988		3744	52884616	53761070	54236786	54495328	53130230	57016105	53039740	57851193	60573633	53711948	56930786	51563470	51770303	55433832	53854145	5.4829e+07
	3762	46540013	47245830	46514159	47002802	45482579	47747401	46604648	46465036	47313051	47519884	47351832	47918038	23430808	23406867	22581076	22323799		3762	52845834	53838633	54249713	54505669	53132815	57008349	53073351	57931341	60524510	53605946	56915274	51571226	51759961	55451930	53817949	5.48048e+07
	3780	46576209	47313051	46508988	47095877	45448969	47672424	46534842	46506402	47372516	47494030	47372516	47923209	23314969	23291212	22460449	22221035		3780	52925982	53869658	54234201	54583232	53081107	56928201	53026813	57959781	60604658	53649898	56920445	51635861	51754790	55418320	53895512	5.48258e+07
	3798	46534842	47248416	46558111	47028656	45477408	47809450	46547769	46521915	47406126	47478518	47310466	48026625	23223624	23151432	22321405	22096909		3798	52946665	53805022	54244543	54482401	53094034	56948884	53039740	57946854	60571047	53559408	57021276	51690155	51816840	55397637	53861901	5.48433e+07
	3816	46547769	47320807	46485719	47028656	45415358	47731888	46609819	46465036	47346662	47504372	47313051	47930965	23137067	23042407	22244977	21993961		3816	52871688	53794681	54252299	54526353	53119888	57088497	53021642	57913243	60493485	53585262	57060057	51677228	51809084	55418320	53830877	54844063
	3834	46511573	47320807	46524500	47067437	45492921	47669838	46643429	46485719	47380272	47558665	47271685	47972331	23048668	22949404	22119377	21850498		3834	52794126	53859316	54254884	54547036	53065594	57147961	52985447	57897731	60620170	53536140	56917859	51635861	51785815	55467443	53812779	5.48245e+07
	3852	46503817	47315637	46496061	47077779	45456725	47672424	46534842	46467621	47380272	47522470	47325978	47959404	22887893	22803730	22019376	21708507		3852	52830322	53784339	54309178	54510840	53088863	56990251	52967349	57980464	60775295	53549067	56923030	51553128	51759961	55480370	53877414	5.4845e+07
	3870	46459865	47292368	46529671	47080364	45477408	47731888	46516744	46550354	47338905	47584520	47245830	47993015	22814043	22691943	21924347	21674621		3870	52804468	53748143	54195420	54521182	53044911	57031617	53037155	57964951	60640853	53644727	57075569	51612592	51834938	55467443	54066149	5.49593e+07
	3888	46467621	47302710	46498646	47049339	45436042	47801694	46529671	46555525	47300124	47561251	47294953	47995600	22726750	22597098	21794696	21566517		3888	52843249	53792095	54159224	54539280	53065594	57145376	52982861	57985635	60658951	53639556	56972153	51610007	51767717	55501053	53939464	5.48964e+07
	3906	46436596	47279441	46503817	47020900	45456725	47835305	46521915	46488305	47331149	47592276	47240660	47907696	22652347	22512199	21717163	21444969		3906	52827736	53766241	54154053	54557378	53114717	57124692	53024228	57856364	60612414	53634385	56886834	51509176	51767717	55395051	53916195	5.48248e+07
	3924	46423669	47276855	46426255	47064852	45459310	47775840	46537427	46527086	47300124	47579349	47313051	47961990	22458975	22377391	21611085	21305741		3924	52807053	53761070	54208347	54497913	53063009	57054886	53019057	57936512	60542608	53502529	56848053	51584153	51759961	55392466	53882585	5.48057e+07
	3942	46402986	47266514	46485719	47026070	45482579	47814621	46560696	46560696	47261343	47597447	47232903	47998186	22389730	22270023	21480328	21190086		3942	52763101	53763656	54164395	54590988	53013886	57031617	53026813	57952024	60627926	53639556	57029032	51519518	51754790	55348514	53856731	5.48348e+07
	3960	46377132	47263928	46503817	47010558	45513604	47812036	46594307	46506402	47276855	47543153	47274270	47985259	22304093	22141108	21398744	21096162		3960	52747589	53693850	54120443	54505669	53050082	56966982	53034569	58032172	60498656	53587848	56925616	51578982	51772888	55423491	53885170	5.48615e+07
	3978	46400401	47300124	46449523	47139829	45436042	47863744	46560696	46578794	47318222	47553495	47289783	47980088	22194700	22030426	21263751	20955277		3978	52778614	53753314	54104930	54583232	53042326	57021276	53094034	57995976	60653781	53613702	56925616	51514347	51728936	55384710	53797266	5.48135e+07
	3996	46428840	47170854	46441767	47142414	45448969	47762913	46506402	46524500	47341491	47576763	47212220	47892184	22070758	21926557	21180325	20866510		3996	52726905	53748143	54172151	54523767	53013886	57109180	52975105	58037343	60643439	53647312	56907518	51545372	51829767	55309733	53856731	54843423
	4014	46415913	47170854	46477963	47075193	45479994	47737059	46496061	46449523	47313051	47581934	47119145	47959404	22025269	21851971	21081245	20757669		4014	52711393	53805022	54148882	54516011	53042326	57096253	53029399	57990806	60550364	53629214	56850639	51540201	51741863	55407978	53748143	5.47953e+07
	4032	46351278	47214806	46480548	47051925	45456725	47910282	46565867	46552940	47256172	47569007	47279441	47938721	21877938	21753259	21007763	20644408		4032	52698466	53768827	54099759	54578061	53019057	57116936	53086278	58060612	60643439	53580092	56902347	51553128	51814255	55325245	53805022	5.48327e+07
	4050	46371961	47176024	46452109	47028656	45438627	47824963	46555525	46527086	47331149	47522470	47248416	47925794	21798932	21655468	20867062	20529674		4050	52742418	53701606	54084247	54544450	53003544	56990251	52972520	58029587	60573633	53598189	56961811	51532445	51674642	55371782	53797266	54810009
	4068	46390059	47170854	46439182	47072608	45430871	47843061	46630502	46532257	47369930	47550909	47276855	47936136	21739999	21544417	20782347	20425621		4068	52765687	53691264	54125614	54554792	52972520	57049715	53063009	57967537	60625341	53662825	56972153	51405759	51775473	55361441	53797266	5.48151e+07
	4086	46333180	47144999	46457280	47036412	45451554	47747401	46540013	46550354	47263928	47561251	47248416	47930965	21583828	21449573	20681977	20284920		4086	52657099	53740387	54148882	54497913	53039740	57054886	52959592	58003733	60622756	53559408	56912688	51516932	51759961	55314903	53771412	5.47993e+07
	4104	46299569	47111389	46423669	47072608	45467067	47835305	46521915	46493475	47271685	47561251	47227733	47894769	21530789	21311818	20592842	20196153		4104	52623489	53675752	54066149	54513425	53057838	56964397	52977690	57975293	60563291	53662825	56894591	51547957	51767717	55340758	53802437	5.48398e+07
	4122	46234934	47147585	46454694	47082949	45511019	47734473	46576209	46485719	47310466	47589690	47232903	47920623	21429499	21271486	20480134	20140904		4122	52564024	53737802	54081662	54484986	53065594	57057472	53003544	57933926	60594316	53608531	57031617	51431614	51741863	55361441	53805022	5.48366e+07
	4140	46237520	47150170	46449523	47062266	45474823	47817207	46591721	46519330	47289783	47610374	47325978	47941307	21341653	21138336	20399286	19994862		4140	52607976	53683508	54086832	54376399	53037155	56930786	53042326	58011489	60607243	53530969	56928201	51439370	51687569	55462272	53755900	5.4824e+07
	4158	46296984	47126902	46452109	47082949	45464481	47804280	46540013	46446938	47369930	47587105	47201878	47861159	21275170	21014762	20272949	19900570		4158	52657099	53657654	54073905	54477230	53013886	57067813	53000959	58068368	60565877	53598189	56938543	51403174	51860792	55265781	53812779	54824414
	4176	46294399	47152756	46400401	47111389	45467067	47863744	46449523	46537427	47382857	47579349	47238074	47954234	21137599	20932625	20187681	19771655		4176	52556268	53639556	54014441	54482401	52957007	56966982	53047497	57983049	60511583	53536140	56925616	51465224	51749619	55480370	53805022	5.48624e+07
	4194	46304740	47095877	46418498	47005387	45477408	47726717	46620161	46534842	47292368	47618130	47240660	47902525	21009237	20829493	20081419	19706093		4194	52610562	53735216	54037710	54588402	52988032	57075569	52949251	57990806	60568462	53590433	56982495	51465224	51728936	55413149	53719704	54813235
	4212	46278886	47194122	46408157	47026070	45459310	47734473	46565867	46508988	47328564	47581934	47201878	47897354	20956013	20715495	20004991	19587675		4212	52535585	53603360	53973074	54459132	52954422	57044544	52977690	58006318	60583974	53525798	56951470	51449711	51674642	55382124	53763656	5.48295e+07
	4230	46343521	47142414	46382303	47072608	45461896	47843061	46527086	46573623	47323393	47581934	47251001	47959404	20858038	20580135	19922854	19462076		4230	52574366	53719704	54029953	54474644	52933738	57078155	52982861	58094222	60609829	53580092	56974738	51452297	51788401	55470028	53714533	54858689
	4248	46284057	47103633	46446938	47038997	45438627	47786182	46591721	46586550	47256172	47589690	47181195	47936136	20776638	20511073	19801490	19383806		4248	52579537	53673166	54037710	54397082	52967349	57018690	52980276	57926170	60521925	53598189	56928201	51527274	51697911	55407978	53693850	5.48146e+07
	4266	46201324	47126902	46395230	47062266	45436042	47824963	46547769	46589136	47323393	47563836	47212220	47951648	20668902	20383264	19737953	19282884		4266	52579537	53624044	54076491	54425521	52931153	56972153	52933738	58032172	60516754	53582677	57026447	51364393	51661715	55358855	53693850	54784746
	4284	46302155	47106218	46371961	47049339	45529116	47801694	46527086	46594307	47287197	47620715	47214806	47946477	20540724	20272029	19609775	19174964		4284	52476120	53616287	54037710	54441034	52951836	56948884	52972520	58070953	60560706	53554237	57021276	51460053	51728936	55294220	53699021	5.48223e+07
	4302	46268545	47113974	46439182	47070022	45469652	47747401	46596892	46578794	47263928	47527640	47219976	47974917	20492841	20216779	19505354	19062624		4302	52489047	53675752	53991172	54482401	52894957	57000592	52931153	58021830	60508997	53649898	56956640	51361807	51705667	55353685	53665410	5.47922e+07
	4320	46227178	47093291	46408157	47018314	45425700	47729303	46366790	46540013	47292368	47535397	47217391	47956819	20372030	20095047	19379018	18925606		4320	52520072	53598189	54032539	54521182	52874274	56946299	52995788	58029587	60565877	53618873	56809272	51400589	51677228	55265781	53745558	5.47747e+07
	4338	46170299	47095877	46390059	47023485	45461896	47827548	46490890	46609819	47256172	47545738	47170854	47990429	20313834	20010147	19312350	18865016		4338	52437339	53603360	54011855	54402253	52876859	57039374	52918226	57990806	60467631	53572335	56930786	51354051	51708253	55289049	53631800	5.47644e+07
	4356	46147030	47077779	46408157	46984704	45472237	47855988	46552940	46521915	47302710	47537982	47168268	47946477	20190076	19900754	19207193	18768330		4356	52352021	53554237	54068735	54381569	52944080	57021276	52913055	58070953	60519339	53636971	56848053	51421272	51656544	55291635	53639556	5.47856e+07
	4374	46175470	47116560	46405571	47026070	45441212	47827548	46586550	46565867	47357003	47594861	47212220	47920623	20084181	19812171	19128371	18641809		4374	52388216	53600775	54009270	54484986	52869103	56951470	52946665	58068368	60534852	53613702	56941128	51478151	51679813	55299391	53574921	5.47899e+07
	4392	46147030	47124316	46359034	46997631	45451554	47848232	46658942	46519330	47354418	47550909	47219976	47930965	20015304	19661893	19014741	18546781		4392	52432168	53572335	53942049	54484986	52920811	56954055	52884616	58024416	60475387	53580092	56889420	51398003	51695326	55364026	53611116	54782013
	4410	46227178	47116560	46361619	47075193	45490335	47858573	46625331	46547769	47282026	47574178	47181195	47892184	19916776	19598541	18927632	18457830		4410	52414070	53520627	53988587	54562548	52985447	56889420	52861347	58078710	60441777	53580092	56855809	51434199	51651374	55320074	53564579	5.47496e+07
	4428	46141859	47088120	46426255	47103633	45526531	47749986	46604648	46540013	47307880	47537982	47245830	47889598	19808672	19492094	18799454	18358749		4428	52458022	53533554	53918781	54443619	52900128	56832541	52933738	57980464	60441777	53572335	56848053	51467809	51653959	55239926	53603360	5.47464e+07
	4446	46219422	47088120	46395230	47049339	45505848	47814621	46506402	46524500	47325978	47615545	47238074	47899940	19693201	19387858	18738495	18277533		4446	52455437	53598189	53936878	54523767	52941495	57080740	52791541	57962366	60514168	53590433	56910103	51472980	51692740	55382124	53626629	5.47975e+07
	4464	46183226	47116560	46361619	46989875	45531702	47822378	46617575	46565867	47302710	47579349	47160512	47881842	19600199	19270177	18627997	18190976		4464	52398558	53525798	53936878	54482401	52988032	56923030	52889786	58008903	60439191	53605946	56860980	51467809	51664301	55320074	53554237	5.47654e+07
	4482	46123761	47150170	46400401	47026070	45513604	47918038	46612404	46493475	47333735	47556080	47207049	47866330	19528559	19169623	18537757	18083240		4482	52364948	53492187	54035124	54477230	52954422	57010934	52918226	57962366	60436606	53507700	56817028	51491078	51666886	55335587	53613702	5.47708e+07
	4500	46139274	47101047	46366790	47036412	45513604	47879257	46519330	46560696	47328564	47545738	47196708	47868915	19459313	19083803	18453226	18002945		4500	52377875	53561994	53973074	54513425	52946665	57008349	52856176	58029587	60527095	53502529	56690343	51348880	51612592	55317489	53523212	5.46901e+07
	4518	46118591	47077779	46348692	47064852	45511019	47806865	46583965	46532257	47349247	47527640	47209635	47843061	19373677	19003507	18369615	17870531		4518	52442510	53427552	53939464	54342788	52928568	57091082	52887201	58021830	60421093	53499944	56757564	51348880	51514347	55322660	53577506	5.4703e+07
	4536	46105664	47088120	46356449	47057095	45523946	47912867	46540013	46568452	47331149	47496616	47201878	47861159	19211428	18890431	18244015	17766478		4536	52419241	53484431	53908439	54433278	52931153	56881663	52783784	58034758	60462460	53489602	56806687	51408345	51584153	55379539	53660239	5.47643e+07
	4554	46123761	47067437	46309911	47028656	45518775	47884427	46441767	46467621	47253587	47530226	47134658	47868915	19130028	18783984	18158747	17687288		4554	52274458	53414625	53892926	54399667	52946665	57013520	52721735	57967537	60402996	53445650	56827370	51333368	51700497	55307147	53518042	5.47355e+07
	4572	46053955	47103633	46276301	47007973	45485164	47791353	46490890	46514159	47284612	47522470	47147585	47876671	19034999	18716396	18091343	17584340		4572	52326166	53443065	53929122	54368642	52830322	57008349	52776028	57954610	60387483	53468919	56773076	51361807	51504005	55371782	53502529	5.46961e+07
	4590	46033272	47121731	46317667	46989875	45482579	47892184	46547769	46542598	47351832	47576763	47095877	47827548	18959676	18587297	17981398	17504045		4590	52326166	53484431	53841218	54451376	52931153	57021276	52791541	57908072	60439191	53528383	56791174	51527274	51615178	55358855	53461163	5.47443e+07
	4608	46053955	47119145	46278886	46992460	45508433	47918038	46583965	46604648	47271685	47545738	47124316	47861159	18897797	18500556	17874214	17373841		4608	52292556	53435308	53890341	54523767	52897543	56959226	52721735	57998562	60359044	53518042	56778247	51413516	51622934	55152022	53479260	5.46759e+07
	4626	46015174	47111389	46260788	47015729	45500677	47907696	46607234	46565867	47282026	47504372	47093291	47835305	18768514	18400923	17795760	17283600		4626	52253775	53538725	53890341	54435863	52788955	56966982	52768272	58011489	60408166	53487017	56775662	51504005	51547957	55296806	53582677	5.47424e+07
	4644	46002247	47057095	46237520	47036412	45479994	47912867	46581379	46586550	47194122	47527640	47038997	47809450	18698532	18320075	17707546	17205515		4644	52248604	53450821	53923951	54412594	52851005	56972153	52636416	57933926	60353873	53476675	56757564	51387662	51560884	55333001	53616287	5.47295e+07
	4662	46038443	47028656	46222007	47005387	45482579	47930965	46496061	46532257	47313051	47558665	47059681	47855988	18576615	18181584	17572185	17113617		4662	52137431	53422381	53864487	54484986	52858761	56879078	52659685	57944268	60444362	53481846	56762735	51346295	51576397	55289049	53587848	5.47367e+07
	4680	45953124	47057095	46237520	47015729	45394675	47861159	46519330	46498646	47336320	47504372	47088120	47793938	18481218	18119152	17535905	17015089		4680	52127090	53383600	53851560	54316934	52951836	57010934	52677782	57809827	60431435	53551652	56749807	51395418	51547957	55276122	53466333	5.47153e+07
	4698	45963466	46992460	46255617	47002802	45477408	47788767	46524500	46604648	47294953	47522470	47108804	47863744	18419892	18001840	17418040	16929269		4698	52196896	53393942	53879999	54394497	52936324	56974738	52739832	57954610	60361629	53499944	56749807	51356637	51540201	55260610	53530969	5.47028e+07
	4716	45937612	46997631	46224592	46987289	45472237	47832719	46568452	46552940	47214806	47525055	47121731	47827548	18336834	17906443	17319881	16802564		4716	52186554	53370673	53805022	54368642	52925982	56910103	52786370	57957195	60366800	53474090	56752393	51413516	51475566	55232170	53528383	5.47021e+07
	4734	45901416	46997631	46211665	46982118	45513604	47887013	46493475	46565867	47279441	47543153	47070022	47855988	18243831	17805705	17240506	16745473		4734	52152944	53401698	53786925	54288495	52894957	56889420	52819980	57985635	60369385	53443065	56749807	51325612	51535030	55146852	53551652	5.46905e+07
	4752	45929855	47031241	46190982	46982118	45451554	47858573	46578794	46565867	47292368	47519884	47059681	47778426	18157827	17719885	17148792	16636633		4752	52111577	53368088	53776583	54198005	52851005	56961811	52796711	57993391	60325433	53587848	56625708	51398003	51545372	55325245	53489602	5.47419e+07
	4770	45904001	46961435	46232349	47013143	45508433	47804280	46537427	46555525	47271685	47488859	47023485	47848232	18069244	17625777	17052291	16566834		4770	52127090	53362917	53768827	54239372	52822566	56876493	52747589	57988220	60348702	53536140	56698099	51382491	51501420	55216658	53533554	5.47172e+07
	4788	45893660	46951093	46206495	46984704	45495506	47858573	46565867	46607234	47269099	47483688	47051925	47832719	17990606	17548060	16987465	16468491		4788	52114163	53329306	53691264	54314349	52861347	56928201	52763101	58045099	60346116	53497358	56630878	51245464	51467809	55118412	53572335	5.46687e+07
	4806	45906587	46987289	46203909	46992460	45490335	47863744	46521915	46638259	47222562	47475932	47080364	47887013	17903865	17446770	16890963	16376409		4806	52072796	53399113	53717118	54316934	52755345	56977324	52773443	58086466	60330604	53399113	56700685	51325612	51465224	55170120	53468919	5.46661e+07
	4824	45904001	46927825	46183226	46966606	45446383	47755157	46475378	46643429	47214806	47488859	47044168	47879257	17813808	17356898	16847684	16289668		4824	52036600	53329306	53727460	54311763	52814809	56935957	52783784	58058026	60309921	53401698	56760149	51410930	51475566	55131339	53381015	5.4667e+07
	4842	45947953	46951093	46162543	46976948	45405017	47902525	46589136	46555525	47240660	47494030	47106218	47907696	17718411	17255055	16714350	16218765		4842	51984892	53337063	53683508	54249713	52848420	56904932	52814809	58078710	60302164	53453406	56680001	51302343	51511761	55074460	53461163	5.46703e+07
	4860	45947953	46914898	46172884	46974362	45430871	47819792	46604648	46563282	47207049	47450078	47098462	47861159	17644562	17163526	16616743	16141232		4860	51940940	53337063	53742973	54389326	52713978	56917859	52747589	58073539	60369385	53481846	56628293	51323026	51454882	55149437	53360331	5.46496e+07
	4878	45929855	46907141	46118591	46987289	45384333	47918038	46343521	46602063	47194122	47419053	47038997	47806865	17559846	17084888	16551549	16048781		4878	52021088	53303452	53693850	54278153	52729491	56879078	52713978	58073539	60366800	53440479	56685172	51361807	51449711	55224414	53396527	5.46862e+07
	4896	45978978	46889044	46118591	47059681	45415358	47801694	46627917	46503817	47160512	47512128	47095877	47819792	17488943	17036637	16440682	15974379		4896	51979721	53298282	53722289	54342788	52781199	56892005	52605391	58099393	60421093	53533554	56742051	51343710	51485907	55141681	53360331	5.46841e+07
	4914	45911758	46865775	46185811	47000216	45436042	47858573	46521915	46589136	47157926	47527640	47082949	47858573	17373104	16927796	16369227	15890216		4914	51992648	53326721	53727460	54366057	52791541	56982495	52711393	58032172	60392654	53360331	56708441	51310099	51470395	55123583	53313794	5.46228e+07
	4932	45940197	46873531	46165128	46992460	45456725	47881842	46400401	46581379	47160512	47499201	47038997	47881842	17317302	16855972	16289668	15804948		4932	51959038	53280184	53665410	54340203	52788955	56992836	52690710	57946854	60315092	53453406	56542974	51343710	51555713	55146852	53259500	5.46257e+07
	4950	45909172	46878702	46152201	46966606	45423115	47700863	46609819	46516744	47144999	47486274	47070022	47848232	17205515	16765363	16220975	15711945		4950	51891817	53277598	53634385	54350544	52716564	56881663	52670026	57964951	60384898	53461163	56623122	51281660	51467809	55162364	53287940	5.4639e+07
	4968	45909172	46932996	46170299	46901971	45454140	47765498	46542598	46550354	47209635	47463005	47067437	47799109	17137190	16660574	16119500	15663694		4968	51909915	53337063	53691264	54340203	52760516	56884249	52695880	58078710	60242700	53455992	56695514	51240293	51423857	55206316	53321550	5.46339e+07
	4986	45862635	46816652	46224592	46896800	45397260	47700863	46534842	46519330	47150170	47463005	47031241	47868915	17065919	16570518	16081931	15558905		4986	51876305	53238817	53662825	54337617	52706222	56850639	52602806	58029587	60196163	53523212	56661903	51279074	51478151	55108070	53321550	5.46386e+07
	5004	45818683	46850262	46190982	46914898	45420529	47819792	46480548	46563282	47209635	47429395	47002802	47832719	16975678	16488381	16020973	15460193		5004	51884061	53246573	53613702	54270397	52763101	56886834	52695880	57985635	60286652	53368088	56643806	51209268	51444541	55131339	53349990	5.46237e+07
	5022	45841951	46876116	46123761	46901971	45428285	47775840	46457280	46488305	47157926	47463005	47005387	47814621	16877151	16443997	15925207	15407338		5022	51865963	53264671	53613702	54247128	52680368	56868736	52680368	57962366	60234944	53360331	56633464	51235122	51460053	55144266	53298282	5.46143e+07
	5040	45854878	46806310	46154786	47000216	45407602	47783596	46540013	46521915	47103633	47424224	46966606	47770669	16821901	16349337	15832389	15327227		5040	51930598	53189694	53662825	54322105	52685539	56904932	52662270	57944268	60214260	53388771	56592097	51260976	51467809	55221829	53174182	5.45915e+07
	5058	45787658	46811481	46136688	46865775	45461896	47775840	46506402	46519330	47181195	47444907	46961435	47830134	16741053	16279539	15754303	15243432		5058	51827182	53256915	53621458	54236786	52726905	56907518	52651928	57933926	60242700	53388771	56599854	51258391	51294587	55126168	53251744	5.45687e+07
	5076	45756633	46780456	46128932	46917483	45371406	47812036	46449523	46552940	47196708	47349247	46917483	47783596	16665362	16194271	15681743	15164610		5076	51847865	53205207	53574921	54283324	52729491	56925616	52651928	58008903	60190992	53318965	56592097	51193756	51317855	55268366	53171596	5.45687e+07
	5094	45738535	46739090	46159957	46920068	45358479	47749986	46475378	46503817	47163097	47357003	46889044	47757742	16596116	16094822	15593160	15101994		5094	51801328	53207792	53559408	54166980	52706222	56866151	52595049	57964951	60234944	53321550	56581756	51229951	51335953	55136510	53181938	5.45608e+07
	5112	45720437	46775285	46147030	46948508	45410188	47729303	46488305	46485719	47119145	47390614	46920068	47832719	16493169	15992795	15514706	15032565		5112	51765132	53174182	53515456	54254884	52685539	56871322	52615733	57918414	60198748	53362917	56555901	51204097	51299758	55144266	53119888	54537162
	5130	45741120	46772700	46149616	46850262	45371406	47778426	46501232	46493475	47090706	47398370	46865775	47757742	16411953	15902923	15448223	14950243		5130	51705667	53145742	53448235	54190249	52713978	56817028	52564024	57941683	60234944	53378429	56540389	51147218	51333368	55154608	53117303	5.45563e+07
	5148	45728193	46814067	46134103	46886458	45358479	47731888	46498646	46521915	47207049	47357003	46881287	47835305	16287089	15832941	15347117	14863871		5148	51710838	53119888	53543896	54192834	52739832	56824784	52530414	57941683	60178065	53409454	56558487	51242878	51279074	55118412	53122473	54549104
	5166	45655802	46806310	46108249	46863189	45309356	47768084	46428840	46413328	47126902	47364759	46907141	47822378	16245837	15755408	15269952	14814330		5166	51622934	53130230	53453406	54123028	52757930	56853224	52548512	57913243	60211675	53337063	56594683	51180829	51302343	54994312	53158669	5.45422e+07
	5184	45629948	46708065	46113420	46834750	45301600	47765498	46490890	46477963	47051925	47300124	46886458	47791353	16169040	15685794	15174003	14732193		5184	51622934	53210378	53479260	54128199	52670026	56892005	52512316	57892560	60134113	53370673	56563658	51136877	51325612	55064118	53184523	5.45433e+07
	5202	45679070	46780456	46038443	46870946	45327454	47737059	46508988	46480548	47088120	47310466	46821823	47749986	16104030	15625573	15122437	14668657		5202	51641032	53104376	53499944	54055807	52773443	56876493	52605391	57871877	60126356	53414625	56483510	51118779	51335953	55022752	53140571	54523767
	5220	45707510	46762358	46082395	46852848	45361065	47747401	46480548	46408157	47026070	47357003	46847677	47742230	16012133	15549697	15036985	14607146		5220	51684984	53117303	53458577	54099759	52690710	56842882	52509731	57928756	60066892	53256915	56576585	51206683	51325612	54978800	53158669	5.45161e+07
	5238	45673900	46736504	46007418	46824408	45301600	47716376	46462450	46444353	47152756	47357003	46855433	47749986	15918393	15475847	14921514	14509723		5238	51635861	53073351	53399113	54148882	52716564	56731710	52538170	57949439	60092746	53424967	56511949	51191170	51426443	55082216	53101790	5.45716e+07
	5256	45660973	46687381	46043614	46865775	45306771	47843061	46457280	46418498	47033827	47367345	46790798	47752571	15842518	15383213	14886707	14487255		5256	51653959	53044911	53484431	54107516	52641587	56829955	52553683	57827925	60103088	53285354	56431802	51105852	51323026	55012410	53169011	5.44981e+07
	5274	45606679	46653771	45940197	46770115	45275746	47755157	46415913	46470207	46979533	47357003	46814067	47755157	15789478	15312310	14824091	14398672		5274	51641032	53044911	53427552	54135955	52639001	56858395	52527829	57827925	60022940	53293111	56467997	51134291	51302343	55022752	53205207	5.45139e+07
	5292	45591166	46692552	45950539	46788212	45221452	47788767	46470207	46366790	47020900	47354418	46852848	47760328	15699054	15227778	14744532	14333294		5292	51628105	53044911	53424967	54190249	52682953	56809272	52545926	57771045	60095331	53233646	56416289	51121364	51286830	55017581	53145742	54477845
	5310	45580825	46700308	46017759	46785627	45283502	47711205	46493475	46415913	47018314	47364759	46837335	47716376	15634597	15162400	14668104	14298856		5310	51527274	53006130	53424967	54267811	52721735	56829955	52491633	57869291	60095331	53324136	56491266	51142047	51175658	54914164	53197450	5.44878e+07
	5328	45513604	46651186	45971222	46752017	45213696	47762913	46446938	46428840	47033827	47318222	46865775	47721546	15549513	15083946	14581731	14207142		5328	51514347	53019057	53419796	54254884	52695880	56754978	52408900	57794314	60118600	53161255	56351654	51111022	51149804	54880554	53150913	5.44102e+07
	5346	45474823	46648600	45963466	46775285	45286088	47788767	46477963	46395230	47038997	47269099	46757188	47708619	15468112	15018016	14517642	14159075		5346	51553128	53008715	53393942	54190249	52639001	56669660	52491633	57783973	60087575	53212963	56411118	51126535	51175658	54875383	53127644	5.44272e+07
	5364	45477408	46586550	45932441	46752017	45236965	47706034	46532257	46374546	47067437	47282026	46749431	47662082	15375110	14929617	14454290	14080805		5364	51547957	52998374	53342234	54094589	52569195	56819614	52491633	57802070	59968646	53223305	56421460	51152389	51134291	54963287	53073351	5.44354e+07
	5382	45428285	46671869	45860049	46746846	45226623	47739644	46431426	46387473	47005387	47323393	46783042	47687936	15323175	14873079	14395910	14033844		5382	51447126	52907884	53293111	54099759	52551097	56817028	52501974	57721923	59994500	53197450	56426631	51116193	51279074	54846944	53060424	5.44499e+07
	5400	45433456	46599477	45901416	46788212	45244721	47713790	46452109	46392644	47041583	47289783	46754602	47724132	15235329	14815251	14346186	14014506		5400	51447126	52907884	53267257	54112687	52499389	56775662	52470949	57765875	60090161	53264671	56312873	51074827	51273903	54896067	53065594	5.44582e+07
	5418	45392090	46586550	45854878	46713235	45211111	47734473	46343521	46467621	47077779	47261343	46679625	47731888	15178238	14727037	14268284	13936789		5418	51449711	52920811	53262086	54229030	52532999	56698099	52390802	57683141	60015184	53205207	56320629	51056729	51240293	54818504	53063009	5.43986e+07
	5436	45399846	46648600	45862635	46744260	45247307	47643984	46392644	46490890	46969191	47274270	46757188	47675009	15103836	14661106	14222059	13871043		5436	51452297	52936324	53251744	54104930	52569195	56718782	52476120	57729679	59976402	53223305	56289604	51162731	51219610	54802992	53016472	54401736
	5454	45368821	46594307	45870391	46705479	45242136	47791353	46402986	46459865	46974362	47282026	46720992	47667253	15034775	14599779	14143421	13851890		5454	51418687	52892372	53267257	54050637	52532999	56752393	52434754	57814997	60012598	53251744	56346483	51043802	51235122	54815919	53019057	5.44185e+07
	5472	45342967	46550354	45810926	46697723	45275746	47687936	46459865	46428840	46995045	47261343	46731333	47600032	14948402	14546188	14069756	13802718		5472	51390247	52905299	53272427	54071320	52473535	56760149	52424412	57734850	59981573	53215548	56346483	50992093	51312685	54849529	52957007	5.44059e+07
	5490	45317113	46578794	45870391	46713235	45185257	47646569	46413328	46402986	46989875	47214806	46728748	47633642	14895547	14483204	14014875	13790931		5490	51416101	52876859	53262086	54081662	52504560	56682587	52336508	57740020	59999671	53197450	56224969	51010191	51245464	54787479	52856176	5.43299e+07
	5508	45368821	46565867	45885903	46757188	45226623	47693107	46439182	46488305	46997631	47331149	46695138	47571592	14825196	14420404	13954837	13716345		5508	51395418	52894957	53251744	54135955	52491633	56708441	52408900	57721923	59968646	53218134	56149992	50981752	51100681	54839187	53013886	5.43381e+07
	5526	45358479	46524500	45898830	46741675	45187842	47602617	46441767	46477963	46899385	47266514	46625331	47638813	14761475	14362576	13903640	13697929		5526	51372149	52827736	53156084	54130784	52442510	56698099	52419241	57791729	59950548	53238817	56263750	51154974	51157560	54702161	52920811	5.43656e+07
	5544	45371406	46529671	45800585	46772700	45172330	47543153	46418498	46421084	46858019	47209635	46643429	47615545	14677312	14300145	13847470	13628683		5544	51307514	52838078	53197450	54128199	52465779	56677416	52372704	57809827	59901425	53200036	56193944	50932629	51157560	54660794	52853591	5.42808e+07
	5562	45322283	46532257	45862635	46702894	45164573	47600032	46359034	46413328	46878702	47238074	46695138	47574178	14628141	14250789	13782276	13596270		5562	51323026	52838078	53189694	53991172	52530414	56571414	52388216	57719337	59966061	53189694	56204285	51020533	51144633	54740942	52807053	5.43045e+07
	5580	45332625	46545184	45875562	46715821	45195598	47579349	46400401	46395230	46904556	47289783	46622746	47563836	14563499	14190015	13734577	13522789		5580	51271318	52801882	53163840	54066149	52512316	56729124	52383045	57853779	59906596	53169011	56098283	51017948	51162731	54764211	52894957	5.43321e+07
	5598	45371406	46472792	45803170	46731333	45174915	47631057	46446938	46353863	46917483	47256172	46702894	47553495	14492964	14134213	13659623	13495348		5598	51248049	52825151	53225890	54073905	52476120	56641220	52349435	57812412	59950548	53220719	56139650	51103266	51079997	54702161	52809639	5.4301e+07
	5616	45342967	46514159	45844537	46731333	45198184	47566422	46449523	46346107	46845092	47207049	46669283	47535397	14450422	14103089	13610082	13477116		5616	51273903	52745003	53166425	54063564	52476120	56530047	52297727	57711581	59885913	53153498	56199115	50906775	51061900	54759040	52773443	5.42603e+07
	5634	45314527	46449523	45800585	46684796	45182671	47584520	46477963	46346107	46850262	47230318	46674454	47543153	14392227	14041026	13565146	13425182		5634	51222195	52783784	53156084	54017026	52494218	56615366	52364948	57817583	59779911	53068180	56142235	50999850	51149804	54629769	52765687	5.42493e+07
	5652	45306771	46475378	45810926	46653771	45149061	47610374	46382303	46390059	46873531	47168268	46677040	47517299	14333478	13978042	13497006	13399583		5652	51222195	52745003	53094034	53923951	52463193	56527462	52176212	57809827	59862644	52975105	56155163	50883506	51118779	54676306	52745003	5.4231e+07
	5670	45257648	46467621	45795414	46692552	45195598	47576763	46379717	46322838	46855433	47147585	46578794	47509543	14290568	13968650	13446729	13343781		5670	51193756	52695880	53039740	53895512	52463193	56581756	52284800	57737435	59769569	53158669	56157748	50971410	51061900	54797821	52703637	5.42814e+07
	5688	45247307	46449523	45826439	46651186	45118036	47600032	46312497	46289228	46878702	47188951	46653771	47519884	14225006	13922240	13406213	13318551		5688	51170487	52620903	53026813	53936878	52509731	56581756	52323581	57675385	59854888	53068180	56173260	50942971	51113608	54764211	52708807	5.42861e+07
	5706	45265404	46413328	45741120	46591721	45130963	47579349	46392644	46330594	46795969	47163097	46537427	47478518	14184306	13867544	13348017	13279692		5706	51167902	52672612	53104376	54011855	52473535	56586926	52429583	57745191	59803180	53081107	56160333	50906775	50999850	54673721	52747589	5.42341e+07
	5724	45291259	46361619	45751462	46527086	45125792	47512128	46260788	46309911	46710650	47155341	46620161	47499201	14106036	13829238	13317998	13277482		5724	51126535	52734662	53112132	53962733	52450266	56491266	52416656	57680556	59756642	53055253	56170675	50942971	51005021	54655623	52729491	5.42221e+07
	5742	45306771	46410742	45691997	46547769	45128378	47550909	46307326	46224592	46736504	47147585	46571038	47504372	14049313	13771963	13249674	13202159		5742	51082583	52688124	53052667	53921366	52403729	56514535	52445095	57721923	59813521	52910470	56181017	50953312	51041216	54800406	52657099	5.42579e+07
	5760	45236965	46340936	45710095	46493475	45089596	47532811	46294399	46335765	46767529	47191537	46521915	47486274	13978410	13729605	13222233	13196082		5760	51087754	52667441	53050082	53867072	52328752	56499022	52380460	57755533	59836790	52946665	56134479	50886092	51048973	54681477	52651928	54222628
	5778	45239550	46346107	45707510	46545184	45112865	47548324	46196153	46328009	46718406	47155341	46537427	47618130	13941393	13689089	13171772	13156487		5778	51023118	52685539	53052667	53861901	52352021	56522291	52385631	57706410	59803180	53034569	56041404	50865408	51005021	54606500	52657099	5.41902e+07
	5796	45177500	46366790	45694583	46547769	45068913	47545738	46317667	46206495	46845092	47217391	46563282	47579349	13870859	13660175	13115234	13131809		5796	50994679	52654514	53039740	53934293	52372704	56530047	52261531	57740020	59826449	53057838	56124138	50927458	51043802	54583232	52685539	5.4231e+07
	5814	45161988	46312497	45679070	46496061	45105109	47550909	46258203	46216836	46790798	47139829	46498646	47620715	13813399	13596454	13091108	13120206		5814	51038631	52633830	53013886	53812779	52274458	56483510	52323581	57737435	59640299	52915640	56049161	50880921	50963654	54655623	52662270	5.41778e+07
	5832	45146475	46328009	45637704	46503817	45102523	47483688	46234934	46263374	46762358	47165683	46477963	47537982	13788537	13566067	13043963	13098843		5832	50961068	52620903	52980276	53830877	52264116	56434387	52271873	57615921	59697178	52969934	56036234	50829212	51010191	54536694	52600220	5.41465e+07
	5850	45143890	46286642	45663558	46485719	45107694	47483688	46219422	46222007	46723577	47157926	46449523	47589690	13733472	13556675	13021126	13048014		5850	50984337	52646758	53008715	53727460	52320996	56421460	52238262	57623677	59751472	52928568	56046575	50803358	50963654	54526353	52525243	54106260
	5868	45143890	46227178	45681656	46563282	45068913	47486274	46229763	46234934	46715821	47134658	46519330	47470761	13713583	13505477	12952801	13039727		5868	50932629	52623489	52949251	53799852	52315825	56535218	52256360	57631433	59673909	52993203	56051746	50857652	50953312	54503084	52540756	5.41267e+07
	5886	45099938	46224592	45609264	46490890	45048230	47584520	46183226	46253032	46744260	47144999	46459865	47488859	13651704	13451333	12934753	13010997		5886	50955898	52633830	52825151	53753314	52246019	56511949	52191725	57543529	59697178	53034569	56015550	50834383	50937800	54508255	52527829	5.41191e+07
	5904	45053401	46219422	45591166	46480548	45055986	47473347	46203909	46250447	46708065	47121731	46439182	47465591	13583010	13436600	12881162	13005656		5904	50917116	52517487	52874274	53776583	52261531	56467997	52240848	57636604	59735959	52944080	56002623	50842140	50914531	54549621	52532999	5.41373e+07
	5922	45037888	46284057	45614435	46418498	45040473	47514713	46183226	46263374	46666698	47075193	46446938	47473347	13535680	13422419	12861088	12963115		5922	50932629	52481291	52884616	53854145	52295141	56483510	52196896	57623677	59735959	52882030	56002623	50736138	50839554	54453961	52429583	5.40386e+07
	5940	45043059	46255617	45580825	46423669	45022376	47540568	46185811	46296984	46633088	47041583	46421084	47447493	13514870	13413027	12811363	12940278		5940	50880921	52522658	52845834	53843804	52277044	56517120	52129675	57724508	59717861	52905299	56093113	50811115	50968825	54547036	52481291	5.4141e+07
	5958	45017205	46229763	45539458	46467621	45050815	47594861	46227178	46245276	46661527	47036412	46457280	47372516	13452438	13365697	12778766	12949302		5958	50857652	52501974	52843249	53810193	52217579	56447314	52140017	57662458	59663568	52915640	55948330	50754235	50829212	54466888	52589878	5.40891e+07
	5976	45045644	46214251	45573069	46457280	45068913	47569007	46250447	46242690	46713235	47036412	46431426	47382857	13411001	13321313	12723886	12878031		5976	50865408	52512316	52809639	53763656	52207237	56361996	52090894	57613335	59759228	53034569	56010379	50829212	50795602	54448790	52582122	5.41195e+07
	5994	44957740	46165128	45575654	46467621	45001692	47506957	46090151	46216836	46527086	46995045	46361619	47411297	13387797	13303081	12712836	12862745		5994	50818871	52398558	52788955	53660239	52204652	56333556	52165871	57667629	59642884	52892372	56031063	50767163	50831798	54389326	52507145	5.4087e+07
	6012	44978424	46178055	45531702	46452109	44988765	47494030	46139274	46198738	46576209	47013143	46330594	47419053	13345439	13272694	12680607	12834200		6012	50764577	52383045	52786370	53742973	52163285	56442143	52158115	57566798	59586005	52887201	55963842	50614623	50930044	54412594	52525243	5.4074e+07
	6030	44970667	46154786	45513604	46439182	44999107	47457834	46172884	46193568	46558111	46956264	46359034	47403541	13272878	13250042	12649299	12826833		6030	50738723	52349435	52801882	53706777	52114163	56416289	52116748	57608164	59686836	52807053	55857840	50655990	50878335	54402253	52419241	5.40328e+07
	6048	44924130	46154786	45523946	46449523	45012034	47473347	46048784	46157372	46581379	47005387	46353863	47357003	13233836	13215972	12617255	12832542		6048	50718040	52331337	52670026	53750729	52243433	56307702	52108992	57644360	59573078	52923397	55894036	50720625	50875750	54487571	52426997	5.40867e+07
	6066	44880178	46162543	45539458	46384888	44993936	47473347	46066882	46247861	46578794	46958850	46328009	47269099	13205106	13169931	12575081	12776188		6066	50689600	52344264	52729491	53753314	52207237	56328385	52132260	57556456	59598932	52786370	55878523	50684429	50867994	54340203	52370118	5.40051e+07
	6084	44846568	46154786	45487750	46382303	44970667	47455249	45999662	46141859	46524500	46922654	46426255	47302710	13168826	13144884	12563663	12743591		6084	50733552	52339093	52765687	53587848	52310654	56307702	52077967	57592652	59547224	52825151	55788034	50593940	50710283	54358301	52344264	5.39371e+07
	6102	44877592	46116005	45521360	46413328	44952569	47439736	46139274	46147030	46470207	46958850	46335765	47325978	13123521	13143595	12545247	12738619		6102	50655990	52315825	52713978	53605946	52238262	56318044	52008161	57528017	59554980	52819980	55821644	50614623	50736138	54322105	52341679	5.39526e+07
	6120	44825884	46128932	45485164	46400401	44924130	47398370	46090151	46118591	46475378	46976948	46286642	47284612	13105105	13096449	12496627	12676924		6120	50601696	52318410	52734662	53665410	52243433	56289604	52034015	57499577	59508443	52724320	55793205	50655990	50723211	54283324	52359777	53933604
	6138	44758664	46084980	45472237	46379717	44872422	47499201	46147030	46092736	46503817	46909727	46315082	47279441	13078217	13073981	12457953	12685948		6138	50570671	52217579	52579537	53631800	52121919	56302531	52077967	57522846	59459320	52830322	55707886	50593940	50793017	54355715	52354606	5.39821e+07
	6156	44794859	46131518	45441212	46353863	44934472	47395784	46082395	46084980	46537427	46997631	46328009	47307880	13035675	13043963	12446535	12666979		6156	50526719	52256360	52605391	53701606	52152944	56315458	52036600	57564212	59451564	52721735	55731155	50645648	50780090	54363472	52341679	5.39737e+07
	6174	44802616	46084980	45428285	46304740	44913788	47380272	46095322	46053955	46501232	46987289	46289228	47243245	12992397	13031992	12416148	12648563		6174	50521548	52308068	52641587	53608531	52077967	56261164	51979721	57579725	59397270	52745003	55725984	50653404	50661161	54252299	52251189	5.38932e+07
	6192	44756078	46053955	45446383	46374546	44900861	47382857	46048784	46041028	46392644	46932996	46307326	47279441	12962194	13004920	12403625	12617807		6192	50480182	52222750	52553683	53551652	52088308	56124138	52021088	57551285	59399855	52713978	55738911	50588769	50733552	54371228	52297727	5.39579e+07
	6210	44753493	46072053	45392090	46348692	44843982	47305295	45997076	46061711	46428840	46891629	46253032	47243245	12969008	12992765	12401046	12575081		6210	50446571	52277044	52646758	53603360	52062454	56279262	51953867	57504748	59405026	52713978	55762180	50632721	50674088	54278153	52266702	5.39125e+07
	6228	44730224	46090151	45397260	46371961	44841397	47457834	46084980	46048784	46421084	46917483	46229763	47279441	12928860	12985398	12378578	12581895		6228	50456913	52240848	52571781	53598189	52098650	56165504	51907330	57491821	59480003	52623489	55723399	50542232	50676673	54283324	52279629	5.38953e+07
	6246	44735395	46046199	45407602	46309911	44867251	47328564	45867806	46059126	46483134	46922654	46209080	47251001	12902709	12947829	12353348	12561085		6246	50443986	52246019	52556268	53603360	52046942	56196529	51969379	57453040	59376587	52670026	55741497	50524134	50653404	54231616	52225335	5.38622e+07
	6264	44825884	46051370	45384333	46346107	44836226	47367345	45976393	46041028	46446938	46899385	46152201	47284612	12875084	12946171	12330511	12519464		6264	50511207	52256360	52514902	53608531	52026259	56284433	51995234	57450454	59348147	52664855	55759594	50534475	50614623	54148882	52279629	5.38451e+07
	6282	44802616	45981564	45319698	46268545	44875007	47338905	46033272	45968637	46390059	46868360	46178055	47261343	12854274	12928308	12325171	12497180		6282	50451742	52235677	52587293	53608531	52010746	56268921	51933184	57359965	59324878	52633830	55663934	50459498	50653404	54130784	52173627	5.37828e+07
	6300	44771591	45981564	45288673	46260788	44833640	47393199	46012589	46022930	46387473	46834750	46141859	47173439	12830517	12891659	12300124	12521674		6300	50456913	52235677	52470949	53538725	51940940	56157748	51990063	57385819	59229218	52615733	55723399	50412961	50614623	54135955	52183969	5.37836e+07
	6318	44709541	45883318	45314527	46276301	44841397	47310466	46004832	45973807	46390059	46839921	46206495	47217391	12793684	12869191	12274894	12503073		6318	50464669	52214994	52558854	53538725	52065040	56098283	51920257	57409088	59273170	52719149	55679447	50423303	50570671	54161809	52108992	5.37631e+07
	6336	44691443	45935026	45249892	46302155	44841397	47263928	45991905	45935026	46382303	46816652	46136688	47160512	12789632	12868454	12240824	12476553		6336	50420717	52186554	52525243	53463748	52015917	56168090	51915086	57344452	59283512	52677782	55635495	50397449	50549988	54104930	52098650	5.3739e+07
	6354	44613880	45932441	45231794	46219422	44913788	47333735	45898830	46007418	46335765	46829579	46147030	47178610	12741565	12834568	12214120	12463109		6354	50356082	52147773	52527829	53448235	52015917	56062088	51928013	57434942	59177510	52682953	55604470	50467255	50516378	54146297	52090894	53756934
	6372	44652662	45849708	45242136	46154786	44797445	47351832	45984149	45940197	46291813	46821823	46033272	47157926	12736961	12826281	12191836	12483920
	6390	44621637	45826439	45193013	46203909	44849153	47310466	45935026	45947953	46325424	46788212	45984149	47147585	12709889	12794605	12157029	12450586
	6408	44603539	45891074	45167159	46165128	44771591	47289783	45831610	45950539	46289228	46752017	46064297	47093291	12653535	12779687	12144690	12425356
	6426	44626807	45901416	45174915	46123761	44756078	47333735	45976393	45942783	46320253	46801140	46002247	47072608	12672320	12775636	12119275	12401783
	6444	44554416	45805756	45151646	46105664	44818128	47344076	45935026	45898830	46320253	46710650	46017759	47088120	12651509	12731252	12113566	12387050
	6462	44572514	45782487	45149061	46154786	44766420	47333735	45906587	45942783	46286642	46767529	46002247	47051925	12601785	12731252	12088704	12383919
	6480	44471683	45769560	45169744	46103078	44805201	47300124	45914343	45947953	46245276	46710650	45999662	47046754	12586315	12688894	12062185	12337878
	6498	44469097	45810926	45151646	46103078	44745736	47313051	45898830	45896245	46224592	46752017	45958295	47064852	12560532	12660349	12051871	12313384
	6516	44474268	45810926	45164573	46118591	44745736	47331149	45826439	45922099	46196153	46671869	45950539	47023485	12545062	12649299	12028114	12300677
	6534	44479439	45787658	45118036	46048784	44745736	47289783	45857464	45927270	46157372	46702894	45891074	46969191	12535854	12644879	12000306	12291100
	6552	44401877	45772145	45092182	45981564	44688857	47160512	45911758	45854878	46147030	46656356	45942783	46976948	12488708	12626463	11982626	12264212
	6570	44425145	45741120	45061157	46051370	44624222	47271685	45872976	45862635	46084980	46656356	45932441	46948508	12483183	12580422	11964946	12264949
	6588	44357925	45733364	45159402	46048784	44626807	47186366	45823854	45865220	46072053	46651186	45875562	46917483	12446535	12573424	11952975	12234010
	6606	44352754	45699754	45097353	46004832	44675930	47199293	45761804	45808341	46079809	46576209	45844537	46948508	12484288	12551508	11943583	12216698
	6624	44347583	45660973	45043059	45953124	44650076	47132072	45839366	45818683	46079809	46594307	45829024	46956264	12463478	12543037	11932349	12206385
	6642	44337241	45629948	45058571	45984149	44629393	47160512	45790243	45816097	46077224	46617575	45813512	46881287	12438616	12534933	11912275	12188153
	6660	44272606	45663558	45071498	45929855	44593197	47150170	45761804	45878147	46100493	46596892	45826439	46948508	12441562	12515965	11923141	12174340
	6678	44231239	45655802	45032717	45914343	44593197	47155341	45787658	45834195	46022930	46571038	45857464	46863189	12372869	12521305	11878941	12138613
	6696	44244166	45580825	45014619	45945368	44611295	47132072	45743706	45821268	46118591	46547769	45836781	46891629	12406387	12503994	11868628	12128299
	6714	44236410	45681656	44993936	45935026	44445829	47121731	45741120	45805756	46095322	46555525	45870391	46889044	12355374	12479132	11833453	12129957
	6732	44213141	45637704	44965497	45854878	44569928	47085535	45707510	45748877	46002247	46550354	45854878	46816652	12336589	12461452	11839530	12144138
	6750	44158848	45648045	44929301	45906587	44533733	47062266	45632533	45746291	45981564	46529671	45785072	46824408	12302150	12440089	11809880	12094782
	6768	44099383	45617021	44978424	45955710	44515635	47002802	45671314	45816097	45953124	46521915	45730779	46821823	12287785	12408413	11777835	12126458
	6786	44151092	45609264	44916374	45860049	44569928	47121731	45764389	45660973	46010003	46534842	45694583	46793383	12272684	12396995	11754078	12059975
	6804	44112310	45655802	44851738	45893660	44536318	47070022	45689412	45704925	45991905	46475378	45725608	46692552	12235115	12377842	11759787	12048004
	6822	44042504	45720437	44854324	45898830	44443243	47129487	45673900	45671314	45955710	46454694	45725608	46739090	12222776	12357584	11743213	12059238
	6840	44047675	45671314	44880178	45862635	44453585	47098462	45619606	45681656	45973807	46413328	45710095	46684796	12217619	12336405	11726454	12041190
	6858	44014065	45596337	44831055	45849708	44417389	47026070	45627362	45691997	45935026	46423669	45609264	46638259	12205832	12313568	11703986	11998648
	6876	44032163	45516189	44807786	45831610	44440658	47101047	45585996	45627362	45904001	46408157	45681656	46633088	12200860	12320935	11680413	11995886
	6894	43970113	45472237	44797445	45916928	44443243	47150170	45614435	45585996	45904001	46446938	45609264	46614990	12160528	12306570	11660707	11983915
	6912	43970113	45495506	44800030	45919514	44388950	47147585	45585996	45583410	45862635	46371961	45619606	46609819	12136034	12285391	11650210	11975628
	6930	43905477	45526531	44756078	45945368	44352754	47054510	45542044	45632533	45896245	46346107	45624777	46620161	12122222	12296994	11634924	11974338
	6948	43928746	45448969	44745736	45896245	44337241	47049339	45604093	45627362	45870391	46263374	45629948	46640844	12142112	12293679	11644685	11959053
	6966	43939088	45397260	44719882	45922099	44394120	47018314	45573069	45547214	45834195	46366790	45609264	46552940	12113382	12287785	11625532	11955370
	6984	43918404	45405017	44730224	45857464	44373437	47002802	45472237	45614435	45779902	46361619	45580825	46583965	12093308	12272500	11608773	11942662
	7002	43882209	45340381	44712126	45844537	44332070	46958850	45482579	45567898	45821268	46340936	45619606	46550354	12047267	12238982	11583543	11910986
	7020	43848598	45304186	44665589	45746291	44339827	46920068	45518775	45479994	45712681	46338351	45580825	46555525	12058501	12232168	11584095	11901409
	7038	43864111	45262819	44611295	45816097	44295875	46961435	45485164	45578239	45754047	46302155	45539458	46586550	12032350	12206385	11565494	11893306
	7056	43848598	45366235	44637149	45754047	44282948	46953679	45433456	45611850	45735949	46258203	45505848	46506402	12005094	12199203	11546894	11860709
	7074	43809817	45239550	44611295	45759218	44293289	46842506	45441212	45542044	45769560	46260788	45469652	46540013	11992571	12178945	11513008	11847449
	7092	43752938	45249892	44621637	45717852	44272606	46870946	45436042	45503262	45743706	46263374	45417944	46540013	11983547	12152977	11509140	11862551
	7110	43719328	45229209	44600953	45704925	44295875	46870946	45441212	45425700	45710095	46206495	45392090	46560696	11989992	12141743	11499932	11861814
	7128	43737426	45185257	44536318	45596337	44277777	46845092	45448969	45500677	45694583	46203909	45379163	46545184	11959605	12138060	11482621	11845608
	7146	43740011	45180086	44541489	45578239	44233825	46589136	45361065	45456725	45712681	46175470	45311942	46472792	11941005	12109699	11468808	11811169
	7164	43752938	45133548	44502708	45560141	44215727	46883873	45456725	45423115	45611850	46144445	45381748	46493475	11914669	12095334	11459600	11784650
	7182	43701230	45151646	44523391	45511019	44215727	46808896	45363650	45394675	45673900	46165128	45348138	46467621	11911354	12092019	11450208	11778572
	7200	43657278	45154232	44489781	45567898	44213141	46839921	45412773	45399846	45642875	46198738	45293844	46423669	11926272	12057212	11443762	11754999
	7218	43634009	45094767	44492366	45516189	44179531	46731333	45376577	45306771	45635118	46183226	45280917	46343521	11884098	12043952	11426451	11732899
	7236	43597813	45102523	44494951	45526531	44195044	46764944	45345552	45342967	45598923	46183226	45205940	46384888	11857394	12052976	11406377	11723507
	7254	43561617	45107694	44474268	45503262	44218312	46775285	45267990	45327454	45585996	46157372	45226623	46315082	11862735	12059606	11394406	11717430
	7272	43559032	44993936	44525976	45511019	44182116	46759773	45283502	45309356	45598923	46147030	45231794	46333180	11834005	12040822	11362546	11688516
	7290	43522836	45048230	44502708	45508433	44158848	46811481	45309356	45373992	45588581	46053955	45205940	46340936	11835479	12034744	11338605	11679860
	7308	43533178	45076669	44513049	45425700	44086456	46728748	45381748	45280917	45544629	46043614	45180086	46234934	11807486	11999569	11328291	11646158
	7326	43566788	45014619	44469097	45425700	44114896	46720992	45371406	45348138	45526531	45973807	45154232	46263374	11832901	11992755	11316137	11663654
	7344	43489226	45012034	44482024	45415358	44091627	46677040	45353308	45293844	45467067	45958295	45092182	46242690	11824061	11956290	11296063	11633083
	7362	43481470	45024961	44404462	45376577	44101969	46752017	45350723	45324869	45448969	45981564	45071498	46214251	11797541	11954817	11295142	11637134
	7380	43406493	44968082	44357925	45384333	44032163	46677040	45337796	45286088	45430871	45986735	45141305	46183226	11799383	11942478	11283355	11630320
	7398	43445274	44955155	44347583	45407602	44055431	46671869	45296429	45283502	45376577	45932441	45136134	46157372	11769548	11921852	11292011	11607300
	7416	43372882	44934472	44347583	45358479	44050260	46666698	45275746	45262819	45405017	45929855	45071498	46196153	11753894	11905093	11271937	11580043
	7434	43409078	44900861	44347583	45415358	44008894	46599477	45286088	45234379	45340381	45958295	45076669	46159957	11794226	11898647	11263650	11596987
	7452	43344443	44908617	44254508	45415358	44104554	46589136	45288673	45234379	45384333	45947953	44999107	46232349	11724244	11873417	11258862	11580964
	7470	43308247	44815543	44244166	45428285	44081285	46578794	45239550	45205940	45275746	45940197	44999107	46074639	11748922	11876363	11230316	11554076
	7488	43303076	44864665	44251923	45332625	44073529	46581379	45193013	45252477	45283502	45976393	45068913	46152201	11702512	11873969	11198824	11531424
	7506	43297905	44807786	44200214	45399846	44107140	46547769	45193013	45304186	45267990	45909172	44991351	46097907	11643948	11863656	11200666	11516875
	7524	43251368	44810372	44228654	45322283	44073529	46581379	45141305	45293844	45262819	45901416	44970667	46072053	11645053	11856658	11184275	11496801
	7542	43210001	44748322	44156262	45288673	43980454	46583965	45190427	45255063	45226623	45904001	44986180	46046199	11641738	11850949	11182618	11522768
	7560	43212587	44771591	44148506	45293844	43962356	46602063	45107694	45275746	45265404	45826439	45001692	46022930	11634372	11842661	11178014	11536397
	7578	43158293	44745736	44143335	45270575	43923575	46614990	45076669	45226623	45218867	45847122	45012034	46043614	11616692	11836215	11152599	11520743
	7596	43109170	44722468	44179531	45180086	43926161	46537427	45094767	45255063	45218867	45797999	44965497	45994491	11617981	11826455	11149652	11522216
	7614	43111756	44719882	44107140	45226623	43920990	46514159	45048230	45195598	45161988	45717852	44955155	45966051	11605090	11793674	11164017	11476727
	7632	43075560	44670759	44089042	45161988	43910648	46501232	45071498	45193013	45164573	45790243	44867251	45981564	11593119	11792569	11142286	11464941
	7650	43075560	44642320	44037333	45161988	43905477	46465036	45061157	45159402	45164573	45772145	44812957	45916928	11553155	11777467	11133998	11457022
	7668	43026437	44639735	44120067	45169744	43882209	46475378	45009449	45115450	45193013	45766974	44825884	45906587	11622217	11788701	11134919	11447630
	7686	43026437	44582855	44114896	45146475	43773621	46514159	45012034	45224038	45190427	45720437	44805201	45950539	11538238	11741003	11135656	11420005
	7704	43000583	44564758	44060602	45001692	43750353	46485719	45012034	45118036	45151646	45676485	44701784	45914343	11577097	11738056	11111346	11432344
	7722	42972143	44657832	44034748	45037888	43804646	46413328	45004278	45089596	45079255	45655802	44781932	45880733	11567336	11730690	11097902	11404351
	7740	42956631	44694028	44014065	45048230	43716742	46374546	44991351	45105109	45105109	45686827	44735395	45854878	11534187	11707301	11074698	11391091
	7758	42897166	44629393	44011479	44991351	43703815	46382303	45030132	45053401	45037888	45686827	44714711	45808341	11502326	11692568	11069909	11406561
	7776	42868727	44673345	43910648	45037888	43706401	46330594	45032717	45043059	45125792	45650631	44668174	45785072	11494039	11685569	11050756	11389618
	7794	42819604	44619051	43967527	44970667	43683132	46400401	44908617	45012034	45017205	45681656	44681101	45761804	11475438	11678387	11034366	11388145
	7812	42817019	44691443	43954600	44929301	43665034	46415913	44931886	45012034	44988765	45624777	44577685	45810926	11477464	11657576	11017054	11335842
	7830	42778237	44686272	43843427	44955155	43665034	46410742	44934472	44931886	44993936	45575654	44569928	45723022	11479306	11645790	11022027	11323319
	7848	42721358	44562172	43858940	44903447	43696059	46351278	44869836	44869836	44957740	45554971	44531147	45699754	11439711	11643948	11018896	11317794
	7866	42742042	44544074	43843427	44872422	43714157	46371961	44947399	44926715	44929301	45547214	44531147	45660973	11458311	11626084	10983352	11318899
	7884	42739456	44487195	43858940	44903447	43665034	46330594	44911203	44856909	44993936	45495506	44500122	45689412	11438421	11616508	10995507	11292195
	7902	42716188	44515635	43796890	44831055	43659863	46312497	44856909	44867251	45017205	45511019	44489781	45725608	11431239	11625900	10954439	11272674
	7920	42677406	44469097	43768450	44828470	43628838	46346107	44893105	44887934	44949984	45479994	44541489	45668729	11433081	11590909	10938785	11281330
	7938	42679992	44432902	43791719	44880178	43623667	46294399	44812957	44846568	44944813	45456725	44528562	45679070	11398274	11599565	10924972	11289985
	7956	42656723	44448414	43768450	44975838	43639180	46250447	44851738	44771591	44921545	45443798	44544074	45681656	11386487	11560522	10911897	11254073
	7974	42643796	44386364	43716742	44908617	43623667	46250447	44789688	44756078	44849153	45389504	44484610	45619606	11359599	11544684	10889429	11253705
	7992	42641211	44285533	43791719	44895690	43595228	46216836	44828470	44774176	44843982	45407602	44438072	45601508	11345419	11547999	10873959	11217609
	8010	42636040	44308802	43716742	44903447	43590057	46227178	44789688	44784518	44810372	45392090	44414804	45650631	11339341	11522216	10869723	11227001
	8028	42584331	44329485	43734840	44882763	43561617	46222007	44797445	44766420	44818128	45410188	44476854	45557556	11337500	11506930	10865303	11207664
	8046	42558477	44285533	43685717	44849153	43584886	46206495	44714711	44714711	44740566	45361065	44337241	45536873	11317794	11505825	10835469	11193852
	8064	42535209	44226069	43654692	44794859	43512495	46123761	44706955	44712126	44761249	45350723	44401877	45503262	11305823	11511166	10841730	11210058
	8082	42514525	44202800	43649521	44753493	43491811	46084980	44657832	44743151	44647491	45353308	44381193	45448969	11293116	11518349	10829575	11195509
	8100	42493842	44174360	43602984	44810372	43564203	46141859	44709541	44694028	44668174	45311942	44386364	45454140	11284276	11480595	10838599	11168805
	8118	42486086	44143335	43522836	44722468	43496982	46069468	44652662	44675930	44670759	45299015	44386364	45492921	11266412	11461810	10827550	11162728
	8136	42439548	44140750	43543520	44758664	43450445	46064297	44634564	44699199	44709541	45299015	44347583	45516189	11264018	11456101	10824050	11152415
	8154	42377498	44109725	43602984	44743151	43463372	46020345	44626807	44688857	44598368	45221452	44290704	45402431	11231974	11440263	10820736	11141733
	8172	42393011	44114896	43553861	44774176	43458201	46015174	44536318	44699199	44598368	45242136	44251923	45425700	11236025	11445604	10811712	11135103
	8190	42367157	44065773	43502153	44727639	43455616	46061711	44502708	44686272	44598368	45226623	44295875	45376577	11234552	11423872	10805634	11136393
	8208	42387840	44024406	43494397	44673345	43383224	45999662	44528562	44616466	44608710	45154232	44210556	45402431	11211531	11417611	10779483	11134735
