# Supplementary material for: NUB1 traps unfolded FAT10 for ubiquitin-independent degradation by the 26S proteasome
Source: Nat Struct Mol Biol. 2025 Apr 11;32(9):1752–65. doi: 10.1038/s41594-025-01527-3 (PMC12285911; doi:10.1038/s41594-025-01527-3)
Supplement: Supplementary file 8 — Raw data for all biochemical measurements. [file 41594_2025_1527_MOESM8_ESM.xlsx]

## Sheet: Figure 3A
	Protein	Start	End	Unbound minus Bound - 10s	Unbound minus Bound - 50s	Unbound minus Bound - 500s	Unbound minus Bound - 5000s
	NUB1	0	7	-21.57	-8.61	0.29	0.79
	NUB1	0	8	-22.6	-14.77	0.38	-0.46
	NUB1	0	9	-36.49	-22.65	-6.56	-5.57
	NUB1	0	10	-26.02	-19.54	-4.15	-0.37
	NUB1	0	11	-20.86	-20.13	-9.57	-3.14
	NUB1	0	14	-17.7	-17.18	-16.59	-7.69
	NUB1	3	11	-30.33	-24.03	-13.54	-5.75
	NUB1	3	13	-23.44	-18.86	-14.29	-6.92
	NUB1	3	14	-17.7	-15.9	-19.07	-7.22
	NUB1	3	15	-14.22	-14.37	-17.05	-11.22
	NUB1	6	14	-14.99	-19.07	-28.53	-11.81
	NUB1	6	15	-11.6	-15.46	-26.41	-16.46
	NUB1	7	13	-12.46	-15.38	-32	-14.69
	NUB1	7	14	-10.23	-14.79	-32.13	-14.04
	NUB1	7	15	-6.5	-9.47	-28.93	-14.8
	NUB1	7	16	-4.16	-6.87	-27.89	-12.17
	NUB1	8	14	-2.36	-7.92	-36.32	-16.33
	NUB1	8	15	-1.51	-5.77	-33.37	-19.74
	NUB1	9	14	-2.53	-8.54	-36.34	-15.56
	NUB1	9	15	-1.04	-5.48	-32.12	-20.74
	NUB1	10	14	-0.64	-5.75	-30	-10.2
	NUB1	10	15	-0.96	-5.02	-28	-16.17
	NUB1	10	16	-0.05	-5.59	-27.93	-11.81
	NUB1	11	15	0.61	-3.96	-20.98	-16.06
	NUB1	12	18	-0.37	-1.06	-11.69	-14.24
	NUB1	14	18	-1.37	-1	-6.32	-1.45
	NUB1	15	18	-0.99	3.86	-6.81	-1.6
	NUB1	15	22	-2.31	-0.32	0.39	-2.1
	NUB1	15	36	1.28	4.09	0.43	-1.27
	NUB1	15	40	-0.02	-1.35	-1.93	-5.26
	NUB1	15	41	1.5	0.39	-0.85	-2.24
	NUB1	15	49	1.85	1.75	-4.6	-3.3
	NUB1	15	51	1.55	0.58	-4.74	-3.86
	NUB1	18	30	4.33	6.27	1.62	0.67
	NUB1	18	36	2.58	-0.07	0.9	-0.86
	NUB1	18	39	2.32	1.57	0.79	-0.83
	NUB1	18	41	2.66	2.88	0.73	-1.95
	NUB1	19	36	3.13	2.56	2.53	-1.37
	NUB1	19	40	2.72	2.21	1.09	-0.85
	NUB1	19	41	3.12	2.75	1.04	-1.3
	NUB1	20	31	3.44	1.99	2.18	-1.28
	NUB1	20	32	4.2	1.64	1.71	0.18
	NUB1	22	31	5.57	7.7	1.69	-0.5
	NUB1	22	32	5.03	5.4	0.95	0.36
	NUB1	22	33	2.14	3.19	1.02	-1.24
	NUB1	22	35	3.13	2	1.38	-0.67
	NUB1	22	36	2.66	3.04	1.46	-0.63
	NUB1	22	38	2.41	2.56	1.35	-0.48
	NUB1	22	39	3.11	2.94	1.01	-0.48
	NUB1	22	41	2.96	1.6	1.51	-0.76
	NUB1	22	49	2.7	2.98	-5.34	-3.26
	NUB1	23	30	7.48	6.02	3.97	-0.95
	NUB1	23	32	2.62	1.15	-3.15	-3.56
	NUB1	23	36	2.29	3.12	1.35	0.74
	NUB1	30	39	2.48	2.52	0.92	-0.59
	NUB1	30	41	1.49	3.39	2.64	0.93
	NUB1	31	39	3.55	3.33	0.26	-0.93
	NUB1	31	41	2.85	2.32	1.72	-0.27
	NUB1	32	38	2.65	2.69	1.7	-0.95
	NUB1	32	39	3.86	0.12	0.4	-2.55
	NUB1	32	41	3.29	0.81	2.47	-0.63
	NUB1	33	39	2.68	4.13	1.58	0.68
	NUB1	34	39	2.65	4.45	0.5	-0.64
	NUB1	34	41	3.59	3.85	2.23	-1.05
	NUB1	37	49	-0.43	-2.08	-12.59	-3.37
	NUB1	37	51	-0.48	-2.08	-13.07	-6.14
	NUB1	37	53	-1.21	-1.53	-12.7	-6.31
	NUB1	40	45	-0.21	-2.35	-25.15	-10.08
	NUB1	40	48	-1.19	-1.68	-14.34	-2.35
	NUB1	41	49	-3.55	-1.29	-12.94	-4.83
	NUB1	41	51	0.4	-1.24	-13.05	-5.19
	NUB1	42	49	-0.08	-3.58	-17.77	-5.61
	NUB1	42	50	-0.81	-3	-15.52	-5.34
	NUB1	42	51	-0.26	-3.23	-12.64	-5.52
	NUB1	42	53	0.83	-0.21	-8.78	-4.48
	NUB1	42	54	-0.06	-0.82	-8.85	-3.53
	NUB1	45	49	-0.73	1.55	-10.6	-5.34
	NUB1	45	50	-0.3	-0.21	-7.08	-5.39
	NUB1	45	51	0.06	1.14	-7.69	-5.82
	NUB1	46	51	1.32	2.61	-7.55	-5.2
	NUB1	52	61	0.2	0.79	-7.05	-13.15
	NUB1	52	62	-0.3	0.16	-8.75	-6.46
	NUB1	54	62	-1.49	1.99	3.32	-15.25
	NUB1	54	64	-1.87	0.44	-10.35	-25.56
	NUB1	54	67	-3.75	-11.09	-16.99	-19.63
	NUB1	55	61	-1.34	-4	-13.91	-23.15
	NUB1	55	62	0.11	-0.87	-10.11	-21.39
	NUB1	56	62	-0.57	-2.93	-14.31	-23.09
	NUB1	56	64	-0.3	-4.06	-21.55	-30.63
	NUB1	58	64	-0.29	-3.28	-24.17	-41.15
	NUB1	59	64	-0.2	-4.21	-27.8	-37.85
	NUB1	63	76	-7.84	-9.11	-1.14	-0.91
	NUB1	63	86	-8.07	-11.04	-5.94	-5.83
	NUB1	65	86	-8.9	-11.03	-6.12	-6.28
	NUB1	66	86	-8.2	-9.01	-6.46	-6.57
	NUB1	67	78	-5.3	-1.12	1.69	-0.3
	NUB1	67	83	-8.23	-5.35	-3.84	-2.15
	NUB1	67	84	-8.78	-9.69	-5.67	-2.14
	NUB1	67	86	-8.06	-6.95	-6.05	-7.26
	NUB1	68	77	-0.51	4.02	1.74	0.18
	NUB1	68	78	-1.37	2.76	1.37	1.15
	NUB1	68	81	-1.34	0.26	1	-1.22
	NUB1	68	83	-5.75	-2.58	-3.71	-2.45
	NUB1	68	84	-6.66	-6.16	-5.93	-2.3
	NUB1	68	86	-5.91	-5.6	-6.28	-7.31
	NUB1	70	84	-6.58	-9.12	-6.56	-2.74
	NUB1	70	86	-6.16	-6.74	-7.16	-7.94
	NUB1	71	86	-7.12	-8.54	-6.97	-8.63
	NUB1	76	86	-10.36	-12.71	-12.35	-13.74
	NUB1	77	84	-15.64	-18.7	-15.19	-5.82
	NUB1	77	86	-11.52	-14.83	-14.23	-15.26
	NUB1	78	86	-13.72	-14.09	-16.47	-16.89
	NUB1	85	94	0.68	-0.59	-5.65	-14.71
	NUB1	85	100	-4.4	-2.84	-2.96	-1.98
	NUB1	85	101	-2.57	1.99	-5.37	-8.59
	NUB1	87	91	2.85	1.85	1.13	-0.01
	NUB1	87	92	3.51	2.13	1.67	1.97
	NUB1	87	93	1.95	1.4	0.89	-0.43
	NUB1	87	94	1.95	1.48	0.63	0.69
	NUB1	87	96	0.78	1.9	1.01	-0.47
	NUB1	87	97	0.23	1.14	1.06	0.37
	NUB1	87	98	0.38	1	1.05	-0.23
	NUB1	87	99	0	0.96	0.26	0.21
	NUB1	87	100	-2.59	-1.13	0.69	-0.93
	NUB1	87	101	-2.36	2.54	-3.82	-2.07
	NUB1	87	102	-3.86	-2.97	-1.74	-1.6
	NUB1	87	105	-3.7	-0.68	-4.11	-4.14
	NUB1	88	98	0.39	4.74	1.17	-0.34
	NUB1	88	100	-3.46	-0.5	-0.03	-0.9
	NUB1	89	100	-3.43	3.78	0.34	-0.9
	NUB1	99	105	-0.47	-1.64	0.07	0.07
	NUB1	100	106	-4.38	0.09	-5.69	-7.8
	NUB1	101	105	-0.8	-0.9	-11.66	-15.32
	NUB1	101	112	-0.7	-2.15	-4.18	-11.61
	NUB1	101	117	-10.49	-6.58	-4.02	-17.89
	NUB1	102	110	-1.44	-3.23	-4.13	-8.92
	NUB1	103	110	-1.05	-3.17	-3.61	-11.06
	NUB1	103	112	-0.54	-3.64	-4.62	-10.42
	NUB1	103	115	-0.48	-2.41	-4.81	-18.35
	NUB1	106	112	-0.39	-4.44	-4.94	-14.81
	NUB1	106	117	0	-2.27	-3.75	-27.51
	NUB1	106	124	-0.58	-1.31	-3.94	-26.68
	NUB1	106	125	-0.78	-0.53	-3.83	-25.57
	NUB1	107	112	-0.66	-3.41	-5.17	-19.18
	NUB1	107	122	-0.41	-2.75	-3.3	-28.13
	NUB1	113	120	-0.57	-2.02	-2.88	-25.74
	NUB1	113	122	-0.66	-1.45	-3.39	-19.35
	NUB1	113	124	-0.75	-1.59	-2.88	-15.84
	NUB1	116	124	-2.76	3.28	-1.71	-12.45
	NUB1	116	125	-0.3	0.23	-2.17	-12.46
	NUB1	118	124	-0.08	2.36	-0.5	-9.87
	NUB1	119	122	-0.29	0.85	-0.89	-12.41
	NUB1	119	124	0.81	3.14	-0.11	-7.56
	NUB1	123	128	-1.63	-5.96	-8.7	-9.88
	NUB1	126	152	-6.92	-5.55	-12.23	-9.96
	NUB1	126	153	-4.56	-5.97	-7.55	-10.33
	NUB1	127	132	-5.21	0.18	-0.51	-11.63
	NUB1	127	142	-2.45	-3.06	-5.8	-9.97
	NUB1	129	136	-1.71	-4.76	-7.72	-3.95
	NUB1	129	139	-1.99	-1.49	-7.54	-5.33
	NUB1	129	140	-1.42	-0.36	-6.73	-4.49
	NUB1	129	142	-1.6	-2.31	-5.93	-7.96
	NUB1	129	144	-1.14	-1.95	-4.66	-7.02
	NUB1	129	149	-4.47	-2.86	-7.79	-6.7
	NUB1	129	152	-4.84	-7.89	-8.8	-7.16
	NUB1	129	153	-4.45	-7.3	-8.89	-9.04
	NUB1	129	154	-4.58	-7.53	-8.83	-12.22
	NUB1	130	136	-1.65	-4.2	-8.27	-4.66
	NUB1	130	142	-1.43	-2.32	-6.31	-8.66
	NUB1	131	142	-1.63	-2.32	-6.88	-9.2
	NUB1	134	142	-3.14	-3.43	-5.56	-11.94
	NUB1	136	142	-1.04	-1.38	-1.59	-11.28
	NUB1	137	142	-1.57	-2.16	-2.58	-14.21
	NUB1	143	153	-9	-17.25	-13.24	-11.21
	NUB1	143	154	-9.19	-14.69	-13.31	-16.13
	NUB1	144	154	-8.57	-16.59	-12.7	-16.36
	NUB1	145	154	-11.78	-18.26	-16.39	-17.69
	NUB1	146	154	-11.32	-18.86	-11.66	-18.38
	NUB1	148	154	-13.65	-23.63	-15.79	-22.99
	NUB1	155	159	-17.47	-19.84	0.15	-1.63
	NUB1	155	161	-11.06	-11.04	-2.36	-2.04
	NUB1	155	168	-5.17	-4.51	-4	-3.86
	NUB1	157	169	-1.31	2.59	1.86	-1.64
	NUB1	157	171	-0.56	2.48	-0.08	-1.21
	NUB1	157	173	-0.46	-1.54	0.08	-0.01
	NUB1	157	174	0.62	-1	0.84	2.08
	NUB1	157	181	0.16	5.1	0.19	-1.26
	NUB1	157	192	5.62	5.84	1.62	-0.58
	NUB1	157	196	11.77	16.68	6.27	0.17
	NUB1	158	171	2.31	1.51	2.33	-1.24
	NUB1	158	173	2.02	4.26	0.49	-0.18
	NUB1	159	169	-0.34	2.5	0	-0.71
	NUB1	159	171	-1.91	-1.9	0.63	-0.89
	NUB1	159	173	-1.23	3.34	1.8	-1.24
	NUB1	159	174	-3.9	0.51	-1.16	-1.36
	NUB1	159	192	4.39	6.48	-0.32	-0.78
	NUB1	159	196	13.05	14.13	7	0.52
	NUB1	162	171	0.98	2.53	0.83	-1.93
	NUB1	162	196	16.4	18.09	7.87	0.44
	NUB1	164	171	1.17	1	0.88	0.74
	NUB1	164	173	0.82	2.11	0.86	-1.43
	NUB1	164	192	7	5.76	1.69	-0.43
	NUB1	164	196	14.72	14.63	6.64	0.87
	NUB1	165	171	1.13	3.66	1.24	-0.52
	NUB1	165	196	15.84	18.82	8.55	0.65
	NUB1	166	171	1.37	3.92	5.63	-1.13
	NUB1	170	196	21.45	23.37	9.3	0.23
	NUB1	172	192	12.1	9.59	1.72	-2.68
	NUB1	172	196	21.99	18.69	11.4	2.19
	NUB1	173	181	1.49	2.6	2.29	-0.16
	NUB1	173	188	2.43	1.16	-0.72	-1.06
	NUB1	173	192	11.56	8.06	1.43	-0.83
	NUB1	173	196	22.38	19.02	12.77	0.62
	NUB1	174	181	-1.67	2.33	0.39	-2.14
	NUB1	174	192	13.33	9.16	1.48	-1.52
	NUB1	174	196	23.41	20.39	12.91	1.67
	NUB1	175	188	3.48	2.45	1.57	-0.49
	NUB1	175	191	10.24	7.8	2.71	-0.28
	NUB1	175	192	13.61	7.7	2.58	0.06
	NUB1	175	196	24.12	19.7	13.23	2.16
	NUB1	176	196	25.06	21.4	14.71	2.39
	NUB1	177	196	27.52	22.44	14.53	2.38
	NUB1	178	196	27.01	22.74	15.32	2.65
	NUB1	179	196	28.52	25.04	16.18	2.57
	NUB1	180	196	29.45	26.25	17.2	3.01
	NUB1	181	193	23.11	16.75	6.43	-2.41
	NUB1	181	196	31	27.12	18.87	3.56
	NUB1	182	196	34.11	29.17	20.08	4.17
	NUB1	189	196	62.84	59.51	41.52	7.93
	NUB1	197	206	5.62	3.27	0.41	-0.52
	NUB1	197	207	5.37	2.37	1.6	-0.22
	NUB1	197	213	14.32	12.04	5.23	-1.45
	NUB1	197	214	15.82	13.76	7.55	1.11
	NUB1	197	216	23.15	17.26	12.46	2.75
	NUB1	197	222	32.31	28.87	17.16	5.18
	NUB1	197	234	29.14	28.96	16.58	4.26
	NUB1	202	214	21.16	19.98	10.54	3.51
	NUB1	203	213	26.64	21.98	9.97	2.9
	NUB1	203	214	25.11	22.69	12.75	3.18
	NUB1	203	222	41.93	39.33	22.28	7.6
	NUB1	204	214	28.57	24.71	14.98	3.99
	NUB1	204	222	44.31	42.7	25.52	8.97
	NUB1	207	213	35.02	28.95	13.07	0.77
	NUB1	207	214	36.77	34.18	19.57	5.17
	NUB1	207	216	45.9	42.69	26.02	12.59
	NUB1	207	222	51.37	46.39	27.67	9.53
	NUB1	213	221	63.42	58.45	34.45	12.59
	NUB1	214	234	32.01	27.91	23.58	9.71
	NUB1	215	224	46.79	44.32	27.45	4.92
	NUB1	215	231	31.16	27.47	15.81	3.92
	NUB1	215	233	22.63	21.15	14.05	1.48
	NUB1	215	234	20.18	18.18	14.32	5.06
	NUB1	215	235	16.04	15.66	15.01	8.88
	NUB1	216	224	51.23	48.95	30.76	2.62
	NUB1	217	233	19.65	18.6	13.75	2.56
	NUB1	217	234	16.42	13.65	14.56	7.59
	NUB1	218	231	23.6	19.98	13.88	0.95
	NUB1	218	232	21.48	17.04	11.67	-0.81
	NUB1	218	233	16.44	15.14	12.62	1.67
	NUB1	218	234	14.07	13.02	13.38	4.93
	NUB1	222	231	11.67	7.32	1.15	0.49
	NUB1	222	234	5.47	3.24	6.9	5.82
	NUB1	222	235	5.81	2.94	12.51	14.57
	NUB1	223	231	14.11	8.67	1.78	-0.25
	NUB1	223	232	10.14	5.11	1.41	-0.09
	NUB1	223	233	8.74	5.58	5.06	0.02
	NUB1	223	234	7.25	5.03	7.97	8.56
	NUB1	223	235	6.06	4.24	12.17	15.43
	NUB1	225	233	8.95	5.12	6.1	2.28
	NUB1	226	233	9.37	7.05	5.81	2.15
	NUB1	226	234	8.28	6.62	6.27	7.76
	NUB1	227	233	7.9	7.09	5.79	1.62
	NUB1	228	234	2.75	4.16	9.65	11.84
	NUB1	234	245	0.48	-0.35	7.12	20.47
	NUB1	234	246	0.35	-0.18	7.04	18.58
	NUB1	235	245	-0.78	0.17	8.73	20.39
	NUB1	235	246	0.43	-0.22	7.72	17.41
	NUB1	235	247	0.06	0.22	6.79	14.2
	NUB1	235	252	-0.44	5.87	8.44	9.43
	NUB1	235	256	2.05	3.34	7.04	7.35
	NUB1	236	245	0.35	0.38	8.49	21.81
	NUB1	236	246	-0.3	0.52	8.09	17.17
	NUB1	236	247	-1.73	-0.75	4.31	15.58
	NUB1	236	252	2.61	6.83	10.82	9.05
	NUB1	236	256	1.39	3.27	7.25	4.67
	NUB1	237	245	0.63	0.85	10.47	22.85
	NUB1	237	246	0.07	0.18	6.45	13.07
	NUB1	237	247	0.28	-0.91	5.25	9.52
	NUB1	237	252	3.07	6.28	11.55	10.08
	NUB1	237	256	0.96	1.64	6.75	6.15
	NUB1	238	246	-0.16	0.47	7.23	12.82
	NUB1	239	246	-0.33	-0.23	8.66	13.8
	NUB1	240	256	1.54	3.75	6.85	7.13
	NUB1	246	252	6.94	15.68	22.2	12.38
	NUB1	246	253	5.33	15.5	15.58	20.1
	NUB1	246	256	3.36	5.02	9.24	7.63
	NUB1	246	259	2.88	8.8	12.4	15.05
	NUB1	247	255	1.69	3.36	5.41	7.75
	NUB1	247	256	1.48	1.53	4.05	5.67
	NUB1	247	257	1.93	1.93	3.59	5.37
	NUB1	248	256	0.95	0.16	0.1	2.55
	NUB1	260	265	-0.68	-1.34	0.07	5.15
	NUB1	260	266	-1.12	0.11	-0.57	5.06
	NUB1	260	268	0.36	1.41	6.48	5.49
	NUB1	260	269	0	2.31	6.8	4.31
	NUB1	261	268	0.35	1.64	7.93	7.26
	NUB1	269	274	-1.59	4.81	13.98	4.86
	NUB1	269	275	0.29	7.81	16.83	-0.34
	NUB1	269	279	12.33	20.55	23.95	17.68
	NUB1	269	280	10.01	20.26	32.88	24.9
	NUB1	270	279	12.72	21.96	29	17.8
	NUB1	270	280	10.27	17.94	32.06	22.92
	NUB1	271	280	11.67	21.41	36.28	22.14
	NUB1	280	285	0.1	-0.2	1.62	2.54
	NUB1	282	285	-2.51	0.84	-0.87	1
	NUB1	290	294	0.28	-0.75	-0.1	-2.15
	NUB1	291	296	-8.48	-20.14	-35.13	-22.72
	NUB1	291	297	-7.4	-14.21	-26.26	-15.71
	NUB1	291	299	-16.65	-13.03	-18.41	-12.23
	NUB1	292	297	-4.24	-19.74	-33.96	-22.79
	NUB1	292	298	-1.21	-15.17	-26.91	-22.02
	NUB1	292	299	-9.17	-12.97	-20.45	-14.35
	NUB1	293	297	-4.66	-19.3	-40.28	-26.6
	NUB1	297	309	1.31	6.14	15.39	-2.51
	NUB1	298	309	-0.88	9.53	20.68	3.97
	NUB1	300	309	3.9	8.09	19.78	4.06
	NUB1	300	312	4.26	6.87	33.39	6.07
	NUB1	301	309	5.27	10.39	24.58	4.39
	NUB1	301	312	4.36	10.99	37.61	20.28
	NUB1	302	312	2.82	10.62	39.51	24.22
	NUB1	308	314	3.27	16.8	66.53	73.65
	NUB1	310	324	21.01	26.54	29.82	17.52
	NUB1	310	339	17.92	22.29	17.94	10.93
	NUB1	313	318	49.09	58.99	60.16	28.27
	NUB1	313	322	30.11	35.32	34.78	15.4
	NUB1	313	324	27.25	27.58	23.85	10.15
	NUB1	313	325	30.12	28.21	20.34	8.51
	NUB1	313	327	30.54	27.27	19.16	6.51
	NUB1	313	336	25.37	24.89	15.94	4.61
	NUB1	313	338	21.87	21.54	17.44	8.64
	NUB1	313	339	20.47	21.5	16.61	8.87
	NUB1	314	321	38.26	42.05	39.72	15.83
	NUB1	315	338	21.72	22.4	17.24	7.92
	NUB1	317	338	20.82	19.1	16.16	5.72
	NUB1	318	338	20.05	19.41	15.18	8.52
	NUB1	319	336	28.6	24.92	12.65	1.84
	NUB1	319	338	20.38	19.94	12.73	6.26
	NUB1	323	338	24.48	25.61	19.03	9.29
	NUB1	325	338	18.59	19.49	18.35	11.58
	NUB1	325	339	15.39	15.7	17.21	12.22
	NUB1	326	338	18.39	20.44	20.51	13.15
	NUB1	326	339	14.13	15.74	17.52	15.01
	NUB1	328	338	14.55	18.28	23.06	15.69
	NUB1	337	341	0.16	-1.35	-0.58	-0.4
	NUB1	339	343	-0.08	-1.06	-1.58	-9.88
	NUB1	340	344	0.87	-2.37	-0.68	-0.53
	NUB1	343	349	-0.13	-0.91	0.06	-0.01
	NUB1	343	350	-0.53	-1.82	-0.51	-0.79
	NUB1	343	351	-0.1	-1	0.06	0.06
	NUB1	343	358	-0.09	-0.35	-1.3	-1.01
	NUB1	343	359	-0.19	-0.58	-1.53	-1.88
	NUB1	343	360	-0.1	-0.4	-1.18	-0.94
	NUB1	344	349	-0.04	-1.06	0.07	0.04
	NUB1	344	351	-0.53	-1.59	-0.51	-0.92
	NUB1	344	359	-0.14	-0.4	-1.81	-1.58
	NUB1	345	358	-0.09	-0.65	-1.98	-2.05
	NUB1	345	359	0.13	-0.68	-1.97	-2.21
	NUB1	346	351	-0.27	-1.25	0.04	0.3
	NUB1	346	358	-0.07	-0.49	-2.51	-2.42
	NUB1	346	359	-0.17	-0.92	-2.51	-2.22
	NUB1	346	360	-0.32	-1.73	-3.54	-1.62
	NUB1	347	359	-0.46	-0.35	-2.39	-2.49
	NUB1	348	359	-0.23	-3.02	-5.46	-2.14
	NUB1	350	358	-0.47	0.04	-5.31	-3.32
	NUB1	350	359	-0.4	-0.19	-4.66	-4.44
	NUB1	350	360	-0.04	0.42	-3.4	-3.06
	NUB1	350	361	1.41	0.32	-0.38	-1.91
	NUB1	352	360	0.68	2.14	-2.07	-1.86
	NUB1	359	362	0.57	0.61	12.26	12.24
	NUB1	359	365	-0.11	-0.16	4.52	8.13
	NUB1	359	369	0.4	-0.37	3.16	8.52
	NUB1	359	373	1.06	3.6	11.52	12.54
	NUB1	360	365	0.12	-0.67	1.75	9.38
	NUB1	360	367	-0.1	-0.13	1.66	6.78
	NUB1	360	369	0.21	-1.47	3.13	8.31
	NUB1	360	370	-0.33	1	2.13	8.95
	NUB1	360	372	0.96	3.13	7.1	8.54
	NUB1	360	373	1.15	4.3	12.69	13.98
	NUB1	361	373	0.92	5.08	13.43	13.77
	NUB1	362	369	-1.86	-1.17	2.46	8.69
	NUB1	362	373	1.31	5.52	15.99	10.82
	NUB1	364	373	1.89	6.66	18.77	14.81
	NUB1	366	373	1.41	7.58	22.24	16.71
	NUB1	368	373	2	10.14	29.46	22.5
	NUB1	369	373	2.23	12.69	37.1	22.13
	NUB1	370	383	6.13	18.15	37.1	18.98
	NUB1	373	379	11.71	15.85	11.23	1.41
	NUB1	373	381	6.62	12.58	18.75	4.79
	NUB1	373	383	6.56	15.47	28.67	14.07
	NUB1	374	379	3.85	9.49	14.74	1.92
	NUB1	374	381	3.32	12.75	26.94	8.77
	NUB1	374	382	6.04	9.54	20.15	6.74
	NUB1	374	383	2.62	15.01	32.44	14.79
	NUB1	374	384	6.88	15.41	29.07	13.27
	NUB1	377	383	2.45	13.7	38.73	19.82
	NUB1	382	388	5.67	15.68	43.17	32.46
	NUB1	382	392	8.65	15.43	41.52	31.01
	NUB1	382	394	9.38	22.74	47.54	38.16
	NUB1	382	395	10.65	24.52	54.98	44.19
	NUB1	382	397	9.72	24.5	58.8	50.4
	NUB1	384	391	14.78	22.4	40.99	28.17
	NUB1	384	392	12.13	28.41	43.66	29.47
	NUB1	384	394	11.61	24.82	51.23	37.57
	NUB1	384	395	11.11	22.69	55.79	41.64
	NUB1	384	397	10.16	24.87	57.28	47.39
	NUB1	384	398	11.15	23.38	66.77	61.41
	NUB1	385	391	14.37	20.61	31.61	23.06
	NUB1	385	394	13.46	25.65	45.49	34.21
	NUB1	385	395	12.22	29.69	57.14	42.73
	NUB1	385	397	10.62	25.56	54.18	48.35
	NUB1	387	394	16.1	27.54	53.26	40.63
	NUB1	387	395	12.35	23.76	56.67	45.46
	NUB1	387	397	11.21	26.79	60.94	54.65
	NUB1	387	398	10.31	30.61	65.57	59.49
	NUB1	388	397	11.5	26.03	60.44	51.6
	NUB1	389	395	13.14	25.45	63.72	54.5
	NUB1	389	397	10.69	28.69	69.22	62.34
	NUB1	389	406	8.68	23.15	42.26	37.22
	NUB1	392	397	6.47	31.18	79.67	76.12
	NUB1	392	398	6.68	33	79.56	73.68
	NUB1	392	406	6.99	23.7	35.54	23.44
	NUB1	393	406	7.46	24.63	33.31	25.13
	NUB1	393	418	8.74	25.26	36.92	20.19
	NUB1	396	406	7.64	20.99	19.3	7.23
	NUB1	396	418	8.54	24.31	30.31	14.46
	NUB1	398	409	9.28	23.13	16.03	0.31
	NUB1	398	412	7.75	22.39	22.6	9.66
	NUB1	398	414	11.48	25.91	28.34	12.52
	NUB1	398	416	11.03	28.15	30.26	12.37
	NUB1	398	417	9.64	25.16	27.74	11.71
	NUB1	398	418	9.23	24.19	28.68	13.85
	NUB1	398	420	9.89	28.21	30.7	14.84
	NUB1	401	412	8.5	25.54	27.07	10.68
	NUB1	401	414	10.18	28.32	32.5	13.74
	NUB1	401	415	11.67	28.96	35.26	15.27
	NUB1	401	416	11.68	31.57	35.46	15.46
	NUB1	401	417	10.68	28.85	32.44	14.17
	NUB1	401	418	9.77	27.64	35.03	16.38
	NUB1	404	417	10.67	28.59	33.94	16.73
	NUB1	404	418	9.11	25.05	33.66	16.13
	NUB1	407	418	9.7	28.11	36.86	19.18
	NUB1	407	420	17.28	35.19	35.85	19.32
	NUB1	408	418	10.66	29.14	40.46	22.15
	NUB1	410	418	10.76	30.17	45.44	23.2
	NUB1	411	418	12.92	34.77	53.78	25.31
	NUB1	413	422	33.4	58.24	53.64	21.49
	NUB1	417	422	47.42	63.63	32.51	5.43
	NUB1	418	437	26.47	21.03	6.78	-0.43
	NUB1	419	437	25.86	19.88	6.22	-1.26
	NUB1	419	438	14.89	15.27	5.8	-2.77
	NUB1	436	453	8.27	3.1	2.19	-1.02
	NUB1	438	443	12.59	6.61	2.49	0.46
	NUB1	438	444	11.17	7.08	2.91	0.41
	NUB1	438	447	7.39	4.7	2.87	1.37
	NUB1	438	451	8.12	3.79	1.48	-0.07
	NUB1	438	453	6.47	2.49	2.22	-1.13
	NUB1	439	451	5.49	2.89	3.26	-1.26
	NUB1	439	453	6.58	2	1.97	-0.48
	NUB1	440	452	6.41	3.49	3.37	1.1
	NUB1	440	453	5.17	-0.52	0.6	0.1
	NUB1	441	447	3.2	5.3	1.84	2.08
	NUB1	442	453	6.99	3.82	1.89	-0.29
	NUB1	443	453	8.39	2.51	0.67	-0.67
	NUB1	444	453	7.86	4.68	2.82	-0.83
	NUB1	445	453	7.65	5.64	1.84	0.15
	NUB1	452	459	2.38	6.53	2.69	1.91
	NUB1	454	460	2.64	2.8	2.52	-0.42
	NUB1	454	461	1.45	1.3	0.53	-3.02
	NUB1	458	464	0.94	5.5	-1.19	0.1
	NUB1	458	470	0.79	3.69	2.96	-0.18
	NUB1	458	472	1.54	3.61	2.67	0.1
	NUB1	460	467	2.09	-1.28	0.44	-2.12
	NUB1	460	470	1.23	4.74	3.22	-0.24
	NUB1	460	471	0.92	4.43	2.86	-0.2
	NUB1	460	472	0.63	2.9	3.45	-0.61
	NUB1	460	479	0.52	3.63	2.19	-0.67
	NUB1	460	483	-1.15	0.91	2.21	-0.35
	NUB1	460	484	-1.38	0.13	1.66	-0.93
	NUB1	461	472	1.25	3.59	2.73	0.29
	NUB1	461	479	0.05	-1.9	1.63	-1.52
	NUB1	461	483	-1.06	1.43	-0.66	-0.84
	NUB1	461	484	-1.54	-0.24	1.64	-0.62
	NUB1	463	483	-2.23	1.65	0.55	1.36
	NUB1	463	484	-2.83	-1.77	-0.43	-0.82
	NUB1	464	476	-0.37	3.71	1.04	0.81
	NUB1	464	483	-2.41	1.04	1.4	-0.28
	NUB1	464	484	-2.41	0.38	1.39	-0.85
	NUB1	465	483	-2.34	1.23	1.31	0.88
	NUB1	465	484	-2.62	-0.46	1.21	0.01
	NUB1	471	483	-3.22	-0.27	2.26	0.14
	NUB1	471	484	-3.23	-3.03	0.18	-0.89
	NUB1	472	483	-4.91	3.19	1.53	-0.4
	NUB1	473	482	-2.92	0.73	2.1	1.11
	NUB1	473	483	-3.97	-0.67	2.3	0.8
	NUB1	473	484	-4.64	-4.5	2.7	-0.78
	NUB1	473	486	-4.16	-4.85	1.48	0.33
	NUB1	474	483	-4.69	-2.75	2.24	0.37
	NUB1	477	484	-6.47	-8.45	1.11	-0.48
	NUB1	480	484	-7.22	-7.9	4.6	3.32
	NUB1	481	486	-4.75	-11.88	0.98	-0.14
	NUB1	483	488	-7.14	-9.16	0.32	0.85
	NUB1	490	507	-4.56	-4.84	0.74	0.41
	NUB1	496	501	-1.8	-7.34	4.56	-0.98
	NUB1	496	507	-3.9	-0.1	3.27	0
	NUB1	497	501	-2.33	-6.91	4.43	0.18
	NUB1	497	507	-3.63	-2.27	1.45	-0.7
	NUB1	498	507	-2.66	1.52	5.84	1.87
	NUB1	499	506	-4.12	1.37	3.12	0.15
	NUB1	499	507	-3.93	2.28	3.77	0.27
	NUB1	500	506	-3.75	4.22	2.77	0.66
	NUB1	500	507	-4.53	2.8	2.77	0.71
	NUB1	507	512	-7.12	1.76	3.88	3.09
	NUB1	507	515	-3.38	4.14	3.66	1.08
	NUB1	507	523	-2.44	-3.65	1.48	-2.39
	NUB1	507	529	-2.23	2.93	1.3	-0.69
	NUB1	508	523	-2.38	2.26	2.34	-0.87
	NUB1	508	529	-1.07	3.57	1.77	-0.71
	NUB1	508	552	-0.78	1.03	0.02	-1.23
	NUB1	510	523	-5.65	2.76	2.23	-0.82
	NUB1	511	521	-0.29	0.13	1.68	-0.77
	NUB1	511	522	-0.94	3.03	1.45	0.84
	NUB1	511	523	-0.97	2.26	1.25	-0.18
	NUB1	511	524	-0.81	2.35	0.94	-0.04
	NUB1	511	527	-0.24	-1.73	0.21	-0.89
	NUB1	511	529	-0.21	3.92	1.67	-0.14
	NUB1	511	552	-0.73	3.31	0.08	-0.75
	NUB1	513	521	1.34	2.61	0.23	0.24
	NUB1	513	522	1.28	3.88	0.71	0.31
	NUB1	513	523	0.15	3.56	1.04	-0.02
	NUB1	513	529	0.04	2.62	1.57	-0.17
	NUB1	516	523	-0.77	2.06	-2.21	0.89
	NUB1	524	552	0.85	4.34	1.26	-0.72
	NUB1	525	552	0.24	2.8	1.53	-0.72
	NUB1	530	552	0.6	1.48	0.18	-1.19
	NUB1	530	553	1.06	0.69	0.8	-1.25
	NUB1	552	562	41.51	32.12	18.95	8.15
	NUB1	553	560	29.3	19.72	2.11	-0.35
	NUB1	556	562	64.13	49.44	29.05	8.39
	NUB1	557	562	61.19	49.16	35.25	12
	NUB1	559	571	30.52	32.19	24.2	4.48
	NUB1	560	571	24.52	28.02	23.17	7.92
	NUB1	561	571	19.96	21.38	15.07	3.57
	NUB1	561	573	24.54	24.77	18.65	6.35
	NUB1	561	577	22.45	20.32	16.5	5.99
	NUB1	563	568	20.91	26.27	23.74	12.33
	NUB1	563	569	5.9	5.57	1.78	0.29
	NUB1	563	570	16.12	15.15	13.81	5.64
	NUB1	563	571	15.67	16.72	14.11	4.62
	NUB1	563	573	21.37	19.22	17.75	8.63
	NUB1	563	574	22.36	19.78	19.54	10.63
	NUB1	563	577	22.85	19.13	16.14	7.8
	NUB1	563	579	21.44	18.96	13.65	5.46
	NUB1	564	570	5.9	5.47	1.78	0.67
	NUB1	564	571	7.91	7.53	4.17	0.49
	NUB1	564	577	19.82	16.3	11.22	4.4
	NUB1	571	579	22.88	21.53	14.03	6.76
	NUB1	580	585	-0.7	0.11	2.64	3.29
	NUB1	580	587	0.09	-0.17	1.81	3.59
	NUB1	581	587	-0.53	-1.78	-0.14	2.93
	NUB1	582	601	-0.52	-2.4	-0.33	2.28
	NUB1	587	601	-0.41	-0.03	-0.28	0.06
	NUB1	588	593	-0.58	-3.5	-4.14	-1.35
	NUB1	588	601	0.4	-0.47	-0.42	0.91
