# Supplementary material for: NUB1 traps unfolded FAT10 for ubiquitin-independent degradation by the 26S proteasome
Source: Nat Struct Mol Biol. 2025 Apr 11;32(9):1752–65. doi: 10.1038/s41594-025-01527-3 (PMC12285911; doi:10.1038/s41594-025-01527-3)
Supplement: Supplementary file 9 — Raw data for all biochemical measurements. [file 41594_2025_1527_MOESM9_ESM.xlsx]

## Sheet: Figure4A
	FAT10-Eos		FAT10-Eos+26S		FAT10-Eos+Nub1+26S		FAT10-Eos+Y572A+26S		FAT10-Eos+D278A+26S		FAT10-Eos+N279A+26S		FAT10-Eos+R414A/L418A+26S		FAT10-Eos+L562S/I565S+26S		FAT10-Eos+C317A/R324A+26S		FAT10-Eos+D214P/A216P+26S		FAT10-Eos+DeltaLinker+26S
Replicates 1 and 2	4.60247	1.40757	-1.15225	0.196409	96.959	103.041	89.1027	95.7347	17.0676	17.12	32.9176	34.2859	116.135	123.958	19.4049	21.5981	89.1682	94.6414	2.16704	0.857657	3.90194	2.78897
FAT10-Eos	3.00502
FAT10-Eos+26S	-0.477922
FAT10-Eos+Nub1+26S	100
FAT10-Eos+Y572A+26S	92.4187
FAT10-Eos+D278A+26S	17.0938
FAT10-Eos+N279A+26S	33.6017
FAT10-Eos+R414A/L418A+26S	120.046
FAT10-Eos+L562S/I565S+26S	20.5015
FAT10-Eos+C317A/R324A+26S	91.9048
FAT10-Eos+D214P/A216P+26S	1.51235
FAT10-Eos+DeltaLinker+26S	3.34545

## Sheet: Figure4B
	FAM-FAT10			Nub1			Y572A			D278A			N279A			R414A/L418A			L562S/565S			C317A/R324A			∆211-223			D214P/A216P
mP	144.378	145.693	139.429	197.584	197.62	198.824	188.06	189.051	186.811	164.949	165.962	166.511	147.511	147.409	148.442	191.682	192.027	192.331	154.844	154.062	155.162	168.536	166.918	167.838	143.051	143.076	144.191	143.36	146.253	147.482
	mean
FAM-FAT10	143.167
Nub1	198.01
Y572A	180.27
D278A	165.807
N279A	147.787
R414A/L418A	192.013
L562S/565S	154.69
C317A/R324A	167.764
∆211-223	143.439
D214P/A216P	145.699

## Sheet: Figure4D
	No proteasome		No Nub1		Nub1		Nub1 DeltaNTD		Nub1 DeltaUBL		Nub1 DeltaNTD-UBL (175-C) CA125		Nub1 DeltaNTD-UBL (159-C) CA089
	3.20712	-2.14136	1.43825	-1.48124	99.8765	100.124	101.45	103.839	26.0181	23.3456	24.0003	23.6352	27.7054	23.0877
No proteasome	0.532878
No Nub1	-0.0214963
Nub1	100
Nub1 DeltaNTD	102.644
Nub1 DeltaUBL	24.6819
Nub1 DeltaNTD-UBL (175-C) CA125	23.8177
Nub1 DeltaNTD-UBL (159-C) CA089	25.3965

## Sheet: Figure4E
		Nub1 WT (Same as Figure 1E)			Nub1 (Delta 1-175)
	Nub1 (nM)	1	2	3	1	2	3
	0	148.25	148.46	148.06	149.34	150.56	149.58
	19.5312	151.56	151.41	152.78	152.7	153.57	152.94
	39.0625	154.16	154.29	155.25	154.91	155.94	155.6
	78.125	160.1	159.89	161.25	159.55	159.96	159.78
	156.25	168.89	169.17	169.85	167.86	168.09	167.26
	312.5	180.71	180.94	182.02	177.26	177.62	177.22
	625	186.95	187.53	187.73	184.22	183.86	183.46
	1250	189.88	190.53	190.94	186.25	186.17	186.31
	2500	191.88	191.91	193.1	186.85	187.27	186.65
	5000	196.91	195.75	196.27	187.91	187.52	187.45
	10000	201.87	201.95	203.44	191.31	190.69	191.04
	20000	206.12	206.19	207.31	201.34	200.96	200.89

## Sheet: Figure4F
	hs26S + Nub1			hs 26S + FAT10+Nub1			hs26S + FAT10			ATPyS			hs26S alone
	1.04131	1.05069	0.943513	1.61668	1.62729	1.6488	1.04248	1.06189	0.99748	1.87808	1.92424	1.99301	1.02768	1.0375	0.934815
hs26S alone	1
hs26S + Nub1	1.01184
hs26S + FAT10+Nub1	1.63092
hs26S + FAT10	1.03395
ATPyS	1.93178

## Sheet: Figure4G
Time (seconds)	FAT10			Nub1+FAT10			UBL+FAT10			NTD-UBL+FAT10			DeltaNTD-UBL+FAT10			DELTA NTD UBL + NTD-UBL + FAT10			hs26S alone
0	4.754	5.01	5.033	5.315	4.982	5.616	4.631	4.922	4.78	4.798	4.895	4.882	4.68	4.684	4.84	4.655	4.733	4.694	4.666	4.719	4.694
20	4.736	5.071	5.016	5.392	4.972	5.517	4.711	4.921	4.786	4.778	5.054	5.012	4.696	4.776	4.849	4.605	4.727	4.717	4.669	4.754	4.717
40	4.784	5.058	5.108	5.353	4.938	5.407	4.755	4.887	4.79	4.814	5.011	4.962	4.7	4.849	4.808	4.633	4.72	4.753	4.721	4.723	4.753
60	4.782	4.996	5.013	5.108	5.095	5.258	4.784	4.847	4.694	4.7	5.028	4.831	4.638	4.72	4.832	4.605	4.711	4.675	4.69	4.736	4.675
80	4.774	4.918	4.951	5.048	4.793	5.076	4.603	4.798	4.741	4.709	4.983	4.758	4.626	4.662	4.774	4.563	4.748	4.619	4.657	4.631	4.619
100	4.692	4.92	4.851	5.085	4.68	5.094	4.715	4.754	4.725	4.734	5.002	4.843	4.605	5.052	4.813	4.557	4.628	4.564	4.589	4.631	4.564
120	4.701	4.952	4.864	4.919	4.647	5.011	4.661	4.778	4.731	4.76	4.998	4.804	4.681	5.026	4.827	4.567	4.713	4.687	4.658	4.665	4.687
140	4.723	5.044	5.049	4.91	4.579	4.944	4.721	4.831	4.749	4.814	5.1	4.857	4.64	4.735	4.826	4.624	4.754	4.676	4.749	4.642	4.676
160	4.76	4.964	4.898	4.773	4.684	4.962	4.675	4.778	4.746	4.757	4.962	4.824	4.62	4.585	4.742	4.553	4.699	4.582	4.628	4.648	4.582
180	4.7	4.88	4.82	4.741	4.534	4.802	4.659	4.695	4.686	4.792	4.919	4.861	4.594	4.611	4.681	4.561	4.645	4.666	4.611	4.655	4.666
200	4.732	4.943	4.904	4.781	4.479	4.774	4.693	4.803	4.696	4.829	4.851	4.825	4.592	4.635	4.669	4.56	4.632	4.59	4.574	4.56	4.59
220	4.678	4.922	4.985	4.75	4.508	4.686	4.722	4.819	4.849	4.864	4.847	4.894	4.627	4.653	4.775	4.643	4.685	4.606	4.616	4.649	4.606
240	4.761	4.985	4.902	4.661	4.453	4.718	4.681	4.8	4.781	4.946	4.835	4.853	4.628	4.608	4.801	4.513	4.65	4.62	4.625	4.617	4.62
260	4.774	4.985	5.072	4.687	4.384	4.556	4.741	4.832	4.8	4.979	4.952	4.871	4.594	4.656	4.768	4.588	4.647	4.591	4.703	4.63	4.591
280	4.723	4.981	5.018	4.595	4.293	4.525	4.656	4.795	4.796	5.015	4.856	4.857	4.585	4.552	4.711	4.538	4.701	4.581	4.708	4.664	4.581
300	4.687	4.854	5.002	4.518	4.271	4.45	4.61	4.759	4.804	4.99	4.826	4.865	4.539	4.548	4.734	4.489	4.661	4.575	4.627	4.58	4.575
320	4.691	5.013	5.046	4.478	4.271	4.476	4.854	4.842	4.785	5.108	4.924	4.819	4.602	4.736	4.756	4.566	4.693	4.553	4.671	4.622	4.553
340	4.759	4.877	4.903	4.382	4.125	4.352	4.755	4.776	4.774	4.965	4.834	4.815	4.544	4.653	4.716	4.528	4.657	4.53	4.684	4.642	4.53
360	4.801	5.005	4.988	4.37	4.167	4.395	4.747	4.817	4.82	5.031	4.9	4.872	4.558	4.668	4.751	4.598	4.718	4.618	4.734	4.66	4.618
380	4.779	4.882	4.877	4.264	4.022	4.198	4.757	4.8	4.753	4.958	4.793	4.829	4.522	4.628	4.703	4.552	4.638	4.492	4.584	4.557	4.492
400	4.66	4.989	4.997	4.277	3.97	4.171	4.752	4.857	4.791	4.969	4.943	4.82	4.514	4.681	4.692	4.574	4.624	4.572	4.684	4.632	4.572
420	4.695	4.851	4.873	4.114	3.933	4.075	4.749	4.805	4.811	4.983	4.878	4.838	4.564	4.706	4.711	4.5	4.537	4.479	4.656	4.568	4.479
440	4.684	4.89	5.016	4.039	3.853	4.034	4.764	4.86	4.756	5.045	4.889	4.787	4.506	4.659	4.624	4.533	4.541	4.496	4.669	4.613	4.496
460	4.733	4.847	4.924	4.027	3.832	3.951	4.683	4.877	4.744	5.088	4.852	4.791	4.494	4.702	4.672	4.463	4.588	4.472	4.602	4.591	4.472
480	4.655	4.915	4.905	3.981	3.7	3.995	4.728	4.828	4.803	5.097	4.842	4.755	4.513	4.627	4.621	4.501	4.537	4.444	4.68	4.657	4.444
500	4.631	4.811	4.826	3.994	3.669	3.926	4.612	4.746	4.7	5.029	4.767	4.787	4.388	4.533	4.563	4.431	4.508	4.346	4.617	4.561	4.346
520	4.705	4.92	4.887	3.845	3.708	3.808	4.721	4.869	4.786	5.122	4.86	4.868	4.547	4.66	4.628	4.486	4.592	4.454	4.573	4.587	4.454
540	4.777	4.912	4.998	3.857	3.693	3.893	4.844	4.876	4.807	5.066	4.882	4.88	4.492	4.645	4.689	4.484	4.538	4.427	4.74	4.721	4.427
560	4.749	4.836	4.897	3.85	3.63	3.784	4.805	4.943	4.851	5.068	4.99	4.889	4.54	4.684	4.707	4.552	4.532	4.467	4.664	4.661	4.467
580	4.752	4.85	4.917	3.745	3.605	3.667	4.804	4.858	4.82	5.192	4.889	4.875	4.567	4.681	4.722	4.536	4.487	4.42	4.724	4.626	4.42
600	4.752	4.818	4.914	3.7	3.532	3.641	4.772	4.936	4.726	5.073	4.863	4.833	4.499	4.633	4.688	4.467	4.457	4.434	4.656	4.665	4.434
620	4.576	4.825	4.907	3.63	3.429	3.581	4.781	4.84	4.777	5.086	4.807	4.839	4.54	4.545	4.698	4.454	4.498	4.402	4.666	4.658	4.402
640	4.696	4.814	4.938	3.592	3.432	3.561	4.808	4.85	4.762	5.129	4.925	4.832	4.556	4.636	4.6	4.444	4.501	4.39	4.632	4.619	4.39
660	4.752	4.79	4.872	3.527	3.373	3.504	4.754	4.858	4.776	5.142	4.957	4.871	4.425	4.642	4.619	4.428	4.505	4.464	4.752	4.708	4.464
680	4.654	4.768	4.866	3.479	3.364	3.37	4.762	4.796	4.738	5.142	4.895	4.828	4.489	4.597	4.649	4.412	4.44	4.37	4.676	4.579	4.37
700	4.68	4.796	4.822	3.433	3.2	3.348	4.838	4.836	4.739	5.139	4.883	4.837	4.465	4.539	4.504	4.405	4.446	4.378	4.691	4.651	4.378
720	4.634	4.782	4.807	3.34	3.223	3.265	4.734	4.792	4.859	5.205	4.935	4.812	4.398	4.51	4.626	4.374	4.391	4.355	4.7	4.655	4.355
740	4.763	4.82	4.924	3.334	3.171	3.278	4.859	4.985	4.81	5.317	4.936	4.814	4.543	4.656	4.584	4.484	4.503	4.418	4.706	4.676	4.418
760	4.75	4.764	4.843	3.279	3.13	3.198	4.834	4.862	4.759	5.249	4.897	4.892	4.442	4.595	4.57	4.418	4.563	4.427	4.756	4.662	4.427
780	4.658	4.724	4.818	3.142	3.084	3.088	4.762	4.796	4.705	5.027	4.774	4.834	4.417	4.56	4.581	4.37	4.42	4.303	4.666	4.675	4.303
800	4.719	4.683	4.774	3.201	2.999	3.023	4.724	4.896	4.696	5.105	4.851	4.762	4.379	4.541	4.55	4.411	4.468	4.318	4.659	4.681	4.318
820	4.7	4.854	4.916	3.157	3.026	3.058	4.874	4.952	4.885	5.194	5.002	4.873	4.493	4.605	4.638	4.492	4.508	4.381	4.803	4.747	4.381
840	4.628	4.693	4.798	3.076	2.869	2.969	4.781	4.824	4.747	5.11	4.836	4.737	4.382	4.512	4.486	4.327	4.418	4.287	4.658	4.635	4.287
860	4.7	4.758	4.842	3.015	2.845	2.914	4.758	4.895	4.789	5.112	4.882	4.821	4.351	4.53	4.55	4.311	4.416	4.308	4.709	4.666	4.308
880	4.705	4.73	4.861	3.003	2.857	2.876	4.873	4.879	4.799	5.214	4.926	4.833	4.448	4.56	4.56	4.421	4.438	4.359	4.833	4.706	4.359
900	4.663	4.654	4.817	2.892	2.748	2.749	4.738	4.814	4.695	5.125	4.908	4.833	4.442	4.49	4.561	4.387	4.382	4.327	4.69	4.727	4.327
920	4.739	4.731	4.894	2.927	2.803	2.797	4.861	4.966	4.774	5.302	4.954	4.848	4.382	4.587	4.598	4.448	4.554	4.364	4.774	4.72	4.364
940	4.772	4.711	4.88	2.856	2.715	2.708	4.809	4.964	4.826	5.264	4.958	4.892	4.407	4.543	4.561	4.356	4.425	4.353	4.788	4.773	4.353
960	4.717	4.774	4.763	2.785	2.64	2.674	4.806	4.952	4.74	5.181	4.882	4.801	4.355	4.512	4.535	4.321	4.476	4.319	4.736	4.734	4.319
980	4.731	4.679	4.813	2.717	2.614	2.578	4.842	4.858	4.776	5.143	4.837	4.831	4.355	4.465	4.483	4.315	4.401	4.307	4.705	4.71	4.307
1000	4.724	4.757	4.81	2.7	2.516	2.618	4.87	4.922	4.694	5.159	4.76	4.776	4.351	4.537	4.52	4.393	4.432	4.348	4.7	4.741	4.348
1020	4.632	4.638	4.816	2.592	2.464	2.504	4.818	4.78	4.744	5.147	4.745	4.827	4.32	4.481	4.508	4.345	4.421	4.248	4.64	4.691	4.248
1040	4.82	4.716	4.836	2.561	2.487	2.462	4.92	4.89	4.777	5.283	4.84	4.812	4.337	4.49	4.492	4.315	4.443	4.261	4.69	4.764	4.261
1060	4.762	4.715	4.808	2.495	2.417	2.393	4.93	4.938	4.657	5.227	4.837	4.78	4.287	4.481	4.543	4.313	4.458	4.273	4.732	4.742	4.273
1080	4.748	4.679	4.794	2.462	2.363	2.367	4.823	4.903	4.788	5.241	4.853	4.864	4.363	4.501	4.511	4.236	4.438	4.244	4.706	4.732	4.244
1100	4.766	4.715	4.951	2.46	2.34	2.349	4.947	4.885	4.834	5.284	4.929	4.888	4.338	4.49	4.507	4.307	4.427	4.34	4.751	4.748	4.34
1120	4.844	4.694	4.856	2.399	2.331	2.262	4.886	4.978	4.866	5.291	4.924	4.91	4.351	4.534	4.56	4.367	4.468	4.332	4.726	4.834	4.332
1140	4.789	4.663	4.855	2.341	2.281	2.264	4.86	4.943	4.792	5.243	4.855	4.852	4.355	4.523	4.48	4.386	4.437	4.33	4.791	4.732	4.33
1160	4.713	4.688	4.818	2.226	2.187	2.164	4.803	4.846	4.744	5.186	4.798	4.826	4.251	4.387	4.482	4.298	4.361	4.247	4.707	4.682	4.247
1180	4.835	4.687	4.883	2.282	2.196	2.155	4.992	4.913	4.765	5.373	4.848	4.894	4.358	4.513	4.509	4.32	4.407	4.311	4.795	4.806	4.311
1200	4.798	4.69	4.823	2.174	2.154	2.104	4.935	4.898	4.849	5.298	4.93	4.884	4.295	4.492	4.488	4.349	4.495	4.279	4.754	4.741	4.279
1220	4.837	4.627	4.958	2.154	2.089	2.065	4.92	4.904	4.867	5.264	4.912	4.87	4.338	4.469	4.52	4.301	4.473	4.261	4.744	4.819	4.261
1240	4.842	4.608	4.786	2.151	2.015	2.026	4.804	4.869	4.877	5.319	4.877	4.885	4.262	4.486	4.446	4.28	4.453	4.218	4.707	4.824	4.218
1260	4.716	4.62	4.804	2.036	1.972	1.943	4.896	4.922	4.737	5.113	4.825	4.772	4.272	4.435	4.404	4.228	4.322	4.231	4.694	4.697	4.231
1280	4.786	4.655	4.898	2.022	1.952	1.941	4.898	4.981	4.87	5.31	4.973	4.904	4.265	4.453	4.406	4.245	4.382	4.201	4.771	4.859	4.201
1300	4.839	4.656	4.818	1.991	1.896	1.891	4.914	4.933	4.732	5.247	4.865	4.855	4.266	4.388	4.454	4.269	4.349	4.198	4.673	4.79	4.198
1320	4.859	4.669	4.87	1.972	1.859	1.872	4.832	5.007	4.789	5.171	4.855	4.756	4.233	4.463	4.39	4.246	4.38	4.244	4.742	4.732	4.244
1340	4.863	4.617	4.774	1.872	1.899	1.809	4.882	4.971	4.818	5.186	4.848	4.878	4.283	4.412	4.414	4.285	4.369	4.225	4.731	4.757	4.225
1360	4.743	4.584	4.846	1.878	1.778	1.792	4.854	4.897	4.8	5.251	4.908	4.853	4.228	4.513	4.379	4.247	4.344	4.191	4.721	4.812	4.191
1380	4.789	4.604	4.791	1.826	1.817	1.716	4.872	4.871	4.738	5.33	4.771	4.782	4.198	4.44	4.319	4.219	4.311	4.168	4.658	4.734	4.168
1400	4.766	4.589	4.77	1.768	1.723	1.693	4.744	4.922	4.733	5.311	4.795	4.819	4.221	4.289	4.336	4.221	4.29	4.124	4.688	4.726	4.124
1420	4.792	4.675	4.817	1.737	1.691	1.66	4.807	4.942	4.715	5.318	4.864	4.802	4.257	4.338	4.385	4.175	4.337	4.134	4.693	4.693	4.134
1440	4.832	4.589	4.811	1.685	1.632	1.626	4.852	4.986	4.768	5.338	4.871	4.85	4.23	4.392	4.351	4.234	4.267	4.116	4.747	4.779	4.116
1460	4.876	4.668	4.888	1.705	1.643	1.605	4.796	5.044	4.86	5.385	4.873	4.935	4.227	4.428	4.408	4.249	4.286	4.208	4.798	4.879	4.208
1480	5.005	4.672	4.761	1.704	1.584	1.599	4.894	5.083	4.855	5.414	4.961	4.958	4.309	4.446	4.404	4.286	4.339	4.237	4.815	4.885	4.237
1500	4.871	4.614	4.816	1.624	1.536	1.548	4.741	5.015	4.766	5.294	4.895	4.848	4.26	4.324	4.351	4.228	4.314	4.052	4.644	4.777	4.052
1520	4.893	4.636	4.822	1.561	1.479	1.497	4.856	4.966	4.796	5.256	4.904	4.892	4.144	4.3	4.356	4.238	4.305	4.154	4.748	4.814	4.154
1540	4.84	4.601	4.751	1.578	1.477	1.48	4.833	4.939	4.732	5.339	4.875	4.775	4.145	4.396	4.358	4.132	4.298	4.145	4.799	4.76	4.145
1560	4.855	4.602	4.848	1.518	1.434	1.448	4.804	4.952	4.719	5.263	4.893	4.801	4.146	4.27	4.364	4.194	4.283	4.133	4.779	4.718	4.133
1580	4.815	4.726	4.833	1.542	1.422	1.438	4.957	5.072	4.78	5.414	4.949	4.911	4.229	4.393	4.412	4.212	4.296	4.169	4.801	4.878	4.169
1600	4.907	4.666	4.819	1.516	1.404	1.409	4.832	5.073	4.737	5.336	4.881	4.867	4.171	4.43	4.313	4.173	4.234	4.098	4.747	4.816	4.098
1620	4.761	4.73	4.92	1.508	1.371	1.366	4.797	5.011	4.771	5.339	4.88	4.764	4.149	4.323	4.334	4.221	4.323	4.07	4.794	4.776	4.07
1640	4.827	4.674	4.859	1.487	1.35	1.365	4.797	4.942	4.851	5.307	4.896	4.849	4.155	4.365	4.328	4.136	4.222	4.07	4.773	4.725	4.07
1660	4.856	4.657	4.735	1.527	1.34	1.355	4.909	4.991	4.762	5.337	4.898	4.879	4.157	4.295	4.309	4.158	4.249	4.102	4.812	4.774	4.102
1680	4.856	4.549	4.773	1.481	1.327	1.296	4.908	4.95	4.79	5.26	4.962	4.806	4.14	4.296	4.276	4.162	4.19	4.111	4.844	4.741	4.111
1700	4.901	4.663	4.807	1.524	1.312	1.28	4.92	5.046	4.819	5.31	5.068	4.893	4.135	4.33	4.332	4.206	4.217	4.102	4.876	4.857	4.102
1720	4.824	4.543	4.76	1.521	1.302	1.292	4.8	4.961	4.814	5.216	4.992	4.855	4.115	4.283	4.238	4.086	4.242	4.089	4.678	4.706	4.089
1740	4.986	4.684	4.894	1.585	1.307	1.28	5.004	5.107	4.877	5.499	5.098	4.865	4.173	4.264	4.446	4.245	4.258	4.1	4.858	4.841	4.1
1760	4.899	4.546	4.735	1.545	1.291	1.224	4.884	5.011	4.844	5.321	4.98	4.844	4.123	4.309	4.267	4.157	4.13	4.06	4.821	4.795	4.06
1780	4.806	4.614	4.724	1.547	1.293	1.228	4.864	4.944	4.768	5.332	4.964	4.82	4.07	4.294	4.211	4.112	4.16	4.009	4.766	4.827	4.009
1800	4.929	4.622	4.82	1.585	1.316	1.228	4.899	5.043	4.818	5.476	5.019	4.864	4.131	4.326	4.257	4.187	4.215	4.084	4.852	4.818	4.084
1820	4.881	4.572	4.749	1.549	1.288	1.206	4.812	4.991	4.846	5.292	4.905	4.842	4.039	4.209	4.222	4.046	4.142	4.066	4.782	4.74	4.066
1840	4.797	4.577	4.76	1.578	1.31	1.204	4.906	5.044	4.871	5.378	5.092	4.865	4.111	4.28	4.263	4.137	4.143	4.026	4.816	4.869	4.026
1860	4.87	4.565	4.723	1.582	1.316	1.23	4.902	5.011	4.841	5.372	5.008	4.86	4.16	4.234	4.248	4.127	4.172	4.031	4.817	4.816	4.031
1880	4.897	4.631	4.764	1.55	1.282	1.186	4.809	4.997	4.816	5.324	5.041	4.834	3.995	4.216	4.256	4.081	4.174	4.003	4.784	4.73	4.003
1900	4.942	4.607	4.77	1.584	1.327	1.218	4.96	5.143	4.93	5.439	5.166	4.983	4.067	4.302	4.31	4.134	4.188	4.115	4.881	4.881	4.115
1920	4.958	4.65	4.776	1.604	1.3	1.179	4.952	5.072	4.87	5.388	5.117	4.929	4.119	4.221	4.218	4.172	4.089	4.019	4.879	4.844	4.019
1940	4.912	4.65	4.749	1.609	1.32	1.196	5.002	5.037	4.875	5.333	5.094	4.839	4.074	4.254	4.234	4.075	4.124	4.008	4.817	4.802	4.008
1960	4.992	4.678	4.8	1.605	1.333	1.209	5.125	5.069	4.939	5.475	5.146	4.861	4.08	4.167	4.231	4.072	4.144	4.031	4.895	4.954	4.031
1980	4.876	4.598	4.761	1.641	1.294	1.202	4.95	5.016	4.813	5.372	4.997	4.843	4.067	4.232	4.204	4.077	4.093	3.887	4.85	4.801	3.887
2000	4.835	4.617	4.742	1.645	1.306	1.172	4.972	4.962	4.79	5.354	5.078	4.796	4.083	4.078	4.147	4.062	4.08	3.901	4.812	4.845	3.901
2020	4.866	4.651	4.817	1.65	1.338	1.205	4.909	5.053	4.824	5.392	5.115	4.869	4.007	4.174	4.204	4.104	4.046	3.946	4.778	4.833	3.946
2040	4.948	4.691	4.757	1.677	1.34	1.222	5.013	5.142	4.906	5.505	5.117	4.918	4.084	4.2	4.278	4.11	4.04	4.033	4.861	4.888	4.033
2060	4.93	4.727	4.781	1.669	1.335	1.213	4.963	5.1	4.938	5.417	5.107	4.938	4.059	4.151	4.161	4.109	4.105	3.98	4.899	4.864	3.98
2080	4.859	4.694	4.853	1.709	1.356	1.212	4.933	5.141	4.874	5.506	5.06	4.905	3.963	4.227	4.179	4.05	4.097	3.968	4.815	4.844	3.968
2100	4.888	4.67	4.912	1.683	1.341	1.191	4.996	5.065	4.911	5.454	5.055	4.843	4.042	4.2	4.119	4.067	4.05	3.928	4.905	4.864	3.928
2120	4.927	4.612	4.774	1.713	1.347	1.196	4.848	5.005	4.811	5.372	5.03	4.763	3.993	4.144	4.153	3.993	4.042	3.879	4.843	4.768	3.879
2140	4.902	4.561	4.765	1.674	1.317	1.16	4.978	5.051	4.845	5.392	5.035	4.853	3.894	4.082	4.112	4.021	4.001	3.863	4.815	4.761	3.863
2160	4.949	4.621	4.833	1.724	1.338	1.21	5.024	5.046	4.89	5.428	5.084	4.875	3.971	4.102	4.14	4.06	4.067	3.905	4.901	4.844	3.905
2180	4.932	4.701	4.738	1.713	1.337	1.196	4.916	5.076	4.82	5.397	5.142	4.816	3.951	4.05	4.159	4.023	4.048	3.853	4.893	4.805	3.853
2200	4.852	4.697	4.819	1.706	1.351	1.174	4.99	5.049	4.887	5.358	5.104	4.895	3.962	4.116	4.135	4.031	3.995	3.903	4.881	4.843	3.903
2220	4.942	4.658	4.737	1.763	1.355	1.184	4.968	5.078	4.845	5.401	5.054	4.946	3.95	4.047	4.088	4.069	3.958	3.848	4.888	4.85	3.848
2240	5.176	4.805	4.859	1.823	1.378	1.204	5.066	5.09	4.9	5.473	5.074	4.985	3.982	4.274	4.165	4.141	4.042	3.9	4.988	4.944	3.9
2260	4.907	4.63	4.744	1.757	1.351	1.199	5.013	5.05	4.819	5.342	5.103	4.855	3.962	4.15	4.053	4.048	3.991	3.852	4.82	4.821	3.852
2280	5.056	4.669	4.83	1.795	1.386	1.221	5.088	5.051	4.997	5.565	5.153	4.965	3.99	4.183	4.094	4.046	4.067	3.917	4.981	4.867	3.917
2300	4.858	4.624	4.696	1.733	1.333	1.174	4.859	4.947	4.79	5.279	5.019	4.757	3.799	3.989	4.006	3.884	3.901	3.737	4.83	4.744	3.737
2320	5.007	4.69	4.794	1.79	1.354	1.196	5.072	5.105	4.87	5.456	5.093	4.909	4.015	4.001	4.082	3.974	3.932	3.787	4.84	4.871	3.787
2340	4.927	4.622	4.749	1.813	1.369	1.172	4.965	5.046	4.785	5.507	5.073	4.834	3.979	4.045	3.995	3.978	3.93	3.787	4.827	4.87	3.787
2360	4.908	4.739	4.757	1.842	1.397	1.228	5.087	5.052	4.996	5.588	5.096	4.912	4.016	4.077	4.093	4.014	3.971	3.834	4.972	4.917	3.834
2380	4.899	4.71	4.749	1.922	1.385	1.214	5.027	5.123	4.97	5.534	4.986	4.933	4.02	4.077	4.109	3.997	3.93	3.851	4.981	4.939	3.851
2400	4.964	4.715	4.805	1.838	1.395	1.22	5.068	5.124	4.978	5.562	4.986	4.884	4.073	4.064	4.063	3.946	3.948	3.817	4.832	4.965	3.817
2420	4.918	4.691	4.697	1.875	1.375	1.234	5.131	5.095	4.942	5.438	5.009	4.939	3.952	3.987	4.059	3.962	3.973	3.769	4.95	4.939	3.769
2440	4.973	4.718	4.697	1.851	1.385	1.196	4.985	5.044	4.954	5.385	4.93	4.914	3.906	4.008	4.026	3.91	3.934	3.804	4.847	4.869	3.804
2460	5.012	4.686	4.872	1.909	1.426	1.21	5.077	5.137	4.952	5.486	4.993	4.956	3.97	3.991	4.034	3.946	3.906	3.787	4.921	4.915	3.787
2480	5.06	4.684	4.768	1.912	1.403	1.208	5.131	5.036	4.86	5.416	4.979	4.895	3.975	3.983	4.005	3.903	3.869	3.735	4.884	4.924	3.735
2500	4.874	4.682	4.646	1.925	1.412	1.204	5.028	4.949	4.805	5.402	5.02	4.916	3.894	3.963	4.003	3.91	3.91	3.752	4.806	4.876	3.752
2520	4.829	4.72	4.7	1.922	1.42	1.219	5.106	5.073	4.858	5.443	5.037	4.863	3.878	3.952	3.995	3.906	3.893	3.745	4.89	4.765	3.745
2540	5.003	4.66	4.657	1.949	1.437	1.203	4.999	4.954	4.87	5.406	4.938	4.882	3.893	3.899	3.941	3.905	3.897	3.708	4.863	4.944	3.708
2560	5.053	4.743	4.777	1.967	1.448	1.234	5.082	5.135	4.959	5.674	5.086	5.083	3.938	3.928	4.022	3.948	3.928	3.815	4.939	4.984	3.815
2580	5.002	4.776	4.836	2.025	1.427	1.224	5.178	5.095	4.994	5.665	5.121	4.973	4.036	3.998	4.061	3.932	4.03	3.862	4.955	4.931	3.862
2600	4.899	4.709	4.801	1.982	1.431	1.219	5.068	4.981	4.987	5.584	4.98	4.917	3.89	3.976	4.012	3.932	3.855	3.719	4.927	4.917	3.719
2620	4.919	4.666	4.728	1.978	1.409	1.214	5.068	5.091	4.963	5.55	5.031	4.838	3.895	3.953	3.946	3.915	3.815	3.704	4.915	4.857	3.704
2640	5.081	4.653	4.71	2.024	1.423	1.252	5.151	5.08	4.905	5.451	5.055	5.011	3.933	3.967	3.964	3.813	3.856	3.735	4.978	4.975	3.735
2660	5.024	4.673	4.747	2.031	1.435	1.231	5.059	5.003	4.863	5.472	5.027	4.975	3.894	3.944	3.982	3.849	3.826	3.701	4.928	4.954	3.701
