# Supplementary material for: NUB1 traps unfolded FAT10 for ubiquitin-independent degradation by the 26S proteasome
Source: Nat Struct Mol Biol. 2025 Apr 11;32(9):1752–65. doi: 10.1038/s41594-025-01527-3 (PMC12285911; doi:10.1038/s41594-025-01527-3)
Supplement: Supplementary file 11 — Raw data for biochemical measurements. [file 41594_2025_1527_MOESM11_ESM.xlsx]

## Sheet: Extended Figure1B
	17186.5	17.3
	17186.8	18.1
	17187	18.7
	17187.2	19.3
	17187.5	19.8
	17187.8	20.1
	17188	20.5
	17188.2	20.7
	17188.5	20.8
	17188.8	20.9
	17189	20.9
	17189.2	20.9
	17189.5	20.8
	17189.8	20.7
	17190	20.5
	17190.2	20.3
	17190.5	20.1
	17190.8	19.9
	17191	19.7
	17191.2	19.5
	17191.5	30.1
	17191.8	30.2
	17192	30.1
	17192.2	29.8
	17192.5	29.2
	17192.8	28.4
	17193	27.5
	17193.2	26.4
	17193.5	25.1
	17193.8	23.9
	17194	22.5
	17194.2	21.2
	17194.5	19.8
	17194.8	18.5
	17195	17.3
	17195.2	16.1
	17195.5	15.1
	17195.8	14.1
	17196	13.3
	17196.2	12.7
	17196.5	12.2
	17196.8	11.8
	17197	11.6
	17197.2	11.6
	17197.5	11.7
	17197.8	12
	17198	12.4
	17198.2	12.9
	17198.5	13.5
	17198.8	14.3
	17199	15.1
	17199.2	15.9
	17199.5	16.9
	17199.8	17.8
	17200	18.8
	17200.2	19.8
	17200.5	20.8
	17200.8	21.7
	17201	22.6
	17201.2	23.4
	17201.5	24.2
	17201.8	24.9
	17202	25.5
	17202.2	26
	17202.5	26.4
	17202.8	26.8
	17203	27.1
	17203.2	27.3
	17203.5	27.5
	17203.8	27.7
	17204	27.8
	17204.2	27.9
	17204.5	28
	17204.8	28.1
	17205	28.2
	17205.2	28.3
	17205.5	28.5
	17205.8	28.8
	17206	29.1
	17206.2	29.5
	17206.5	30
	17206.8	30.5
	17207	31.2
	17207.2	31.9
	17207.5	32.6
	17207.8	33.4
	17208	34.2
	17208.2	35
	17208.5	35.9
	17208.8	36.6
	17209	37.3
	17209.2	38
	17209.5	38.6
	17209.8	39
	17210	39.4
	17210.2	39.6
	17210.5	39.6
	17210.8	39.5
	17211	39.2
	17211.2	38.8
	17211.5	38.2
	17211.8	37.4
	17212	36.5
	17212.2	35.5
	17212.5	34.4
	17212.8	33.2
	17213	31.9
	17213.2	30.6
	17213.5	29.3
	17213.8	27.9
	17214	26.6
	17214.2	25.2
	17214.5	23.9
	17214.8	22.6
	17215	21.4
	17215.2	20.3
	17215.5	19.2
	17215.8	18.2
	17216	17.3
	17216.2	16.5
	17216.5	15.7
	17216.8	15
	17217	14.5
	17217.2	13.9
	17217.5	13.5
	17217.8	13.1
	17218	12.9
	17218.2	12.7
	17218.5	12.5
	17218.8	12.5
	17219	12.5
	17219.2	12.5
	17219.5	12.7
	17219.8	12.8
	17220	13
	17220.2	13.3
	17220.5	13.6
	17220.8	13.9
	17221	14.2
	17221.2	14.5
	17221.5	14.8
	17221.8	15.1
	17222	15.4
	17222.2	15.7
	17222.5	16
	17222.8	16.2
	17223	16.4
	17223.2	16.5
	17223.5	16.6
	17223.8	16.7
	17224	16.7
	17224.2	16.7
	17224.5	16.6
	17224.8	16.5
	17225	16.3
	17225.2	16.1
	17225.5	15.9
	17225.8	15.7
	17226	15.4
	17226.2	15.1
	17226.5	14.9
	17226.8	14.6
	17227	14.4
	17227.2	14.2
	17227.5	14.1
	17227.8	13.9
	17228	13.9
	17228.2	13.8
	17228.5	13.9
	17228.8	13.9
	17229	14.1
	17229.2	14.2
	17229.5	14.5
	17229.8	14.7
	17230	15.1
	17230.2	15.4
	17230.5	15.8
	17230.8	16.3
	17231	16.8
	17231.2	17.3
	17231.5	17.8
	17231.8	18.4
	17232	19.1
	17232.2	19.8
	17232.5	20.5
	17232.8	21.3
	17233	22.2
	17233.2	23.1
	17233.5	24.1
	17233.8	25.1
	17234	26.2
	17234.2	27.4
	17234.5	28.7
	17234.8	30
	17235	31.4
	17235.2	32.9
	17235.5	34.4
	17235.8	36
	17236	37.7
	17236.2	39.5
	17236.5	41.4
	17236.8	43.2
	17237	45.2
	17237.2	47.1
	17237.5	49.1
	17237.8	51.1
	17238	53.1
	17238.2	55.1
	17238.5	57
	17238.8	58.8
	17239	60.6
	17239.2	62.2
	17239.5	63.7
	17239.8	65.1
	17240	66.3
	17240.2	67.2
	17240.5	68
	17240.8	68.6
	17241	68.8
	17241.2	68.9
	17241.5	68.7
	17241.8	68.2
	17242	67.5
	17242.2	66.6
	17242.5	65.4
	17242.8	64.1
	17243	62.5
	17243.2	60.8
	17243.5	58.9
	17243.8	57
	17244	54.9
	17244.2	52.8
	17244.5	50.5
	17244.8	48.4
	17245	46.2
	17245.2	44.1
	17245.5	42.1
	17245.8	40.1
	17246	38.4
	17246.2	36.7
	17246.5	35.2
	17246.8	33.9
	17247	32.8
	17247.2	31.9
	17247.5	31.2
	17247.8	30.7
	17248	30.4
	17248.2	30.2
	17248.5	30.3
	17248.8	30.4
	17249	30.7
	17249.2	31.1
	17249.5	31.7
	17249.8	32.3
	17250	32.9
	17250.2	33.5
	17250.5	34.2
	17250.8	34.8
	17251	35.4
	17251.2	36
	17251.5	36.5
	17251.8	36.9
	17252	37.2
	17252.2	37.4
	17252.5	37.5
	17252.8	37.5
	17253	37.4
	17253.2	37.2
	17253.5	36.9
	17253.8	36.5
	17254	36.1
	17254.2	35.5
	17254.5	34.9
	17254.8	34.2
	17255	33.5
	17255.2	32.8
	17255.5	32.1
	17255.8	31.4
	17256	30.7
	17256.2	30.1
	17256.5	29.6
	17256.8	29.1
	17257	28.7
	17257.2	28.4
	17257.5	28.2
	17257.8	28.1
	17258	28
	17258.2	28
	17258.5	28.1
	17258.8	28.3
	17259	28.5
	17259.2	28.8
	17259.5	29
	17259.8	29.3
	17260	29.5
	17260.2	29.7
	17260.5	29.9
	17260.8	29.9
	17261	30
	17261.2	29.9
	17261.5	29.8
	17261.8	29.6
	17262	29.4
	17262.2	29.1
	17262.5	28.8
	17262.8	28.5
	17263	28.2
	17263.2	27.9
	17263.5	27.6
	17263.8	27.3
	17264	27.1
	17264.2	26.9
	17264.5	26.8
	17264.8	26.7
	17265	26.8
	17265.2	26.9
	17265.5	27.2
	17265.8	27.5
	17266	27.9
	17266.2	28.3
	17266.5	28.8
	17266.8	29.4
	17267	30.1
	17267.2	30.7
	17267.5	31.5
	17267.8	32.2
	17268	33
	17268.2	33.7
	17268.5	34.5
	17268.8	35.2
	17269	35.9
	17269.2	36.5
	17269.5	37.1
	17269.8	37.6
	17270	38
	17270.2	38.3
	17270.5	38.6
	17270.8	38.7
	17271	38.7
	17271.2	38.6
	17271.5	38.5
	17271.8	38.2
	17272	37.8
	17272.2	37.4
	17272.5	36.8
	17272.8	36.3
	17273	35.6
	17273.2	34.9
	17273.5	34.1
	17273.8	33.4
	17274	32.6
	17274.2	31.8
	17274.5	31
	17274.8	30.3
	17275	29.5
	17275.2	28.8
	17275.5	28.1
	17275.8	27.5
	17276	26.9
	17276.2	26.3
	17276.5	25.9
	17276.8	25.5
	17277	25.2
	17277.2	24.9
	17277.5	24.8
	17277.8	24.7
	17278	24.7
	17278.2	24.8
	17278.5	24.9
	17278.8	25.1
	17279	25.3
	17279.2	25.6
	17279.5	26
	17279.8	26.3
	17280	26.7
	17280.2	27
	17280.5	27.4
	17280.8	27.6
	17281	27.9
	17281.2	28.1
	17281.5	28.2
	17281.8	28.3
	17282	28.3
	17282.2	28.3
	17282.5	28.1
	17282.8	28
	17283	27.8
	17283.2	27.5
	17283.5	27.3
	17283.8	27
	17284	26.7
	17284.2	26.4
	17284.5	26.1
	17284.8	25.8
	17285	25.6
	17285.2	25.4
	17285.5	25.3
	17285.8	25.3
	17286	25.3
	17286.2	25.3
	17286.5	25.5
	17286.8	25.7
	17287	26.1
	17287.2	26.4
	17287.5	26.9
	17287.8	27.4
	17288	28
	17288.2	28.6
	17288.5	29.3
	17288.8	30
	17289	30.8
	17289.2	31.5
	17289.5	32.3
	17289.8	33.1
	17290	33.9
	17290.2	34.6
	17290.5	35.2
	17290.8	35.8
	17291	36.4
	17291.2	36.8
	17291.5	37.2
	17291.8	37.4
	17292	37.6
	17292.2	37.7
	17292.5	37.7
	17292.8	37.7
	17293	37.5
	17293.2	37.3
	17293.5	37.1
	17293.8	36.7
	17294	36.4
	17294.2	35.9
	17294.5	35.5
	17294.8	35
	17295	34.6
	17295.2	34.1
	17295.5	33.6
	17295.8	33.2
	17296	32.7
	17296.2	32.2
	17296.5	31.7
	17296.8	31.1
	17297	30.6
	17297.2	29.9
	17297.5	29.3
	17297.8	28.5
	17298	27.7
	17298.2	26.9
	17298.5	25.9
	17298.8	24.9
	17299	23.8
	17299.2	22.7
	17299.5	21.6
	17299.8	20.4
	17300	19.2
	17300.2	18
	17300.5	16.8
	17300.8	15.6
	17301	14.5
	17301.2	13.5
	17301.5	12.7
	17301.8	12
	17302	11.4
	17302.2	11.1
	17302.5	10.9
	17302.8	11
	17303	11.4
	17303.2	11.9
	17303.5	12.6
	17303.8	13.6
	17304	14.8
	17304.2	16.1
	17304.5	17.6
	17304.8	19.2
	17305	21
	17305.2	22.7
	17305.5	24.6
	17305.8	26.3
	17306	28.1
	17306.2	29.7
	17306.5	31.3
	17306.8	32.7
	17307	34
	17307.2	35
	17307.5	35.9
	17307.8	36.6
	17308	37.2
	17308.2	37.5
	17308.5	37.7
	17308.8	37.8
	17309	37.7
	17309.2	37.5
	17309.5	37.2
	17309.8	36.9
	17310	36.4
	17310.2	36
	17310.5	35.5
	17310.8	35
	17311	34.5
	17311.2	34
	17311.5	33.5
	17311.8	33
	17312	32.6
	17312.2	32.1
	17312.5	31.6
	17312.8	31.1
	17313	30.5
	17313.2	29.9
	17313.5	29.2
	17313.8	28.5
	17314	27.7
	17314.2	26.8
	17314.5	25.8
	17314.8	24.8
	17315	23.6
	17315.2	22.5
	17315.5	21.2
	17315.8	20
	17316	18.7
	17316.2	17.4
	17316.5	16.2
	17316.8	15
	17317	13.9
	17317.2	12.9
	17317.5	12
	17317.8	11.3
	17318	10.7
	17318.2	10.3
	17318.5	10.1
	17318.8	9.99
	17319	10.1
	17319.2	10.4
	17319.5	10.8
	17319.8	11.3
	17320	12
	17320.2	12.8
	17320.5	13.6
	17320.8	14.4
	17321	15.3
	17321.2	16.2
	17321.5	17.1
	17321.8	17.8
	17322	18.6
	17322.2	19.2
	17322.5	19.8
	17322.8	20.2
	17323	20.6
	17323.2	20.8
	17323.5	21
	17323.8	21.1
	17324	21
	17324.2	20.9
	17324.5	20.7
	17324.8	20.5
	17325	20.2
	17325.2	19.9
	17325.5	19.5
	17325.8	19.2
	17326	18.8
	17326.2	18.4
	17326.5	18.1
	17326.8	17.7
	17327	17.4
	17327.2	17
	17327.5	16.7
	17327.8	16.3
	17328	16
	17328.2	15.7
	17328.5	15.4
	17328.8	15
	17329	14.7
	17329.2	14.4
	17329.5	14.2
	17329.8	13.9
	17330	13.7
	17330.2	13.4
	17330.5	13.3
	17330.8	13.1
	17331	13.1
	17331.2	13.1
	17331.5	13.2
	17331.8	13.4
	17332	13.7
	17332.2	14.1
	17332.5	14.6
	17332.8	15.3
	17333	16
	17333.2	16.9
	17333.5	17.8
	17333.8	18.9
	17334	20.1
	17334.2	21.4
	17334.5	22.7
	17334.8	24.2
	17335	25.6
	17335.2	27.2
	17335.5	28.8
	17335.8	30.4
	17336	32
	17336.2	33.7
	17336.5	35.4
	17336.8	37.1
	17337	38.8
	17337.2	40.6
	17337.5	42.4
	17337.8	44.1
	17338	45.9
	17338.2	47.7
	17338.5	49.5
	17338.8	51.2
	17339	52.9
	17339.2	54.6
	17339.5	56.2
	17339.8	57.8
	17340	59.2
	17340.2	60.6
	17340.5	61.8
	17340.8	62.9
	17341	63.9
	17341.2	64.6
	17341.5	65.2
	17341.8	65.5
	17342	65.6
	17342.2	65.5
	17342.5	65.2
	17342.8	64.6
	17343	63.9
	17343.2	62.9
	17343.5	61.8
	17343.8	60.5
	17344	59
	17344.2	57.5
	17344.5	55.8
	17344.8	54.1
	17345	52.4
	17345.2	50.7
	17345.5	49.1
	17345.8	47.5
	17346	45.9
	17346.2	44.5
	17346.5	43.2
	17346.8	42
	17347	40.9
	17347.2	40
	17347.5	39.1
	17347.8	38.4
	17348	37.7
	17348.2	37.1
	17348.5	36.5
	17348.8	36
	17349	35.5
	17349.2	35
	17349.5	34.5
	17349.8	34
	17350	33.4
	17350.2	32.7
	17350.5	32
	17350.8	31.2
	17351	30.4
	17351.2	29.6
	17351.5	28.7
	17351.8	27.8
	17352	26.9
	17352.2	26
	17352.5	25.2
	17352.8	24.5
	17353	23.8
	17353.2	23.2
	17353.5	22.7
	17353.8	22.4
	17354	22.2
	17354.2	22.1
	17354.5	22.2
	17354.8	22.4
	17355	22.8
	17355.2	23.3
	17355.5	24
	17355.8	24.8
	17356	25.6
	17356.2	26.6
	17356.5	27.6
	17356.8	28.7
	17357	29.7
	17357.2	30.8
	17357.5	31.8
	17357.8	32.8
	17358	33.7
	17358.2	34.6
	17358.5	35.3
	17358.8	35.9
	17359	36.4
	17359.2	36.8
	17359.5	37
	17359.8	37.1
	17360	37.1
	17360.2	37
	17360.5	36.8
	17360.8	36.6
	17361	36.3
	17361.2	35.9
	17361.5	35.5
	17361.8	35.1
	17362	34.7
	17362.2	34.2
	17362.5	33.8
	17362.8	33.5
	17363	33.2
	17363.2	33
	17363.5	32.8
	17363.8	32.8
	17364	32.8
	17364.2	32.9
	17364.5	33.1
	17364.8	33.4
	17365	33.8
	17365.2	34.3
	17365.5	34.9
	17365.8	35.5
	17366	36.3
	17366.2	37.1
	17366.5	37.9
	17366.8	38.8
	17367	39.7
	17367.2	40.6
	17367.5	41.4
	17367.8	42.3
	17368	43.1
	17368.2	43.8
	17368.5	44.5
	17368.8	45.1
	17369	45.6
	17369.2	46.1
	17369.5	46.4
	17369.8	46.7
	17370	46.8
	17370.2	46.9
	17370.5	46.9
	17370.8	46.8
	17371	46.6
	17371.2	46.4
	17371.5	46
	17371.8	45.6
	17372	45.2
	17372.2	44.6
	17372.5	44.1
	17372.8	43.5
	17373	42.8
	17373.2	42.2
	17373.5	41.5
	17373.8	40.7
	17374	40
	17374.2	39.3
	17374.5	38.5
	17374.8	37.8
	17375	37.2
	17375.2	36.6
	17375.5	36
	17375.8	35.5
	17376	35
	17376.2	34.7
	17376.5	34.5
	17376.8	34.4
	17377	34.3
	17377.2	34.4
	17377.5	34.7
	17377.8	35
	17378	35.5
	17378.2	36.1
	17378.5	36.8
	17378.8	37.7
	17379	38.7
	17379.2	39.7
	17379.5	40.9
	17379.8	42
	17380	43.3
	17380.2	44.6
	17380.5	46
	17380.8	47.3
	17381	48.6
	17381.2	49.9
	17381.5	51.1
	17381.8	52.3
	17382	53.3
	17382.2	54.3
	17382.5	55.1
	17382.8	55.9
	17383	56.4
	17383.2	56.8
	17383.5	56.9
	17383.8	56.9
	17384	56.7
	17384.2	56.4
	17384.5	55.9
	17384.8	55.2
	17385	54.3
	17385.2	53.3
	17385.5	52.2
	17385.8	51
	17386	49.7
	17386.2	48.4
	17386.5	47
	17386.8	45.7
	17387	44.4
	17387.2	43.1
	17387.5	41.9
	17387.8	40.8
	17388	39.9
	17388.2	39.1
	17388.5	38.4
	17388.8	38
	17389	37.7
	17389.2	37.5
	17389.5	37.6
	17389.8	37.8
	17390	38.1
	17390.2	38.6
	17390.5	39.2
	17390.8	39.9
	17391	40.6
	17391.2	41.5
	17391.5	42.3
	17391.8	43.2
	17392	44
	17392.2	44.8
	17392.5	45.5
	17392.8	46.1
	17393	46.6
	17393.2	47
	17393.5	47.3
	17393.8	47.4
	17394	47.3
	17394.2	47.1
	17394.5	46.7
	17394.8	46.2
	17395	45.6
	17395.2	44.8
	17395.5	44
	17395.8	43
	17396	42
	17396.2	41
	17396.5	39.8
	17396.8	38.7
	17397	37.6
	17397.2	36.5
	17397.5	35.4
	17397.8	34.4
	17398	33.5
	17398.2	32.7
	17398.5	32.1
	17398.8	31.4
	17399	31
	17399.2	30.6
	17399.5	30.3
	17399.8	30.2
	17400	30.3
	17400.2	30.4
	17400.5	30.7
	17400.8	31.1
	17401	31.7
	17401.2	32.3
	17401.5	33.1
	17401.8	33.9
	17402	34.9
	17402.2	35.9
	17402.5	37
	17402.8	38.1
	17403	39.3
	17403.2	40.5
	17403.5	41.7
	17403.8	42.8
	17404	44
	17404.2	45.2
	17404.5	46.3
	17404.8	47.3
	17405	48.4
	17405.2	49.3
	17405.5	50.2
	17405.8	51.1
	17406	51.9
	17406.2	52.7
	17406.5	53.5
	17406.8	54.3
	17407	55
	17407.2	55.8
	17407.5	56.7
	17407.8	57.6
	17408	58.6
	17408.2	59.7
	17408.5	60.9
	17408.8	62.2
	17409	63.6
	17409.2	65.1
	17409.5	66.8
	17409.8	68.5
	17410	70.3
	17410.2	72.2
	17410.5	74.1
	17410.8	76
	17411	78
	17411.2	79.8
	17411.5	81.6
	17411.8	83.3
	17412	84.9
	17412.2	86.2
	17412.5	87.3
	17412.8	88.2
	17413	88.8
	17413.2	89.1
	17413.5	89.2
	17413.8	89
	17414	88.4
	17414.2	87.6
	17414.5	86.5
	17414.8	85.1
	17415	83.4
	17415.2	81.6
	17415.5	79.5
	17415.8	77.2
	17416	74.8
	17416.2	72.4
	17416.5	69.9
	17416.8	67.3
	17417	64.8
	17417.2	62.3
	17417.5	60
	17417.8	57.8
	17418	55.7
	17418.2	53.8
	17418.5	52
	17418.8	50.5
	17419	49.2
	17419.2	48.2
	17419.5	47.4
	17419.8	46.9
	17420	46.7
	17420.2	46.7
	17420.5	46.9
	17420.8	47.4
	17421	48
	17421.2	48.8
	17421.5	49.9
	17421.8	51
	17422	52.4
	17422.2	53.7
	17422.5	55.2
	17422.8	56.6
	17423	58.1
	17423.2	59.6
	17423.5	61.1
	17423.8	62.5
	17424	63.8
	17424.2	64.9
	17424.5	65.9
	17424.8	66.8
	17425	67.4
	17425.2	67.9
	17425.5	68.2
	17425.8	68.2
	17426	68
	17426.2	67.7
	17426.5	67.1
	17426.8	66.3
	17427	65.3
	17427.2	64.2
	17427.5	62.9
	17427.8	61.6
	17428	60
	17428.2	58.4
	17428.5	56.7
	17428.8	54.9
	17429	53.1
	17429.2	51.3
	17429.5	49.5
	17429.8	47.7
	17430	45.9
	17430.2	44.1
	17430.5	42.5
	17430.8	40.8
	17431	39.3
	17431.2	37.8
	17431.5	36.5
	17431.8	35.3
	17432	34.1
	17432.2	33.1
	17432.5	32.2
	17432.8	31.4
	17433	30.8
	17433.2	30.4
	17433.5	30.1
	17433.8	30
	17434	30
	17434.2	30.2
	17434.5	30.5
	17434.8	30.9
	17435	31.5
	17435.2	32.2
	17435.5	33
	17435.8	33.9
	17436	34.8
	17436.2	35.8
	17436.5	36.9
	17436.8	38
	17437	39.1
	17437.2	40.2
	17437.5	41.4
	17437.8	42.5
	17438	43.6
	17438.2	44.7
	17438.5	45.8
	17438.8	46.9
	17439	47.9
	17439.2	49
	17439.5	50.1
	17439.8	51.1
	17440	52.2
	17440.2	53.3
	17440.5	54.4
	17440.8	55.5
	17441	56.7
	17441.2	57.8
	17441.5	59
	17441.8	60.2
	17442	61.3
	17442.2	62.5
	17442.5	63.7
	17442.8	64.8
	17443	65.8
	17443.2	66.8
	17443.5	67.7
	17443.8	68.5
	17444	69.2
	17444.2	69.7
	17444.5	70.1
	17444.8	70.3
	17445	70.4
	17445.2	70.3
	17445.5	70
	17445.8	69.6
	17446	69.1
	17446.2	68.4
	17446.5	67.7
	17446.8	66.8
	17447	66
	17447.2	65
	17447.5	64.1
	17447.8	63.2
	17448	62.3
	17448.2	61.5
	17448.5	60.8
	17448.8	60.1
	17449	59.6
	17449.2	59.2
	17449.5	58.8
	17449.8	58.6
	17450	58.4
	17450.2	58.4
	17450.5	58.4
	17450.8	58.5
	17451	58.6
	17451.2	58.7
	17451.5	58.8
	17451.8	58.9
	17452	58.9
	17452.2	58.9
	17452.5	58.7
	17452.8	58.5
	17453	58.2
	17453.2	57.7
	17453.5	57.2
	17453.8	56.4
	17454	55.6
	17454.2	54.7
	17454.5	53.6
	17454.8	52.5
	17455	51.2
	17455.2	49.9
	17455.5	48.5
	17455.8	47.1
	17456	45.8
	17456.2	44.4
	17456.5	43
	17456.8	41.7
	17457	40.5
	17457.2	39.3
	17457.5	38.3
	17457.8	37.3
	17458	36.5
	17458.2	35.9
	17458.5	35.3
	17458.8	34.9
	17459	34.6
	17459.2	34.5
	17459.5	34.5
	17459.8	34.7
	17460	34.9
	17460.2	35.2
	17460.5	35.7
	17460.8	36.2
	17461	36.7
	17461.2	37.4
	17461.5	38
	17461.8	38.7
	17462	39.3
	17462.2	40
	17462.5	40.6
	17462.8	41.3
	17463	41.8
	17463.2	42.4
	17463.5	42.9
	17463.8	43.3
	17464	43.6
	17464.2	43.9
	17464.5	44.1
	17464.8	44.2
	17465	44.3
	17465.2	44.3
	17465.5	44.2
	17465.8	44
	17466	43.9
	17466.2	43.6
	17466.5	43.3
	17466.8	43
	17467	42.6
	17467.2	42.2
	17467.5	41.8
	17467.8	41.4
	17468	41
	17468.2	40.6
	17468.5	40.2
	17468.8	39.8
	17469	39.5
	17469.2	39.2
	17469.5	38.9
	17469.8	38.8
	17470	38.6
	17470.2	38.5
	17470.5	38.5
	17470.8	38.6
	17471	38.7
	17471.2	38.8
	17471.5	39
	17471.8	39.3
	17472	39.5
	17472.2	39.9
	17472.5	40.2
	17472.8	40.5
	17473	40.8
	17473.2	41
	17473.5	41.2
	17473.8	41.3
	17474	41.3
	17474.2	41.2
	17474.5	41
	17474.8	40.7
	17475	40.2
	17475.2	39.6
	17475.5	38.8
	17475.8	38
	17476	37.1
	17476.2	36.1
	17476.5	35.1
	17476.8	34.1
	17477	33
	17477.2	32
	17477.5	31.1
	17477.8	30.4
	17478	29.7
	17478.2	29.2
	17478.5	28.9
	17478.8	28.8
	17479	28.9
	17479.2	29.3
	17479.5	29.9
	17479.8	30.7
	17480	31.7
	17480.2	33
	17480.5	34.4
	17480.8	36
	17481	37.7
	17481.2	39.5
	17481.5	41.5
	17481.8	43.5
	17482	45.6
	17482.2	47.6
	17482.5	49.7
	17482.8	51.6
	17483	53.5
	17483.2	55.4
	17483.5	57.1
	17483.8	58.6
	17484	60.1
	17484.2	61.3
	17484.5	62.4
	17484.8	63.4
	17485	64.1
	17485.2	64.8
	17485.5	65.3
	17485.8	65.6
	17486	65.8
	17486.2	65.9
	17486.5	65.9
	17486.8	65.8
	17487	65.6
	17487.2	65.4
	17487.5	65.1
	17487.8	64.8
	17488	64.4
	17488.2	64.1
	17488.5	63.7
	17488.8	63.4
	17489	63
	17489.2	62.7
	17489.5	62.3
	17489.8	62
	17490	61.6
	17490.2	61.3
	17490.5	60.9
	17490.8	60.5
	17491	60.1
	17491.2	59.7
	17491.5	59.2
	17491.8	58.7
	17492	58.1
	17492.2	57.5
	17492.5	56.8
	17492.8	56
	17493	55.2
	17493.2	54.3
	17493.5	53.3
	17493.8	52.2
	17494	51.1
	17494.2	49.9
	17494.5	48.7
	17494.8	47.4
	17495	46.1
	17495.2	44.7
	17495.5	43.4
	17495.8	42.2
	17496	40.9
	17496.2	39.7
	17496.5	38.6
	17496.8	37.5
	17497	36.6
	17497.2	35.8
	17497.5	35.1
	17497.8	34.6
	17498	34.3
	17498.2	34.1
	17498.5	34
	17498.8	34.1
	17499	34.3
	17499.2	34.6
	17499.5	35
	17499.8	35.6
	17500	36.2
	17500.2	36.8
	17500.5	37.5
	17500.8	38.1
	17501	38.6
	17501.2	39.2
	17501.5	39.6
	17501.8	39.9
	17502	40.1
	17502.2	40.2
	17502.5	40.1
	17502.8	39.9
	17503	39.5
	17503.2	39
	17503.5	38.3
	17503.8	37.6
	17504	36.7
	17504.2	35.8
	17504.5	34.9
	17504.8	33.9
	17505	32.9
	17505.2	31.9
	17505.5	31
	17505.8	30.1
	17506	29.3
	17506.2	28.6
	17506.5	28.1
	17506.8	27.6
	17507	27.3
	17507.2	27.2
	17507.5	27.2
	17507.8	27.3
	17508	27.6
	17508.2	27.9
	17508.5	28.4
	17508.8	29
	17509	29.6
	17509.2	30.3
	17509.5	31.1
	17509.8	31.8
	17510	32.6
	17510.2	33.4
	17510.5	34.1
	17510.8	34.9
	17511	35.5
	17511.2	36.2
	17511.5	36.8
	17511.8	37.4
	17512	37.9
	17512.2	38.4
	17512.5	38.8
	17512.8	39.3
	17513	39.8
	17513.2	40.2
	17513.5	40.8
	17513.8	41.3
	17514	42
	17514.2	42.6
	17514.5	43.4
	17514.8	44.2
	17515	45.1
	17515.2	46.1
	17515.5	47.2
	17515.8	48.3
	17516	49.5
	17516.2	50.7
	17516.5	52
	17516.8	53.3
	17517	54.5
	17517.2	55.7
	17517.5	56.9
	17517.8	57.9
	17518	58.9
	17518.2	59.8
	17518.5	60.5
	17518.8	61
	17519	61.4
	17519.2	61.7
	17519.5	61.7
	17519.8	61.6
	17520	61.3
	17520.2	60.8
	17520.5	60.1
	17520.8	59.3
	17521	58.4
	17521.2	57.3
	17521.5	56.1
	17521.8	54.8
	17522	53.5
	17522.2	52.2
	17522.5	50.9
	17522.8	49.7
	17523	48.5
	17523.2	47.3
	17523.5	46.3
	17523.8	45.4
	17524	44.7
	17524.2	44
	17524.5	43.6
	17524.8	43.2
	17525	43.1
	17525.2	43
	17525.5	43.1
	17525.8	43.3
	17526	43.7
	17526.2	44.1
	17526.5	44.6
	17526.8	45.1
	17527	45.6
	17527.2	46.1
	17527.5	46.6
	17527.8	47
	17528	47.4
	17528.2	47.6
	17528.5	47.7
	17528.8	47.7
	17529	47.7
	17529.2	47.5
	17529.5	47.2
	17529.8	46.8
	17530	46.3
	17530.2	45.7
	17530.5	45.1
	17530.8	44.4
	17531	43.6
	17531.2	42.9
	17531.5	42.2
	17531.8	41.6
	17532	41.1
	17532.2	40.6
	17532.5	40.2
	17532.8	40
	17533	39.9
	17533.2	39.9
	17533.5	40
	17533.8	40.3
	17534	40.6
	17534.2	41.1
	17534.5	41.7
	17534.8	42.3
	17535	43
	17535.2	43.8
	17535.5	44.5
	17535.8	45.3
	17536	46
	17536.2	46.6
	17536.5	47.2
	17536.8	47.7
	17537	48
	17537.2	48.2
	17537.5	48.3
	17537.8	48.3
	17538	48.2
	17538.2	47.9
	17538.5	47.5
	17538.8	47
	17539	46.4
	17539.2	45.7
	17539.5	45
	17539.8	44.2
	17540	43.4
	17540.2	42.6
	17540.5	41.8
	17540.8	41.1
	17541	40.4
	17541.2	39.8
	17541.5	39.3
	17541.8	38.8
	17542	38.4
	17542.2	38.1
	17542.5	37.8
	17542.8	37.7
	17543	37.6
	17543.2	37.6
	17543.5	37.6
	17543.8	37.8
	17544	38
	17544.2	38.3
	17544.5	38.6
	17544.8	39
	17545	39.5
	17545.2	40
	17545.5	40.6
	17545.8	41.3
	17546	42
	17546.2	42.7
	17546.5	43.6
	17546.8	44.5
	17547	45.5
	17547.2	46.5
	17547.5	47.6
	17547.8	48.8
	17548	50
	17548.2	51.2
	17548.5	52.5
	17548.8	53.8
	17549	55
	17549.2	56.3
	17549.5	57.5
	17549.8	58.7
	17550	59.8
	17550.2	60.8
	17550.5	61.7
	17550.8	62.5
	17551	63.1
	17551.2	63.6
	17551.5	63.8
	17551.8	63.9
	17552	63.8
	17552.2	63.5
	17552.5	63
	17552.8	62.3
	17553	61.5
	17553.2	60.4
	17553.5	59.2
	17553.8	57.9
	17554	56.4
	17554.2	54.7
	17554.5	53
	17554.8	51.3
	17555	49.5
	17555.2	47.6
	17555.5	45.8
	17555.8	43.9
	17556	42.1
	17556.2	40.4
	17556.5	38.7
	17556.8	37.1
	17557	35.5
	17557.2	34.1
	17557.5	32.8
	17557.8	31.5
	17558	30.4
	17558.2	29.3
	17558.5	28.4
	17558.8	27.5
	17559	26.8
	17559.2	26.1
	17559.5	25.5
	17559.8	25
	17560	24.6
	17560.2	24.2
	17560.5	24
	17560.8	23.7
	17561	23.6
	17561.2	23.5
	17561.5	23.5
	17561.8	23.5
	17562	23.7
	17562.2	23.8
	17562.5	24.1
	17562.8	24.4
	17563	24.7
	17563.2	25
	17563.5	25.4
	17563.8	25.9
	17564	26.3
	17564.2	26.8
	17564.5	27.2
	17564.8	27.7
	17565	28.1
	17565.2	28.5
	17565.5	28.8
	17565.8	29.2
	17566	29.5
	17566.2	29.7
	17566.5	30
	17566.8	30.1
	17567	30.3
	17567.2	30.5
	17567.5	30.6
	17567.8	30.7
	17568	30.8
	17568.2	30.9
	17568.5	31.1
	17568.8	31.3
	17569	31.5
	17569.2	31.7
	17569.5	32
	17569.8	32.4
	17570	32.8
	17570.2	33.3
	17570.5	33.9
	17570.8	34.5
	17571	35.2
	17571.2	36
	17571.5	36.9
	17571.8	37.8
	17572	38.8
	17572.2	39.8
	17572.5	40.8
	17572.8	41.8
	17573	42.8
	17573.2	43.8
	17573.5	44.6
	17573.8	45.4
	17574	46.1
	17574.2	46.6
	17574.5	47.1
	17574.8	47.3
	17575	47.4
	17575.2	47.3
	17575.5	47
	17575.8	46.6
	17576	45.9
	17576.2	45.1
	17576.5	44.2
	17576.8	43.1
	17577	41.9
	17577.2	40.7
	17577.5	39.5
	17577.8	38.1
	17578	36.8
	17578.2	35.6
	17578.5	34.4
	17578.8	33.3
	17579	32.3
	17579.2	31.5
	17579.5	30.8
	17579.8	30.3
	17580	30
	17580.2	29.9
	17580.5	30
	17580.8	30.4
	17581	31
	17581.2	31.8
	17581.5	32.8
	17581.8	34.1
	17582	35.4
	17582.2	37
	17582.5	38.7
	17582.8	40.6
	17583	42.5
	17583.2	44.6
	17583.5	46.6
	17583.8	48.7
	17584	50.8
	17584.2	52.9
	17584.5	54.9
	17584.8	56.8
	17585	58.5
	17585.2	60.1
	17585.5	61.6
	17585.8	62.8
	17586	63.8
	17586.2	64.6
	17586.5	65.3
	17586.8	65.7
	17587	65.9
	17587.2	65.8
	17587.5	65.6
	17587.8	65.1
	17588	64.5
	17588.2	63.7
	17588.5	62.7
	17588.8	61.6
	17589	60.4
	17589.2	59.2
	17589.5	57.8
	17589.8	56.5
	17590	55.2
	17590.2	54
	17590.5	52.8
	17590.8	51.7
	17591	50.8
	17591.2	49.9
	17591.5	49.2
	17591.8	48.7
	17592	48.3
	17592.2	48.2
	17592.5	48.2
	17592.8	48.4
	17593	48.8
	17593.2	49.4
	17593.5	50.1
	17593.8	50.9
	17594	51.8
	17594.2	52.8
	17594.5	53.9
	17594.8	55
	17595	56
	17595.2	57
	17595.5	57.9
	17595.8	58.8
	17596	59.5
	17596.2	60.1
	17596.5	60.5
	17596.8	60.8
	17597	60.9
	17597.2	60.9
	17597.5	60.6
	17597.8	60.2
	17598	59.6
	17598.2	58.9
	17598.5	58
	17598.8	57.1
	17599	56
	17599.2	54.9
	17599.5	53.7
	17599.8	52.5
	17600	51.3
	17600.2	50
	17600.5	48.8
	17600.8	47.6
	17601	46.3
	17601.2	45.1
	17601.5	43.9
	17601.8	42.8
	17602	41.6
	17602.2	40.5
	17602.5	39.4
	17602.8	38.3
	17603	37.3
	17603.2	36.2
	17603.5	35.3
	17603.8	34.3
	17604	33.5
	17604.2	32.8
	17604.5	32.1
	17604.8	31.5
	17605	31
	17605.2	30.8
	17605.5	30.7
	17605.8	30.9
	17606	31.3
	17606.2	31.9
	17606.5	32.7
	17606.8	33.8
	17607	35.1
	17607.2	36.7
	17607.5	38.4
	17607.8	40.3
	17608	42.4
	17608.2	44.7
	17608.5	47
	17608.8	49.4
	17609	51.7
	17609.2	54
	17609.5	56.3
	17609.8	58.3
	17610	60.2
	17610.2	61.9
	17610.5	63.3
	17610.8	64.5
	17611	65.4
	17611.2	66
	17611.5	66.2
	17611.8	66.2
	17612	65.8
	17612.2	65.1
	17612.5	64.1
	17612.8	62.9
	17613	61.5
	17613.2	60
	17613.5	58.2
	17613.8	56.4
	17614	54.5
	17614.2	52.6
	17614.5	50.6
	17614.8	48.9
	17615	47.1
	17615.2	45.5
	17615.5	44.1
	17615.8	42.8
	17616	41.6
	17616.2	40.6
	17616.5	39.9
	17616.8	39.2
	17617	38.8
	17617.2	38.5
	17617.5	38.3
	17617.8	38.2
	17618	38.2
	17618.2	38.3
	17618.5	38.4
	17618.8	38.5
	17619	38.7
	17619.2	39
	17619.5	39.2
	17619.8	39.4
	17620	39.6
	17620.2	39.8
	17620.5	40
	17620.8	40.2
	17621	40.5
	17621.2	40.8
	17621.5	41.1
	17621.8	41.5
	17622	41.8
	17622.2	42.2
	17622.5	42.7
	17622.8	43.1
	17623	43.5
	17623.2	44
	17623.5	44.4
	17623.8	44.8
	17624	45.2
	17624.2	45.5
	17624.5	45.8
	17624.8	46
	17625	46.1
	17625.2	46.2
	17625.5	46.1
	17625.8	46
	17626	45.8
	17626.2	45.5
	17626.5	45.1
	17626.8	44.7
	17627	44.2
	17627.2	43.6
	17627.5	42.9
	17627.8	42.3
	17628	41.6
	17628.2	40.9
	17628.5	40.2
	17628.8	39.5
	17629	38.8
	17629.2	38.2
	17629.5	37.5
	17629.8	36.8
	17630	36.2
	17630.2	35.6
	17630.5	35
	17630.8	34.5
	17631	34
	17631.2	33.5
	17631.5	33
	17631.8	32.4
	17632	32
	17632.2	31.5
	17632.5	31.1
	17632.8	30.6
	17633	30.1
	17633.2	29.7
	17633.5	29.3
	17633.8	29
	17634	28.7
	17634.2	28.5
	17634.5	28.3
	17634.8	28.3
	17635	28.3
	17635.2	28.4
	17635.5	28.6
	17635.8	29
	17636	29.4
	17636.2	29.9
	17636.5	30.5
	17636.8	31.2
	17637	32
	17637.2	32.8
	17637.5	33.7
	17637.8	34.7
	17638	35.5
	17638.2	36.4
	17638.5	37.2
	17638.8	37.9
	17639	38.6
	17639.2	39.1
	17639.5	39.5
	17639.8	39.7
	17640	39.8
	17640.2	39.7
	17640.5	39.4
	17640.8	39
	17641	38.4
	17641.2	37.6
	17641.5	36.8
	17641.8	35.8
	17642	34.7
	17642.2	33.6
	17642.5	32.5
	17642.8	31.3
	17643	30.2
	17643.2	29.2
	17643.5	28.2
	17643.8	27.3
	17644	26.5
	17644.2	25.9
	17644.5	25.5
	17644.8	25.2
	17645	25
	17645.2	25.1
	17645.5	25.3
	17645.8	25.6
	17646	26.1
	17646.2	26.8
	17646.5	27.5
	17646.8	28.3
	17647	29.2
	17647.2	30.2
	17647.5	31.2
	17647.8	32.2
	17648	33.2
	17648.2	34.2
	17648.5	35.1
	17648.8	36.1
	17649	36.9
	17649.2	37.6
	17649.5	38.3
	17649.8	38.9
	17650	39.3
	17650.2	39.7
	17650.5	40
	17650.8	40.2
	17651	40.4
	17651.2	40.4
	17651.5	40.4
	17651.8	40.3
	17652	40.1
	17652.2	39.9
	17652.5	39.7
	17652.8	39.5
	17653	39.2
	17653.2	38.9
	17653.5	38.6
	17653.8	38.3
	17654	38
	17654.2	37.7
	17654.5	37.5
	17654.8	37.2
	17655	37
	17655.2	36.8
	17655.5	36.6
	17655.8	36.5
	17656	36.3
	17656.2	36.2
	17656.5	36.1
	17656.8	36.1
	17657	36
	17657.2	36
	17657.5	36
	17657.8	36
	17658	36.1
	17658.2	36.1
	17658.5	36.1
	17658.8	36.2
	17659	36.2
	17659.2	36.1
	17659.5	36.1
	17659.8	36.1
	17660	36
	17660.2	35.9
	17660.5	35.7
	17660.8	35.5
	17661	35.3
	17661.2	35.1
	17661.5	34.8
	17661.8	34.6
	17662	34.3
	17662.2	34.1
	17662.5	33.8
	17662.8	33.6
	17663	33.5
	17663.2	33.4
	17663.5	33.3
	17663.8	33.4
	17664	33.5
	17664.2	33.8
	17664.5	34.1
	17664.8	34.5
	17665	35
	17665.2	35.6
	17665.5	36.2
	17665.8	36.9
	17666	37.7
	17666.2	38.5
	17666.5	39.2
	17666.8	39.9
	17667	40.6
	17667.2	41.2
	17667.5	41.8
	17667.8	42.2
	17668	42.4
	17668.2	42.5
	17668.5	42.5
	17668.8	42.2
	17669	41.8
	17669.2	41.1
	17669.5	40.4
	17669.8	39.4
	17670	38.4
	17670.2	37.2
	17670.5	36
	17670.8	34.6
	17671	33.2
	17671.2	31.9
	17671.5	30.6
	17671.8	29.3
	17672	28.1
	17672.2	27.1
	17672.5	26.1
	17672.8	25.4
	17673	24.8
	17673.2	24.4
	17673.5	24.2
	17673.8	24.1
	17674	24.3
	17674.2	24.6
	17674.5	25.1
	17674.8	25.6
	17675	26.2
	17675.2	26.9
	17675.5	27.7
	17675.8	28.5
	17676	29.2
	17676.2	29.9
	17676.5	30.6
	17676.8	31.1
	17677	31.6
	17677.2	31.9
	17677.5	32.1
	17677.8	32.2
	17678	32.1
	17678.2	31.9
	17678.5	31.5
	17678.8	31
	17679	30.5
	17679.2	29.8
	17679.5	29.1
	17679.8	28.4
	17680	27.6
	17680.2	26.9
	17680.5	26.2
	17680.8	25.5
	17681	25
	17681.2	24.5
	17681.5	24.1
	17681.8	23.8
	17682	23.7
	17682.2	23.6
	17682.5	23.8
	17682.8	24
	17683	24.4
	17683.2	24.9
	17683.5	25.5
	17683.8	26.2
	17684	26.9
	17684.2	27.7
	17684.5	28.5
	17684.8	29.3
	17685	30.2
	17685.2	31
	17685.5	31.7
	17685.8	32.4
	17686	33
	17686.2	33.6
[truncated: 9,240 more rows]

## Sheet: Extended Figure1F
	2500 nM FAT10-Eos + 500 nM Nub1			2500 nM FAT10-Eos + 500 nM Nub1 + 100 nM hs26S
0	7688291	6989573	6545370	7021434	6647212	6854397
5	7721257	6965632	6583492	7193074	6793254	6883495
10	7718494	6944637	6661209	7304862	6886441	6917381
15	7737095	6931746	6744635	7311676	6972630	7013330
20	7755511	6927142	6835981	7299521	7038377	7043165
25	7799526	6940770	6938744	7277790	7087917	7039113
30	7870798	7001176	7038929	7274475	7038377	7002833
35	7914076	7040402	7170606	7285525	7036535	7069869
40	7975034	7083865	7284236	7272817	7055320	7140035
45	8005421	7111121	7372266	7230828	7078524	7163792
50	8036914	7141877	7438933	7194548	7090679	7202098
55	8050357	7169501	7472635	7188286	7086075	7229539
60	8058645	7191969	7470057	7193627	7049242	7223830
65	8058461	7206703	7424568	7191601	7022907	7205229
70	8048332	7234695	7374108	7192338	7016093	7192522
75	8006895	7254401	7315359	7196942	7024196	7178341
80	7973561	7272081	7267845	7212596	7025301	7177236
85	7939675	7293996	7236537	7219594	7017198	7186813
90	7897317	7305967	7205598	7219042	7021986	7169133
95	7860853	7300994	7198968	7200073	7002281	7151269
100	7850908	7299889	7207808	7197126	6994177	7136352
105	7819048	7295470	7206518	7186813	6999702	7105965
110	7821810	7286261	7220331	7193627	6986811	7093810
115	7808919	7271897	7247034	7193074	6989389	7076683
120	7805972	7265267	7282394	7197126	6987732	7070237
125	7799710	7263793	7307256	7203388	6973551	7065265
130	7806156	7236353	7354770	7203940	6972630	7049611
135	7801000	7231380	7402837	7196205	6970789	7040218
140	7815548	7228618	7450167	7200809	6975577	7033588
145	7814812	7214806	7480554	7204493	6967105	7021986
150	7824020	7212964	7482580	7197126	6965079	6993993
155	7830282	7208912	7498787	7194179	6950530	6978339
160	7825125	7202283	7527148	7189575	6948136	6980549
165	7820889	7190864	7538198	7180735	6934324	6972262
170	7811313	7184971	7547958	7177605	6932298	6949978
175	7805051	7180920	7556061	7168028	6923274	6943348
180	7799158	7157531	7561218	7155689	6909830	6937639
185	7793449	7160293	7566191	7152927	6912224	6908909
190	7800263	7155689	7577793	7148138	6901359	6903569
195	7801920	7147586	7573925	7124750	6896570	6887178
200	7815180	7135063	7576320	7120145	6878154	6878707
205	7816653	7145192	7570058	7102466	6878154	6867473
210	7816101	7146297	7563796	7094731	6872629	6866920
215	7824573	7147402	7556798	7079998	6862684	6852739
220	7826782	7158083	7560850	7086996	6851266	6840032
225	7833781	7153847	7556982	7076499	6848135	6840400
230	7838201	7158820	7556246	7072079	6845189	6832297
235	7836911	7160293	7559561	7052189	6823642	6818669
240	7835070	7162872	7555141	7046848	6826036	6802279
245	7841147	7182209	7568585	7047953	6806698	6797859
250	7831939	7185155	7568769	7040034	6808540	6787730
255	7820153	7189944	7567480	7023644	6787361	6778890
260	7826046	7200073	7569505	7013146	6777969	6769497
265	7823099	7210386	7573925	6998781	6773917	6758079
270	7820521	7214253	7584607	6995466	6770786	6745556
275	7824757	7220146	7580187	6986442	6761210	6745740
280	7828440	7224382	7570610	6980733	6746661	6737084
285	7824020	7229171	7576135	6959923	6734690	6714064
290	7830650	7220699	7591605	6955871	6719773	6710565
295	7832123	7223646	7599524	6944637	6726403	6691228
300	7843173	7226040	7607075	6935245	6702830	6696937
305	7841700	7232485	7620703	6925300	6697121	6691596
310	7848882	7228250	7636357	6917381	6692517	6672627
315	7847409	7222909	7636173	6907804	6685334	6670233
320	7853670	7215911	7648328	6890125	6668391	6658078
325	7860484	7222909	7650169	6893440	6657710	6641688
330	7866009	7221804	7655510	6875207	6647765	6630269
335	7864168	7218489	7664902	6872997	6638741	6614984
340	7873192	7224935	7680740	6858633	6635058	6616273
345	7873008	7212964	7688291	6851819	6621245	6598225
350	7874481	7211307	7687923	6845741	6619772	6593621
355	7881479	7217568	7688660	6833586	6600619	6578151
360	7878901	7211491	7700999	6819222	6591963	6571153
365	7878533	7215727	7691606	6805409	6592700	6556788
370	7885162	7201546	7700630	6793439	6591963	6548685
375	7889582	7206703	7692343	6784599	6579624	6544449
380	7886820	7205966	7693632	6775206	6563602	6522902
385	7874849	7202098	7698789	6767656	6558630	6513878
390	7886452	7200625	7688107	6752554	6538003	6508537
395	7887372	7209649	7691974	6745556	6534320	6494172
400	7887372	7213148	7684424	6733217	6520324	6488095
405	7883321	7208544	7691974	6727324	6514062	6470231
410	7894186	7211675	7688475	6709460	6502460	6468389
415	7903395	7219042	7686634	6700068	6493251	6453840
420	7890687	7211122	7679083	6690859	6496751	6440028
425	7895476	7211122	7673742	6681283	6481465	6426400
430	7911314	7217384	7677426	6672259	6480360	6420875
435	7902842	7221620	7680372	6663235	6454393	6417376
440	7900448	7213701	7681477	6642056	6441501	6404853
445	7901185	7221988	7692159	6636531	6437081	6393803
450	7900816	7222356	7690869	6630822	6429347	6371703
455	7909656	7226408	7692159	6618483	6415718	6368020
460	7908920	7214990	7695105	6611853	6403748	6358259
465	7908735	7227881	7687370	6603197	6392330	6342974
470	7917391	7234327	7691790	6587543	6383490	6320874
475	7903579	7235800	7705603	6584044	6369677	6317927
480	7920338	7225119	7698604	6560840	6360101	6305220
485	7921627	7242614	7692711	6556788	6368204	6287356
490	7919417	7237642	7703577	6537267	6356786	6275017
495	7920154	7225856	7711312	6530268	6343710	6260100
500	7911866	7225856	7716100	6519219	6328793	6244446
505	7918128	7226961	7714258	6512220	6314981	6235790
510	7925863	7228066	7721257	6499329	6310561	6214611
515	7928809	7227697	7711864	6488095	6283673	6205772
520	7925126	7226224	7707813	6479439	6286804	6185882
525	7928441	7235985	7721441	6472809	6277043	6167281
530	7928441	7228066	7724203	6455682	6271150	6163782
535	7933045	7227881	7719231	6443527	6256785	6150707
540	7924021	7234880	7720336	6428794	6233212	6134684
545	7931756	7229539	7725492	6419586	6235790	6124003
550	7936176	7228250	7707076	6403379	6220873	6108165
555	7936360	7240220	7711680	6394908	6202272	6091037
560	7943542	7236721	7715547	6379622	6194353	6094168
565	7941148	7234327	7717757	6375018	6184409	6079067
570	7939491	7231380	7715547	6365073	6172622	6075936
575	7935071	7234695	7710575	6346473	6167650	6059730
580	7942253	7232117	7701183	6346841	6151259	6037630
585	7940412	7220331	7719783	6332660	6139104	6025291
590	7949804	7224014	7715916	6319585	6129528	6015162
595	7945384	7231933	7717389	6298590	6127686	6003007
600	7939307	7234880	7713522	6283857	6114979	5997298
605	7947410	7241694	7712969	6267835	6102456	5982197
610	7945200	7226961	7712417	6257153	6090853	5971515
615	7948515	7234695	7725676	6249234	6078883	5955309
620	7951093	7242246	7708733	6233396	6068569	5935235
625	7954224	7230460	7721993	6215901	6072621	5928421
630	7962143	7238195	7725861	6203009	6051810	5916450
635	7951461	7238747	7726597	6175569	6036341	5906137
640	7950725	7242614	7727518	6169307	6031921	5897297
645	7952198	7244640	7725124	6157152	6023818	5881827
650	7962511	7236721	7725124	6142603	6007979	5876302
655	7972640	7241141	7723835	6121056	5993431	5861385
660	7965274	7233222	7728807	6102271	5980723	5852729
665	7968773	7240220	7731017	6077593	5981276	5842048
670	7967852	7231380	7733964	6057520	5964701	5834865
675	7974114	7245377	7730649	6045917	5948495	5820501
680	7969141	7237642	7726229	6029711	5940944	5811292
685	7966563	7235248	7737647	6017004	5922159	5795638
690	7968036	7240957	7720152	6003191	5906873	5791219
695	7967852	7237826	7731938	5989931	5896376	5775749
700	7969510	7241878	7736174	5974646	5871698	5767277
705	7971719	7238195	7734516	5951625	5868015	5744809
710	7972272	7243351	7730096	5941680	5846284	5743888
715	7976876	7239300	7725676	5933577	5835234	5726209
720	7974666	7239668	7731570	5913503	5822895	5706135
725	7980375	7248324	7722546	5902454	5804294	5709450
730	7982033	7246298	7743172	5893614	5791587	5690481
735	7975403	7245377	7735069	5884037	5781826	5678142
740	7973377	7250349	7738752	5871330	5765620	5675011
745	7975955	7245377	7751459	5866910	5748677	5668934
750	7976324	7245561	7738200	5851808	5739653	5650333
755	7974482	7243904	7742435	5835970	5719026	5644992
760	7976508	7239484	7740778	5839285	5698216	5633206
765	7974482	7247403	7751091	5821790	5685693	5613132
770	7982953	7239852	7753117	5804478	5674090	5605029
775	7987005	7249613	7747224	5803005	5666355	5588086
780	7993267	7258268	7744645	5787719	5653832	5586060
785	7979454	7251454	7748513	5793797	5638362	5578509
790	8004869	7250534	7743356	5766909	5624366	5573353
795	7993083	7252191	7748513	5753649	5617920	5574089
800	7991978	7248139	7741330	5742968	5598399	5549411
805	7989952	7245009	7747592	5732654	5601530	5539098
810	7997871	7238195	7749618	5727866	5582192	5526943
815	7988847	7252744	7751828	5706319	5572800	5523260
820	7987373	7241694	7745935	5695822	5564329	5512947
825	7992898	7239852	7741699	5691586	5558435	5502265
830	7984243	7254217	7742251	5682378	5557146	5494715
835	7978534	7262688	7736542	5668197	5540203	5473720
840	7983138	7257900	7736358	5655674	5535047	5471694
845	7994740	7253664	7744830	5639283	5523260	5455672
850	7987742	7248876	7761220	5630628	5520866	5440570
855	7996397	7258821	7754959	5616263	5505764	5431915
860	7992346	7245561	7762509	5596373	5505580	5422338
865	7991425	7247955	7750907	5598399	5489558	5415524
870	7992530	7254217	7754774	5573353	5475193	5407789
875	7994556	7249429	7750539	5574089	5460460	5394161
880	7992530	7255138	7750907	5559540	5461381	5387900
885	7991978	7251454	7750170	5540940	5443885	5376113
890	7989399	7258453	7752380	5539282	5432651	5364327
895	8006526	7249797	7754959	5519761	5427679	5358249
900	7998055	7251823	7751275	5513499	5409263	5347936
905	7997871	7236537	7762693	5497845	5412393	5336334
910	8007631	7252928	7759378	5498766	5400239	5332098
915	8002475	7254953	7760299	5478692	5388268	5324179
920	7995845	7240036	7749986	5465801	5372614	5310551
925	8014261	7245193	7756064	5454935	5364511	5301342
930	8005053	7246298	7755695	5446832	5349593	5288083
935	8000081	7250718	7760299	5435782	5333387	5281084
940	8001922	7252191	7756616	5434493	5328967	5265983
945	8005053	7257532	7749434	5415892	5321232	5260642
950	8009289	7250902	7752380	5401343	5310182	5246462
955	8004317	7257532	7751828	5394714	5301527	5245357
960	7995661	7253112	7759747	5383111	5285320	5232465
965	8006711	7250902	7759010	5372982	5283479	5225099
970	8001002	7251270	7746303	5359354	5268193	5215154
975	8004501	7243167	7759747	5352540	5251250	5198579
980	8006158	7256979	7772270	5334492	5248487	5196369
985	8014261	7253480	7770060	5336518	5236517	5189371
990	8001002	7251086	7760668	5315523	5232281	5176663
995	8007263	7252375	7764351	5307052	5219205	5163220
1000	8003764	7253296	7758458	5295265	5212575	5160825
1005	8008000	7252007	7757721	5289740	5198947	5151801
1010	8010578	7256795	7756248	5273534	5185503	5151249
1015	8005053	7255138	7762878	5263773	5186240	5136147
1020	8007816	7270055	7760115	5259721	5168008	5120125
1025	8010762	7259742	7773191	5241858	5165061	5112574
1030	8011315	7247219	7764903	5235043	5151617	5100235
1035	8009473	7261583	7757537	5231176	5139647	5103919
1040	8018129	7263978	7753669	5215890	5123624	5085134
1045	8011683	7259373	7758642	5202631	5120125	5076478
1050	8011131	7261952	7761957	5191212	5112206	5062482
1055	8018313	7251086	7768403	5183109	5107050	5054194
1060	8017208	7255874	7779821	5170770	5093606	5055299
1065	8011499	7254953	7771717	5164325	5087896	5039093
1070	8023101	7252928	7772270	5157510	5079609	5030253
1075	8015919	7266740	7773927	5146092	5069664	5023071
1080	8012604	7261952	7772822	5137068	5066165	5012205
1085	8008184	7254769	7764351	5128228	5056957	5002444
1090	8018129	7261215	7763062	5119204	5043881	5000234
1095	8024022	7266003	7765272	5111101	5040014	4985501
1100	8013893	7259005	7771533	5101340	5036515	4976109
1105	8016103	7261215	7771717	5084766	5023255	4968742
1110	8020339	7256979	7784056	5079241	5014599	4961376
1115	8012236	7255138	7772270	5065981	4999498	4952904
1120	8011131	7255138	7778532	5053826	4998209	4943880
1125	8013156	7251639	7773927	5049590	4980713	4935961
1130	8021444	7257900	7780373	5041303	4967085	4926569
1135	8018313	7262320	7772454	5027675	4958982	4911099
1140	8017945	7267108	7778716	5018835	4953273	4904653
1145	8013156	7255322	7776874	5013494	4939829	4903917
1150	8015182	7262873	7782583	5006128	4930805	4889552
1155	8019970	7252191	7779452	4996183	4917361	4883475
1160	8018313	7256795	7770612	4985317	4910547	4873161
1165	8028442	7249981	7766929	4973347	4909810	4874266
1170	8031204	7265451	7775585	4968006	4895813	4857323
1175	8031020	7268582	7766929	4954746	4883843	4849404
1180	8015366	7265082	7772454	4949774	4880896	4842590
1185	8023285	7272449	7781110	4939276	4870031	4836881
1190	8024390	7258453	7770428	4926385	4859533	4813676
1195	8030652	7261215	7780189	4913309	4854377	4813492
1200	8027705	7256058	7776322	4904838	4848299	4806494
1205	8028442	7258084	7780741	4908152	4833750	4791024
1210	8029731	7264346	7769692	4892867	4824174	4791945
1215	8032309	7266003	7772270	4881817	4819938	4784394
1220	8025311	7259189	7779084	4876108	4805941	4770030
1225	8032862	7264898	7780926	4863032	4805757	4758611
1230	8031204	7266372	7781110	4862664	4796917	4746088
1235	8029915	7261399	7777242	4842590	4790840	4748851
1240	8035072	7256979	7784977	4839091	4778501	4729698
1245	8031020	7261215	7776137	4831724	4768556	4727303
1250	8028258	7264714	7776506	4821964	4763952	4716622
1255	8024759	7248692	7781110	4811835	4757691	4706125
1260	8024022	7259005	7780005	4802995	4740747	4709255
1265	8025127	7262688	7783320	4796917	4737617	4686972
1270	8030652	7247955	7780926	4783658	4723620	4686419
1275	8035256	7256979	7776874	4784947	4712570	4677948
1280	8028626	7259742	7784609	4770582	4708703	4666345
1285	8020523	7265082	7785346	4763031	4704283	4657505
1290	8038387	7247034	7783136	4749956	4690839	4658426
1295	8036729	7254585	7783504	4746641	4685130	4639089
1300	8035993	7265819	7777795	4731908	4678868	4639273
1305	8026048	7268766	7788845	4723804	4672054	4635774
1310	8031757	7261031	7784609	4718464	4664872	4628960
1315	8029731	7260478	7788292	4708150	4656585	4613122
1320	8029363	7257532	7784241	4702626	4650691	4599862
1325	8030284	7261031	7781110	4693233	4633564	4612938
1330	8031389	7269318	7782767	4675738	4627487	4585313
1335	8026416	7257716	7780741	4680710	4624724	4583471
1340	8033046	7263425	7790871	4666714	4618831	4569843
1345	8039123	7266003	7797869	4663767	4613122	4568186
1350	8041149	7262320	7797316	4651244	4596731	4558793
1355	8033599	7262504	7787556	4640378	4587339	4551243
1360	8039123	7252375	7786451	4631170	4578867	4545534
1365	8028626	7260294	7787371	4623803	4569659	4535405
1370	8033599	7259189	7787556	4614779	4565976	4523434
1375	8042070	7282026	7787187	4609070	4558793	4512937
1380	8043728	7263978	7785714	4603914	4551059	4505570
1385	8046674	7269134	7782583	4579052	4536510	4492863
1390	8036361	7263978	7797500	4580709	4533563	4487706
1395	8032494	7255690	7788292	4565976	4520119	4480524
1400	8038387	7260478	7794185	4563766	4517357	4474446
1405	8035624	7266187	7786451	4564871	4506859	4459713
1410	8038387	7266372	7800447	4552900	4500414	4463212
1415	8027153	7260663	7790318	4542035	4502623	4462107
1420	8037282	7253480	7797132	4529511	4480892	4443691
1425	8036914	7265451	7801184	4522145	4475551	4432089
1430	8037650	7266740	7786819	4514778	4468553	4430984
1435	8037650	7264346	7793817	4507964	4464870	4430984
1440	8040413	7254953	7809287	4494704	4454188	4434483
1445	8041333	7255138	7797132	4488811	4443507	4423617
1450	8031204	7266187	7787740	4481445	4440560	4409437
1455	8033599	7269687	7794922	4474631	4433562	4390468
1460	8037834	7264346	7794185	4468001	4437982	4386784
1465	8036729	7264162	7792160	4460634	4432641	4371315
1470	8038755	7273002	7785898	4449953	4409805	4360265
1475	8042991	7271160	7796395	4439824	4408700	4354740
1480	8036177	7272265	7793080	4435956	4391020	4349399
1485	8038571	7266372	7806340	4427853	4386969	4344427
1490	8045569	7258268	7801368	4420486	4375182	4335587
1495	8031204	7261031	7796211	4416619	4366711	4330614
1500	8043543	7271897	7804314	4400965	4365974	4320485
1505	8041149	7266187	7798421	4397466	4351057	4315329
1510	8047411	7267845	7794185	4381996	4346821	4303726
1515	8038203	7267477	7804314	4375550	4336876	4290098
1520	8035440	7265819	7804130	4366711	4332272	4287520
1525	8040044	7269134	7808919	4356029	4321775	4277207
1530	8042623	7277974	7803762	4348662	4317723	4271129
1535	8044833	7268213	7804499	4345716	4317170	4262474
1540	8050173	7275027	7794370	4332640	4306673	4258422
1545	8037834	7269318	7799342	4332456	4293045	4246636
1550	8039123	7270055	7801184	4327299	4284021	4254923
1555	8040781	7271528	7798974	4305936	4284021	4232639
1560	8051094	7266003	7806893	4303174	4277759	4226562
1565	8048700	7271344	7820705	4300596	4267262	4216064
1570	8051462	7271712	7820337	4290098	4260264	4213486
1575	8038571	7264162	7814628	4277391	4257133	4200226
1580	8047043	7275764	7810392	4279048	4251056	4191755
1585	8036729	7274475	7818863	4263579	4236322	4194333
1590	8045201	7265082	7811129	4256580	4231903	4188440
1595	8044096	7271712	7819416	4254739	4219379	4173338
1600	8049989	7277053	7811497	4245899	4215328	4163946
1605	8050542	7275764	7812418	4236507	4207225	4158421
1610	8049253	7272633	7819968	4233560	4201331	4150686
1615	8046490	7276685	7812234	4225825	4187703	4147003
1620	8044833	7276685	7818495	4208882	4188256	4135216
1625	8046122	7272817	7817206	4199305	4177390	4127482
1630	8040781	7266003	7818311	4197096	4172786	4119194
1635	8040597	7266187	7824020	4188992	4168918	4116616
1640	8048516	7269318	7815548	4178127	4152344	4112933
1645	8039676	7265451	7821810	4175364	4148476	4105566
1650	8043543	7273186	7824757	4170208	4144425	4100409
1655	8050726	7268950	7820337	4168918	4136137	4096910
1660	8039492	7277974	7823099	4157132	4130060	4091570
1665	8052199	7282210	7816285	4152896	4123982	4089544
1670	8043175	7266372	7819600	4143320	4116432	4067260
1675	8057908	7281473	7819968	4137242	4105566	4063024
1680	8052752	7272265	7807998	4124719	4099857	4050685
1685	8050173	7274475	7815733	4119931	4100041	4048475
1690	8050726	7280184	7828808	4107408	4087702	4035952
1695	8054777	7279816	7830650	4103356	4084019	4026744
1700	8052199	7281473	7821626	4085308	4074442	4019193
1705	8052936	7284788	7816838	4080151	4065418	4010169
1710	8052567	7274291	7819600	4070207	4057499	4005381
1715	8061591	7281841	7812234	4068365	4053816	3998567
1720	8045017	7283499	7820889	4064682	4052343	3992305
1725	8051647	7275580	7829361	4059157	4041661	3985307
1730	8053120	7280368	7815733	4043503	4025455	3981071
1735	8054593	7273554	7825862	4040740	4024718	3971679
1740	8051647	7277790	7822178	4032637	4015510	3969653
1745	8045938	7278526	7810024	4030427	4013116	3957130
1750	8060855	7289760	7817022	4020666	4004092	3952342
1755	8061039	7278526	7832676	4008696	4000224	3947553
1760	8054225	7275027	7825493	4002618	3991569	3944423
1765	8055330	7288471	7826967	3995804	3985491	3936504
1770	8054593	7280368	7824941	3986596	3987517	3925638
1775	8056251	7267292	7842068	3979966	3971863	3920113
1780	8054041	7285525	7838385	3976651	3964865	3915325
1785	8054962	7282026	7828072	3967811	3960261	3906485
1790	8059197	7280736	7831387	3962839	3951237	3899855
1795	8055882	7275948	7830097	3964128	3937977	3890647
1800	8058829	7280921	7839674	3954367	3939082	3881254
1805	8063065	7279079	7830282	3940739	3933557	3878492
1810	8053120	7286630	7825862	3928216	3924901	3868547
1815	8056435	7280184	7844094	3925638	3923612	3868363
1820	8063801	7279447	7843910	3916430	3914220	3856576
1825	8063249	7272081	7835254	3909616	3908879	3853814
1830	8063249	7277053	7834149	3905932	3904275	3856392
1835	8059566	7272817	7826598	3899302	3900407	3850867
1840	8053857	7285525	7823099	3886411	3888621	3834661
1845	8059382	7283499	7820337	3882175	3880334	3828768
1850	8053304	7282210	7812234	3877939	3876282	3820296
1855	8054225	7278526	7835070	3865600	3867995	3814219
1860	8056251	7273554	7848145	3861917	3864864	3803169
1865	8059750	7275948	7843357	3855656	3851236	3795434
1870	8060855	7280736	7835070	3850683	3847000	3792303
1875	8049805	7286446	7833044	3844790	3842027	3789357
1880	8055882	7269871	7825125	3831898	3830057	3778123
1885	8060487	7283683	7835807	3819744	3822874	3768914
1890	8060671	7280000	7819784	3812930	3818086	3763205
1895	8059197	7276316	7829177	3817165	3810535	3761548
1900	8075220	7283499	7832123	3808141	3816060	3745894
1905	8065643	7271712	7839121	3804642	3805195	3747551
1910	8071352	7283683	7835254	3793040	3794697	3740001
1915	8058829	7280552	7834517	3789909	3791198	3728030
1920	8064354	7290129	7821073	3777018	3778859	3726373
1925	8060118	7289576	7833597	3766336	3779043	3720111
1930	8059197	7288471	7835622	3770940	3771861	3714770
1935	8059750	7285893	7832860	3757865	3761364	3710350
1940	8057356	7264530	7837648	3757496	3756575	3703168
1945	8063617	7279263	7839306	3740001	3746999	3698564
1950	8060118	7280552	7840595	3735765	3741290	3687514
1955	8055698	7281289	7839674	3723242	3728951	3681068
1960	8065091	7283499	7832123	3722505	3738159	3675175
1965	8061776	7292707	7842436	3720663	3726557	3670203
1970	8062144	7284972	7836359	3712560	3718822	3659153
1975	8067116	7285156	7839121	3701510	3707588	3659337
1980	8063065	7284972	7826230	3693039	3707219	3644788
1985	8061591	7280000	7831387	3685672	3697643	3646077
1990	8070247	7278711	7847409	3683462	3686225	3634843
1995	8075588	7286077	7842252	3681252	3685672	3635580
2000	8078166	7286814	7839490	3675175	3681068	3627476
2005	8076140	7276132	7836911	3675727	3674991	3619557
2010	8063249	7287735	7834333	3662099	3669650	3603167
2015	8071536	7288840	7832676	3656943	3665230	3603719
2020	8060855	7294549	7838753	3646077	3655654	3594511
2025	8067669	7288655	7837096	3641473	3652523	3593590
2030	8062881	7284972	7842436	3633186	3644420	3583093
2035	8061591	7283867	7846488	3633370	3642025	3582540
2040	8064354	7276316	7840963	3616058	3629318	3575542
2045	8067116	7283315	7834333	3615874	3620662	3568176
2050	8068037	7284051	7836175	3607587	3615506	3562098
2055	8070063	7290497	7831571	3606113	3607034	3563572
2060	8067485	7289208	7832860	3590091	3605193	3549759
2065	8081297	7292155	7829177	3590644	3597458	3550128
2070	8070616	7291602	7840411	3578489	3593590	3541104
2075	8070616	7290129	7845751	3578305	3593590	3537973
2080	8075772	7286446	7838201	3570202	3584566	3525266
2085	8063801	7292339	7839858	3562098	3577200	3519372
2090	8072457	7281841	7838385	3556573	3573516	3513295
2095	8086085	7285156	7836359	3550680	3567992	3505192
2100	8073378	7295654	7824573	3547365	3559704	3500588
2105	8079824	7296575	7836175	3545892	3558415	3500588
2110	8080560	7287182	7826414	3533000	3547918	3488249
2115	8090137	7287366	7847593	3534105	3538894	3480514
2120	8075220	7280000	7843910	3521030	3539078	3478120
2125	8077245	7283499	7840963	3516978	3533000	3465965
2130	8071536	7283683	7841516	3515321	3523976	3465965
2135	8068958	7287366	7850171	3500588	3516610	3461729
2140	8074667	7295285	7835254	3496168	3510901	3451047
2145	8066380	7291234	7832492	3493405	3507217	3447732
2150	8077614	7289760	7838016	3485854	3506481	3450495
2155	8073562	7284236	7835622	3483829	3495247	3443865
2160	8073746	7289760	7844462	3471490	3495799	3433920
2165	8067116	7289945	7832307	3463202	3489906	3428764
2170	8076325	7293628	7834886	3462097	3477567	3418819
2175	8068406	7287366	7823652	3456020	3470200	3410531
2180	8068958	7292891	7832676	3450679	3462834	3407769
2185	8068958	7294365	7826967	3445338	3459519	3405006
2190	8065459	7298784	7830466	3435025	3451968	3398192
2195	8066748	7286077	7826967	3431158	3447917	3389537
2200	8073194	7284972	7840963	3419924	3439445	3385117
2205	8078719	7289945	7832860	3410900	3430237	3386958
2210	8080008	7283315	7829361	3406480	3430237	3374619
2215	8080192	7288287	7831202	3396903	3427843	3368910
2220	8076140	7283315	7838385	3401692	3417345	3366700
2225	8072825	7286446	7832123	3388063	3410163	3356203
2230	8094373	7289945	7828072	3387879	3406480	3348284
2235	8070063	7299705	7833965	3380328	3403717	3340549
2240	8076509	7293075	7835254	3370384	3395982	3335945
2245	8082034	7282578	7827335	3365964	3391010	3327842
2250	8065275	7277237	7823468	3363017	3389168	3328763
2255	8073194	7288287	7835070	3354177	3381986	3324527
2260	8070616	7285156	7825862	3349389	3377014	3321764
2265	8075035	7286446	7833597	3345522	3373883	3315134
2270	8075956	7288840	7833597	3343312	3364306	3310162
2275	8080192	7300258	7827335	3336682	3359702	3300770
2280	8081665	7290313	7833228	3330604	3352336	3306479
2285	8073010	7287366	7838016	3321580	3346074	3303900
2290	8072825	7291234	7828808	3319370	3338155	3292114
2295	8080929	7285341	7825862	3317344	3335024	3288983
2300	8081481	7286261	7822731	3303900	3329868	3277565
2305	8074115	7288655	7820521	3301690	3328394	3276828
2310	8071168	7300258	7819600	3299849	3323606	3263200
2315	8072825	7294365	7833597	3291930	3318265	3265594
2320	8071536	7297680	7838385	3280880	3314766	3253440
2325	8073562	7286446	7833044	3270751	3297271	3249572
2330	8079087	7289392	7838201	3260990	3290825	3243126
2335	8077798	7290313	7836359	3260069	3293403	3240732
2340	8078166	7292155	7838569	3252335	3281064	3229130
2345	8082034	7290681	7835438	3251414	3282353	3227657
2350	8091610	7293075	7835070	3250125	3272593	3221395
2355	8089953	7298416	7840042	3247546	3266331	3208872
2360	8089400	7295101	7832860	3242021	3269462	3209793
2365	8094373	7292155	7833044	3240364	3261543	3199664
2370	8082586	7292339	7830097	3216607	3256202	3190455
2375	8088111	7288103	7829545	3220290	3252887	3182905
2380	8096030	7290865	7824941	3207951	3242942	3178853
2385	8082770	7295285	7833781	3208319	3234839	3174617
2390	8085533	7289024	7835991	3209793	3231156	3175722
2395	8079824	7298232	7833965	3196901	3226367	3164488
2400	8069879	7296759	7828624	3198559	3221395	3164304
2405	8077430	7305599	7829361	3192481	3218633	3157490
2410	8082586	7284972	7830466	3183826	3213844	3151965
2415	8078350	7284972	7836359	3172960	3209424	3143678
2420	8073930	7288655	7837464	3171671	3196901	3146072
2425	8081481	7289024	7828992	3163568	3194691	3133549
2430	8070800	7287919	7828808	3156569	3187693	3126735
2435	8074851	7282578	7817943	3149019	3186036	3122131
2440	8078903	7292891	7828624	3147914	3177564	3122867
2445	8075404	7301363	7836543	3144046	3175354	3115869
2450	8071352	7296759	7833965	3137232	3173144	3111449
2455	8081665	7290497	7819784	3128761	3165962	3107950
2460	8076877	7288840	7841331	3122867	3160068	3102425
2465	8075404	7293812	7828072	3119737	3153991	3093033
2470	8080192	7282394	7838385	3121210	3155280	3086771
2475	8080192	7294180	7834886	3106661	3146256	3085114
2480	8085717	7294365	7833412	3110160	3134838	3097084
2485	8074483	7292339	7834886	3103530	3133917	3073327
2490	8083507	7291234	7829361	3094874	3127287	3066697
2495	8072825	7286261	7833044	3086219	3126182	3095059
2500	8082955	7294733	7836359	3085482	3118447	3055279
2505	8075588	7288840	7830097	3075721	3120842	3050307
2510	8090874	7292707	7841147	3071486	3112002	3049386
2515	8088664	7288471	7825309	3067434	3101504	3037968
2520	8090689	7295285	7832860	3062093	3095059	3036494
2525	8087559	7291050	7834702	3048097	3095243	3034837
2530	8082955	7298416	7828992	3047360	3086219	3026365
2535	8091426	7309282	7837648	3040362	3082720	3025629
2540	8088848	7296022	7837464	3035942	3079220	3016236
2545	8087006	7284972	7831018	3034284	3076274	3013474
2550	8086638	7291786	7841884	3030601	3072591	3007581
2555	8083875	7288103	7828256	3026365	3063014	3001687
2560	8086638	7301179	7827519	3025813	3062462	2998925
2565	8090137	7293996	7835622	3017341	3057121	2989348
2570	8080929	7300442	7827703	3008502	3058410	2978483
2575	8088295	7303020	7825493	3002240	3053438	2977009
2580	8082218	7293996	7835622	2991743	3050859	2964855
2585	8085349	7284051	7836727	2992479	3038152	2966144
2590	8085717	7289392	7837648	2983824	3027286	2966880
2595	8080929	7294917	7824573	2979404	3020104	2963566
2600	8080192	7288840	7832307	2973879	3019551	2959882
2605	8085164	7289576	7831755	2971853	3014211	2959146
2610	8082955	7294733	7834702	2970195	3006476	2956383
2615	8089769	7294549	7835991	2963013	3010343	2956936
2620	8087374	7293812	7832676	2961171	3003713	2951779
2625	8087190	7287735	7833044	2952147	2998004	2946438
2630	8079455	7294549	7830650	2953805	2996347	2939808
2635	8082034	7293075	7842252	2942755	2986954	2925075
2640	8079640	7293075	7843173	2940177	2988243	2929311
2645	8091426	7290681	7834702	2932442	2973326	2910710
2650	8084428	7290129	7842436	2922865	2973326	2906659
2655	8091979	7300074	7826598	2923418	2962829	2906843
2660	8093820	7296390	7839490	2919550	2956751	2900581
2665	8100450	7298048	7835622	2921024	2953436	2891742
2670	8097872	7306151	7836727	2911631	2949937	2886032
2675	8091058	7291602	7843726	2902423	2941282	2884928
2680	8089400	7288287	7838385	2895977	2943123	2885848
2685	8092531	7290681	7838937	2892662	2934652	2916621
2690	8083507	7300994	7835070	2890637	2931705	2871115
2695	8073194	7286814	7831939	2886217	2930048	2865774
2700	8082218	7302284	7833044	2877745	2922129	2901609
2705	8083691	7296759	7814443	2869826	2916972	2893250
2710	8086822	7304494	7821810	2866143	2913289	2893445
2715	8085901	7295838	7842621	2905639	2912368	2887707
2720	8073378	7293996	7833781	2857671	2903160	2887263
2725	8086269	7296390	7839858	2893054	2903344	2876204
2730	8083507	7294365	7832676	2890537	2901318	2871704
2735	8087559	7293444	7835991	2884264	2890821	2867635
2740	8086085	7293628	7842621	2878486	2890452	2867205
2745	8082955	7291234	7835070	2869253	2883086	2857737
2750	8086822	7296575	7831939	2870792	2877193	2852037
2755	8079824	7301547	7832676	2863006	2872773	2849938
2760	8087559	7288655	7838569	2857045	2868353	2849012
2765	8086269	7296206	7842436	2855089	2858960	2840521
2770	8087190	7290681	7835438	2846116	2859329	2838748
2775	8097135	7292339	7827703	2843886	2855093	2835070
2780	8093636	7295285	7828624	2838109	2847726	2829123
2785	8080192	7289392	7831755	2835631	2848279	2827949
2790	8086269	7293075	7841147	2831496	2837229	2817828
2795	8081297	7294733	7830282	2829214	2834835	2811451
2800	8082770	7289208	7826967	2819367	2827653	2803339
2805	8078535	7283315	7835070	2812781	2868014	2807082
2810	8087743	7287366	7838569	2809260	2863762	2804278
2815	8077982	7282762	7824020	2806717	2856380	2795957
2820	8086638	7289024	7829913	2803795	2855285	2790610
2825	8089216	7293444	7829545	2797966	2849938	2791262
2830	8084059	7286446	7813707	2792019	2847668	2787402
2835	8082955	7298416	7825309	2786280	2840913	2777268
2840	8073930	7287182	7831202	2782159	2834274	2778677
2845	8084980	7295285	7839490	2786267	2831848	2769013
2850	8086085	7291234	7835807	2775442	2828614	2770082
2855	8087559	7286446	7832307	2771791	2822641	2761566
2860	8086638	7285341	7835438	2763770	2823632	2752397
2865	8091426	7298600	7828440	2758031	2814777	2750363
2870	8079824	7288103	7828256	2752136	2813068	2748680
2875	8083323	7291970	7833412	2750402	2809729	2742851
2880	8081665	7300442	7840411	2746489	2804487	2737947
2885	8089953	7283683	7838937	2739577	2800235	2730513
2890	8086454	7297680	7834702	2737830	2796283	2729378
2895	8087559	7298600	7830282	2736995	2787493	2734282
2900	8076693	7288655	7828992	2730226	2781989	2725948
2905	8080192	7293996	7828624	2721866	2778651	2713428
2910	8088111	7296390	7830466	2718749	2779368	2714798
2915	8089216	7291602	7833965	2715489	2780385	2706672
2920	8089032	7291786	7828992	2715306	2774269	2708290
2925	8078903	7289945	7829177	2705642	2764565	2699708
2930	8088848	7289760	7837464	2705603	2756779	2694778
2935	8086638	7289576	7833965	2693813	2754106	2694126
2940	8081113	7307440	7832676	2692665	2748093	2691700
2945	8091979	7296390	7822178	2693970	2747859	2689731
2950	8093268	7290497	7839490	2683093	2739695	2678319
2955	8087743	7291050	7823652	2679376	2738703	2675502
2960	8080929	7287550	7827519	2675659	2735612	2669581
2965	8094373	7289760	7831939	2670142	2730148	2665499
2970	8093084	7289024	7833044	2664534	2723705	2660491
2975	8084244	7287366	7841331	2657596	2721045	2653905
2980	8082770	7289945	7835254	2656422	2711550	2652327
2985	8088111	7298048	7830282	2655561	2706386	2647423
2990	8090689	7289208	7822915	2647293	2705134	2643980
2995	8084612	7281657	7838385	2643771	2701443	2637668
3000	8101923	7284788	7833228	2638294	2692600	2637407
3005	8097503	7294733	7828440	2631603	2693474	2626713
3010	8096214	7284972	7824757	2630195	2684958	2628734
3015	8080929	7289392	7839674	2620700	2684475	2623374
3020	8091979	7280921	7838569	2620518	2679911	2617244
3025	8086269	7293260	7834702	2615979	2677576	2614427
3030	8085901	7284236	7834149	2609276	2674042	2614479
3035	8086822	7289945	7839490	2605559	2667886	2606550
3040	8088295	7289024	7829729	2603224	2664221	2597903
3045	8101555	7281657	7827335	2604515	2660491	2599116
3050	8091610	7283683	7830834	2596351	2660948	2592973
3055	8100450	7285709	7828992	2597473	2654805	2588239
3060	8087374	7295838	7841331	2594030	2646458	2587678
3065	8090689	7299337	7829177	2588969	2641828	2581353
3070	8092347	7297311	7829545	2586205	2641346	2576293
3075	8092899	7290865	7830282	2585292	2638985	2572628
3080	8089032	7299889	7821994	2572954	2631747	2569302
3085	8091242	7280000	7830650	2566929	2624848	2565924
3090	8093084	7290865	7827703	2557969	2621483	2563460
3095	8087559	7287919	7829545	2559143	2617727	2558973
3100	8081481	7287366	7837096	2557839	2613123	2553848
3105	8090689	7284051	7841700	2545370	2611062	2551957
3110	8105054	7291786	7827703	2545749	2608754	2548018
3115	8092163	7290313	7829729	2540767	2603224	2544132
3120	8094557	7276869	7833965	2535446	2599403	2543049
3125	8086822	7292891	7827519	2528416	2596234	2539215
3130	8092715	7290497	7824020	2525208	2584274	2532863
3135	8087743	7286446	7823099	2521047	2585957	2527777
3140	8098608	7281105	7824204	2515609	2583348	2522925
3145	8095662	7289208	7836727	2517017	2571467	2521465
3150	8094373	7287735	7839306	2511214	2570046	2517226
3155	8094557	7286077	7833228	2512114	2571363	2515283
3160	8085349	7290313	7813339	2508866	2562677	2504602
3165	8093820	7284604	7826967	2502150	2559847	2500272
3170	8098608	7284051	7814812	2498250	2558569	2502163
3175	8098240	7288655	7815917	2493359	2554135	2492838
3180	8089953	7284604	7825862	2488182	2548540	2487321
3185	8098424	7286077	7821073	2483174	2543727	2484908
3190	8089216	7290129	7826967	2478322	2545566	2482796
3195	8096583	7283315	7837648	2478061	2538341	2476496
3200	8103213	7294180	7822547	2468397	2538576	2479509
3205	8087190	7278526	7818495	2462515	2534676	2471058
3210	8097319	7284972	7823652	2464524	2531050	2465685
3215	8100450	7286998	7825493	2458759	2528899	2463585
3220	8088848	7296759	7818679	2457716	2521660	2464837
3225	8095478	7286630	7823836	2456373	2510470	2462568
3230	8090505	7285525	7830097	2452786	2513874	2456973
3235	8090505	7285709	7837648	2446787	2510679	2448587
3240	8094189	7286261	7822547	2438714	2505136	2439718
3245	8090505	7288471	7827335	2438466	2502345	2435232
3250	8094004	7284788	7816285	2431567	2499189	2434514
3255	8088664	7292891	7822363	2428646	2492147	2433771
3260	8085349	7287735	7822731	2427954	2491181	2427354
3265	8100818	7298048	7818679	2419334	2485795	2428841
3270	8092347	7294180	7822363	2416008	2484700	2423416
3275	8094557	7285525	7836727	2410035	2478766	2416556
3280	8089769	7282762	7830097	2406201	2480487	2409904
3285	8089769	7282394	7832307	2405131	2479718	2413374
3290	8095293	7288103	7816469	2397815	2465958	2403318
3295	8090321	7298048	7819416	2393498	2462933	2402653
3300	8096030	7276685	7826967	2392259	2457220	2401206
3305	8091426	7279079	7829545	2384812	2458968	2397789
3310	8087006	7287182	7825862	2382751	2448521	2388751
3315	8097872	7284604	7836359	2380234	2447256	2389403
3320	8086269	7288655	7835254	2377769	2444857	2385490
3325	8100634	7281289	7835622	2373048	2440970	2388594
3330	8094557	7286998	7827519	2370596	2438831	2379934
3335	8086269	7286814	7823652	2368588	2432154	2375096
3340	8084612	7281473	7820521	2359719	2432023	2369775
3345	8089769	7283499	7820889	2355376	2424081	2366123
3350	8103213	7285525	7824941	2351164	2418356	2364454
3355	8097688	7296759	7822178	2344930	2418838	2355363
3360	8097319	7298232	7831387	2344747	2420038	2351555
3365	8093636	7289760	7833044	2344904	2408887	2345791
3370	8105423	7285525	7822915	2335057	2401427	2345373
3375	8094741	7293996	7820153	2332253	2404544	2341995
3380	8089216	7295654	7822915	2335161	2400540	2337313
3385	8093084	7286077	7829361	2329814	2398023	2330023
3390	8102844	7291970	7815180	2326776	2393759	2330166
3395	8105423	7286814	7824204	2324650	2393159	2325145
3400	8096583	7289760	7820337	2323345	2382973	2327310
3405	8093820	7284236	7831387	2311856	2383495	2318611
3410	8100634	7280184	7823283	2307278	2378682	2318050
3415	8115920	7280921	7825125	2306456	2370974	2314490
3420	8099345	7281105	7821810	2304017	2371287	2310473
3425	8089953	7284420	7825493	2295879	2366645	2301383
3430	8101187	7285893	7819968	2294797	2362262	2303091
3435	8093084	7292155	7822915	2291993	2358767	2296597
3440	8093452	7283131	7819048	2287180	2353094	2294184
3445	8095662	7286630	7825862	2283190	2351816	2295058
3450	8099713	7293628	7817758	2280294	2351738	2290415
3455	8092163	7290129	7814996	2279642	2339374	2289280
3460	8107632	7282946	7816101	2274308	2340391	2283750
3465	8096951	7289576	7831018	2271987	2338305	2275299
3470	8096951	7284788	7815180	2269313	2331223	2275938
3475	8093820	7293075	7821626	2263679	2336218	2270878
3480	8102660	7295101	7817206	2260092	2330453	2267787
3485	8098424	7278711	7823468	2256884	2329293	2261370
3490	8105054	7287550	7819600	2258240	2324963	2259532
3495	8099161	7296943	7832123	2246946	2320515	2256780
3500	8096583	7283499	7819784	2239917	2318637	2255554
3505	8094557	7271712	7820521	2237817	2307552	2251602
3510	8097872	7283315	7822363	2237073	2307121	2243412
3515	8097319	7288103	7818127	2234895	2302570	2240099
3520	8096583	7278158	7815917	2229613	2300992	2239134
3525	8094004	7280552	7818863	2227344	2301774	2238482
3530	8101555	7282026	7819416	2224175	2297131	2236878
3535	8093452	7288840	7822363	2220915	2291445	2230996
3540	8102292	7282762	7814075	2218476	2286307	2228166
3545	8096767	7283683	7820153	2214224	2287532	2222936
3550	8095293	7288655	7819048	2214602	2283098	2221593
3555	8094004	7281841	7816838	2210259	2280464	2215202
3560	8109106	7285525	7823468	2204195	2275769	2219754
3565	8094557	7277974	7818495	2199500	2270487	2224019
3570	8099345	7277974	7816838	2195053	2268857	2220406
3575	8101739	7281289	7822547	2201143	2262375	2206425
3580	8102292	7282762	7833228	2190227	2257562	2202956
3585	8097319	7281289	7814443	2183758	2255476	2197961
3590	8093820	7292339	7812786	2191192	2254354	2191505
3595	8111132	7279447	7816285	2180459	2249268	2192470
3600	8103397	7282946	7807629	2184319	2247494	2188088
3605	8100266	7279079	7820705	2169347	2242473	2184958
3610	8100450	7280368	7813154	2165395	2237569	2178802
3615	8097503	7293075	7822915	2163348	2235613	2171642
3620	8099345	7281289	7820889	2162800	2231961	2173833
3625	8100266	7286446	7814996	2165382	2234791	2165382
3630	8101739	7294917	7801552	2154205	2229913	2160100
3635	8095478	7282394	7813707	2149862	2224488	2171721
3640	8092347	7283131	7808550	2144867	2219128	2164078
3645	8097688	7286077	7807629	2139768	2217498	2155079
3650	8099529	7277606	7817022	2138699	2208760	2154244
3655	8095478	7275580	7819784	2135934	2209307	2153201
3660	8105607	7293075	7823468	2134121	2205616	2141594
3665	8100818	7284051	7828808	2131747	2202995	2141789
3670	8098056	7277237	7814075	2131447	2198483	2137642
3675	8094189	7280921	7811313	2123453	2193566	2135347
3680	8100082	7283315	7813707	2124731	2190879	2132804
3685	8097503	7280736	7813707	2116658	2185597	2134212
3690	8088479	7281841	7818679	2117962	2188401	2128956
3695	8110763	7271528	7811865	2111767	2180146	2129452
3700	8105423	7278158	7814443	2105898	2175607	2123244
3705	8103213	7285709	7814259	2106942	2171355	2118979
3710	8097135	7279447	7806524	2102507	2170755	2114049
3715	8103765	7290129	7815917	2100981	2168512	2114271
3720	8097688	7290497	7808734	2101177	2161378	2107685
3725	8103028	7272817	7818311	2093665	2161065	2108728
3730	8101003	7278526	7809655	2093352	2162083	2100447
3735	8102292	7280184	7812418	2084823	2156096	2096873
3740	8104686	7279263	7814259	2082645	2153853	2097577
3745	8091242	7276685	7814443	2080662	2151793	2095921
3750	8089953	7291418	7815733	2080636	2145885	2088983
3755	8101923	7272081	7809103	2070607	2142233	2085931
3760	8098608	7287735	7806340	2068259	2144854	2082958
3765	8103765	7280552	7811497	2063864	2140029	2078928
3770	8095846	7269318	7813339	2056417	2136442	2072250
3775	8099345	7277790	7804499	2056535	2134982	2071937
3780	8096583	7271528	7796211	2053613	2132999	2067972
3785	8101371	7277053	7812786	2050966	2128617	2068325
3790	8100818	7283315	7815548	2049401	2121901	2067333
3795	8100082	7280921	7805604	2047092	2117936	2066042
3800	8099161	7279447	7810944	2045840	2114010	2069642
3805	8094741	7277237	7801736	2041315	2111754	2067229
3810	8103397	7272633	7808550	2040024	2112367	2061230
3815	8099161	7274659	7800079	2037728	2109589	2046206
3820	8095846	7267661	7804683	2034963	2107685	2043545
3825	8097503	7276685	7816653	2027530	2099116	2042254
3830	8100082	7275027	7811865	2024152	2092935	2039985
3835	8093820	7269318	7814259	2022287	2094943	2034624
3840	8092347	7275212	7809287	2021204	2091030	2032303
3845	8093452	7271528	7803394	2022639	2090835	2027699
3850	8090689	7281657	7804499	2018570	2087561	2024634
3855	8100818	7272265	7810760	2008984	2081014	2027151
3860	8098424	7274475	7808182	2006219	2077050	2026330
3865	8103397	7274291	7810576	2004341	2075550	2015818
3870	8103028	7273002	7815733	1998942	2074676	2012714
3875	8099713	7268029	7827703	1994794	2067268	2009636
3880	8107632	7271528	7809103	1997142	2063238	2005828
3885	8099713	7270239	7815364	1986956	2061569	2005267
3890	8101923	7281105	7810208	1988665	2057500	2003898
3895	8111316	7282578	7812049	1982039	2056613	2000715
3900	8109842	7269502	7813523	1978818	2053052	2001146
3905	8109106	7279263	7812418	1982157	2051774	1999503
3910	8116472	7263241	7813154	1979301	2051083	1990204
3915	8103765	7270607	7818863	1975284	2042697	1989904
3920	8103028	7277053	7811681	1971267	2047471	1988782
3925	8112789	7284788	7810392	1965385	2042436	1985991
3930	8115736	7277421	7816285	1964407	2036072	1985261
3935	8105054	7276869	7808919	1961433	2030686	1981961
3940	8097503	7287550	7805419	1957234	2033764	1977240
3945	8104502	7276132	7809103	1951469	2029108	1971528
3950	8108369	7269502	7806340	1948587	2029681	1970915
3955	8104133	7266003	7812418	1954482	2029342	1962503
3960	8103765	7267108	7811497	1945587	2026434	1962477
3965	8102660	7275580	7809839	1942692	2025991	1965294
3970	8105238	7273922	7804683	1944870	2014449	1956530
3975	8101003	7274843	7798790	1939275	2014240	1956099
3980	8101371	7270055	7798974	1933380	2008645	1951548
3985	8107080	7288840	7810392	1932193	2001772	1949943
3990	8100450	7266924	7805051	1929076	1999737	1941675
3995	8100818	7265267	7811497	1925725	1999203	1945248

## Sheet: Extended Figure 1H
	Time (seconds)	Ub4-Eos				Ub4-Eos + 100 nM hs26S				Ub4-Eos + 15 uM Nub1				Ub4-Eos + 15 uM Nub1 + 100 nM hs26S					Time (seconds)	Ub4-Eos-Tail				Ub4-Eos-Tail + 100 nM hs26S				Ub4-Eos-Tail + 15 uM Nub1				Ub4-Eos-Tail + 15 uM Nub1 + 100 nM hs26S
	0	38284919	39760440	39246564	40673712	37409219	39993776	38456559	38961353	38649011	39410529	39737792	40645272	39582169	39967993	38423410	39456201		0	39781744	42144811	43584886	40663370	41245088	40688258	39048646	43641765	42012955	42222374	43742596	40325823	41335577	41353675	40711094	42473159
	18	38116961	39329297	39378116	40562539	37255811	39920110	38479212	38952697	38662086	39257488	39977385	40495318	39487877	39760440	38306650	39323051		18	39861892	42496427	43623667	41085868	41477775	40761187	39303714	43662449	42051736	42020712	43833086	40225086	41516556	41750884	40890654	42537794
	36	38039612	39605190	39323235	40495318	37198536	39819741	38387682	38868903	38650300	39161355	39918084	40415170	39389166	39633183	38212174	39230232		36	40022188	42646381	43605569	41271505	41576021	40877210	39436496	43693473	42116372	41994857	43962356	40330612	41578606	41643241	40847191	42576575
	54	38020091	39539996	39312001	40433268	37106822	39731526	38241088	38798736	38570557	39097266	39595594	40581443	39394875	39568173	38185102	39191742		54	40164385	42711017	43698644	41447198	41596704	40865424	39346440	43737426	42232715	41906953	43908063	40372049	41472604	41583777	40735220	42633454
	72	38004621	39511819	39273695	40433268	37026895	39672778	38237589	38822309	38554903	39076455	39611107	40252289	39347360	39536313	38149006	39154357		72	40291070	42721358	43711571	41157184	41449335	40827854	39332627	43680546	42155153	41829391	43902892	40139634	41742228	41622558	40761739	42643796
	90	37974234	39483089	39217525	40350535	36986195	39602796	38231511	38770375	38532435	39015129	39910350	40260045	39309054	39506110	38124880	39151226		90	40306583	42736871	43587472	41185623	41392456	40752163	39321393	43592642	42059493	41780268	43799475	39972229	41395042	41754935	40717724	42426621
	108	37928009	39457490	39153620	40301412	36923026	39579039	38181419	38729675	38505363	38992108	39861362	40223850	39266328	39515870	38081786	39122680		108	40195410	42760140	43605569	41221819	41263186	40653451	39361909	43447859	42257151	41788024	43802061	39711084	41364017	41410554	40593045	42307692
	126	37886388	39407030	39149568	40319510	36883799	39467251	38187680	38666506	38507020	39013840	39797089	40508698	39270380	39509793	38017513	39063011		126	40073896	42785994	43602984	41423256	41247673	40551793	39381062	43230685	41992272	41890848	43802061	39520843	41317479	41529151	40553818	42212032
	144	37870366	39382904	39131336	40293656	36836838	39477380	38094677	38730227	38425804	38972218	39783461	40203166	39174062	39517528	38030772	39046989		144	40048042	42796335	43584886	41296920	41258015	40435585	39311448	43078145	41974174	41820314	43714157	39486772	41296796	41185623	40422141	42113786
	162	37851581	39386771	39109789	40247118	36751386	39454360	38120644	38686949	38425804	39001869	39476665	40415327	39177193	39504452	37991177	38996160		162	40073896	42827360	43556447	41229147	41203721	40335216	39243308	42938533	41945735	41846465	43621082	39443678	41478690	41450144	40422141	42046566
	180	37866498	39361357	39070010	40244533	36728181	39430971	38097440	38651221	38385472	38959879	39718267	40130775	39121391	39477564	37947346	39086216		180	40086823	42817019	43590057	41083842	41157184	40304092	39188243	42835116	41850074	41506214	43538349	39383457	41082207	41348117	40332637	41979345
	198	37845319	39364303	39072588	40210923	36723577	39395796	38050662	38652326	38358216	38971298	39718451	40148873	39135204	39454912	37941821	39023048		198	40040285	42804092	43584886	40975738	41048596	40251605	39095792	42767896	41679437	41477775	43528007	39344230	41030498	41303550	40297646	41919880
	216	37809776	39307397	39061538	40254875	36712527	39397821	38018986	38646617	38363557	38961905	39701692	40392491	39077008	39477933	37930956	39045147		216	40050627	42835116	43515080	40881814	41004644	40174993	39042569	42641211	41666510	41470019	43592642	39292848	40996888	41119754	40148842	41883685
	234	37818247	39294137	39048094	40179898	36706818	39344414	38006094	38662455	38378106	38936491	39658229	40104921	39056750	39420473	37939059	38972034		234	40040285	42788579	43471128	40829512	41014986	40122322	38981795	42615356	41630314	41678323	43548690	39294505	40924497	41093050	40070204	41826806
	252	37810512	39263750	39060985	40216093	36643281	39322130	37993571	38599655	38380868	38884004	39677014	40402804	39044227	39422131	37894123	39039622		252	40107506	42767896	43559032	40715698	40968449	40042763	38921389	42571404	41653583	41585505	43471128	39259146	40800397	41069109	40014402	41692364
	270	37785650	39282719	39044227	40218679	36672932	39282719	37944400	38619545	38356374	38887503	39637971	40351606	39041280	39447546	37895044	39023232		270	40048042	42734285	43533178	40668921	40896057	40031345	38852328	42576575	41617387	41211477	43383224	39220840	41020490	40961926	39924162	41687193
	288	37764656	39268170	39030046	40203166	36667775	39296899	37937401	38653615	38383262	38926546	39685854	40148873	39005368	39449940	37891176	39043674		288	40042871	42695504	43494397	40257460	40821080	39941105	38796526	42475744	41632900	41392501	43484055	39181060	40919015	40964320	39856390	41850701
	306	37714195	39256936	39054171	40231606	36638309	39227286	37978654	38629858	38378842	38902605	39697456	40071310	38991924	39438706	37882705	38984557		306	40006675	42674821	43471128	40548293	40865032	39878489	38761167	42434378	41583777	41351248	43409078	39172773	40881262	40900967	39620107	41516556
	324	37704802	39223786	39041648	40197996	36610869	39205370	37959501	38585290	38370923	38904078	39687143	40384940	39042201	39431707	37846609	39004631		324	40022188	42617942	43471128	40479784	41080711	39849575	38690816	42361986	41544996	41310732	43362541	39152515	40815147	40873527	39752705	41423481
	342	37700567	39228390	39036308	40151458	36617683	39261908	37963553	38585290	38395970	38916785	39655098	40334663	38993950	39417343	37857843	39023969		342	39965308	42610186	43455616	40436874	40730591	39766149	38634830	42268911	41490702	41012401	43354784	39177377	40819383	40820488	39684933	41317479
	360	37708670	39231521	39054171	40265216	36611053	39247544	37962632	38579581	38391550	38888792	39687880	40390465	39022495	39460990	37852318	39023600		360	39967894	42540379	43455616	40374811	40691809	39738340	38626543	42152568	41438994	40991717	43347028	39122312	40714778	40747743	39670752	41579059
	378	37677546	39228206	39062827	40226435	36619893	39242939	37947162	38610521	38377369	38887871	39668726	40104921	38964668	39427103	37830770	39028020		378	39967894	42555892	43445274	40363393	40676297	39662097	38570004	42116372	41441579	40978790	43414249	39098739	40637429	40725091	39546626	41530071
	396	37650842	39231153	39035203	40241948	36594846	39216420	37919169	38613467	38390076	38876637	39687880	40375548	38992661	39415869	37822299	39049383		396	39931698	42511940	43484055	40349949	40536685	39616792	38555271	42015541	41405383	41242223	43403907	39086768	40626195	40644243	39454912	41501710
	414	37660419	39226549	39008683	40244533	36610316	39212921	37923773	38630042	38450850	38871849	39717162	40097164	38985662	39394322	37837584	39051041		414	39967894	42496427	43440103	40285491	40557368	39566331	38528752	42007784	41369188	40924497	43313418	39021574	40567078	40584205	39443494	41466166
	432	37682518	39162460	39023232	40231606	36609948	39220840	37912171	38589894	38429303	38869455	39704454	40123019	38951776	39418264	37793385	38967430		432	39957552	42530038	43437518	40274626	40505660	39487693	38443668	42028468	41335577	41198024	43359955	38986583	40512566	40537244	39363383	41333568
	450	37686202	39201503	39040543	40239362	36615841	39170931	37888414	38610336	38391365	38869639	39687880	40117848	38914391	39439442	37790070	39025442		450	40241476	42592088	43437518	40233005	40459122	39439074	38397811	41912124	41348504	41143880	43352199	38985662	40461184	40477943	39280693	41320124
	468	37681598	39184375	39051409	40226435	36586375	39191005	37905357	38553798	38414570	38871481	39717346	40084237	38932255	39428208	37816958	39016049		468	39926527	42522282	43153122	40240371	40712568	39422868	38346245	41896612	41304552	41131725	43277222	38979217	40410723	40409802	39234468	41233015
	486	37689701	39166880	39045332	40278143	36613631	39193399	37907198	38613099	38410150	38883451	39710163	40362840	38952145	39436496	37824325	39020838		486	39892917	42540379	43365126	40197829	40451366	39360989	38326724	41795781	41286454	41130251	43282393	38950487	40335584	40386045	39205738	41242960
	504	37675520	39164301	39035571	40234191	36555988	39190084	37883994	38633725	38421384	38878295	39677198	40104921	38906104	39405188	37819168	38988977		504	39908429	42553307	43385809	40137240	40665053	39359515	38239983	41785439	41301967	41132461	43284978	38947172	40311090	40367444	39184928	41123622
	522	37652684	39174615	39067247	40275558	36565012	39158592	37914013	38621570	38428198	38916601	39715136	40120433	38920653	39437969	37792648	38987872		522	40207222	42571404	43326345	40150131	40633930	39327839	38253058	41744072	41224404	41139644	43225514	38901684	40260814	40287517	39092662	41123806
	540	37664286	39152147	39013840	40280729	36571089	39170011	37898543	38611441	38408861	38853249	39696351	40412749	38904446	39439442	37790807	39020469		540	40155656	42573990	43339272	40119007	40563947	39310896	38182155	41666510	41203721	41209626	43197074	38896159	40190463	40246633	39053435	41048298
	558	37648264	39150857	39055276	40241948	36561328	39184559	37888782	38601865	38405914	38905919	39712373	40115262	38897264	39449387	37828008	39016234		558	40128952	42561063	43318589	40109247	40528772	39225444	38118250	41619973	41475927	40929667	43184147	38858221	40150499	40199855	39042385	41024725
	576	37618982	39127837	39037412	40345364	36564643	39141649	37872207	38626911	38442379	38895054	39750495	40397463	38932071	39471671	37787676	38979401		576	40169468	42550721	43305662	40070756	40495070	39227838	38078287	41591533	41180452	41142038	43243612	38828386	40106852	40152709	38938332	40951797
	594	37620271	39141649	39040543	40257460	36551936	39184007	37928377	38601496	38412913	38887687	39708874	40151458	38864851	39461726	37795779	39001501		594	40134293	42545550	43341857	40040738	40451976	39165775	38055082	41594118	41203721	40831422	43116926	38843120	40090830	40120849	38893028	40920305
	612	37613457	39139623	39069641	40252289	36556908	39138518	37924694	38604443	38432434	38908682	39720292	40081652	38873691	39432997	37753974	39001316		612	39753305	42519696	43282393	40040922	40408145	39122865	38053793	41560508	41152013	40790055	43119512	38840541	40036686	39998564	38875532	40863950
	630	37626717	39143859	39070746	40278143	36551936	39189164	37929298	38595051	38462269	38935017	39458568	40379783	38896527	39440179	37752132	39019917		630	40112193	42581746	43272051	40010535	40362104	39095608	37983626	41519141	41170111	40821080	43078145	38840725	39997091	40043684	38837410	40796915
	648	37609590	39174615	39051777	40285900	36532231	39193768	37887493	38628384	38421016	38883267	39750679	40415880	38931518	39471119	37794306	38977559		648	40103906	42586917	43277222	40017533	40037700	38977559	37912539	41470019	41133915	40800397	43178976	38829491	39947182	39999485	38830781	40745901
	666	37593015	39143307	39078481	40316925	36523206	39161723	37900200	38602233	38429487	38927651	39725081	40434664	38869087	39436680	37784545	39035203		666	39735207	42506769	43300491	39983647	40302435	39026731	37893386	41431237	41154598	40746103	43132439	38814206	39857126	39972965	38765955	40750321
	684	37582517	39128942	39087137	40340193	36500738	39164670	37884178	38592472	38471477	38899290	39744050	40164385	38888792	39470566	37795595	39053435		684	39717109	42522282	43266880	39991750	40308328	38959327	37867603	41405383	41157184	41078870	43184147	38781056	39925819	39912191	38677004	40694151
	702	37556734	39117892	39061722	40291070	36512709	39194136	37915854	38625622	38476081	38957117	39745523	40179898	38844225	39463200	37785282	39035939		702	40089357	42579161	43316003	39977017	40286596	38984926	37816406	41397627	41203721	40777128	43114341	38769638	39851785	39874622	38621202	40502437
	720	37616772	39113472	39055645	40332437	36497239	39187138	37933718	38653431	38469635	38980690	39737420	40226435	38830965	39445151	37766681	39012550		720	40047368	42571404	43233270	39948103	40218824	38910339	37793385	41371773	41133915	40738347	43070389	38778478	39773332	39829133	38555455	40606489
	738	37589884	39117524	39085111	40332437	36472561	39175904	37887861	38632436	38482711	38949750	39453397	40146287	38846435	39435759	37803698	38983268		738	40037607	42558477	43212587	39961731	40209984	38897264	37779205	41325235	41133915	41049588	43116926	38769638	39701508	39823792	38386209	40614777
	756	37575703	39125259	39086032	40340193	36467957	39193952	37881415	38615861	38487315	38951776	39729316	40185069	38866324	39484747	37781414	38974244		756	40040738	42550721	43248783	39953628	40151973	38873322	37739057	41252844	41152013	40777128	43070389	38781977	39703165	39788617	38513282	40553634
	774	37620824	39112551	39036492	40412585	36485269	39143123	37883994	38631515	38503337	38953250	39730606	40241948	38823967	39480143	37723035	39002606		774	40004273	42597259	43163464	39953076	40135950	38851591	37708301	41216648	41118402	40735761	43054877	38747354	39702060	39726001	38428014	40479048
	792	37607748	39133546	39067063	40376389	36436649	39197451	37915854	38610889	38528199	38975349	39727291	40200581	38843672	39467251	37781783	39066142		792	39984383	42594673	43233270	39944972	40118455	38809049	37713642	41198550	41102890	40995996	43145366	38766323	39614030	39735394	38452508	40409802
	810	37588779	39152883	39123233	40407414	36444384	39197819	37883073	38675162	38506836	38959143	39792485	40213508	38863562	39423788	37784361	39072219		810	40026741	42579161	43248783	39952339	40026741	38757299	37688412	41208892	41128744	41031540	43093658	38737041	39594693	39649389	38361163	40458053
	828	37598724	39154909	39083822	40402243	36449357	39210158	37856922	38627832	38547721	38976086	39756757	40197996	38830228	39488062	37756552	39059696		828	40013113	42555892	43266880	39963573	39992855	38766692	37630768	41139086	41089963	41000968	43127268	38728570	39545337	39597639	38320831	40203723
	846	37582517	39117155	39059328	40350535	36439228	39182718	37857106	38600576	38521385	38991740	39761361	40205752	38817889	39476459	37740162	39027099		846	39657644	42460232	43279807	39946630	39967993	38731516	37579018	41128744	41079621	41019753	43111756	38766876	39487325	39611820	38291917	40341846
	864	37566311	39161907	39096161	40384145	36421548	39137598	37877364	38653247	38511993	38964484	39445640	40387150	38825440	39405372	37715300	38947172		864	39980148	42566234	43181562	39959153	39992487	38746433	37553604	41118402	41126159	41042037	43101414	38785108	39446809	39608505	38314753	40317720
	882	37571283	39165222	39100212	40378974	36397791	39184375	37872207	38628200	38518439	39007210	39791564	40229021	38851407	39450124	37703881	38988793		882	39998748	42586917	43171220	39944236	39951234	38670926	37478281	41339093	41108061	40702151	43041950	38760798	39419184	39524894	38197993	40245712
	900	37591173	39183270	39104816	40378974	36408104	39182350	37909408	38612915	38469819	38997633	39476665	40197996	38818442	39472776	37682150	39009420		900	39962100	42542965	43171220	39940921	39903351	38622123	37433529	41074450	41053767	41009624	43060047	38713652	39376090	39480143	38250664	40069283
	918	37615114	39147727	39123233	40402243	36405342	39174615	37908856	38615861	38522122	38979217	39781619	40244533	38861904	39476828	37725244	39041280		918	39955286	42571404	43163464	39951418	39890644	38525621	37486200	41017571	41017571	41021226	43072974	38759693	39338889	39398926	38166317	40121217
	936	37614562	39209237	39116419	40368633	36384715	39183270	37909593	38585106	38511993	39018075	39801140	40247118	38853433	39506846	37745871	39056934		936	39958785	42542965	43186733	39966335	39832080	38568347	37387856	41100305	41035669	40992865	43101414	38738699	39293769	39435943	38077366	40104458
	954	37616956	39188243	39103896	40409999	36366299	39175167	37898359	38600391	38533724	39027283	39796536	40547741	38830596	39547731	37760972	39064485		954	39943683	42576575	43171220	39896537	39832080	38554535	37369256	41022742	41025328	41015333	43023852	38712547	39295426	39301872	38092099	40120112
	972	37599645	39183454	39143675	40451366	36368693	39200213	37873128	38573319	38507205	39012919	39523203	40501700	38832991	39521579	37766313	39080691		972	39935764	42545550	43135024	39927108	39788986	38527278	37373307	40983961	41035669	41020306	43093658	38734463	39277378	39351044	38099466	40025820
	990	37617509	39208869	39112367	40428097	36333333	39169274	37901305	38554166	38514203	39042201	39820662	40280729	38832070	39491377	37733532	39021390		990	39932633	42589502	43127268	39923057	39763018	38482158	37331686	40973619	40981376	40985314	43116926	38693947	39191926	39331891	38055082	40030977
	1008	37635925	39155462	39140913	40430683	36355065	39175351	37848450	38577187	38548641	39014208	39822503	40272973	38817705	39569646	37685465	38972403		1008	39883462	42568819	43142781	39906482	39730421	38321936	37316953	40901228	40991717	40740932	42992827	38697998	39192847	39242203	38031141	40013666
	1026	37624138	39202792	39121207	40394487	36358748	39134467	37858947	38614572	38539249	39041832	39791011	40556028	38870928	39564858	37731322	38990819		1026	39887329	42584331	43147951	39909060	39697456	38449193	37278463	40893472	41014986	41012018	43132439	38698735	39179771	39223234	37929114	40038343
	1044	37611615	39188243	39149200	40430683	36343647	39137598	37885651	38615309	38545142	39036123	39817531	40270387	38833175	39554729	37688043	38982900		1044	39853995	42555892	43163464	39888618	39658782	38395049	37211059	40862447	40983961	41030066	43103999	38720098	39117524	39195609	37932429	39912560
	1062	37584912	39191926	39130231	40435854	36262246	39165038	37890255	38617703	38553430	39039070	39808875	40265216	38831886	39518449	37653052	39071299		1062	39837605	42628283	43119512	39894511	39608873	38372581	37176804	40815909	40989132	40715078	43065218	38754537	39090452	39136309	37898174	39923425
	1080	37597066	39222681	39161723	40430683	36349908	39175167	37880311	38665586	38588421	39048094	39845156	40270387	38844777	39593219	37671284	39090820		1080	39863572	42584331	43181562	39891196	39612556	38353059	37153415	40800397	41014986	40993602	43124683	38757667	39062827	39176825	37899095	39915874
	1098	37605906	39234468	39147358	40448781	36334623	39175720	37860421	38607758	38553061	39057302	39812743	40568551	38879768	39557491	37709038	39077929		1098	39862283	42586917	43147951	39895248	39603901	38247349	37164649	40733176	41009815	41037433	43158293	38733726	39006841	39099107	37869629	39924898
	1116	37595777	39275721	39126364	40441024	36279005	39177930	37872944	38607206	38568163	39078113	39866334	40311754	38865772	39516607	37703145	39082164		1116	39860257	42576575	43176391	39874990	39579775	38275895	37125054	40756445	41004644	40751274	43088487	38756563	39002974	39072035	37676809	39890276
	1134	37571468	39244044	39187690	40425512	36278453	39175720	37887677	38572399	38578108	39062275	39572326	40249704	38855827	39483642	37699277	39056750		1134	39857126	42581746	43178976	39911639	39521764	38220830	37149548	40699566	41048596	41047562	43215172	38769270	38988057	39052514	37703697	39766333
	1152	37605906	39248649	39149384	40482391	36293738	39181060	37871471	38599655	38572030	39046805	39870754	40293656	38870928	39367618	37679940	39080507		1152	39842946	42607600	43168635	39870018	39527841	38249928	37082881	40665955	41017571	40629759	43135024	38707022	38962642	39061354	37782519	39791748
	1170	37575519	39232626	39141281	40435854	36311970	39147174	37840347	38584369	38567058	39059880	39870018	40607778	38895238	39484378	37651763	39032256		1170	39846076	42594673	43199660	39879042	39506478	38226170	37038866	40668541	40968449	41033934	43158293	38668348	38951960	39021943	37738873	39778120
	1188	37602775	39264671	39158040	40425512	36260036	39182534	37812907	38575529	38562270	39005000	39898011	40335022	38867798	39448651	37658025	39051041		1188	39831712	42592088	43191903	39882172	39484563	38170553	37050836	40570295	41043426	41097102	43173806	38698735	38846803	38926546	37664286	39695062
	1206	37595961	39231705	39145885	40459122	36233885	39172773	37880679	38577555	38611810	39062275	39899668	40327266	38861720	39470750	37655999	39071483		1206	39869281	42599844	43147951	39863572	39441284	38108858	37025790	40794336	41066694	41057691	43147951	38717520	38869271	38906472	37543659	39646074
	1224	37593751	39264855	39167801	40448781	36265009	39154909	37896885	38586211	38604627	39084558	39595594	40337608	38861352	39478301	37730217	39071114		1224	39850496	42589502	43158293	39894143	39385851	38160056	36997244	40433268	41017571	41032460	43158293	38786397	38840173	38843672	37570547	39647179
	1242	37603328	39220471	39177377	40456537	36255616	39196162	37870918	38572951	38560428	39078113	39631790	40350535	38836858	39463936	37722482	39063380		1242	39826002	42599844	43176391	39876463	39381983	38102596	36988773	40513416	41046011	41039827	43168635	38747538	38737594	38836674	37555261	39684565
	1260	37569810	39236862	39149937	40479806	36273112	39207212	37773680	38606837	38562822	39067247	39639546	40298827	38804077	39384746	37732427	39062643		1260	39862099	42617942	43176391	39866334	39353438	38086758	36920264	40523758	41043426	41084026	43145366	38753248	38764850	38897080	37516955	39609242
	1278	37579018	39243860	39138150	40474635	36260220	39181245	37755816	38608495	38586579	39128021	39937974	40384145	38836858	39363014	37666865	39121760		1278	39884198	42630869	43163464	39908324	39319552	37994308	36880669	40474635	41014986	40839178	43119512	38730043	38788423	38872033	37514193	39564306
	1296	37600013	39267249	39158224	40428097	36262430	39194504	37735005	38640723	38604996	39124890	39928950	40425512	38843672	39390455	37719720	39117155		1296	39823792	42623113	43163464	39901878	39312001	38045137	36889877	40433268	41040840	40872788	43101414	38772032	38717520	38682529	37491356	39561727
	1314	37588779	38905289	39110710	40448781	36280847	39131520	37844583	38613835	38660797	39098187	39953628	40378974	38801867	39430234	37706091	39104080		1314	39828581	42656723	43153122	39859520	39269091	37988415	36813817	40314339	41064109	41128962	43176391	38827466	38682529	38700577	37443105	39495244
	1332	37586017	39269091	39141465	40425512	36145486	39182718	37895228	38621570	38611625	39109789	39944052	40368633	38794684	39411449	37680493	39036860		1332	39799851	42607600	43127268	39922504	39264855	37957291	36777169	40306583	41017571	40751274	43163464	38767981	38628937	38705365	37422295	39542758
	1350	37588779	39204818	39158224	40482391	36249171	38817385	37860052	38589526	38637408	39110710	39923057	40417756	38779399	39428208	37721377	39035387		1350	39815505	42630869	43127268	39906850	39207212	37998175	36800557	40637981	41092548	40826251	43153122	38779951	38623044	38658219	37436107	39463752
	1368	37588963	39254358	39172773	40487562	36217494	39184191	37854896	38581238	38642933	39088610	39986409	40417756	38800578	39450492	37657472	39036492		1368	39793037	42659308	43140195	39947551	39217709	37963184	36788034	40640928	41105475	40885715	43147951	38715310	38559875	38699472	37361889	39509425
	1386	37584727	38959583	39137966	40477220	36180846	39163933	37873681	38550851	38629489	39124338	39950866	40358291	38785660	39477564	37673679	39006105		1386	39815873	42648967	43119512	39892486	39185296	37877732	36739231	40280729	41043426	40908984	43127268	38804813	38588053	38660981	37359863	39448098
	1404	37562075	39273142	39173141	40500489	36218784	39147358	37862815	38618624	38656746	39079402	39629205	40667632	38835753	39448098	37706460	39048831		1404	39779041	42625698	43122097	39924898	39167432	37884546	36697610	40557686	41108061	40893472	43129854	38799289	38574240	38572214	37293748	39377747
	1422	37591726	39269091	39158777	40482391	36221362	39173141	37837953	38631331	38646064	39107211	39639546	40360877	38839805	39525631	37680493	39042201		1422	39776278	42700675	43132439	39911455	39112736	37866867	36670353	40561001	41118402	40929667	43129854	38729490	38516781	38597629	37267229	39388613
	1440	37590436	38938900	39154541	40521172	36201840	39198188	37818800	38586211	38643854	39095424	39956206	40412585	38820652	39475170	37683255	38998001		1440	39765044	42651552	43122097	39880147	39088794	37808671	36655805	40260045	41302997	40914155	43166049	38757852	38523595	38568715	37239420	39352149
	1458	37611615	39312185	39191189	40521172	36184897	39167248	37781967	38663744	38630226	39150857	39909797	40420341	38722124	39502611	37685833	39068168		1458	39711452	42713602	43147951	39916611	39102975	37852133	36607554	40280729	41051182	40872788	43109170	38837042	38444220	38565032	37158940	39314948
	1476	37618798	39312553	39207764	40547026	36189133	39146438	37799831	38587316	38642381	39114761	39942947	40422926	38666506	39505189	37686202	39035755		1476	39757493	42648967	43153122	39888987	39039070	37821746	36662066	40574629	41058938	40937424	43140195	38832254	38449009	38487131	37190801	39353254
	1494	37584912	39312553	39160802	40580637	36048800	39126732	37840531	38590447	38661166	39120102	39969834	40443610	38735568	39499480	37690069	39070378		1494	39767807	42718773	43163464	39881620	39010525	37827271	36562986	40463026	41095134	40942594	43119512	38803893	38435012	38493024	37169806	39336863
	1512	37615114	39315868	39194504	40552197	36167954	39136309	37838505	38634462	38657114	39124154	39696426	40378974	38776084	39479406	37698725	39006289		1512	39755099	42700675	43163464	39881067	39033545	37787676	36500002	40505199	41079621	41235409	43168635	38823046	38421384	38443668	37149732	39222497
	1530	37592462	39322314	39175720	40565124	36186186	39197819	37829850	38621570	38641092	39150857	39665401	40391902	38814758	39425630	37713458	39070746		1530	39741471	42698090	43150537	39914217	38978480	37785282	36510868	40483468	41082207	40958107	43083316	38846803	38378106	38380684	37072015	39237783
	1548	37563917	39299846	39201318	40562539	36174952	39161171	37856738	38620097	38684002	39126548	39980516	40479806	38738883	39414764	37679572	39090820		1548	39396518	42651552	43096243	39915690	38926730	37692463	36530573	40172141	41038255	41235041	43176391	38896343	38390997	38377369	37073488	39227470
	1566	37594488	39315132	39178114	40570295	36093736	39165591	37834454	38653983	38686949	39150489	39993407	40448781	38774979	39483642	37689148	39064853		1566	39742024	42752383	43189318	39907771	38927098	37672758	36440517	40427666	41100305	40965863	43160878	38897080	38345693	38382341	37021554	39221208
	1584	37579571	39310159	39214947	40622003	36108469	39151042	37842189	38588053	38660245	39140728	39724865	40415170	38767428	39456385	37705171	39064853		1584	39746996	42718773	43178976	39940737	38893396	37622297	36434808	40128189	41035669	41269479	43220343	38878663	38273869	38340352	36976066	39183454
	1602	37592646	39335942	39199661	40632345	36144565	39187506	37869997	38602417	38685844	39166880	39957311	40453951	38738146	39464857	37688228	39064669		1602	39702981	42713602	43132439	39933923	38824335	37679572	36436465	40469840	41089963	41025328	43166049	38853617	38256926	38305177	36875696	39123049
	1620	37572573	39016462	39165222	40492733	36077346	39180692	37813459	38616230	38686028	39142938	39727450	40399658	38775900	39438706	37685281	39072588		1620	39718451	42718773	43202245	39948287	38833727	37646791	36418601	40388255	41077036	41022742	43166049	38890634	38234458	38314201	36881958	39077008
	1638	37534082	39314763	39175720	40547026	36046590	39170011	37789518	38657666	38689895	39122865	39693840	40404829	38699656	39448466	37642371	39086768		1638	39704823	42682577	43155708	39569740	38793027	37562075	36367220	40354553	41079621	40937424	43091072	38899658	38252874	38275895	36962990	39112551
	1656	37550473	39319920	39187138	40583222	36033699	39158592	37749922	38668532	38675715	39200950	39969650	40536685	38749933	39454360	37651395	39030967		1656	39701323	42718773	43150537	39907403	38792659	37547526	36314917	40325455	41089963	40994303	43176391	38906288	38159871	38267423	36923395	39166880
	1674	37519165	39342572	39179771	40541855	36048248	39172957	37757289	38596892	38681424	39182534	39981253	40508245	38777189	39557676	37651395	39109052		1674	39668174	42757554	43168635	39923794	38818626	37558024	36293370	40318088	41071865	40958107	43145366	38873875	38137956	38294864	36870540	39139255
	1692	37537397	39344414	39201503	40578051	36079740	39168169	37696515	38638882	38700761	39179955	39991013	40554783	38766876	39473329	37685833	39090636		1692	39704638	42749798	43194489	39942762	38781425	37509036	36236463	40307959	41056353	41030498	43122097	38910524	38091915	38261162	36777721	39086584
	1710	37560970	39337600	39205922	40562539	36064270	39183270	37740898	38586763	38676083	39226733	39969834	40547026	38766507	39472039	37675520	39008683		1710	39645522	42698090	43163464	39950313	38802235	37533714	36241804	40322508	41058938	41056353	43186733	38916048	38158214	38203887	36789139	39056197
	1728	37551762	39342388	39218261	40588393	36009573	39182718	37731690	38616966	38674057	39171484	40017165	40534099	38753432	39228466	37632978	39031888		1728	39707585	42744627	43129854	39974991	38715862	37488594	36209759	40209984	41095134	41079621	43147951	38916969	38135193	38183076	36776984	39001316
	1746	37534819	39326366	39172589	40611662	36018597	39184007	37800015	38628200	38696525	39165406	40024900	40570295	38793579	39514581	37649553	39014208		1746	39694509	42760140	43215172	39618863	38646432	37466310	36231491	40235583	41157184	41077036	43132439	38925625	38067789	38171474	36700004	39019549
	1764	37527268	39329128	39168906	40622003	36032594	39187506	37782519	38612546	38708127	39200213	40026557	40593564	38764482	39493402	37654157	39068168		1764	39667806	42718773	43137610	39966520	38667611	37491172	36178636	40317168	41097719	41009815	43181562	38901500	38062633	38115488	36708107	39027652
	1782	37535371	39314027	38874264	40603905	35986000	39188795	37747528	38685291	38706102	39206475	40007956	40609076	38739804	39493955	37684544	39116971		1782	39709979	42747212	43160878	39996907	38634646	37440527	36192264	40242765	41110646	41051182	43225514	38963931	38021933	38152136	36723577	38932623
	1800	37535924	39338336	39163381	40593564	35971083	39196714	37758762	38674794	38723597	39207027	39745548	40562539	38740172	39509425	37675704	39093398		1800	39648837	42767896	43181562	39969282	38608679	37429109	36139041	40257130	41133915	41053767	43178976	38905919	37997623	38138324	36616578	38848829
	1818	37525611	39325813	39164117	40637516	36022281	39152147	37739241	38622859	38679582	39207212	39750719	40614247	38718072	39558596	37653605	39076087		1818	39679776	42762725	43155708	39986962	38592104	37442921	36107180	40166337	41139086	41128744	43191903	38888608	37963000	38093204	36649359	38845145
	1836	37532057	39013877	39161539	40658199	36023386	39165959	37735558	38622307	38689711	39172220	40016060	40606491	38754353	39481432	37591541	39110894		1836	39635209	42760140	43127268	39969650	38544590	37469993	36094473	40119376	41115817	41139086	43158293	38868718	37965394	37982706	36595215	38881978
	1854	37523769	39335021	39153804	40645272	35990789	39160434	37693016	38597261	38690079	39208869	39673157	40562539	38715678	39486404	37608485	39100397		1854	39644969	42804092	43132439	39988067	38524148	37388409	36027253	40062653	41108061	41120988	43204831	38942384	37984179	38094493	36611053	38883451
	1872	37496513	39297084	38843239	40593564	35927989	39158040	37697067	38604811	38684739	39206659	39933002	40619418	38746618	39483642	37623402	39087873		1872	39667253	42809262	43155708	39980332	38518991	37304982	36068506	40083832	41141671	41092548	43212587	38958775	37949372	38004437	36567958	38932807
	1890	37506458	39286218	39176825	40640101	35798706	39151042	37721745	38602601	38700024	39185112	40004457	40603905	38700393	39429866	37609774	39097082		1890	39658413	42806677	43124683	39624034	38456744	37292643	36042170	40088436	41152013	41046011	43222928	38939990	37905725	38026537	36509763	38864114
	1908	37500012	39310159	39185112	40702151	35921911	39146990	37694857	38571662	38712363	39199661	39735207	40557368	38684002	39401136	37601855	39123049		1908	39628763	42749798	43116926	39989172	38522306	37308666	35986553	40142212	41092548	41366718	43256539	38927651	37834638	37967604	36523206	38817705
	1926	37494671	39303898	39170931	40665955	35922280	39157303	37679940	38576266	38747170	39214210	40003905	40619418	38711442	39449940	37602407	39089899		1926	39654730	42762725	43124683	40025268	38525805	37311244	35978634	40154735	41108061	41120988	43202245	38896711	37870366	37884915	36498897	38820652
	1944	37495408	38949241	39145148	40660784	35929462	39112551	37657472	38584553	38717151	39204818	39982173	40632345	38689711	39465409	37612720	39131520		1944	39667621	42814433	43075560	40015691	38504442	37293196	35933882	40143317	41092548	41123573	43256539	38921758	37828929	37875891	36508289	38781793
	1962	37511614	39324156	39147727	40678882	35834065	39089531	37713458	38642013	38709785	39211447	39701596	40536685	38674241	39486220	37623586	39142938		1962	39622870	42791164	43062633	40031898	38476633	37290986	35880843	40089173	41108061	41180452	43241026	38928572	37788781	37848266	36436281	38832254
	1980	37508299	39305555	39170379	40691809	35818779	39105737	37717510	38631515	38696525	39204633	39745548	40521172	38701866	39491929	37672942	39137045		1980	39623054	42783408	43098829	40032266	38441642	37228739	35891524	40113851	41105475	41193379	43259124	38984742	37748449	37942005	36390793	38789528
	1998	37532609	39298925	39186033	40709907	35887473	39143491	37729849	38647722	38712731	39207764	40062285	40585807	38753800	39416054	37629663	39140913		1998	39295687	42749798	43109170	40023242	38435749	37239236	35874397	40053813	41087378	41102890	43297905	39023969	37762814	37863736	36344567	38771664
	2016	37467783	39286034	39184007	40686639	35870898	39112183	37752869	38614756	38739804	39237046	39784330	40557368	38707759	39413475	37612720	39104264		2016	39605374	42837702	43067804	40020111	38409229	37190801	35827619	40072782	41079621	41159769	43168635	38953065	37695962	37840163	36334623	38604259
	2034	37505905	38990608	39113841	40673712	35908283	39130599	37659682	38651405	38761351	39209422	39701596	40585807	38732621	39468356	37602039	39067247		2034	39630236	42817019	43096243	40012192	38363373	37097614	35797785	40034476	41087378	41167525	43225514	38954355	37687491	37747528	36380295	38632436
	2052	37514008	39327102	39184928	40627174	35828356	39090636	37660603	38704628	38708496	39222129	40006115	40634930	38762456	39405740	37597435	39075534		2052	39646995	42798921	43091072	40071309	38350113	37138130	35792260	40009430	41100305	41087378	43251368	38964115	37631321	37723771	36311602	38583448
	2070	37513272	39314763	39154357	40640101	35791523	39128021	37678835	38639434	38702234	39230048	39717109	40616832	38680319	39451045	37614562	39076824		2070	39641470	42824775	43057462	40049946	38364477	37071094	35786182	40030056	41159769	41164940	43292735	38935202	37626533	37739609	36307551	38520833
	2088	37504064	39288980	39161171	40629759	35809203	39137966	37669811	38575714	38730411	39223050	40039633	40624589	38703155	39525447	37564285	39114025		2088	39592114	42788579	43067804	40056944	38328381	37100008	35747324	40042211	41126159	41237331	43217758	38942568	37628006	37721930	36246224	38551220
	2106	37474413	39318999	39181797	40622003	35799811	39116419	37664655	38564664	38733726	39189900	40031345	40609076	38737962	39499848	37534635	39085848		2106	39603901	42804092	43083316	40020295	38318989	37080302	35727066	39970939	41092548	41195965	43303076	39000948	37586385	37719535	36219336	38548457
	2124	37469441	39328760	39138150	40722834	35749902	39080323	37677362	38588421	38741645	39218814	39758475	40570295	38679398	39514213	37556366	39096897		2124	39587326	42747212	43078145	39683498	38223592	37076067	35688944	39990461	41071865	41128744	43238441	38988241	37601118	37745871	36223756	38481422
	2142	37483069	39330233	39148648	40712493	35782499	39079586	37684728	38554166	38709232	39212368	39688669	40567710	38642749	39394322	37600565	39069641		2142	39610346	42866141	43142781	40008877	38269081	37025974	35684892	39978122	41133915	41164940	43323759	38930597	37532977	37702961	36171269	38510704
	2160	37439054	39302793	38827727	40647857	35794838	39113472	37715484	38562270	38709048	39245149	39719694	40580637	38681792	39498375	37549000	39102054		2160	39592114	42860971	43085902	39982542	38190811	37042180	35659846	39921399	41123573	41211477	43238441	38942384	37530399	37730217	36149538	38457296
	2178	37441816	39307028	39146990	40712493	35724856	39093398	37716036	38605180	38697814	39199108	39784330	40598735	38668716	39516791	37505905	39027652		2178	39546257	42798921	43114341	40043868	38233353	37008663	35650269	39921215	41133915	41193379	43197074	38962089	37534819	37680493	36173479	38389524
	2196	37445131	39325445	39154725	40660784	35721909	39067615	37696331	38596892	38736857	39198003	39779159	40632345	38728570	39477933	37559313	39013103		2196	39570015	42811848	43078145	40002984	38179761	36820263	35650085	39874990	41102890	41273527	43217758	39032256	37495408	37595593	36119335	38417148
	2214	37470914	39320288	39132994	40653028	35716200	39082164	37673679	38614940	38695420	39181797	40026189	40622003	38727280	39440732	37538871	39044227		2214	39563569	42873898	43067804	40011640	38102965	36965200	35633142	39854548	41079621	41273527	43225514	39020469	37474966	37688228	36098709	38425067
	2232	37411061	39327471	39163381	40691809	35716568	39053435	37677914	38610152	38728570	39201871	39982358	40678882	38707943	39519370	37535556	39059696		2232	39539628	42912679	43041950	40047736	38085653	36916028	35604965	39499934	41064109	41201136	43287564	38972218	37431871	37589331	36094289	38459322
	2250	37404983	39301135	39116971	40686639	35719147	39038333	37672942	38575714	38698551	39242387	39696426	40640101	38716231	39433733	37523953	38981427		2250	39508872	42894581	43072974	39983831	38060055	36904794	35564081	39808139	41105475	41177867	43246197	38960432	37440159	37565390	36056903	38383078
	2268	37374596	39328576	39154909	40658199	35761689	39033545	37667417	38570741	38687501	39239072	39993592	40603905	38730964	39442021	37517508	38991924		2268	39531708	42866141	43085902	39673157	38049557	36928920	35572184	39788065	41139086	41237331	43274637	38997817	37431319	37511246	36015282	38344404
	2286	37390066	39337416	39123049	40622003	35713254	38978112	37658945	38565032	38708127	38928558	39997275	40601320	38680687	39148318	37438870	39069825		2286	39557123	42943704	43067804	40018085	38071104	36899453	35541613	39778304	41120988	41201136	43217758	39012735	37352681	37509589	36016572	38283077
	2304	37416217	39339810	39155277	40694395	35701467	39037412	37718062	38574240	38690263	39237230	40019927	40650443	38704260	39440916	37508484	39108684		2304	39503716	42966973	43072974	40003352	38062449	36877722	35506437	39774437	41079621	41304552	43251368	39022311	37350471	37486752	35970531	38302783
	2322	37371281	39346071	39128942	40627174	35618777	39075166	37621192	38602786	38649379	39171852	39758475	40653028	38653247	39433549	37481780	39129679		2322	39516975	42925606	43054877	39998012	38049925	36867409	35472735	39754179	41102890	41214063	43248783	38982347	37310323	37448999	35910861	38290812
	2340	37385830	39308502	39110341	40655614	35620803	39053435	37638135	38551404	38663928	39186769	39711938	40691809	38728201	39187099	37415849	39186401		2340	39502795	42886825	43103999	39952523	38024511	36869619	35448057	39716793	41079621	41283869	43326345	38944226	37282883	37408483	35924490	38247165
	2358	37352681	39324156	39093767	40684053	35612148	39036492	37626901	38549562	38731516	39186401	39711938	40678882	38753248	39544784	37476071	39110526		2358	39519185	42979900	43047120	39974439	37975707	36799452	35448794	39725817	41120988	41263186	43269466	38987688	37352313	37420821	35930199	38198914
	2376	37352313	39323419	39057486	40681468	35668318	39032072	37658209	38493761	38666138	39224155	39981253	40717664	38667059	39445336	37508299	39074429		2376	39489903	42935948	43083316	40023058	37975707	36740336	35343452	39709611	41115817	41263186	43297905	39021574	37283067	37397617	35913624	38253242
	2394	37369808	39302793	39101686	40725420	35663713	38998738	37595041	38532803	38663191	39206659	39655059	40609076	38632252	39479958	37504984	39061722		2394	39483642	42930777	43026437	39649888	37907198	36718973	35385442	39730421	41149427	41252844	43243612	39049567	37257652	37374596	35819884	38214016
	2412	37329476	39323603	39097818	40684053	35666844	39052698	37587306	38536671	38655641	39255278	39693840	40650443	38655088	39475170	37439422	39073877		2412	39500953	42966973	43078145	39667986	37858763	36716210	35372734	39710532	41128744	41245088	43326345	39035018	37221004	37358022	35832960	38149374
	2430	37352313	39305003	39065221	40634930	35579919	39031703	37594672	38539802	38708496	39252332	39667986	40634930	38721756	39433181	37452682	38972771		2430	39470934	42966973	43067804	39954917	37816406	36793927	35349898	39606111	41092548	41252844	43326345	38978480	37184355	37299273	35826698	38157293
	2448	37357285	39292480	39078113	40665955	35527064	38980506	37612720	38519912	38677372	39181981	39976464	40653028	38651957	39420473	37419901	39022127		2448	39466883	42987656	43021266	39948103	37808855	36763540	35309014	39682907	41064109	41395042	43266880	39025074	37175331	37317506	35748245	38114567
	2466	37338132	39281982	39066510	40650443	35576051	38945883	37632610	38522674	38691000	39162276	39737792	40611662	38663007	39439627	37377911	38994871		2466	39449203	42923021	43010925	39953444	37902779	36719709	35263525	39622501	41118402	41325235	43261710	39062643	37181408	37236842	35765740	38171658
	2484	37360047	39288428	39076455	40681468	35525222	38915312	37623402	38473871	38662086	39160802	39714523	40640101	38671110	39393217	37426162	39092662		2484	39478485	42938533	43041950	39970571	37818984	36705160	35256159	39624159	41126159	41304552	43279807	39046252	37128738	37251022	35712517	38049005
	2502	37338132	39308870	39042385	40696980	35499623	38924704	37612904	38513466	38660061	39157487	39953444	40694395	38591736	39482721	37453603	39092846		2502	39418816	42917850	43016095	39949392	37776810	36693006	35290413	39632630	41100305	41250259	43292735	39001316	37116951	37173673	35644376	38063001
	2520	37370545	39270564	39056381	40622003	35454872	38937043	37602591	38556192	38690816	39147727	39965415	40694395	38556560	39473697	37429293	39102791		2520	39440916	42946289	42990241	40003905	37782335	36661882	35251555	39606479	41074450	41263186	43305662	38972034	37125423	37166859	35651927	38021748
	2538	37350103	39274431	39041648	40668541	35463527	38916048	37598356	38580318	38707759	39187690	39922873	40673712	38625990	39498927	37435186	39126364		2538	39448651	42985070	43029022	39949576	37795963	36606449	35244004	39604085	41058938	41304552	43318589	39012919	37071278	37163913	35571816	38020091
	2556	37319900	39265960	39023600	40616832	35503491	38912549	37560049	38556008	38663560	39151962	39950866	40629759	38525805	39409239	37441816	39046068		2556	39420473	42987656	42964387	39985857	37733348	36501475	35231665	39594877	41082207	41268356	43259124	39051961	37057834	37206271	35630564	38030036
	2574	37340342	39198188	39044411	40673712	35493914	38900210	37561707	38574977	38664296	39131152	39903720	40622003	38575529	39457122	37365204	39062827		2574	39408503	42948875	43026437	39980516	37661892	36524311	35221352	39415317	41087378	41294211	43287564	39041280	37044022	37130027	35619146	38046242
	2592	37308666	39185480	39080139	40671126	35486364	38870928	37567600	38542012	38671295	39113841	39673157	40614247	38620834	39414949	37399090	39057855		2592	39375169	42961802	43065218	39960074	37608116	36561881	35178073	39545521	41030498	41247673	43243612	39036123	36986563	37110874	35602018	38000570
	2610	37290802	39240177	39012366	40689224	35483601	38865035	37598540	38521938	38665033	39099107	39931160	40611662	38590447	39378484	37365941	39018812		2610	39339257	42915264	43041950	39936501	37672205	36523391	35166102	39514581	41141671	41384700	43292735	38975533	36956176	37140340	35511594	37965394
	2628	37263545	39227286	39027468	40733176	35494651	38834832	37550289	38526910	38606469	39101870	39714523	40596149	38591183	39396716	37379385	39066142		2628	39352701	42959216	43003168	40004457	37662813	36539965	35153763	39476828	41139086	41301967	43287564	38969456	36954703	37037208	35520618	37924326
	2646	37269991	39208685	39049199	40572880	35398517	38803524	37492645	38535197	38654536	39194504	39709353	40619418	38539249	39368171	37378832	39056197		2646	39336495	42969558	42979900	40044789	37662260	36550831	35058735	39481800	41025328	41428652	43308247	39013287	36907925	37054151	35445479	37912723
	2664	37245129	39155646	39013655	40676297	35472183	38774795	37587858	38515124	38668900	39164486	39680913	40609076	38488236	39383457	37351944	38924704		2664	39349202	42974729	43036779	39965415	37609590	36517129	35077520	39388981	41097719	41291625	43290149	38993766	36940522	36987484	35545848	37925615
	2682	37196510	39173694	38981058	40663370	35424300	38827650	37535740	38556560	38693394	39158592	39680913	40552197	38578844	39044902	37277174	39027099		2682	39342204	43062633	42987656	39984383	37580123	36482138	35064444	39470382	40981376	41320065	43300491	39002237	36927078	37049363	35440138	37900753
	2700	37244024	39240177	38958775	40709907	35389862	38807760	37483437	38492840	38643118	39164117	40005378	40634930	38508310	39396716	37350471	38992292		2700	39358226	43049706	43026437	39990277	37540528	36419891	35030005	39428761	41084792	41343333	43233270	38984926	36897796	36999270	35444006	37816774
	2718	37225424	39218998	38994686	40704736	35408646	38780688	37478649	38502600	38615861	39095792	39678328	40616832	38507020	39411449	37369256	38938332		2718	39320841	42966973	43044535	39981989	37531872	36410498	35005880	39349939	41064109	41428652	43279807	38955091	36865383	37026342	35422090	37894123
	2736	37232238	39186585	38966878	40655614	35429825	38803524	37496329	38548089	38629489	39115130	39639546	40598735	38599287	39420105	37339605	38985110		2736	39319920	42956631	43016095	39984199	37525979	36343278	35016561	39394322	41115817	41309723	43336687	39040912	36843099	36964832	35398702	37869813
	2754	37208112	38814800	38940726	40691809	35383600	38809970	37527268	38573135	38615677	39116050	39657644	40634930	38600944	39119878	37266860	38955091		2754	39259883	42969558	43023852	39965783	37470177	36340700	34975861	39401873	41095134	41451921	43303076	39041464	36795032	36853044	35325220	37807197
	2772	37195589	39147727	38927098	40658199	35321168	38748828	37545316	38527831	38636856	39115130	39934107	40707322	38525805	39491745	37362810	39011261		2772	39285481	42995412	43052291	39919742	37464837	36302946	34971810	39350307	41084792	41348504	43279807	39044227	36824315	36933892	35341611	37755079
	2790	37203508	39188979	38938332	40684053	35288756	38745329	37519349	38439248	38597077	39162828	39961363	40738347	38511072	39522500	37318426	38964484		2790	39237230	42928191	43054877	39941289	37406825	36301841	34941975	39354359	41033084	41395042	43248783	38993581	36730759	36881037	35348241	37778468
	2808	37186197	39202792	38978296	40647857	35358738	38791001	37478649	38399469	38596708	39161171	39626619	40671126	38521017	39442205	37305719	39012735		2808	39270196	43000583	43039364	39948287	37422111	36355617	34916560	39349202	41040840	41376944	43235855	38960800	36747150	36910687	35264078	37756184
	2826	37130395	39191005	38959879	40622003	35303489	38780872	37460785	38418253	38602417	39184191	39652474	40686639	38514755	39474434	37285093	38996896		2826	39252884	43000583	42995412	39971124	37397985	36270349	34875308	39314211	41035669	41366602	43328930	39036860	36697241	36812160	35208644	37783993
	2844	37167412	39152883	38968167	40629759	35319511	38790080	37460233	38427093	38574424	39167616	39629205	40686639	38491182	39311633	37239420	38996344		2844	39252148	42956631	42917850	39985488	37380858	36248066	34880648	39319367	41025328	41338163	43305662	39026547	36643097	36829103	35224114	37671837
	2862	37136657	39160986	38944594	40624589	35299253	38744039	37445131	38467978	38551772	39170011	39903904	40681468	38427277	39325813	37278094	38896895		2862	39213473	42992827	42954045	39921584	37346419	36223940	34860759	39326366	41022742	41477775	43282393	39011814	36675142	36774959	35255606	37751948
	2880	37175147	39154909	38943121	40609076	35284704	38786029	37470546	38477370	38594314	39161355	39892854	40722834	38466320	39404635	37319715	38866508		2880	39213105	42959216	42930777	39871307	37311244	36218231	34804957	39285850	40963278	41322650	43274637	39044227	36622103	36743282	35211038	37700382
	2898	37160966	39150305	38925073	40598735	35287835	38789528	37463179	38444957	38539617	39154172	39624034	40668541	38459322	39395796	37264466	38881241		2898	39173510	42964387	42974729	39904640	37282699	36172558	34798880	39259514	40983961	41387285	43326345	38998738	36582323	36767408	35204040	37644949
	2916	37153047	39164117	38875164	40640101	35284152	38794500	37456733	38449377	38560244	39107026	39595594	40663370	38406099	39363751	37269623	38924152		2916	39159329	42966973	42938533	39920110	37239604	36129832	34821716	39261172	40968449	41371773	43279807	39010709	36602397	36690059	35158736	37620271
	2934	37130579	39115314	38907024	40629759	35243635	38787318	37026342	38464847	38548457	39059696	39559399	40624589	38388603	39355464	37294853	38914391		2934	39162460	43003168	42956631	39926556	37270912	36121913	34770518	39236125	40963278	41332992	43292735	39040359	36600003	36623208	35136452	37577361
	2952	37147891	39101686	38901868	40655614	35213985	38777741	37388593	38442747	38562270	39121760	39587838	40614247	38435933	39348281	37232974	38946067		2952	39134467	43008339	42969558	39930055	37296879	36168875	34746945	39162091	40983961	41361431	43313418	39009235	36558013	36629285	35041608	37614746
	2970	37102034	39080139	38921573	40645272	35171259	38807392	37362257	38427646	38565032	39097082	39844603	40616832	38432434	39326182	37223582	38918627		2970	39125259	43026437	42920435	39963941	37223029	36132411	34729634	39281430	40999474	41405383	43334101	39058223	36534809	36660409	35073100	37527268
	2988	37123028	39074061	38901500	40606491	35173653	38808313	37363731	38418069	38534645	39119365	39865966	40655614	38417517	39305371	37196694	38883267		2988	39110157	42987656	42894581	39907587	37175699	36131306	34728161	39227838	41007230	41405383	43279807	39023969	36532967	36595030	35049711	37522848
	3006	37079934	39096345	38871112	40598735	35237926	38808497	37320636	38409229	38537776	39104448	39559399	40490147	38403520	39334469	37220083	38880321		3006	39111999	42964387	42904923	39844235	37195221	36144750	34727240	39191005	40893472	41428652	43295320	39005736	36463169	36567222	35043081	37572941
	3024	37086196	39114393	38877742	40598735	35246950	38812733	37200930	38453797	38559875	39150121	39624034	40570295	38349008	39317158	37184171	38917890		3024	39080691	42961802	42915264	39881252	37157467	36062244	34685619	39114761	40986546	41356260	43287564	38972771	36465379	36544017	34938292	37544580
	3042	37088590	39119918	38851591	40614247	35186176	38798552	37380305	38436117	38544037	39105369	39853627	40629759	38412913	39306108	37192642	38905551		3042	39084927	42969558	42889410	39899668	37140524	35931672	34651364	39131152	41030498	41410554	43241026	39032072	36455066	36530021	35004407	37432424
	3060	37083617	39078297	38870007	40653028	35146029	38859510	37390619	38374054	38545695	39087689	39559399	40570295	38377001	39330786	37218609	38846435		3060	39030414	42995412	42948875	39919374	37116767	36001838	34668123	39066326	40960692	41405383	43264295	39026363	36408288	36506079	34991699	37446789
	3078	37056361	39098371	38830044	40562539	35164997	38895422	37432976	38343483	38561165	39065958	39851785	40590978	38395049	39339441	37213821	38856379		3078	39089899	42954045	42928191	39811454	37092089	35974030	34610848	39068168	40973619	41405383	43238441	39002237	36402211	36543465	34937739	37431135
	3096	37051573	39102791	38837226	40490147	35127796	38884925	37403510	38328197	38535382	39093398	39549057	40541855	38333170	39239256	37227265	38848092		3096	39033545	42985070	42972143	39928950	37076435	35984159	34599798	39068352	41009815	41296796	43251368	39018996	36353776	36525785	34879359	37421190
	3114	37034077	39093767	38844593	40562539	35113247	38865403	37398906	38369450	38539617	39093582	39797641	40622003	38337037	39347545	37212532	38883267		3114	39051409	42990241	42925606	39875358	37072568	35904416	34556336	39088794	40971034	41369188	43233270	38997081	36359116	36533151	34871624	37344393
	3132	37012162	39075350	38822493	40614247	35084702	38877742	37408667	38349929	38541827	39106106	39820846	40637516	38294127	39324156	37201666	38923968		3132	38994134	42956631	42933362	39836316	37017134	35913808	34546391	39028941	40940009	41343333	43202245	38971666	36371455	36514551	34826873	37338869
	3150	37003322	39032993	38780135	40565124	35054131	38818994	37383436	38344956	38528383	39027283	39518032	40526343	38232984	39253989	37190985	38904078		3150	39033361	42961802	42876483	39884198	37025422	35934803	34527606	39019364	41002059	41348504	43171220	38928019	36385636	36462617	34782673	37440159
	3168	36984721	39113841	38797999	40578051	35044370	38847724	37323767	38373317	38489709	39073509	39518032	40547026	38266134	39190637	37183434	38880321		3168	39007394	42884239	42876483	39895248	36938864	35893918	34509742	38979401	40994303	41330406	43243612	39043122	36376244	36374218	34744367	37337764
	3186	36959859	39089347	38797999	40598735	35075862	38812733	37370729	38364477	38500759	39059696	39803719	40559953	38260241	39287507	37128553	38829307		3186	39001132	42974729	42824775	39853627	36969067	35887841	34501639	38993950	40947765	41348504	43246197	38991187	36350277	36377717	34806614	37333896
	3204	36891719	39069825	38752511	40588393	35002012	38771848	37344762	38365214	38547536	39073140	39830054	40562539	38256189	39230600	37120450	38793395		3204	39006473	42959216	42765310	39865229	36888956	35838117	34422817	38914943	40924497	41312308	43220343	39007762	36288766	36358748	34765730	37344393
	3222	36912529	39082533	38752143	40585807	34986727	38804445	37318979	38328934	38514203	39011077	39824897	40570295	38204255	39226549	37132789	38695604		3222	38984926	42884239	42791164	39904088	36880116	35785630	34453756	38939990	40924497	41322650	43233270	39028573	36292817	36326704	34709560	37277358
	3240	36927262	39061354	38742014	40549612	34963890	38851591	37307377	38349008	38517149	39048831	39518032	40518587	38271659	39235389	37137577	38794500		3240	38962089	42951460	42817019	39554228	36910687	35840511	34416003	38891002	40991717	41384700	43194489	38974797	36248066	36306998	34624292	37235368
	3258	36920080	39039991	38781977	40521172	34938476	38810523	37350287	38314017	38486210	38986952	39512861	40549612	38279762	39235205	37104796	38765955		3258	38976454	43003168	42814433	39538715	36877906	35816201	34376408	38972034	40888301	41343333	43217758	38907209	36204603	36335912	34663335	37228370
	3276	36886194	39059880	38791185	40539270	34969415	38802235	37334264	38311622	38489156	38995055	39515447	40518587	38241272	39145333	37139051	38697998		3276	38943673	42930777	42814433	39797089	36900006	35734801	34351361	38932439	40911569	41418310	43137610	38926730	36190422	36271639	34593537	37217136
	3294	36899269	38992292	38757299	40557368	34997777	38774058	37302036	38314201	38497996	38966141	39789538	40547026	38217515	39235020	37107006	38647353		3294	38944778	42959216	42796335	39864309	36861700	35706808	34357439	38905735	40908984	41451921	43186733	38967614	36160956	36233701	34635895	37160414
	3312	36892824	38947541	38744960	40596149	34998145	38744592	37323583	38311438	38491182	39010156	39499934	40446195	38162450	39184928	37057650	38649747		3312	38915312	42964387	42775652	39833001	36818421	35700362	34335707	38901868	40890886	41358846	43153122	38954907	36161877	36223572	34609007	37127817
	3330	36848808	38977007	38752695	40562539	34918218	38718441	37355075	38349376	38505363	39002053	39758783	40510831	38198362	39193215	37110321	38615861		3330	38880137	42910093	42791164	39844051	36813449	35664082	34280826	38821204	40844349	41361431	43168635	38984373	36163718	36281952	34562229	37098535
	3348	36874223	38988609	38702787	40518587	34876044	38728754	37361521	38307571	38498549	38987320	39497349	40461708	38190627	39148463	37080855	38683449		3348	38864851	42899752	42770481	39819741	36785272	35700915	34290403	38811443	40857276	41482946	43197074	39027099	36143276	36270349	34531105	37058755
	3366	36833707	38968167	38757299	40513416	34848420	38737594	37298905	38340905	38473871	38986399	39783092	40549612	38113462	39058591	37007926	38704997		3366	38877927	42899752	42721358	39786407	36771091	35703124	34295007	38808497	40896057	41426067	43217758	38969640	36093184	36146960	34467200	37116583
	3384	36834444	38966878	38707759	40523758	34868309	38746065	37317506	38289154	38428382	38987872	39762098	40510831	38088600	39222681	36971093	38712179		3384	38848460	42891996	42698090	39512861	36716394	35625039	34281011	38799104	40862447	41441579	43106585	38959879	36031489	36144197	34466280	37102770
	3402	36786561	38906472	38686949	40534099	34896855	38709969	37293748	38271475	38466688	38999475	39785855	40578051	38092652	39194873	36966673	38649563		3402	38800946	42868727	42729115	39836500	36727628	35625960	34234049	38861536	40854690	41397627	43111756	38930782	36024859	36133147	34426868	37006821
	3420	36807003	38925441	38705549	40492733	34861127	38709232	37315480	38248823	38444220	38994686	39766702	40544441	38134641	39125075	37018423	38610889		3420	38842199	42907508	42723944	39840736	36640335	35623934	34192244	38758772	40836593	41376944	43091072	38979585	35979186	36087106	34366831	36996876
	3438	36779563	38906472	38708496	40484976	34841790	38654167	37278463	38221935	38416780	38979033	39487007	40482391	38114015	39159145	36994850	38597997		3438	38852880	42920435	42708431	39440470	36598530	35598519	34168855	38746065	40810738	41400212	43098829	38920837	35967768	36060771	34378802	36949178
	3456	36776800	38891371	38715126	40492733	34877886	38617703	37258941	38260977	38418990	38999291	39702797	40531514	38105911	39118445	37026527	38587132		3456	38821941	42917850	42752383	39797273	36660040	35573289	34154490	38757115	40815909	41428652	43122097	38965220	35958744	36088948	34405137	36944574
	3474	36771275	38913839	38725991	40428097	34850630	38612178	37263914	38271843	38399469	39025442	39378420	40456537	38104438	39084374	37010320	38565953		3474	38811259	42881654	42708431	39754179	36589137	35548243	34130549	38726728	40841763	41413140	43129854	38942568	35950457	36114363	34358912	36986195
	3492	36787666	38930413	38709048	40428097	34783594	38662086	37248628	38250480	38364109	38976823	39708506	40497903	38072762	39056566	36978828	38528568		3492	38786765	42897166	42648967	39783276	36563907	35523012	34110843	38660245	40831422	41433823	43054877	38888792	35934250	36038487	34396113	37004059
	3510	36744387	38867982	38676820	40371218	34795749	38622859	37210690	38209596	38361899	38994502	39713478	40430683	38127274	39098002	36971646	38588237		3510	38767244	42827360	42695504	39802061	36523022	35529826	34089296	38705917	40795226	41413140	43039364	38905183	35909941	36016019	34322816	36926157
	3528	36717315	38860247	38662639	40360877	34761494	38620097	37177357	38239799	38413281	38973508	39699298	40459122	38014934	39111815	37006821	38593577		3528	38748828	42845458	42628283	39796168	36544201	35500728	34062776	38716967	40818495	41374358	43047120	38907209	35856165	36027069	34264436	36851571
	3546	36691348	38877006	38648090	40415170	34739763	38647906	37136104	38201308	38368529	38909787	39683091	40438439	38024879	38995976	36927999	38559691		3546	38700393	42840287	42669650	39790275	36545122	35461133	34029627	38657482	40766786	41405383	43005754	38929492	35855612	35964085	34244178	36865199
	3564	36738494	38873138	38543301	40397072	34720794	38621939	37131684	38209964	38311991	38910339	39616792	40495318	37942742	39037781	36928920	38579765		3564	38714573	42832531	42679992	39494763	36505895	35435534	33992426	38659876	40805568	41392456	43070389	38886766	35837012	35922832	34243994	36851755
	3582	36719341	38853064	38602233	40425512	34739210	38607206	37124686	38177183	38340720	38914575	39618818	40492733	37976812	39098187	36930945	38567794		3582	38694499	42840287	42605015	39751600	36509763	35411409	33968300	38582896	40756445	41402798	43018681	38905183	35760215	35916386	34248045	36759857
	3600	36701477	38870560	38594130	40428097	34704772	38557665	37117872	38198914	38382157	38916417	39391347	40412585	38012356	39098187	36938128	38549378		3600	38718625	42842873	42654138	39746075	36519892	35379180	33927784	38609784	40805568	41400212	43036779	38866877	35739589	35846957	34227603	36763909
	3618	36693742	38881794	38587684	40409999	34684145	38556929	37144944	38214016	38354717	38922126	39627842	40441024	37962816	39061722	36881037	38484000		3618	38687317	42866141	42617942	39753810	36523206	35413435	33893898	38530225	40753859	41449335	43010925	38864298	35753217	35890235	34122261	36734811
	3636	36669801	38815679	38570373	40461708	34675674	38558218	37081407	38190443	38346614	38908314	39614582	40428097	37982706	39061906	36846414	38496523		3636	38699656	42855800	42597259	39760993	36489873	35385258	33889846	38476817	40735761	41395042	42974729	38855274	35732038	35879738	34057988	36692269
	3654	36656910	38825624	38537776	40492733	34642893	38556560	37093931	38205728	38322488	38882162	39584195	40428097	38042927	39053619	36837758	38493392		3654	38688238	42886825	42638625	39778488	36441254	35336638	33867010	38491366	40728005	41449335	43013510	38845514	35685629	35849903	34077509	36720999
	3672	36653226	38819915	38519728	40456537	34601824	38552141	37091168	38176630	38337405	38895054	39621949	40482391	37944031	39062275	36888219	38462821		3672	38665954	42848044	42630869	39769648	36444200	35343821	33886531	38527831	40748688	41472604	42979900	38843672	35673658	35753401	34082298	36714184
	3690	36657278	38833359	38523227	40453951	34619136	38534461	37116951	38159687	38326171	38877190	39313784	40404829	38029667	38983821	36853228	38435012		3690	38626359	42814433	42610186	39765228	36398528	35339401	33829625	38479212	40676297	41488116	43000583	38800578	35628170	35778079	34050806	36725234
	3708	36687297	38864851	38539986	40404829	34601824	38544774	37093194	38154346	38308676	38907945	39525631	40448781	38011435	38993213	36843468	38376632		3708	38626543	42804092	42599844	39753810	36357827	35287466	33876587	38521569	40707322	41327821	43021266	38829860	35628722	35706992	33992057	36711606
	3726	36614552	38842567	38488788	40381560	34626686	38565216	37017687	38160056	38282893	38913286	39546257	40412585	37955818	38951960	36861516	38399469		3726	38602970	42773067	42540379	39760440	36314549	35261315	33819680	38426172	40671126	41392456	42961802	38850670	35602387	35667581	34022260	36620998
	3744	36623576	38830228	38495971	40412585	34600719	38484737	37039050	38130037	38259504	38891923	39574803	40399658	37980312	38937411	36840889	38414202		3744	38593025	42783408	42530038	39761729	36323389	35280100	33792240	38424331	40668541	41353675	42969558	38791185	35574394	35650269	33969221	36605344
	3762	36606080	38837226	38486394	40430683	34611401	38514571	37017871	38143297	38264845	38902236	39587878	40329852	37988046	38972403	36852123	38366872		3762	38567058	42760140	42462817	39752705	36259115	35229087	33769219	38423962	40632345	41395042	42912679	38830228	35565186	35660951	33906237	36541255
	3780	36579376	38811628	38506284	40340193	34555783	38500390	37032972	38111436	38241088	38866508	39538707	40303997	38035929	38916233	36812160	38337405		3780	38551772	42811848	42540379	39740735	36287292	35223193	33823732	38371292	40629759	41389871	42938533	38784371	35596125	35719515	33909736	36603318
	3798	36563538	38801499	38483263	40371218	34524659	38513650	37018239	38112173	38276447	38881057	39562096	40342779	37996886	38886766	36773485	38363741		3798	38569084	42754969	42522282	39728027	36218047	35173285	33780269	38371844	40673712	41369188	42966973	38798184	35561687	35664450	34012868	36511052
	3816	36530205	38824703	38452876	40366047	34542339	38468162	37025053	38054530	38258215	38831701	39529314	40337608	37923589	38934281	36751938	38339800		3816	38573872	42785994	42488671	39754179	36188212	35163156	33721521	38438511	40663370	41358846	42956631	38766323	35501281	35608096	33904580	36493372
	3834	36496871	38814206	38441642	40360877	34478250	38458401	36981959	38039796	38239799	38865772	39530788	40345364	37850660	38911444	36721367	38365767		3834	38482527	42754969	42486086	39788249	36164823	35179546	33691870	38373317	40681468	41402798	42946289	38802788	35482680	35556898	33857986	36524680
	3852	36505527	38748275	38471477	40335022	34491510	38433723	36956913	38049925	38220461	38852144	39524158	40329852	37875338	38921942	36735179	38387130		3852	38500759	42806677	42501598	39699666	36217494	35178994	33658352	38329855	40686639	41366602	42979900	38820099	35476603	35518961	33825757	36476429
	3870	36512709	38680503	38487499	40309168	34420791	38487683	36985826	38039981	38182892	38846987	39528946	40363462	37849371	38886398	36748255	38288970		3870	38496155	42760140	42462817	39680881	36207734	35127244	33640857	38279946	40588393	41314894	42876483	38791185	35461133	35463343	33820785	36471825
	3888	36499818	38683634	38446983	40314339	34426684	38501495	36986747	38037771	38199651	38816047	39517896	40316925	37883073	38835201	36667591	38324330		3888	38520464	42760140	42488671	39656019	36178083	35092069	33642330	38305729	40606491	41299381	42855800	38778478	35432588	35534614	33833492	36411235
	3906	36434071	38692658	38411623	40332437	34402375	38480132	36951940	38016223	38179209	38836121	39511266	40285900	37863367	38795053	36677352	38363741		3906	38530593	42752383	42483500	39671673	36088395	35094279	33589475	38274237	40619418	41335577	42897166	38767612	35409936	35471446	33775849	36386189
	3924	36471825	38703155	38426725	40314339	34431104	38439985	36903137	38037034	38173499	38835569	39510345	40479048	37893754	38801683	36717684	38383078		3924	38518254	42783408	42491257	39647179	36087106	35041608	33611391	38301862	40632345	41338163	42899752	38759509	35413250	35436639	33770140	36361511
	3942	36399264	38663007	38409045	40291070	34373461	38478291	36862805	37992098	38186023	38810523	39471119	40239362	37907751	38802051	36679378	38370187		3942	38492656	42669650	42390426	39672226	36055798	35056341	33578057	38294864	40655614	41338163	42866141	38765955	35396123	35448057	33689108	36352118
	3960	36418233	38658219	38377553	40288485	34381012	38431329	36872013	37972945	38141639	38760798	39163831	40203166	37776995	38820836	36666302	38357479		3960	38473871	42674821	42457646	39666332	36074215	35007169	33523544	38230959	40603905	41307138	42840287	38734647	35383232	35420065	33745462	36353223
	3978	36389688	38630779	38375343	40229021	34398323	38437406	36907004	37937585	38141639	38805366	39506846	40210923	37764103	38782345	36720078	38368529		3978	38396890	42705846	42398182	39615871	35992814	35020429	33529069	38173131	40572880	41371773	42863556	38792474	35340874	35331298	33725756	36319705
	3996	36357827	38614756	38370371	40179898	34300348	38404809	36846414	37974418	38144402	38784924	39435207	40231606	37765761	38837410	36639966	38336669		3996	38466320	42713602	42364571	39605927	35990604	35006064	33522255	38166501	40588393	41294211	42796335	38717151	35287835	35364815	33668297	36287108
		36330387	38625622	38363925	40192825	34310477	38366872	36827998	37927641	38148085	38803708	39137976	40156629	37682334	38828755	36532231	38260609
		36339411	38569452	38320831	40185069	34316370	38410703	36842547	37946610	38150295	38795053	39427472	40231606	37735742	38787870	36565564	38267791
		36355433	38544590	38290996	40203166	34280458	38429856	36838311	37919906	38158582	38764482	39437785	40154044	37694489	38785292	36602029	38239430
		36283793	38537039	38272027	40115262	34225761	38425436	36812896	37939243	38125064	38739988	39385482	40218679	37748081	38759141	36629101	38227460
		36331492	38549931	38305729	40156629	34240495	38316595	36784903	37947346	38114567	38674425	39446072	40210923	37651947	38660797	36579192	38180866
		36307919	38498917	38255821	40164385	34251360	38354901	36733890	37961343	38097808	38719361	39387876	40166971	37613273	38675899	36526337	38200203
		36297422	38501311	38236484	40128189	34147860	38335195	36809581	37927641	38103886	38718993	39339810	40159214	37669995	38666691	36525969	38193573
		36275322	38504810	38216962	40133360	34193717	38382710	36785456	37918064	38103333	38711258	39385298	40159214	37622481	38618440	36541070	38149374
		36263351	38470740	38210701	40117848	34156332	38391181	36812896	37924142	38074051	38737594	39356569	40166971	37647527	38619545	36460038	38077734
		36280110	38446246	38169264	40112677	34155411	38395233	36716394	37903331	38071104	38725991	39369092	40169556	37555077	38634646	36460775	38145691
		36217679	38439248	38174236	40164385	34137547	38273316	36755621	37833901	37997991	38754353	39008706	40373338	37604433	38655457	36446963	38111989
		36245119	38413097	38150111	40185069	34109186	38265029	36760594	37849003	38004253	38757667	39290822	40166971	37516403	38694868	36396502	38158582
		36193737	38420095	38163739	40146287	34127234	38265397	36747518	37785834	38031877	38742014	39304819	40154044	37606827	38660797	36379190	38093204
		36172190	38378658	38163555	40159214	34102187	38249191	36709949	37819168	38001490	38658035	39288796	40097164	37577913	38634646	36422653	38093204
		36180109	38421937	38124696	40060969	34018945	38270186	36672748	37838505	38003332	38670926	39243492	40128189	37556734	38668348	36453224	38109963
		36135541	38391550	38124328	40112677	34039572	38271659	36706634	37788044	37975523	38621570	39249938	40102335	37513824	38662455	36383426	38117329
		36147328	38383446	38100939	40115262	34057436	38244034	36614368	37777363	37970367	38655272	39241834	40068725	37468704	38655825	36386004	38092652
		36103681	38360242	38053056	40079067	34029627	38274605	36671827	37769260	37970919	38630410	39207580	40042871	37564838	38618071	36337017	38102965
		36068506	38369266	38015671	40037700	33965538	38178472	36657094	37752685	37975707	38582528	39177745	40040285	37536108	38611257	36384899	38096151
		36080108	38358216	38036666	40035115	33959092	38167790	36667039	37788597	37969078	38621202	39199293	40032529	37538871	38618255	36390608	38038507
		36037935	38374975	38021196	40073896	34009000	38183260	36636099	37793201	37978102	38597813	39198556	39978236	37458207	38599287	36381769	38081786
		36000365	38360058	38020091	40040285	33948411	38163555	36588769	37726165	37962632	38551036	39158224	40001504	37416217	38591920	36291344	38066316
		35977529	38371292	38016960	40022188	33929257	38175525	36568511	37744029	37970551	38617519	39089899	39980821	37451945	38597077	36289318	38075524
		36015282	38293943	38043480	40045456	33906421	38159687	36542175	37731322	37924326	38569820	39093767	39983406	37442737	38508310	36263351	38025248
		35988579	38278657	38043480	40048042	33894266	38164475	36564643	37695778	37913276	38536487	39052882	40024773	37464468	38456928	36224124	37994676
		35969978	38265397	38046426	40019602	33912314	38171842	36528179	37727454	37889703	38500022	39084558	39983406	37422479	38474423	36258563	37952134
		35976240	38293390	38025616	39944625	33911946	38173131	36519892	37717325	37869445	38475344	39069089	40004090	37367598	38519544	36260773	37993755
		35952114	38232432	37992466	39985992	33869957	38110147	36512157	37684728	37855264	38443668	39048278	40001504	37389882	38535013	36261878	37978286
		35951193	38215489	37986757	39985992	33884321	38111989	36516577	37660050	37814196	38484921	39040543	39952381	37395959	38549194	36192632	37953976
		35905889	38180129	37957291	39936869	33805868	38188601	36484900	37644581	37801488	38460427	39024153	39939454	37371281	38506468	36197420	37903515
		35844562	38146796	37954713	39895502	33758353	38198730	36470536	37645317	37817326	38455639	39054540	39936869	37321005	38507757	36133331	37817695

## Sheet: Extended Figure 1I
Time (seconds)	N8-Eos				N8-Eos+ 100 nM hs26S				N8-Eos + 15 uM Nub1				N8-Eos + 15 uM Nub1 + hs26S					Time (seconds)	N8-Eos-Tail				N8-Eos-Tail + 100 nM hs26S				N8-Eos-Tail + 15 uM Nub1				N8-Eos-Tail + 15 uM Nub1 + hs26S
																		0	42894581	44112310	45381748	43740011	40596149	44960326	40285900	44929301	46762358	42343888	46356449	41012401	40293656	43528007	40490147	44663003
0	48163652	49285721	48641953	47395784	44600953	48577318	44877592	49539092	48375656	48564391	48691076	48267068	46793383	48365314	46289228	49365869		18	43088487	44513049	45606679	44138164	40746103	45389504	40578051	45092182	46961435	42431792	46452109	41149427	40559953	42630869	40748688	44931886
18	48362729	49487383	48830688	47737059	44823299	48851372	45076669	49802804	48517854	48851372	48908251	48525610	47005387	48608343	46480548	49544262		36	43246197	44572514	45704925	44156262	40792640	45319698	40743518	45265404	47015729	42558477	46638259	41224404	40611662	43533178	40738347	45009449
36	48618685	49745925	48998740	47793938	44918959	49019424	45216282	49939830	48804834	49001326	49091815	48678149	47051925	48742784	46511573	49670948		54	43230685	44575099	45870391	44179531	40844349	45361065	40686639	45273161	47028656	42687748	46671869	41348504	40614247	43851184	40702151	45024961
54	48662637	49787291	49022009	47812036	44877592	49112498	45332625	49957928	48810005	49068546	49122840	48737614	47147585	48778980	46583965	49647679		72	43251368	44606124	45839366	44205385	40893472	45415358	40777128	45322283	47002802	42734285	46762358	41322650	40585807	43804646	40764201	45066328
72	48696247	49670948	49050449	47899940	44934472	49084059	45405017	49973441	48794493	48975472	49171963	48812591	47080364	48897909	46576209	49751095		90	43204831	44621637	45947953	44195044	40908984	45322283	40707322	45379163	47018314	42651552	46772700	41208892	40606491	43809817	40720249	44996521
90	48685905	49764022	49071132	47915452	44965497	49107328	45407602	50045832	48843616	48978057	49128011	48722101	47090706	48771224	46552940	49670948		108	43313418	44588026	45885903	44262264	40945180	45423115	40715078	45381748	46964021	42749798	46814067	41229575	40660784	43734840	40715078	44970667
108	48672978	49921733	49140938	47923209	44955155	49089230	45317113	50001880	48740199	49016838	49084059	48740199	47137243	48667807	46558111	49650264		126	43393566	44600953	45932441	44332070	40890886	45436042	40740932	45479994	47020900	42664479	46764944	41301967	40642687	43714157	40694395	44981009
126	48745370	49846756	49179719	47910282	44895690	49076303	45299015	49991539	48753126	49024594	49037521	48732443	47085535	48732443	46475378	49606312		144	43385809	44681101	45958295	44303631	40898642	45405017	40746103	45379163	46948508	42718773	46793383	41322650	40629759	43628838	40632345	44952569
144	48745370	49906220	49109913	47910282	44903447	49060790	45348138	50079443	48778980	48941861	49078888	48778980	47090706	48667807	46506402	49658021		162	43378053	44673345	45937612	44282948	40885715	45443798	40746103	45379163	46997631	42731700	46863189	41312308	40624589	43698644	40663370	45014619
162	48716930	49932074	49076303	47941307	44887934	49058205	45335211	50092370	48758297	48985813	49094401	48812591	47067437	48758297	46508988	49564946		180	43385809	44763834	45978978	44306216	40854690	45464481	40740932	45337796	47000216	42767896	46852848	41332992	40593564	43680546	40611662	44983594
180	48753126	49862268	49050449	47930965	44849153	49065961	45314527	50087199	48797078	49068546	49065961	48825518	47051925	48691076	46441767	49655435		198	43378053	44763834	45953124	44396706	40867617	45526531	40779713	45358479	47023485	42775652	46814067	41291625	40565124	43747767	40650443	45022376
198	48789322	49678704	49022009	47912867	44916374	49107328	45327454	50056174	48722101	49032351	49089230	48776395	47041583	48722101	46496061	49614068		216	43347028	44818128	45916928	44414804	40875374	45544629	40766786	45459310	47000216	42760140	46878702	41301967	40583222	43706401	40640101	44949984
216	48729857	49838999	49024594	47910282	44913788	49109913	45355894	49988953	48822932	49042692	49086644	48797078	47028656	48722101	46532257	49588214		234	43409078	44859495	45960880	44409633	40927082	45526531	40800397	45448969	47038997	42788579	46901971	41314894	40547026	42956631	40647857	44893105
234	48732443	49782120	49060790	47920623	44918959	49156450	45252477	50105297	48729857	49109913	49102157	48755711	47013143	48846201	46483134	49557189		252	43411664	44784518	46025516	44383779	40800397	45570483	40694395	45389504	46979533	42829946	46850262	41402798	40590978	43822744	40933564	44934472
252	48670393	49908806	49029765	47946477	44851738	49112498	45373992	50151834	48724687	49115084	49138353	48778980	47051925	48797078	46514159	49583044		270	43455616	44833640	46022930	44396706	40901228	45552385	40756445	45487750	47028656	42832531	46863189	41397627	40505660	43489226	40549612	44887934
270	48683320	49629581	49024594	47982673	44960326	49135767	45293844	50053589	48815176	49135767	49146109	48848786	47132072	48678149	46540013	49505481		288	43419420	44836226	46038443	44456170	40849520	45511019	40740932	45436042	47072608	42829946	46930410	41389871	40634930	43755523	40378974	44908617
288	48745370	49903635	49102157	47928379	44955155	49086644	45368821	50045832	48750541	49159036	49122840	48872055	47067437	48810005	46439182	49572702		306	43375468	44872422	46041028	44440658	40854690	45542044	40795226	45487750	47062266	42837702	46945923	41353675	40598735	43652107	40500489	44875007
306	48566976	49916562	49027180	47977502	44939642	49125426	45306771	50149249	48747955	49117669	49096986	48869470	47080364	48825518	46560696	49570116		324	43419420	44885349	45994491	44414804	40826251	45552385	40748688	45415358	47085535	42850629	46917483	41402798	40516001	43597813	40547026	44869836
324	48678149	49867439	49063376	48011113	44911203	49122840	45345552	50146664	48714345	49130596	49045278	48908251	47005387	48864299	46459865	49539092		342	43478884	44877592	45991905	44492366	40844349	45536873	40702151	45454140	47082949	42889410	46868360	41418310	40559953	43610740	40407414	44934472
342	48698832	49771779	49060790	48034381	44993936	49187475	45345552	50084614	48807420	49143523	49104742	48923763	47077779	48815176	46436596	49575287		360	43401322	44906032	46072053	44564758	40854690	45438627	40707322	45518775	47119145	42884239	46855433	41459677	40562539	43680546	40466878	44965497
360	48647124	49831243	49037521	47980088	44947399	49068546	45335211	50167347	48797078	49234013	49003911	48897909	46989875	48817761	46498646	49663191		378	43385809	44934472	45984149	44435487	40774543	45474823	40717664	45441212	47101047	42925606	46909727	41389871	40464293	43272051	40547026	44895690
378	48667807	49831243	49065961	48005942	44960326	49102157	45319698	50141493	48758297	49177134	49076303	48820347	47067437	48928934	46395230	49608898		396	43465957	44944813	46066882	44471683	40834007	45446383	40676297	45412773	47157926	42946289	46951093	41402798	40497903	43644351	40438439	44916374
396	48696247	49849341	49047863	47974917	44918959	49153865	45286088	50159591	48732443	49094401	49146109	48923763	47098462	48822932	46490890	49709729		414	43416834	44957740	46002247	44507878	40849520	45472237	40725420	45467067	47176024	42884239	46982118	41451921	40575466	43693473	40384145	44929301
414	48618685	49844170	49003911	48047308	44983594	49166792	45317113	50216470	48828103	49171963	49174548	48908251	47062266	48807420	46555525	49642508		432	43442688	44955155	46051370	44409633	40815909	45482579	40777128	45402431	47170854	42873898	46976948	41477775	40730616	43579715	40433268	44854324
432	48652295	49792462	49040107	48013698	44960326	49143523	45355894	50177688	48768639	49153865	49156450	48936690	46958850	48789322	46516744	49658021		450	43465957	44973253	46010003	44515635	40769372	45526531	40725420	45407602	47119145	42941118	46989875	41488116	40415170	43569374	40402243	44737980
450	48631612	49921733	49037521	48000771	44993936	49202988	45288673	50203543	48680735	49190061	49045278	48890153	47121731	48817761	46490890	49642508		468	43344443	44947399	46061711	44425145	40797811	45575654	40665955	45412773	47150170	42928191	46909727	41464848	40803913	43556447	40360877	44771591
468	48654880	49849341	49027180	48044723	44957740	49182305	45304186	50172518	48838445	49244354	49089230	48962545	47082949	48828103	46578794	49570116		486	43440103	44975838	45976393	44417389	40777128	45472237	40735761	45474823	47181195	42935948	46881287	41426067	40435854	43613326	40301412	44740566
486	48732443	49722656	49050449	47969746	44944813	49140938	45340381	50278520	48714345	49275379	49115084	48972886	47013143	48794493	46514159	49694216		504	43385809	45045644	46118591	44536318	40753859	45492921	40686639	45498092	47150170	42985070	46878702	41436408	40415170	43279807	40378974	44779347
504	48621270	49859683	49071132	48140383	45012034	49115084	45412773	50296617	48828103	49324502	49164207	48988399	47038997	48900495	46498646	49652850		522	43468543	44942228	46010003	44562172	40841763	45495506	40735761	45405017	47134658	42946289	46914898	41462262	40456537	43559032	40373804	44758664
522	48691076	49955343	49065961	48086090	44973253	49159036	45355894	50288861	48691076	49321917	49115084	49050449	47018314	48874640	46571038	49645093		540	43442688	45035303	46007418	44611295	40766786	45521360	40686639	45441212	47163097	42959216	46881287	41374358	40425512	42214617	40335022	44766420
540	48691076	49766608	49102157	48135212	44975838	49130596	45353308	50268178	48833274	49316746	49151280	48998740	47044168	48877226	46552940	49691631		558	43326345	45006863	45963466	44544074	40821080	45567898	40938537	45448969	47152756	42959216	46832164	41376944	40435854	43507324	40257460	44776761
558	48634197	49895878	49130596	48044723	45053401	49148694	45410188	50366424	48833274	49329673	49112498	49094401	47121731	48923763	46508988	49689045		576	43432347	44942228	45991905	44665589	40730591	45451554	40740932	45464481	47212220	42912679	46940752	41384700	40415170	41834562	40355706	44784518
576	48737614	49862268	49153865	48101602	45022376	49166792	45392090	50273349	48784151	49319331	49153865	49060790	47072608	48846201	46576209	49758852		594	43520251	44991351	46066882	44600953	40691809	45474823	40774543	45523946	47106218	43003168	46878702	41516556	40495318	41733731	40285900	44859495
594	48629026	49913976	49104742	48070577	45045644	49148694	45386919	50356082	48817761	49244354	49161621	49094401	47088120	48872055	46532257	49766608		612	43414249	44939642	46064297	44590612	40740932	45503262	40655614	45490335	47147585	42977314	46927825	41511385	40425512	43357370	40285900	44774176
612	48636783	49851926	49040107	48150725	44939642	49161621	45399846	50350911	48897909	49342600	49120255	49086644	47054510	48869470	46511573	49748510		630	43403907	45014619	46110834	44606124	40787470	45547214	40696980	45490335	47251001	43041950	46907141	41508800	40510831	43453030	40614777	44807786
630	48631612	49911391	49187475	48132627	44934472	49156450	45417944	50335399	48714345	49440846	49166792	49016838	47059681	48830688	46527086	49864854		648	43496982	44929301	46007418	44683687	40761616	45552385	40792640	45552385	47160512	42987656	46870946	41532069	40451366	43305662	40309168	44838811
648	48727272	49934660	49148694	48018869	45009449	49218500	45464481	50387107	48820347	49355527	49182305	49187475	47028656	48952203	46496061	49771779		666	43422005	45115450	46028101	44639735	40784884	45575654	41027856	45464481	47240660	43003168	46922654	41506214	40433268	43533178	40272973	44812957
666	48691076	49926903	49112498	48184335	44991351	49210744	45368821	50325057	48866884	49386552	49210744	49208159	47103633	48931520	46560696	49797633		684	43424591	45006863	46134103	44624222	40756445	45521360	40715078	45477408	47188951	43065218	46995045	41609631	40422926	43564203	40267802	44794859
684	48688491	49921733	49081473	48225702	44978424	49262452	45376577	50428473	48776395	49505481	49293477	49179719	47057095	48921178	46508988	49787291		702	43437518	45071498	45984149	44758664	40771957	45554971	40730591	45381748	47160512	43013510	47007973	41508800	40438439	43559032	40327266	44740566
702	48719516	50022564	49109913	48119700	44978424	49275379	45376577	50394863	48864299	49345186	49159036	49184890	46997631	48993569	46563282	49800218		720	43442688	44975838	45984149	44706955	40828836	45627362	40647857	45529116	47263928	43072974	46961435	41537239	40407414	42995412	40247118	44787103
720	48670393	49929489	49099571	48205019	44999107	49254696	45436042	50441401	48923763	49381381	49246940	49166792	47051925	48990984	46571038	49784706		738	43450445	45037888	46103078	44551831	40728005	45601508	40733176	45544629	47217391	43088487	46945923	41547581	40345364	41157184	40280729	44779347
738	48473902	50027735	49047863	48215360	45022376	49254696	45319698	50446571	48905665	49458944	49239184	49112498	47026070	48967715	46532257	49699387		756	43372882	45107694	46097907	44706955	40805568	45578239	40609076	45539458	47222562	43070389	46914898	41519141	40355706	43191903	40303997	44745736
756	48758297	50058759	49104742	48189506	45055986	49308990	45386919	50459498	48838445	49453773	49221086	49128011	47057095	48892738	46519330	49769193		774	43419420	45138719	46090151	44668174	40779713	45578239	40751274	45461896	47258758	43145366	46958850	41586362	40368633	43528007	40265216	44838811
774	48672978	50110468	49109913	48279996	45084426	49265038	45438627	50475011	48879811	49482212	49236598	49221086	47036412	48978057	46503817	49771779		792	43471128	45107694	46061711	44823299	40870203	45653216	40686639	45560141	47201878	43158293	47111389	41591533	40355706	41289040	40208337	44794859
792	48504926	50051003	49138353	48155896	45053401	49290892	45410188	50493109	48830688	49433090	49215915	49184890	47080364	48952203	46506402	49805389		810	43538349	45030132	46092736	44639735	40784884	45704925	40653028	45547214	47204464	43145366	47015729	41568264	40314339	41751829	40236777	44800030
810	48696247	50030320	49068546	48199848	45017205	49283136	45392090	50485353	48970301	49427919	49239184	49221086	47088120	48965130	46576209	49867439		828	43414249	45089596	46082395	44869836	40797811	45593752	40647857	45554971	47320807	43119512	47108804	41666510	40355706	43481470	40270387	44882763
828	48698832	50118224	49042692	48236044	45128378	49376211	45311942	50555159	48905665	49508067	49169378	49153865	47124316	48848786	46612404	49849341		846	43401322	45050815	46072053	44784518	40743518	45676485	40997101	45637704	47238074	43212587	47072608	41547581	40316925	43535763	40301412	44825884
846	48657466	50138907	48975472	48189506	45037888	49373625	45443798	50537061	48830688	49505481	49195232	49270209	47124316	48916007	46599477	49838999		864	43359955	45185257	46247861	44756078	40802982	45754047	40689224	45562727	47274270	43217758	47113974	41583777	40404829	43509909	40531534	44807786
864	48657466	49932074	49169378	48323948	45115450	49350356	45479994	50606867	48988399	49552019	49140938	49239184	47113974	49019424	46643429	49844170		882	43465957	45118036	46162543	44843982	40828836	45735949	40694395	45593752	47235489	43212587	47119145	41544996	40373804	43455616	40203166	44828470
882	48535951	49872610	49071132	48318777	45061157	49433090	45402431	50552573	48879811	49479627	49283136	49156450	47113974	48947032	46646015	49924318		900	43533178	45143890	46159957	44831055	40782299	45637704	40764201	45562727	47325978	43287564	47165683	41555337	40384145	42274082	40169556	44851738
900	48634197	50182859	49156450	48269654	45050815	49598556	45461896	50617209	48820347	49484798	49228842	49202988	47080364	48983228	46568452	49939830		918	43556447	45177500	46110834	44722468	40777128	45676485	40751274	45627362	47323393	43269466	47144999	41581191	40316925	41141671	40260045	44797445
918	48582489	50169932	49063376	48210189	45133548	49453773	45461896	50534475	48892738	49639923	49306404	49275379	47070022	49096986	46643429	49895878		936	43455616	45136134	46227178	44743151	40826251	45609264	40735761	45666143	47279441	43253953	47168268	41596704	40350535	43548690	40267802	44787103
936	48559220	50133736	49140938	48349802	45081840	49528750	45523946	50591354	48784151	49665777	49228842	49252111	47018314	49016838	46671869	49885537		954	43502153	45097353	46167713	44893105	40802982	45743706	40645272	45655802	47354418	43277222	47155341	41656168	40285900	43543520	40221264	44859495
954	48657466	50182859	49246940	48375656	45092182	49533921	45394675	50619794	48972886	49526164	49262452	49241769	47093291	49037521	46643429	49994124		972	43486640	45112865	46196153	44843982	40777128	45645460	40717664	45632533	47367345	43326345	47111389	41694950	40638165	42884239	40135946	44779347
972	48760882	50242324	49104742	48236044	45130963	49621825	45415358	50671502	48913422	49663191	49290892	49257282	47093291	49065961	46723577	49965685		990	43460786	45154232	46082395	44880178	40859861	45676485	40689224	45658387	47437151	43266880	47186366	41650997	40306583	42586917	40174727	44784518
990	48662637	50288861	49096986	48238629	45102523	49593385	45441212	50630136	48923763	49619239	49231427	49283136	47116560	49102157	46617575	49893293		1008	43494397	45141305	46203909	44869836	40852105	45645460	40795226	45622191	47426809	43341857	47230318	41674266	40267802	43551276	40223850	44766420
1008	48647124	50110468	49208159	48308435	45156817	49471871	45487750	50689600	48983228	49642508	49277965	49298648	47219976	49184890	46604648	49932074		1026	43566788	45195598	46149616	44887934	40764201	45730779	40802982	45635118	47478518	43310832	47256172	41736316	40296241	43608155	40135946	44859495
1026	48528195	50144078	49133182	48339460	45190427	49495140	45482579	50743894	48983228	49570116	49308990	49321917	47183781	49164207	46627917	50001880		1044	43561617	45102523	46183226	44918959	40751274	45759218	40748688	45694583	47390614	43375468	47245830	41821635	40309168	42703260	40174727	44781932
1044	48711759	50074272	49068546	48393754	45115450	49523579	45508433	50785260	49016838	49629581	49298648	49402065	47230318	49140938	46682211	49921733		1062	43571959	45203354	46242690	44903447	40823665	45779902	40771957	45679070	47377687	43334101	47188951	41738902	40332437	43458201	40164385	44800030
1062	48644539	50206128	49218500	48334289	45143890	49645093	45337796	50800773	48939276	49660606	49365869	49355527	47222562	49210744	46635673	49973441		1080	43522836	45164573	46196153	44885349	40740932	45686827	40808153	45712681	47494030	43390980	47248416	41720804	40355706	43429761	40117848	44836226
1080	48311021	50113053	49208159	48334289	45115450	49583044	45407602	50782675	49060790	49701973	49383967	49303819	47194122	49109913	46651186	50061345		1098	43512495	45195598	46211665	44962911	40787470	45735949	40802982	45684241	47475932	43453030	47294953	41813878	40355706	43380639	40115262	44833640
1098	48566976	50198372	49143523	48388583	45161988	49634752	45472237	50767163	48936690	49738168	49363283	49458944	47142414	49143523	46666698	49957928		1116	43559032	45185257	46278886	44996521	40792640	45738535	40862447	45710095	47429395	43403907	47346662	41666510	40283314	43347028	40148873	44800030
1116	48598001	50304374	49190061	48499756	45156817	49652850	45451554	50844725	48998740	49647679	49371040	49332259	47126902	49130596	46679625	50048418		1134	43559032	45283502	46237520	44978424	40769372	45733364	40844349	45730779	47501786	43496982	47354418	41715633	40306583	43504738	40099750	44913788
1134	48592830	50182859	49311575	48463560	45146475	49595971	45433456	50821456	49024594	49838999	49386552	49334844	47173439	49202988	46671869	50069101		1152	43659863	45224038	46255617	45058571	40764201	45800585	40815909	45761804	47473347	43453030	47287197	41769926	40314339	43496982	40421957	44846568
1152	48561806	50216470	49239184	48422193	45180086	49707143	45448969	50808529	48962545	49670948	49456358	49420163	47119145	49166792	46627917	49996710		1170	43512495	45234379	46263374	44944813	40828836	45831610	40875374	45689412	47470761	43486640	47230318	41865587	40350535	41956076	40097164	44825884
1170	48613514	50281105	49270209	48479072	45110280	49738168	45503262	50883506	48967715	49704558	49474456	49301234	47219976	49241769	46684796	50001880		1188	43512495	45288673	46281472	44926715	40800397	45831610	40828836	45728193	47501786	43525422	47331149	41777683	40280729	43440103	40128189	44823299
1188	48672978	50314715	49267623	48528195	45161988	49686460	45523946	50860237	49073717	49859683	49407235	49479627	47201878	49190061	46679625	49973441		1206	43507324	45330040	46348692	45043059	40782299	45779902	40852105	45748877	47527640	43533178	47276855	41800951	40285900	43437518	40060969	44820713
1206	48618685	50286276	49280550	48507512	45177500	49826072	45554971	50906775	49003911	49805389	49482212	49427919	47116560	49197817	46614990	50022564		1224	43590057	45288673	46247861	45035303	40764201	45797999	40784884	45746291	47501786	43520251	47235489	41829391	40360877	41317479	40037700	44769005
1224	48561806	50265592	49316746	48453218	45224038	49712314	45490335	50958483	48975472	49797633	49402065	49495140	47124316	49239184	46669283	50017393		1242	43584886	45319698	46325424	45094767	40797811	45792829	40792640	45751462	47506957	43577130	47320807	41816464	40311754	43564203	40063554	44779347
1242	48636783	50294032	49221086	48590245	45193013	49725241	45534287	50857652	49009082	49841585	49360698	49422748	47137243	49218500	46695138	49986368		1260	43522836	45309356	46377132	45035303	40836593	45844537	40802982	45720437	47496616	43489226	47400955	41821635	40306583	43530592	40331164	44769005
1260	48672978	50226811	49360698	48543708	45226623	49753681	45477408	50937800	48965130	49800218	49394308	49510652	47204464	49234013	46741675	49939830		1278	43543520	45389504	46276301	45024961	40810738	45826439	40802982	45764389	47483688	43530592	47300124	41850074	40371218	40888301	40058383	44805201
1278	48595416	50350911	49190061	48556635	45239550	49681289	45547214	50886092	48993569	49774364	49456358	49461529	47119145	49182305	46715821	50076857		1296	43564203	45330040	46340936	45081840	40771957	45805756	40815909	45751462	47623301	43546105	47344076	41912124	40653267	41159769	40378126	44763834
1296	48564391	50286276	49228842	48484243	45226623	49776949	45495506	50927458	49063376	49872610	49466700	49456358	47119145	49257282	46785627	50087199		1314	43561617	45373992	46322838	45110280	40795226	45854878	40831422	45754047	47488859	43460786	47305295	41881099	40311754	43445274	40120433	44856909
1314	48577318	50306959	49195232	48520439	45291259	49727827	45430871	50971410	49084059	49888122	49324502	49502896	47095877	49270209	46689967	50009637		1332	43556447	45309356	46198738	45063742	40852105	45829024	40831422	45816097	47486274	43543520	47287197	41904368	40231606	43468543	40128189	44735395
1332	48538537	50441401	49213330	48520439	45309356	49756266	45539458	50901604	49011667	49908806	49334844	49564946	47165683	49254696	46677040	50056174		1350	43639180	45262819	46346107	45092182	40880545	45860049	40880545	45766974	47561251	43610740	47395784	41894026	40275558	41102890	40014431	44761249
1350	48590245	50275934	49202988	48564391	45273161	49764022	45508433	50914531	48936690	50025149	49448602	49559775	47152756	49254696	46715821	50087199		1368	43460786	45402431	46211665	45089596	40813324	45831610	40759030	45766974	47558665	43659863	47372516	41891441	40324681	41723389	40063554	44787103
1368	48636783	50322472	49210744	48525610	45314527	49779535	45573069	51059314	48954788	49859683	49404650	49704558	47106218	49270209	46720992	50087199		1386	43566788	45355894	46219422	45115450	40764201	45823854	40872788	45754047	47548324	43595228	47393199	41950905	40641296	43450445	40068725	44843982
1386	48667807	50327642	49171963	48572147	45278331	49820902	45575654	50961068	48965130	49942416	49427919	49603727	47160512	49275379	46739090	50074272		1404	43509909	45405017	46265959	45076669	40950351	45862635	40826251	45751462	47597447	43494397	47380272	41912124	40319510	42897166	40378126	44787103
1404	48569562	50369009	49226257	48520439	45353308	49872610	45542044	50999850	49073717	49983783	49381381	49580458	47134658	49252111	46767529	50133736		1422	43530592	45322283	46296984	45099938	40828836	45854878	40826251	45785072	47594861	43579715	47421639	42038809	40627668	43481470	40084237	44818128
1422	48667807	50330228	49316746	48486829	45301600	49841585	45642875	50986923	48934105	50058759	49409821	49575287	47222562	49347771	46752017	50164761		1440	43530592	45399846	46307326	45130963	40790055	45872976	40854690	45759218	47607788	43714157	47463005	41896612	40319510	42819604	40313484	44779347
1440	48685905	50330228	49396894	48515268	45280917	49851926	45562727	51059314	48993569	50001880	49430504	49554604	47147585	49249525	46651186	50125980		1458	43561617	45353308	46312497	45115450	40872788	45854878	40831422	45720437	47576763	43608155	47398370	41997443	40601333	43471128	40040285	44779347
1458	48616099	50327642	49164207	48551464	45267990	49875195	45570483	51095510	49089230	50001880	49399479	49691631	47201878	49329673	46790798	50097541		1476	43437518	45433456	46198738	45123207	40828836	45901416	40849520	45699754	47579349	43623667	47346662	42020712	40626747	42217203	40335400	44743151
1476	48657466	50278520	49337429	48561806	45299015	49828658	45611850	51069656	49076303	50092370	49399479	49704558	47240660	49337429	46795969	50082028		1494	43610740	45311942	46307326	45141305	40839178	45870391	40836593	45818683	47587105	43737426	47442322	42018126	40291070	40994303	40027358	44774176
1494	48598001	50369009	49275379	48600587	45335211	49888122	45622191	51224781	49024594	50079443	49332259	49632166	47188951	49368454	46770115	50100126		1512	43636594	45368821	46426255	45234379	41116439	45935026	40885715	45914343	47628472	43559032	47333735	42056907	40270387	43347028	40017017	44805201
1512	48525610	50358667	49133182	48598001	45366235	49937245	45604093	51079997	48988399	50032905	49427919	49714900	47134658	49303819	46770115	50084614		1530	43592642	45469652	46302155	45151646	40929667	45945368	40784884	45862635	47620715	43618497	47367345	42121543	40577391	43406493	39998919	44779347
1530	48618685	50436230	49078888	48598001	45342967	49926903	45668729	51098095	48972886	50063930	49443431	49748510	47168268	49347771	46759773	50164761		1548	43481470	45529116	46364205	45218867	40846934	45937612	40764201	45800585	47641399	43646936	47478518	42064664	40283314	43584886	40313300	44838811
1548	48590245	50407790	49234013	48675564	45291259	49942416	45585996	51085168	49009082	50094955	49391723	49766608	47191537	49376211	46744260	50182859		1566	43595228	45415358	46356449	45187842	40821080	45976393	40857276	45932441	47739644	43683132	47496616	42116372	40252289	43512495	39983406	44843982
1566	48564391	50314715	49179719	48621270	45366235	49981197	45624777	51193756	49153865	50149249	49435675	49758852	47248416	49448602	46793383	50231982		1584	43654692	45459310	46286642	45208525	40756445	45950539	40810738	45893660	47713790	43654692	47509543	42149982	40591388	42152568	40048042	44794859
1584	48515268	50420717	49228842	48566976	45433456	50025149	45653216	51242878	49076303	50159591	49448602	49867439	47111389	49396894	46785627	50167347		1602	43652107	45423115	46338351	45195598	40790055	45963466	40821080	45898830	47721546	43688303	47499201	41974174	40319510	43509909	40286965	44828470
1602	48561806	50433644	49267623	48729857	45412773	49963099	45694583	51092925	49159036	50038076	49456358	49823487	47119145	49358113	46803725	50190616		1620	43445274	45451554	46364205	45234379	40872788	45963466	40862447	45839366	47749986	43742596	47535397	42080176	40275558	42899752	40029944	44851738
1620	48424779	50402619	49277965	48631612	45317113	50084614	45575654	51170487	49133182	50097541	49402065	49805389	47165683	49288306	46757188	50182859		1638	43551276	45500677	46322838	45330040	40883130	45973807	40839178	45896245	47698278	43745182	47499201	42059493	40311754	43455616	39970479	44867251
1638	48510097	50394863	49267623	48753126	45386919	49986368	45622191	51237708	49081473	50144078	49497725	49784706	47196708	49345186	46713235	50211299		1656	43693473	45500677	46286642	45384333	40870203	46074639	40834007	45942783	47698278	43763280	47486274	42085347	40239362	43496982	39965308	44774176
1656	48621270	50418132	49187475	48815176	45412773	49973441	45668729	51154974	49024594	50144078	49477042	49758852	47300124	49360698	46770115	50154420		1674	43657278	45433456	46346107	45299015	40841763	46066882	40836593	45805756	47757742	43758109	47463005	42183593	40223850	41014986	40001504	44802616
1674	48579903	50475011	49182305	48678149	45355894	50027735	45580825	51211854	49071132	50120809	49386552	49779535	47199293	49321917	46741675	50198372		1692	43597813	45487750	46436596	45267990	40790055	46015174	40914155	45955710	47744815	43752938	47527640	42126713	40270387	42894581	39926527	44849153
1692	48520439	50456913	49249525	48693662	45371406	50027735	45554971	51253220	49024594	50239738	49505481	49784706	47070022	49378796	46785627	50231982		1710	43646936	45531702	46436596	45247307	40831422	45960880	40759030	45986735	47765498	43781378	47550909	42188763	40249704	41431237	39975650	44867251
1710	48541122	50467255	49143523	48745370	45322283	49996710	45635118	51299758	49084059	50255251	49552019	49795047	47139829	49208159	46762358	50242324		1728	43763280	45511019	46359034	45304186	40808153	45989320	40694395	45986735	47708619	43814988	47574178	42126713	40298827	43533178	40226375	44838811
1728	48579903	50459498	49166792	48737614	45402431	50102711	45648045	51279074	49138353	50211299	49588214	49792462	47173439	49236598	46764944	50312130		1746	43783963	45492921	46400401	45311942	40813324	45955710	40844349	45947953	47793938	43848598	47605203	42181007	40345364	43597813	40211273	44849153
1746	48507512	50516378	49197817	48732443	45394675	50079443	45565312	51323026	49107328	50299203	49567531	49890708	47170854	49371040	46764944	50234568		1764	43714157	45492921	46462450	45379163	40802982	46064297	40808153	45916928	47778426	43897721	47589690	42149982	40275558	42457646	40185490	44851738
1764	48507512	50531890	49298648	48696247	45358479	50120809	45697168	51372149	49120255	50234568	49557189	49895878	47230318	49347771	46746846	50275934		1782	43649521	45503262	46426255	45389504	40795226	46064297	40797811	45960880	47848232	43848598	47589690	42157738	40231606	43041950	39934283	44843982
1782	48520439	50506036	49241769	48771224	45376577	50118224	45663558	51299758	49037521	50219055	49554604	49756266	47165683	49332259	46752017	50306959		1800	43623667	45585996	46400401	45348138	40810738	46087566	40932253	45916928	47809450	43900307	47672424	42232715	40571866	43486640	39882575	44828470
1800	48494585	50508621	49308990	48791907	45332625	50097541	45617021	51364393	49138353	50278520	49603727	49828658	47191537	49265038	46811481	50363838		1818	43657278	45632533	46423669	45392090	40805568	46046199	40792640	45945368	47837890	43946844	47643984	42160324	40309168	42804092	40197829	44748322
1818	48494585	50614623	49239184	48729857	45345552	50089784	45629948	51447126	49104742	50314715	49616654	49820902	47170854	49314161	46780456	50397449		1836	43639180	45668729	46423669	45350723	40802982	46028101	40790055	45901416	47910282	43967527	47561251	42162909	40306583	43509909	40193225	44756078
1836	48517854	50552573	49099571	48714345	45376577	50216470	45684241	51413516	49187475	50260422	49603727	49838999	47204464	49298648	46767529	50332813		1854	43745182	45668729	46459865	45363650	40761616	46028101	40888301	45945368	47894769	43905477	47620715	42245642	40530061	42338717	39890331	44797445
1854	48533366	50591354	49236598	48683320	45260234	50211299	45702339	51470395	49179719	50275934	49637337	49939830	47121731	49358113	46788212	50332813		1872	43693473	45614435	46408157	45405017	40839178	46061711	40836593	45984149	47848232	43825330	47584520	42160324	40298827	41457092	40201881	44758664
1872	48543708	50568086	49267623	48766053	45353308	50226811	45588581	51379905	49179719	50345740	49614068	49976026	47287197	49474456	46803725	50369009		1890	43654692	45585996	46390059	45405017	40823665	46118591	40844349	46066882	47822378	43877038	47569007	42204276	40618828	42170665	40227664	44849153
1890	48347216	50581013	49226257	48781566	45311942	50206128	45673900	51514347	49063376	50374180	49660606	49973441	47282026	49368454	46847677	50389692		1908	43693473	45671314	46418498	45410188	40769372	46079809	40797811	46015174	47858573	43964942	47700863	42199105	40262631	43525422	40209984	44678516
1908	48323948	50524134	49223671	48768639	45301600	50275934	45710095	51379905	49091815	50384521	49621825	49911391	47196708	49371040	46788212	50376765		1926	43605569	45648045	46408157	45451554	40759030	46128932	40834007	45955710	47845646	43954600	47669838	42227545	40306583	43422005	39830867	44802616
1926	48504926	50578427	49234013	48812591	45366235	50304374	45640289	51423857	49148694	50459498	49575287	49890708	47230318	49453773	46736504	50332813		1944	43672790	45720437	46459865	45423115	40777128	46048784	40792640	45919514	47899940	43972698	47716376	42274082	40205752	43424591	39843794	44771591
1944	48554049	50604282	49184890	48833274	45371406	50332813	45738535	51519518	49187475	50443986	49549433	49929489	47271685	49495140	46749431	50358667		1962	43641765	45591166	46410742	45495506	40722834	46100493	40815909	45976393	47861159	43980454	47711205	42310278	40241948	41715633	39833452	44696614
1962	48473902	50619794	49226257	48843616	45397260	50345740	45624777	51527274	49115084	50381936	49694216	50038076	47170854	49461529	46883873	50358667		1980	43675376	45601508	46444353	45430871	40753859	46048784	40828836	45999662	47894769	44039919	47706034	42271497	40283314	40903813	39861892	44774176
1980	48429949	50604282	49169378	48709174	45402431	50337984	45637704	51519518	49107328	50459498	49621825	50009637	47240660	49474456	46845092	50415546		1998	43522836	45627362	46423669	45389504	40769372	46082395	40890886	45986735	47902525	43941673	47643984	42287009	40337608	41172696	39794671	44781932
1998	48466145	50653404	49223671	48722101	45412773	50304374	45728193	51542786	49133182	50446571	49624410	50045832	47219976	49484798	46886458	50381936		2016	43698644	45712681	46454694	45410188	40790055	46144445	40852105	46074639	47923209	44029577	47724132	42258569	40226435	43442688	39750719	44750907
2016	48528195	50601696	49234013	48766053	45366235	50306959	45598923	51599665	49104742	50459498	49575287	50045832	47222562	49474456	46767529	50433644		2034	43657278	45684241	46452109	45433456	40841763	46121176	40849520	46092736	47964575	44076115	47729303	42299936	40226435	43440103	39846379	44740566
2034	48538537	50599111	49324502	48830688	45405017	50327642	45723022	51498834	49107328	50428473	49577873	49991539	47243245	49471871	46819237	50443986		2052	43636594	45655802	46532257	45410188	40784884	46069468	40802982	46007418	47961990	44050260	47711205	42299936	40179898	41969003	39836038	44838811
2052	48566976	50542232	49275379	48861713	45371406	50299203	45681656	51576397	49228842	50503450	49500310	50066516	47219976	49440846	46860604	50402619		2070	43600399	45725608	46527086	45456725	40800397	46074639	40764201	45997076	47876671	44016650	47633642	42323205	40265216	41583777	40133925	44758664
2070	48484243	50575842	49215915	48954788	45348138	50384521	45679070	51542786	49065961	50433644	49575287	50089784	47152756	49440846	46783042	50459498		2088	43677961	45704925	46431426	45495506	40743518	46105664	40911569	46097907	47920623	44122652	47814621	42351644	40234191	41413140	39823111	44717297
2088	48559220	50728381	49228842	48895324	45448969	50384521	45787658	51594495	49071132	50503450	49691631	50133736	47225147	49518408	46767529	50379351		2106	43597813	45663558	46527086	45542044	40787470	46157372	40821080	46108249	47954234	44109725	47840475	42328376	40283314	40950351	39797257	44732809
2106	48523024	50643063	49280550	48853957	45482579	50376765	45746291	51690155	49099571	50511207	49639923	50074272	47266514	49495140	46733919	50438815		2124	43602984	45735949	46555525	45531702	40735761	46126347	40877959	46046199	47951648	44104554	47824963	42382669	40213508	43140195	39836038	44696614
2124	48587660	50687015	49308990	48841030	45448969	50312130	45738535	51669472	49140938	50549988	49585629	50115639	47157926	49531335	46842506	50475011		2142	43543520	45697168	46516744	45567898	40722834	46074639	40815909	46056541	48036967	44070944	47762913	42390426	40475549	42770481	39797257	44787103
2142	48618685	50614623	49332259	48897909	45451554	50327642	45751462	51635861	49166792	50575842	49611483	50007051	47147585	49513237	46622746	50531890		2160	43626253	45715266	46457280	45544629	40771957	46123761	40911569	46038443	47884427	44042504	47881842	42341303	40247118	43458201	40115324	44730224
2160	48574733	50671502	49277965	48879811	45459310	50433644	45836781	51695326	49164207	50521548	49608898	50105297	47243245	49632166	46824408	50327642		2178	43597813	45810926	46452109	45591166	40712493	46056541	40981376	46046199	47982673	44122652	47775840	42349059	40179898	43093658	39753305	44704370
2178	48507512	50619794	49249525	48910836	45438627	50480182	45777316	51659130	49213330	50619794	49608898	50094955	47225147	49562360	46772700	50387107		2196	43600399	45733364	46480548	45573069	40702151	46141859	40986546	46074639	47949063	44164019	47837890	42361986	40226435	41526898	40106484	44696614
2196	48610928	50612038	49246940	48866884	45441212	50371594	45751462	51661715	49184890	50645648	49712314	50123395	47313051	49520994	46692552	50405205		2214	43623667	45738535	46496061	45562727	40733176	46079809	40877959	46077224	48003356	44202800	47799109	42398182	40190239	43380639	40096171	44668174
2214	48590245	50707698	49252111	48820347	45469652	50472425	45686827	51664301	49215915	50542232	49634752	50061345	47214806	49541677	46811481	50482767		2232	43515080	45702339	46446938	45588581	40730591	46056541	40947765	46108249	47995600	44101969	47853402	42369742	40226435	41214063	40064679	44815543
2232	48541122	50650819	49166792	48786736	45495506	50449157	45712681	51762546	49200402	50508621	49650264	50138907	47214806	49456358	46816652	50425888		2250	43546105	45694583	46384888	45601508	40738347	46149616	40916740	46103078	47990429	44096798	47793938	42405938	40146287	43491811	40002247	44647491
2250	48458389	50650819	49166792	48812591	45516189	50493109	45816097	51734107	49277965	50431059	49546848	50182859	47258758	49528750	46801140	50405205		2268	43602984	45712681	46467621	45534287	40691809	46116005	40800397	46206495	47954234	44143335	47853402	42395596	40218679	43440103	40026741	44717297
2268	48422193	50679259	49231427	48882397	45521360	50371594	45797999	51731521	49352942	50531890	49699387	50094955	47253587	49502896	46775285	50498280		2286	43590057	45831610	46490890	45622191	40748688	46095322	40896057	46154786	48016283	44182116	47770669	42452475	40485125	42031053	39968177	44673345
2286	48499756	50627550	49283136	48848786	45498092	50472425	45694583	51736692	49272794	50632721	49598556	50200957	47222562	49492554	46762358	50487938		2304	43582301	45663558	46534842	45598923	40728005	46144445	40867617	46043614	48005942	44215727	47907696	42400767	40197996	41322650	39954365	44735395
2304	48486829	50640477	49239184	48908251	45490335	50503450	45772145	51806498	49241769	50547402	49748510	50154420	47227733	49683875	46770115	50549988		2322	43675376	45691997	46470207	45673900	40684053	46087566	40890886	46082395	48088675	44220898	47801694	42400767	40190239	40890886	39971124	44683687
2322	48466145	50687015	49236598	48972886	45472237	50423303	45777316	51811669	49169378	50609452	49658021	50200957	47168268	49541677	46837335	50596525		2340	43734840	45712681	46516744	45689412	40702151	46121176	40839178	46095322	48083504	44148506	47793938	42442134	40190239	43450445	39965415	44748322
2340	48424779	50661161	49277965	48921178	45503262	50433644	45715266	51803913	49244354	50632721	49603727	50226811	47181195	49699387	46749431	50555159		2358	43657278	45818683	46540013	45666143	40676297	46105664	40821080	46162543	48016283	44233825	47822378	42416280	40221264	43484055	39921031	44639735
2358	48481658	50710283	49314161	49001326	45461896	50547402	45821268	51920257	49259867	50658575	49621825	50278520	47183781	49583044	46720992	50552573		2376	43688303	45779902	46540013	45723022	40663370	46123761	40828836	46136688	48083504	44321729	47773255	42439548	40190239	42966973	39979595	44691443
2376	48450633	50699942	49205573	48962545	45500677	50508621	45766974	51850450	49308990	50591354	49717485	50283690	47261343	49621825	46826994	50601696		2394	43786548	45743706	46521915	45689412	40673712	46128932	40771957	46118591	48055065	44228654	47799109	42576575	40143702	40870203	39556813	44717297
2394	48481658	50707698	49174548	48892738	45498092	50495694	45759218	51788401	49368454	50658575	49621825	50221640	47235489	49492554	46785627	50575842		2412	43783963	45782487	46532257	45707510	40671126	46157372	40795226	46175470	48057650	44233825	47757742	42530038	40107506	40968449	39564569	44647491
2412	48417022	50619794	49249525	48928934	45459310	50500865	45810926	51899573	49368454	50681844	49714900	50299203	47219976	49523579	46837335	50596525		2430	43737426	45725608	46534842	45707510	40987709	46144445	40802982	46147030	48114529	44244166	47889598	42550721	40437243	41136500	39960626	44673345
2430	48367900	50751650	49208159	48965130	45456725	50537061	45829024	51829767	49267623	50661161	49756266	50286276	47287197	49614068	46759773	50503450		2448	43672790	45759218	46446938	45650631	40640101	46061711	40797811	46206495	48117115	44270021	47843061	42519696	40151458	42752383	39913296	44727639
2448	48321362	50733552	49190061	48972886	45526531	50518963	45733364	51977136	49324502	50609452	49795047	50286276	47248416	49624410	46793383	50495694		2466	43688303	45725608	46452109	45746291	40637516	46116005	40841763	46185811	48080919	44045090	47837890	42576575	40079067	43489226	39855653	44665589
2466	48383412	50774919	49236598	49060790	45508433	50516378	45803170	51809084	49340015	50715454	49779535	50278520	47214806	49668362	46715821	50658575		2484	43711571	45733364	46441767	45712681	40707322	46167713	40834007	46157372	48130042	44275191	48013698	42597259	40367076	42785994	39922689	44613880
2484	48380827	50795602	49244354	49006497	45464481	50521548	45782487	51894402	49293477	50679259	49730412	50291447	47269099	49621825	46842506	50596525		2502	43491811	45823854	46519330	45746291	40681468	46134103	40756445	46136688	48142969	44329485	47946477	42530038	40042871	42367157	39821767	44686272
2502	48471316	50761992	49254696	48983228	45423115	50573257	45790243	52002990	49306404	50648234	49722656	50247495	47219976	49639923	46834750	50583598		2520	43665034	45787658	46555525	45748877	40637516	46149616	40808153	46175470	48124871	44288118	47858573	42615356	40407776	40991717	39899484	44577685
2520	48367900	50653404	49202988	49047863	45443798	50513792	45751462	51832353	49337429	50785260	49681289	50242324	47183781	49580458	46842506	50547402		2538	43685717	45787658	46591721	45743706	40704736	46203909	40743518	46162543	48122285	44277777	47843061	42605015	40407960	43000583	39894696	44652662
2538	48404095	50754235	49190061	49065961	45472237	50537061	45743706	51940940	49334844	50774919	49704558	50309544	47240660	49515823	46775285	50524134		2556	43595228	45738535	46583965	45710095	40616832	46108249	40748688	46126347	48099017	44272606	47910282	42617942	40344608	42424036	39853627	44730224
2556	48471316	50790431	49262452	49034936	45521360	50627550	45710095	52000404	49244354	50689600	49686460	50312130	47212220	49567531	46783042	50539646		2574	43608155	45689412	46581379	45782487	40709907	46178055	40787470	46201324	48117115	44350168	47923209	42542965	40097164	42643796	39861362	44647491
2574	48331704	50790431	49254696	49006497	45474823	50627550	45733364	52005575	49290892	50790431	49740754	50314715	47209635	49570116	46837335	50653404		2592	43590057	45803170	46560696	45800585	40938905	46144445	40885715	46170299	48132627	44360510	47897354	42519696	40089408	41299381	39546472	44631978
2592	48285166	50774919	49254696	49014253	45441212	50619794	45872976	51847865	49324502	50710283	49745925	50337984	47194122	49624410	46759773	50521548		2610	43602984	45785072	46573623	45668729	40622003	46136688	40890886	46196153	48093846	44404462	47850817	42584331	40029944	40815909	39858047	44639735
2610	48279996	50674088	49223671	49027180	45425700	50570671	45754047	51959038	49267623	50715454	49709729	50389692	47196708	49523579	46700308	50612038		2628	43577130	45759218	46542598	45769560	40673712	46103078	40813324	46149616	48148140	44365681	47936136	42620527	40310354	41927637	39852154	44639735
2628	48295508	50761992	49262452	49032351	45521360	50624965	45699754	52044356	49259867	50715454	49670948	50456913	47266514	49639923	46814067	50516378		2646	43610740	45823854	46483134	45831610	40746103	46139274	40828836	46216836	48073163	44373437	47930965	42625698	40369470	41369188	39502520	44634564
2646	48329118	50741308	49270209	49086644	45492921	50661161	45795414	51907330	49381381	50741308	49689045	50374180	47204464	49629581	46687381	50609452		2664	43574545	45741120	46581379	45792829	40686639	46103078	40764201	46134103	48155896	44432902	47951648	42566234	40017017	43458201	39785486	44657832
2664	48354973	50800773	49355527	48978057	45451554	50612038	45797999	51956452	49376211	50730967	49665777	50356082	47217391	49608898	46754602	50671502		2682	43551276	45854878	46576209	45785072	40622003	46172884	40722834	46193568	48179164	44357925	47943892	42561063	40040285	43290149	39756757	44657832
2682	48238629	50780090	49208159	49019424	45441212	50617209	45841951	52057283	49280550	50767163	49730412	50394863	47181195	49655435	46718406	50609452		2700	43538349	45808341	46589136	45728193	40521172	46170299	40800397	46180640	48171408	44430316	48026625	42589502	40014431	41775097	39788249	44678516
2700	48088675	50793017	49174548	49107328	45511019	50627550	45774731	52034015	49332259	50780090	49717485	50410376	47274270	49660606	46767529	50650819		2718	43504738	45792829	46454694	45766974	40619418	46196153	40802982	46224592	48142969	44355339	47943892	42617942	40379783	41374358	39764123	44616466
2718	48323948	50777504	49265038	48965130	45500677	50568086	45790243	51933184	49314161	50790431	49663191	50363838	47245830	49585629	46754602	50575842		2736	43553861	45759218	46503817	45821268	40609076	46162543	40764201	46268545	48202433	44394120	47946477	42664479	40321588	41369188	39763571	44562172
2736	48225702	50733552	49169378	49001326	45448969	50694771	45733364	52077967	49456358	50811115	49676118	50454328	47178610	49608898	46733919	50687015		2754	43533178	45782487	46560696	45836781	40640101	46159957	40779713	46278886	48104187	44332070	48000771	42679992	40243686	43098829	39802982	44564758
2754	48241214	50738723	49171963	49112498	45436042	50643063	45743706	52085723	49285721	50839554	49673533	50475011	47300124	49621825	46710650	50663746		2772	43623667	45841951	46633088	45751462	40559953	46196153	40777128	46193568	48140383	44427731	48024040	42659308	40250684	42811848	39752889	44507878
2772	48199848	50754235	49249525	49037521	45441212	50831798	45813512	52108992	49427919	50842140	49727827	50487938	47183781	49686460	46710650	50668917		2790	43478884	45818683	46596892	45891074	40596149	46183226	40771957	46201324	48166237	44531147	47959404	42723944	40258235	42855800	39711268	44588026
2790	48243800	50692186	49259867	49078888	45415358	50637892	45792829	52046942	49293477	50852481	49694216	50482767	47230318	49632166	46826994	50526719		2808	43390980	45860049	46599477	45854878	40647857	46069468	40717664	46165128	48106773	44500122	47949063	42620527	39998919	42209447	39696904	44505293
2808	48166237	50684429	49200402	49086644	45441212	50725796	45772145	52204652	49363283	50886092	49735583	50369009	47142414	49694216	46889044	50586184		2826	43388395	45875562	46529671	45852293	40611662	46108249	40740932	46234934	48140383	44474268	47894769	42594673	39967894	40782299	39701692	44494951
2826	48163652	50798187	49275379	49096986	45487750	50738723	45865220	52018502	49383967	50932629	49851926	50485353	47160512	49714900	46749431	50601696		2844	43383224	45865220	46532257	45834195	40616832	46162543	40751274	46222007	48199848	44505293	47982673	42630869	39926527	41265771	39647732	44538903
2844	48189506	50583598	49262452	49014253	45467067	50793017	45777316	52041771	49402065	50919702	49823487	50431059	47178610	49632166	46739090	50552573		2862	43434932	45888489	46604648	45759218	40510831	46136688	40815909	46185811	48080919	44559587	48013698	42623113	40273889	42938533	39665043	44482024
2862	48176579	50728381	49156450	49045278	45469652	50668917	45779902	52173627	49311575	50911946	49619239	50454328	47108804	49559775	46684796	50565500		2880	43502153	45870391	46594307	45911758	40503074	46278886	40974080	46095322	48223116	44466512	48083504	42630869	40213115	42902337	39695062	44505293
2880	48163652	50754235	49252111	49047863	45500677	50697356	45797999	52108992	49352942	50875750	49743339	50410376	47188951	49598556	46689967	50612038		2898	43520251	45810926	46532257	45867806	40629759	46165128	40764201	46157372	48230873	44567343	48011113	42667065	39908429	42674821	39665227	44484610
2898	48086090	50725796	49140938	49014253	45482579	50684429	45741120	52093479	49389138	50883506	49720070	50462084	47160512	49642508	46739090	50578427		2916	43509909	45901416	46565867	45880733	40627174	46113420	40647857	46271130	48205019	44497537	48026625	42747212	40224349	42111201	39713847	44518220
2916	48106773	50769748	49231427	49058205	45482579	50756821	45764389	52039186	49296063	50901604	49673533	50477596	47103633	49663191	46788212	50573257		2934	43530592	45725608	46542598	45914343	40549612	46188397	40769372	46214251	48135212	44469097	47936136	42726529	40170573	42168080	39670936	44443243
2934	48186921	50718040	49058205	49045278	45428285	50694771	45785072	52093479	49389138	50950727	49784706	50503450	47129487	49619239	46733919	50570671		2952	43507324	45904001	46581379	45955710	40578051	46110834	40738347	46159957	48334289	44507878	48026625	42654138	40246817	40663370	39685301	44476854
2952	48124871	50743894	49184890	49068546	45407602	50738723	45795414	52129675	49368454	50909360	49673533	50547402	47266514	49632166	46752017	50542232		2970	43551276	45769560	46521915	45878147	40601320	46113420	40753859	46159957	48220531	44515635	47964575	42615356	39918771	41865587	39622870	44445829
2970	48124871	50715454	49128011	49094401	45441212	50725796	45787658	52225335	49373625	50906775	49743339	50581013	47209635	49660606	46736504	50624965		2988	43442688	45841951	46550354	45870391	40539270	46126347	40805568	46255617	48109358	44430316	47956819	42708431	40154183	42599844	39581064	44435487
2988	48173994	50774919	49161621	49016838	45448969	50780090	45743706	52191725	49376211	50955898	49815731	50498280	47176024	49678704	46718406	50526719		3006	43564203	45909172	46449523	45888489	40622003	46154786	40735761	46322838	48207604	44559587	48018869	42718773	40188805	42390426	39598008	44407047
3006	48078333	50756821	49112498	49122840	45433456	50798187	45746291	52093479	49342600	50955898	49730412	50547402	47212220	49611483	46754602	50521548		3024	43507324	45924685	46480548	45950539	40856215	46105664	40738347	46255617	48205019	44673345	47918038	42641211	40148658	40673712	39612372	44376022
3024	48052479	50710283	49112498	49029765	45448969	50793017	45702339	52225335	49360698	50963654	49743339	50500865	47168268	49601141	46757188	50420717		3042	43473713	45891074	46472792	45885903	40557368	46237520	41063216	46227178	48202433	44546660	48070577	42646381	39825696	41113232	39574250	44386364
3042	48117115	50785260	49060790	49047863	45451554	50790431	45730779	52088308	49342600	50971410	49634752	50560330	47129487	49593385	46720992	50557744		3060	43445274	45870391	46454694	45904001	40549612	46219422	40722834	46253032	48197262	44595783	48018869	42705846	39810184	41389871	39547178	44321729
3060	48018869	50790431	49174548	49099571	45392090	50730967	45754047	52230506	49360698	50948141	49611483	50490523	47183781	49614068	46715821	50475011		3078	43440103	45831610	46537427	45922099	40598735	46118591	40653028	46328009	48202433	44629393	47974917	42703260	39869648	41046011	39595982	44383779
3078	47951648	50826627	49130596	49011667	45451554	50798187	45813512	52173627	49277965	50976581	49725241	50614623	47124316	49575287	46664113	50384521		3096	43419420	45854878	46516744	45922099	40513416	46211665	40650443	46224592	48132627	44562172	48052479	42729115	40183096	40601320	39625264	44352754
3096	47876671	50803358	49161621	49047863	45448969	50728381	45754047	52207237	49332259	50927458	49668362	50495694	47121731	49683875	46664113	50518963		3114	43375468	45813512	46480548	45916928	40456537	46121176	40766786	46219422	48210189	44541489	48000771	42765310	40129505	40769372	39624711	44344997
3114	47967161	50581013	49210744	49094401	45386919	50702527	45756633	52227921	49329673	50984337	49681289	50552573	47132072	49614068	46733919	50475011		3132	43478884	45867806	46483134	45981564	40549612	46190982	40658199	46250447	48168823	44688857	48018869	42780823	40102433	40929667	39537418	44396706
3132	47920623	50746479	49076303	49148694	45441212	50790431	45826439	52233092	49334844	51010191	49738168	50570671	47160512	49626996	46692552	50431059		3150	43533178	45870391	46540013	46035857	40487562	46144445	40653028	46178055	48215360	44678516	47954234	42734285	39830867	40866529	39544784	44407047
3150	47967161	50681844	49130596	49050449	45443798	50746479	45795414	52176212	49329673	50984337	49735583	50462084	47157926	49624410	46718406	50506036		3168	43447859	45720437	46410742	46035857	40557368	46211665	40730591	46162543	48215360	44616466	48021454	42679992	39820525	40614247	39552887	44487195
3168	47961990	50694771	49197817	49138353	45412773	50743894	45779902	52142602	49316746	51067070	49642508	50503450	47170854	49642508	46819237	50549988		3186	43504738	45911758	46441767	45906587	40565124	46147030	40717664	46172884	48215360	44619051	48078333	42801506	40105195	41658754	39581064	44466512
3186	48003356	50736138	49223671	49096986	45482579	50808529	45792829	52176212	49358113	51064485	49699387	50469840	47111389	49670948	46741675	50462084		3204	43277222	45800585	46459865	45927270	40466878	46100493	40673712	46167713	48225702	44598368	48018869	42773067	40165048	42369742	39529314	44430316
3204	47961990	50798187	49221086	49055619	45505848	50756821	45803170	52199481	49342600	50976581	49699387	50477596	47111389	49559775	46638259	50443986		3222	43447859	45867806	46529671	45924685	40508245	46180640	40624589	46172884	48220531	44554416	48091260	42767896	39833452	40619418	39446256	44388950
3222	47866330	50777504	49099571	49027180	45420529	50743894	45769560	52235677	49236598	51061900	49621825	50601696	47176024	49681289	46749431	50394863		3240	43406493	45852293	46514159	45937612	40510831	46198738	40642687	46278886	48261898	44670759	48008527	42770481	40101696	40562539	39517344	44412218
3240	47961990	50648234	49099571	49060790	45508433	50730967	45813512	52408900	49241769	51007606	49686460	50632721	47070022	49608898	46689967	50387107		3258	43409078	45844537	46529671	45932441	40521172	46121176	40632345	46185811	48117115	44709541	47941307	42801506	40147553	40642687	39465041	44399291
3258	47907696	50743894	49081473	49089230	45436042	50764577	45782487	52300312	49239184	50986923	49740754	50562915	47046754	49552019	46702894	50456913		3276	43414249	45857464	46547769	45955710	40461708	46128932	40663370	46126347	48272239	44686272	48026625	42793750	40036318	40942594	39459516	44311387
3276	47990429	50681844	49034936	49096986	45472237	50834383	45867806	52186554	49345186	51030875	49732997	50547402	47064852	49580458	46798554	50376765		3294	43287564	45836781	46578794	45929855	40495318	46105664	40642687	46149616	48305850	44691443	48026625	42840287	40082174	40562539	39416974	44280362
3294	47995600	50798187	49045278	49143523	45459310	50824042	45728193	52199481	49221086	51051558	49720070	50454328	47121731	49577873	46749431	50423303		3312	43440103	45785072	46537427	45958295	40557368	46095322	40596149	46121176	48311021	44613880	48024040	42824775	40058786	41857831	39391744	44254508
3312	47933550	50738723	49205573	49130596	45433456	50816285	45730779	52269287	49262452	51134291	49676118	50624965	47082949	49510652	46702894	50400034		3330	43450445	45821268	46449523	45937612	40472049	46185811	40614247	46183226	48295508	44714711	48055065	42742042	40024163	43272051	39360436	44282948
3330	47946477	50725796	49187475	49138353	45492921	50805944	45764389	52287385	49329673	51069656	49676118	50557744	47020900	49471871	46643429	50374180		3348	43305662	45904001	46514159	45960880	40479806	46110834	40691809	46152201	48259312	44663003	48024040	42783408	40112377	43246197	39406477	44288118
3348	47902525	50671502	49065961	49138353	45428285	50842140	45761804	52217579	49148694	51118779	49639923	50676673	47049339	49508067	46558111	50436230		3366	43334101	45826439	46604648	46025516	40420341	46183226	40593564	46190982	48168823	44681101	48140383	42824775	39949208	43057462	39379773	44174360
3366	47843061	50663746	49076303	49073717	45498092	50803358	45785072	52227921	49288306	51160145	49647679	50565500	47010558	49642508	46630502	50363838		3384	43323759	45883318	46532257	45984149	40539270	46147030	40505660	46066882	48223116	44644905	48026625	42754969	40008693	42835116	39419737	44259679
3384	47768084	50674088	48967715	49050449	45456725	50844725	45751462	52251189	49241769	51180829	49598556	50627550	47077779	49608898	46581379	50389692		3402	43401322	45834195	46534842	46022930	40691941	46245276	40562539	46190982	48256727	44629393	48111944	42835116	39891012	42403353	39379037	44189873
3402	47889598	50648234	49104742	49084059	45438627	50790431	45751462	52310654	49306404	51069656	49642508	50537061	47028656	49670948	46612404	50485353		3420	43308247	45865220	46506402	46061711	40674262	46198738	40668541	46183226	48192092	44763834	48096431	42801506	39937053	42224959	39399479	44187287
3420	47801694	50619794	48978057	49143523	45441212	50793017	45686827	52176212	49202988	51147218	49745925	50583598	46989875	49518408	46669283	50454328		3438	43393566	45800585	46514159	45991905	40670026	46056541	40637516	46271130	48217946	44758664	48024040	42804092	39954917	43238441	39343125	44161433
3438	47840475	50668917	49027180	49065961	45412773	50811115	45735949	52305483	49308990	51162731	49678704	50606867	46982118	49629581	46669283	50446571		3456	43334101	45867806	46465036	45978978	40371218	46152201	40575466	46087566	48199848	44675930	48083504	42798921	39902062	43215172	39336126	44151092
3456	47778426	50697356	49086644	49166792	45492921	50924873	45676485	52240848	49272794	51043802	49696802	50630136	47028656	49621825	46733919	50443986		3474	43158293	45803170	46446938	45994491	40456537	46178055	40528928	46185811	48176579	44712126	48021454	42809262	39964678	41495873	39360804	44182116
3474	47812036	50622379	48972886	49148694	45438627	50826627	45723022	52300312	49316746	51147218	49645093	50609452	47026070	49668362	46710650	50480182		3492	43359955	45854878	46532257	46002247	40345364	46121176	40503074	46183226	48202433	44725053	47998186	42822189	39867071	41242502	39269827	44089042
3492	47812036	50612038	48947032	49171963	45386919	50805944	45754047	52289971	49259867	51108437	49575287	50609452	47000216	49658021	46646015	50412961		3510	43357370	45911758	46573623	45968637	40394487	46170299	40578051	46201324	48246385	44748322	48049894	42837702	39868544	42964387	39280509	44125237
3510	47737059	50619794	49053034	49156450	45410188	50790431	45679070	52240848	49239184	51113608	49611483	50643063	47020900	49676118	46682211	50369009		3528	43256539	45795414	46519330	45955710	40430683	46092736	40536685	46100493	48192092	44735395	48067992	42734285	39598180	41126159	39279404	44073529
3528	47695692	50674088	49068546	49125426	45363650	50857652	45694583	52375289	49223671	51095510	49621825	50619794	46964021	49626996	46648600	50371594		3546	43238441	45834195	46493475	46010003	40316925	46134103	40559953	46051370	48217946	44756078	48096431	42835116	39884198	41969003	39281614	44117481
3546	47695692	50624965	49096986	49086644	45337796	50826627	45684241	52367533	49202988	51069656	49595971	50578427	47015729	49595971	46625331	50366424		3564	43279807	45759218	46524500	46020345	40679418	46118591	40606491	46180640	48207604	44642320	48091260	42824775	39831712	43010925	39243860	44060602
3564	47731888	50609452	48996155	49166792	45340381	50870579	45681656	52258946	49223671	51028289	49611483	50549988	47085535	49601141	46625331	50376765		3582	43282393	45805756	46480548	46004832	40353120	46157372	40629759	46170299	48163652	44750907	48096431	42752383	39823240	43034193	39253989	44052846
3582	47700863	50648234	48990984	49084059	45322283	50764577	45671314	52248604	49298648	51051558	49580458	50583598	46940752	49593385	46635673	50433644		3600	43217758	45904001	46434011	45973807	40327266	46165128	40838352	46170299	48184335	44787103	48065406	42788579	39874253	43075560	39248280	44073529
3600	47633642	50632721	48998740	49071132	45324869	50805944	45653216	52375289	49244354	51074827	49619239	50601696	47005387	49539092	46565867	50291447		3618	43261710	45865220	46444353	46061711	40355706	46157372	40513416	46116005	48254141	44735395	48067992	42863556	39763755	43116926	39179955	44037333
3618	47664667	50707698	48897909	49063376	45379163	50816285	45640289	52344264	49200402	51077412	49624410	50640477	47098462	49567531	46633088	50348326		3636	43277222	45891074	46480548	45991905	40412585	46097907	40495318	46082395	48197262	44631978	48003356	42842873	39821767	41242502	39218814	43995967
3636	47659497	50668917	49027180	49102157	45319698	50873164	45611850	52282214	49210744	51072241	49598556	50606867	47064852	49608898	46669283	50306959		3654	43029022	45829024	46415913	46043614	40296241	46131518	40580637	46178055	48140383	44771591	48057650	42793750	39859889	42804092	39199108	44050260
3654	47713790	50725796	48936690	49055619	45301600	50764577	45642875	52266702	49202988	51116193	49595971	50593940	47018314	49580458	46671869	50278520		3672	43194489	45862635	46377132	46048784	40555844	46175470	40565124	46219422	48186921	44743151	48018869	42879069	39839631	43049706	39153067	44039919
3672	47667253	50663746	48959959	49102157	45350723	50824042	45658387	52300312	49161621	51126535	49601141	50487938	46912312	49588214	46656356	50263007		3690	43189318	45978978	46423669	46033272	40366047	46108249	40536685	46134103	48135212	44771591	48016283	42904923	39794879	40459122	39108131	44026992
3690	47587105	50668917	48864299	49107328	45399846	50777504	45629948	52460608	49241769	51136877	49645093	50565500	46956264	49562360	46534842	50337984		3708	43186733	45916928	46428840	46025516	40358291	46141859	40567710	46061711	48181750	44771591	48078333	42886825	39831896	42062078	39143307	44130408
3708	47620715	50676673	48939276	49125426	45371406	50808529	45653216	52346850	49187475	51136877	49577873	50655990	47033827	49595971	46586550	50275934		3726	43132439	45909172	46490890	46128932	40285900	46095322	40570295	46147030	48225702	44763834	48049894	42796335	39600765	42972143	39158592	44060602
3726	47625886	50617209	48866884	49112498	45337796	50829212	45606679	52354606	49195232	51072241	49513237	50622379	47051925	49621825	46599477	50250080		3744	43256539	45976393	46441767	46095322	40327266	46017759	40472049	46172884	48238629	44706955	48036967	42855800	39773516	43005754	39170379	44107140
3744	47532811	50562915	48957374	49086644	45262819	50834383	45560141	52305483	49215915	51087754	49585629	50601696	46850262	49572702	46560696	50345740		3762	43277222	45898830	46415913	46121176	40179898	46116005	40755110	46038443	48264483	44784518	48067992	42829946	39869833	42982485	39094872	44034748
3762	47612959	50575842	48952203	49122840	45319698	50862823	45554971	52370118	49205573	51100681	49652850	50681844	46958850	49544262	46568452	50304374		3780	43160878	45862635	46392644	46165128	40580890	46095322	40536685	46046199	48181750	44769005	48065406	42871312	39790643	43054877	39084006	44008894
3780	47543153	50529305	48939276	49192646	45286088	50764577	45609264	52486462	49171963	51139462	49559775	50583598	47093291	49549433	46534842	50345740		3798	43264295	45813512	46384888	46077224	40291070	46043614	40516001	46149616	48272239	44789688	47998186	42788579	39551642	42408523	39114946	43988211
3798	47499201	50539646	48843616	49171963	45280917	50816285	45704925	52398558	49161621	51118779	49580458	50596525	46961435	49500310	46493475	50407790		3816	43233270	45813512	46418498	46022930	40247118	46066882	40528928	46167713	48279996	44825884	47949063	42829946	39840920	42969558	39108131	44006308
3816	47504372	50529305	48877226	49034936	45299015	50767163	45689412	52357191	49125426	51147218	49549433	50671502	46956264	49505481	46552940	50397449		3834	43197074	45756633	46408157	46043614	40316925	46110834	40531514	46116005	48259312	44735395	48096431	42837702	39782540	42928191	39055461	43967527
3834	47470761	50596525	48802249	49086644	45330040	50811115	45596337	52445095	49210744	51152389	49637337	50663746	46971777	49492554	46496061	50337984		3852	43264295	45818683	46340936	46123761	40275558	46196153	40570295	46196153	48323948	44735395	48008527	42866141	39761729	42907508	39057855	43910648
3852	47457834	50511207	48835859	49148694	45296429	50774919	45596337	52416656	49169378	51079997	49546848	50604282	46987289	49446017	46410742	50381936		3870	43266880	45826439	46397815	46136688	40205752	46126347	40534099	46090151	48248971	44792274	47956819	42832531	39737235	42969558	39086768	43900307
3870	47499201	50493109	48830688	49094401	45358479	50774919	45557556	52370118	49128011	51121364	49433090	50668917	46938166	49417577	46397815	50343155		3888	43202245	45880733	46452109	46196153	40498569	46188397	40772053	46165128	48305850	44789688	48070577	42873898	39757862	42920435	39002237	43910648
3888	47364759	50560330	48970301	49148694	45332625	50803358	45565312	52295141	49234013	51118779	49487383	50650819	46899385	49438260	46402986	50325057		3906	43238441	45841951	46477963	46136688	40533192	46072053	40477220	46074639	48212775	44748322	48029211	42858385	39789170	42923021	38945883	43879623
3906	47561251	50549988	48918592	49117669	45317113	50759406	45482579	52406314	49197817	51126535	49567531	50655990	46971777	49461529	46423669	50340569		3924	43212587	45756633	46364205	46162543	40192825	46022930	40484976	46064297	48375656	44774176	47910282	42757554	39707585	42954045	39043490	43967527
3924	47488859	50645648	48931520	49117669	45322283	50932629	45523946	52380460	49107328	51054143	49559775	50601696	46811481	49363283	46434011	50322472		3942	43248783	45764389	46374546	46097907	40583837	46010003	40394487	46139274	48287752	44815543	48062821	42899752	39821398	40684053	38985478	43928746
3942	47351832	50614623	48869470	49200402	45249892	50855067	45720437	52401143	49133182	51072241	49557189	50643063	46762358	49539092	46418498	50283690		3960	43191903	45831610	46343521	46116005	40582180	46051370	40428097	46265959	48321362	44743151	48049894	42848044	39646443	41454506	38992477	43884794
3960	47225147	50500865	48879811	49006497	45262819	50935214	45660973	52403729	49153865	51116193	49440846	50718040	46881287	49464115	46307326	50304374		3978	43091072	45738535	46325424	46051370	40267802	46108249	40651609	46209080	48298093	44828470	48016283	42837702	39722686	40748688	38933912	43820159
3978	47103633	50459498	48908251	49065961	45296429	50917116	45640289	52344264	49148694	51320441	49510652	50570671	46837335	49466700	46379717	50319886		3996	43101414	45751462	46330594	46103078	40555844	46048784	40347950	46090151	48248971	44805201	48106773	42863556	39698745	40991717	38935570	43840842
3996	47121731	50392278	48972886	49138353	45200769	50901604	45567898	52460608	49115084	51263562	49469285	50552573	46948508	49544262	46423669	50244909		4014	43106585	45795414	46299569	46144445	40226435	45932441	40484976	46131518	48285166	44761249	48018869	42822189	39664675	42744627	38964115	43807232
4014	47095877	50451742	48869470	49047863	45180086	50958483	45637704	52352021	49084059	51139462	49541677	50593940	46883873	49365869	46418498	50294032		4032	43000583	45759218	46382303	46126347	40267802	46030687	40492733	46188397	48210189	44805201	48000771	42835116	39702060	42801506	38934281	43825330
4032	47325978	50410376	48807420	49040107	45280917	50862823	45467067	52282214	49089230	51116193	49533921	50575842	46876116	49430504	46436596	50182859		4050	42954045	45790243	46377132	46092736	40182483	46038443	40402243	46170299	48243800	44831055	47861159	42824775	39707953	42791164	38934833	43789134
4050	47331149	50433644	48879811	49076303	45291259	50774919	45557556	52222750	49164207	51152389	49559775	50609452	46982118	49404650	46459865	50211299		4068	43075560	45764389	46402986	46103078	40156629	45991905	40407414	46092736	48223116	44769005	47980088	42783408	39409445	42835116	38877190	43830500
4068	47307880	50407790	48887568	49060790	45174915	50942971	45513604	52359777	49042692	51222195	49466700	50490523	46909727	49474456	46493475	50133736		4086	43016095	45748877	46384888	46175470	40480705	45966051	40376389	46046199	48225702	44789688	47967161	42801506	39652888	41643241	38896895	43799475
4086	47251001	50420717	48807420	49022009	45185257	50893848	45598923	52336508	49122840	51224781	49487383	50619794	46922654	49508067	46356449	50190616		4104	42992827	45772145	46312497	46126347	40185069	45986735	40373804	46066882	48277410	44789688	48052479	42884239	39665780	40347950	38956565	43763280
4104	47217391	50436230	48851372	49063376	45154232	50824042	45552385	52375289	49236598	51315270	49515823	50624965	46850262	49484798	46330594	50288861		4122	43072974	45803170	46384888	46131518	40537796	46074639	40399658	46066882	48267068	44769005	48036967	42881654	39613661	40071310	38868166	43791719
4122	47243245	50387107	48890153	48957374	45247307	50906775	45446383	52333923	49135767	51276489	49489969	50521548	46754602	49438260	46356449	50188030		4140	43047120	45816097	46387473	46097907	40179898	46020345	40337608	46131518	48192092	44745736	48049894	42835116	39619555	41237987	38839989	43799475
4140	47176024	50459498	48791907	48957374	45195598	50862823	45373992	52313239	49058205	51121364	49469285	50612038	46904556	49458944	46361619	50252665		4158	42943704	45694583	46353863	46149616	40404830	46082395	40586784	46077224	48246385	44750907	47993015	42773067	39640549	42641211	38801683	43765865
4158	47188951	50472425	48789322	49040107	45286088	50862823	45433456	52320996	49166792	51242878	49479627	50609452	46881287	49386552	46312497	50151834		4176	42961802	45735949	46320253	46126347	40135946	46010003	40298827	46154786	48225702	44758664	47987844	42907508	39592483	42723944	38752327	43783963
4176	47106218	50379351	48825518	49140938	45172330	50826627	45278331	52403729	49022009	51160145	49554604	50599111	46842506	49337429	46227178	50097541		4194	42959216	45741120	46294399	46159957	40174727	45973807	40381560	46087566	48199848	44789688	48003356	42920435	39620660	42773067	38752879	43755523
4194	47271685	50441401	48766053	49128011	45216282	50839554	45373992	52388216	48993569	51217024	49414992	50606867	46894214	49290892	46338351	50118224		4212	42930777	45841951	46400401	46092736	40138531	46030687	40373804	46020345	48212775	44828470	48047308	42845458	39569462	41170111	38780688	43799475
4212	47294953	50462084	48781566	49177134	45221452	50844725	45348138	52295141	49071132	51289416	49500310	50751650	46793383	49352942	46356449	50107882		4230	42889410	45816097	46328009	46188397	40371312	46105664	40674998	46116005	48148140	44784518	48031796	42835116	39587878	40257460	38777373	43778792
4230	47181195	50462084	48791907	49107328	45208525	50803358	45384333	52339093	49107328	51286830	49451187	50547402	46847677	49306404	46338351	50149249		4248	42974729	45831610	46271130	46165128	40275915	45994491	40366047	45999662	48210189	44843982	48024040	42840287	39598744	40272973	38758220	43783963
4248	47240660	50379351	48771224	49094401	45193013	50826627	45280917	52323581	49071132	51173072	49469285	50581013	46798554	49306404	46343521	50169932		4266	42995412	45805756	46286642	46139274	39970479	45916928	40301412	46048784	48197262	44792274	48021454	42842873	39525079	40740932	38665033	43763280
4266	47103633	50425888	48784151	48941861	45092182	50834383	45358479	52364948	49086644	51185999	49396894	50591354	46814067	49293477	46405571	50133736		4284	42915264	45805756	46348692	46056541	40287886	45950539	40301412	45968637	48186921	44828470	47998186	42860971	39489719	42679992	38665770	43724498
4284	47173439	50443986	48629026	49022009	45141305	50767163	45337796	52346850	49040107	51147218	49404650	50601696	46759773	49340015	46304740	50144078		4302	42912679	45754047	46356449	46131518	40318825	45919514	40257460	45976393	48184335	44800030	47918038	42832531	39512740	42656723	38700393	43719328
4302	47147585	50402619	48727272	48936690	45112865	50883506	45397260	52318410	49011667	51196341	49402065	50555159	46733919	49345186	46296984	50164761		4320	42925606	45673900	46366790	46180640	40361551	45813512	40309168	46053955	48233458	44851738	47985259	42866141	39561911	42659308	38671110	43677961
4320	47031241	50418132	48696247	49001326	45174915	50800773	45350723	52364948	49032351	51245464	49376211	50596525	46720992	49389138	46237520	50157005		4338	42868727	45710095	46343521	46074639	40019602	45870391	40239362	45989320	48194677	44812957	48044723	42848044	39547915	42581746	38715862	43657278
4338	47082949	50389692	48696247	49006497	45087011	50746479	45257648	52473535	48996155	51242878	49368454	50557744	46739090	49327088	46229763	50115639		4356	42933362	45686827	46346107	46097907	39947211	45852293	40249704	45945368	48135212	44854324	47964575	42860971	39472039	41149427	38697814	43667619
4356	47098462	50376765	48755711	48978057	45105109	50831798	45348138	52326166	48998740	51103266	49420163	50477596	46640844	49358113	46302155	50123395		4374	42850629	45663558	46278886	45960880	39926527	45898830	40311754	45839366	48083504	44820713	47995600	42871312	39561543	40222507	38722308	43706401
4374	47036412	50389692	48649710	48988399	45081840	50715454	45340381	52326166	49032351	51157560	49453773	50578427	46658942	49239184	46253032	50107882		4392	42855800	45748877	46276301	46154786	40380888	45942783	40534665	45984149	48166237	44849153	48049894	42840287	39540733	41544996	38634093	43657278
4392	46904556	50418132	48577318	48990984	45081840	50772333	45345552	52297727	48941861	51154974	49399479	50485353	46604648	49293477	46196153	50076857		4410	42897166	45764389	46253032	46157372	40240555	45891074	40528404	45896245	48210189	44895690	47912867	42824775	39443862	41216648	38684186	43652107
4410	46984704	50332813	48572147	48970301	45017205	50741308	45355894	52403729	48990984	51157560	49391723	50521548	46653771	49239184	46247861	50009637		4428	42920435	45756633	46198738	46087566	39913600	45901416	40500227	45875562	48127456	44815543	47949063	42858385	39484931	40183465	38637040	43595228
4428	46927825	50348326	48504926	48967715	45043059	50782675	45293844	52238262	48851372	51175658	49293477	50544817	46542598	49221086	46087566	49991539		4446	42881654	45663558	46157372	46097907	40195435	45953124	40465788	45999662	48140383	44833640	47959404	42912679	39522316	42051736	38535750	43546105
4446	46886458	50268178	48582489	48892738	45068913	50772333	45301600	52315825	48962545	51191170	49342600	50555159	46640844	49239184	46128932	50061345		4464	42845458	45712681	46229763	46165128	40305381	45896245	40221264	45953124	48150725	44846568	47946477	42850629	39525263	42478330	38575529	43509909
4464	46816652	50275934	48548878	48810005	44970667	50671502	45353308	52323581	48897909	51196341	49319331	50575842	46656356	49215915	46048784	49983783		4482	42775652	45715266	46294399	46074639	40274257	45893660	40257460	45916928	48181750	44957740	48065406	42819604	39436864	42491257	38533356	43486640
4482	46839921	50294032	48466145	48802249	45004278	50718040	45358479	52375289	48947032	51129120	49347771	50539646	46643429	49192646	46056541	49939830		4500	42783408	45684241	46245276	46082395	40322508	45818683	40192825	45865220	48117115	44815543	48024040	42868727	39479774	42499013	38534277	43484055
4500	46811481	50296617	48538537	48884982	45053401	50728381	45384333	52295141	48833274	51167902	49414992	50537061	46602063	49166792	46077224	49929489		4518	42827360	45593752	46247861	46105664	40199303	45953124	40130775	45911758	48104187	44805201	47946477	42804092	39478853	42069834	38591552	43465957
4518	46899385	50319886	48595416	48910836	45081840	50712869	45319698	52279629	48926349	51082583	49412406	50472425	46669283	49228842	46108249	49976026		4536	42775652	45617021	46289228	46043614	39931698	45878147	40138531	45867806	48163652	44898276	48024040	42791164	39362646	40234191	38476633	43509909
4536	46956264	50275934	48598001	48781566	45074084	50746479	45405017	52279629	48900495	51126535	49378796	50508621	46581379	49272794	46087566	49952758		4554
4554					45084426	50767163	45433456	52295141	48887568	51149804	49342600	50467255	46568452	49208159	46017759	49836414

## Sheet: Extended Figure 1J
	Time (seconds)	FAT10-Eos (2 uM)	FAT10-Eos (2 uM)	FAT10-Eos (2 uM) + Nub1 (5 uM)	FAT10-Eos (2 uM) + Nub1 (5 uM)	FAT10-Eos (2 uM) + sc26S (100 nM)	FAT10-Eos (2 uM) + sc26S (100 nM)	FAT10-Eos (2 uM) + Nub1 (5 uM) + sc26S (100 nM)	FAT10-Eos (2 uM) + Nub1 (5 uM) + sc26S (100 nM)	FAT10-Eos alone test	FAT10-Eos (2 uM)	FAT10-Eos (2 uM) + Nub1 (5 uM)	FAT10-Eos (2 uM) + sc26S (100 nM)	FAT10-Eos (2 uM) + Nub1 (5 uM) + sc26S (100 nM)		Time (seconds)	FAT10-Eos-tail (2 uM)	FAT10-Eos-tail (2 uM)	FAT10-Eos-tail (2 uM) + Nub1 (5 uM)	FAT10-Eos-tail (2 uM) + Nub1 (5 uM)	FAT10-Eos-tail (2 uM) + sc26S (100 nM)	FAT10-Eos-tail (2 uM) + sc26S (100 nM)	FAT10-Eos-tail (2 uM) + Nub1 (5 uM) + sc26S (100 nM)	FAT10-Eos-tail (2 uM) + Nub1 (5 uM) + sc26S (100 nM)	FAT10-Eos-tail (2 uM)	FAT10-Eos-tail (2 uM) + Nub1 (5 uM)	FAT10-Eos-tail (2 uM) + sc26S (100 nM)	FAT10-Eos-tail (2 uM) + Nub1 (5 uM) + sc26S (100 nM)
	0	5789561	6096931	5629338	5840574	4684946	5571511	5183109	5677958	6304852	6327136	6555683	5960281	6255127		0	3682726	3377382	3709614	4456583	3700590	3889910	3810167	4005749	4723068	4831172	4434115	4598941
	13	5769303	5834313	5769856	5936340	5340201	5747019	5473904	5868752	6306693	6398591	6370414	5909636	6303931		13	3551233	3720663	3836687	4323064	3769835	4025823	3892857	4109249	4773160	4677579	4628407	4506307
	26	5808346	5859359	5784773	5955861	5385690	5985880	5687903	6046470	6319585	6370414	6368204	5827315	6457339		26	3622872	3827110	3980887	4218090	3978861	4193965	3997462	4249951	4674080	4461923	4672975	4629881
	39	5789193	5783115	5740758	5909268	5563224	6059177	5752176	5886247	6327320	6330082	6368757	5867094	6539845		39	3742026	3842764	4006302	4250319	4024166	4199858	4030980	4180521	4502808	4405569	4705940	4646271
	52	5761016	5743888	5742047	5860096	5661015	6056415	5735969	5939470	6297117	6278332	6397855	5862858	6489568		52	3800775	3931347	3994147	4189361	4008143	4202620	3929505	4100041	4368920	4285126	4681447	4642956
	65	5731734	5726209	5731918	5826762	5683851	6156047	5684588	5956045	6224556	6293434	6464890	5820132	6431372		65	3780148	3974073	3984386	4081625	4040004	4193044	3941844	4069838	4363580	4275918	4632459	4583103
	78	5693059	5723630	5706503	5812950	5736338	6205772	5593058	5976303	6305036	6328793	6493251	5824921	6355865		78	3763021	3952526	3972231	4057868	4082914	4186046	3921586	4062840	4398018	4261737	4666161	4573158
	91	5667460	5726945	5690297	5792508	5755491	6211481	5526575	5922159	6292144	6366547	6490673	5860832	6271886		91	3803721	3921955	4012379	4059525	4058788	4200226	3912562	4098752	4422881	4234849	4653638	4581261
	104	5685877	5751807	5670223	5787719	5777959	6203562	5519577	5886431	6281095	6364337	6470231	5884958	6199694		104	3829873	3921034	3994331	4056026	4032453	4195254	3886963	4103724	4416435	4200595	4657321	4555847
	117	5686245	5763041	5646097	5786062	5783484	6222162	5522155	5862306	6276490	6370782	6476861	5893061	6182383		117	3822874	3909431	3982545	4086781	4003539	4174443	3845527	4063208	4381996	4180337	4664319	4509069
	130	5687534	5756780	5651438	5801900	5787535	6240394	5515341	5864516	6302642	6363600	6478334	5906689	6199510		130	3829320	3919929	3983465	4079599	3979414	4155290	3815324	4000961	4360633	4166708	4665609	4481260
	143	5688087	5762305	5640757	5817001	5786246	6263783	5506501	5847020	6281463	6371703	6468205	5906137	6210376		143	3834293	3917351	3986412	4052527	3970021	4116984	3783463	3959340	4342585	4173338	4632459	4448848
	156	5681825	5772250	5650149	5814055	5804294	6275754	5477772	5803926	6290855	6375939	6464522	5914977	6181646		156	3851972	3930426	3991384	4044608	3936688	4080520	3744789	3911273	4342033	4180521	4605203	4399123
	169	5682378	5778695	5654385	5815712	5805952	6274465	5432836	5757517	6284778	6389751	6461023	5912214	6152364		169	3883280	3946448	3976835	4047186	3910721	4055473	3710903	3865416	4334850	4151239	4555479	4354924
	182	5691770	5780905	5661567	5812582	5817370	6300800	5382743	5720315	6303747	6419586	6461207	5905216	6114242		182	3916061	3973152	3980519	4055105	3876098	4030059	3662836	3838528	4324721	4168918	4517909	4322327
	195	5687534	5786246	5665619	5815712	5811108	6289198	5342779	5672617	6297485	6418113	6462312	5909636	6057888		195	3927295	3987701	4002987	4064129	3875914	4007407	3636132	3801696	4342033	4182547	4484023	4288441
	208	5691402	5792508	5668013	5832287	5822711	6293618	5293055	5632838	6288277	6438555	6452183	5905400	6007795		208	3956209	4021219	4012195	4071864	3851788	3981808	3588434	3744605	4331719	4191386	4446638	4257685
	221	5682930	5784589	5668197	5840943	5821053	6288645	5246277	5572432	6272991	6448315	6454577	5905400	5950520		221	3942765	4044055	4003539	4072048	3806484	3948106	3548470	3709798	4331719	4197464	4407595	4225457
	234	5685140	5793981	5669118	5857149	5825289	6319217	5207971	5539466	6220136	6462496	6458444	5916266	5912583		234	3959708	4046818	4009432	4091570	3796355	3943686	3532264	3685856	4332088	4195622	4383101	4194333
	247	5670223	5779064	5672433	5868567	5822158	6316086	5168008	5507238	6305773	6471888	6471704	5915161	5855492		247	3972784	4057868	4015694	4113669	3774255	3909063	3479040	3673333	4341296	4210724	4360817	4139268
	260	5666908	5795086	5673354	5875013	5833392	6316270	5125834	5460092	6288645	6497303	6483859	5922712	5805952		260	3983281	4060630	4017536	4110907	3730240	3877755	3441839	3607403	4347926	4216985	4329509	4100778
	273	5659910	5790850	5685140	5888641	5830445	6312218	5088817	5430626	6317375	6496382	6487358	5921791	5773170		273	4003355	4093043	4041109	4118089	3721584	3861733	3410163	3575726	4350136	4221589	4280706	4084019
	286	5670223	5783668	5682378	5888457	5827499	6307614	5054194	5378139	6291039	6515351	6496198	5910741	5718290		286	4018457	4113301	4044976	4136874	3706299	3828768	3362833	3541656	4367815	4231166	4258975	4029322
	299	5673906	5798769	5689928	5885695	5836523	6316822	5015704	5347936	6198589	6514246	6507432	5916082	5673722		299	4007038	4110354	4047554	4144056	3666151	3819375	3337418	3510164	4378313	4237796	4219564	4001513
	312	5684588	5787535	5682378	5904664	5834865	6320137	4978135	5291398	6225661	6529900	6519034	5922527	5634679		312	4015694	4118089	4054737	4154922	3655654	3799670	3299849	3462834	4395440	4242400	4210355	3961366
	325	5697479	5790114	5694532	5922527	5837996	6324373	4928595	5265799	6297854	6546659	6526585	5922343	5586244		325	4020851	4121772	4051606	4164499	3612928	3773334	3252519	3431894	4403359	4273708	4181810	3942213
	338	5699873	5791403	5713870	5934682	5842969	6336896	4890657	5211286	6270045	6548316	6546106	5924553	5541861		338	4025086	4133559	4079231	4153449	3614033	3741474	3232445	3398929	4417540	4286047	4157316	3888437
	351	5701347	5783299	5709818	5949968	5843889	6333765	4844063	5183662	6277780	6562865	6540213	5922343	5490663		351	4019930	4136874	4076100	4162841	3579594	3721032	3206294	3362833	4441665	4245715	4125640	3851051
	364	5729708	5792139	5718105	5954572	5845547	6339659	4798207	5151986	6307246	6564155	6550526	5928421	5456777		364	4025823	4142951	4081625	4175917	3567439	3697275	3166514	3327289	4448111	4292861	4091017	3826926
	377	5721420	5803742	5715343	5968384	5853098	6351261	4761190	5103919	6254022	6580545	6570048	5929526	5404290		377	4029322	4159158	4083651	4197280	3535579	3685304	3131155	3279775	4457135	4300411	4066892	3772782
	390	5738363	5814792	5731181	5984591	5841679	6345552	4711097	5063034	6297485	6582571	6582571	5940391	5346831		390	4042214	4165235	4088439	4204830	3529501	3656943	3095795	3262095	4473157	4319933	4041109	3741658
	403	5726209	5830814	5743520	5996193	5848678	6345552	4673712	5026202	6246840	6597857	6597120	5926763	5292503		403	4041661	4163209	4095069	4209066	3492300	3636869	3071301	3228946	4498940	4335771	4017167	3716796
	416	5748861	5839469	5749413	5999876	5853466	6350340	4622698	4979424	6288461	6609459	6598962	5926763	5247567		416	4045529	4179047	4113485	4219011	3474068	3617163	3043124	3180326	4517541	4351977	4002987	3694144
	429	5754386	5847389	5766909	6021608	5848309	6354392	4579420	4949221	6312955	6619956	6615905	5936708	5192502		429	4058420	4187519	4109802	4234849	3465228	3577936	2988612	3152886	4537062	4364501	3974994	3653444
	442	5759726	5859912	5782931	6021792	5853466	6376860	4532090	4905206	6275017	6625297	6630638	5933946	5135595		442	4052895	4184757	4113117	4233376	3427474	3583645	2963013	3106108	4552900	4378497	3969653	3607771
	455	5766909	5869488	5788640	6026396	5851808	6369862	4485128	4865242	6297117	6630269	6633769	5934866	5076110		455	4054553	4217169	4122693	4254923	3409426	3549943	2928022	3060804	4554374	4393598	3924901	3573885
	468	5781826	5888089	5800427	6031000	5847941	6361206	4433378	4819938	6294723	6628059	6649607	5937076	5021045		468	4059709	4200779	4140189	4264684	3396719	3533921	2900581	3041835	4567818	4412383	3898197	3546997
	481	5788640	5903743	5801348	6052363	5844258	6359733	4377945	4774634	6281095	6631559	6668391	5939470	4976661		481	4060630	4200042	4138900	4281074	3370936	3508507	2892793	3006660	4570764	4423065	3873704	3508507
	494	5796375	5896192	5830998	6042971	5843153	6367836	4325642	4735959	6294723	6642608	6668207	5942233	4919939		494	4061551	4205567	4137058	4285126	3352336	3488064	2852572	2964486	4585497	4436877	3850867	3459703
	507	5799322	5910188	5835786	6054389	5837444	6364153	4268735	4696180	6294723	6658815	6668576	5935235	4859902		507	4060998	4199121	4150686	4291387	3335024	3472779	2808503	2929127	4588812	4439639	3839081	3425264
	520	5799506	5923632	5848494	6060098	5836707	6372808	4219379	4653822	6296012	6658631	6667471	5951994	4818833		520	4063208	4207777	4151791	4300227	3319002	3478120	2776094	2904265	4607413	4452163	3808694	3395062
	533	5812397	5938550	5850151	6062124	5832471	6374834	4154369	4618647	6324926	6663971	6674837	5950152	4758427		533	4053263	4223063	4161368	4312014	3274434	3430421	2723862	2855645	4607413	4463949	3806300	3351046
	546	5818475	5940944	5865068	6063413	5822711	6374097	4101146	4577210	6333581	6666366	6679994	5945180	4712202		546	4060446	4223615	4183099	4303542	3266515	3406848	2682519	2852416	4627118	4473341	3766152	3318265
	559	5824184	5960465	5865621	6067649	5810372	6382937	4038899	4538904	6312771	6666550	6679441	5954388	4659531		559	4065787	4236875	4181994	4330983	3240732	3388800	2637316	2813981	4630433	4499861	3752155	3296718
	572	5821053	5968568	5875381	6084223	5807793	6410562	3988438	4490837	6219216	6667102	6688649	5950889	4595626		572	4069470	4226378	4177942	4327668	3229682	3379408	2597316	2803691	4643141	4499124	3737607	3288431
	585	5820132	5967463	5876486	6082750	5804294	6394540	3944054	4451242	6218295	6674469	6697305	5945180	4551611		585	4080704	4216617	4179416	4348110	3205925	3362649	2552361	2762961	4641851	4480155	3728214	3236496
	598	5840759	5984222	5889746	6090301	5796191	6388646	3893778	4413856	6321058	6673732	6701725	5946285	4493968		598	4078862	4236875	4185493	4344795	3182168	3339628	2512166	2741638	4646087	4515147	3701326	3214949
	611	5832655	5995640	5898770	6088459	5786246	6393435	3828399	4363580	6336712	6676310	6705040	5949600	4447190		611	4081072	4273339	4191939	4344979	3141652	3309241	2483774	2678411	4651060	4503728	3676280	3174617
	624	5836155	6004480	5894166	6089748	5778880	6403932	3784568	4327299	6299143	6690123	6708723	5956966	4396545		624	4070575	4239637	4179047	4341848	3119921	3293587	2446513	2623817	4652165	4518830	3679042	3139810
	637	5844074	6019398	5897113	6090669	5770224	6399696	3731529	4275549	6314428	6700436	6711117	5957519	4354740		637	4077941	4228035	4187519	4349952	3098374	3283274	2411730	2588539	4642588	4514594	3667624	3106477
	650	5848862	6024002	5903374	6091590	5767277	6416087	3691013	4230429	6311482	6687544	6723272	5953283	4298938		650	4079967	4244241	4182915	4367447	3076274	3265410	2367101	2541588	4656400	4528591	3630791	3075906
	663	5848494	6037630	5910188	6104113	5751623	6426216	3646814	4188071	6340027	6686624	6715353	5947942	4245162		663	4078862	4243689	4191755	4366895	3060988	3245705	2333309	2521699	4662662	4518462	3603351	3019183
	676	5852545	6043339	5904111	6101166	5747019	6408168	3589355	4135585	6315349	6690675	6717379	5954572	4207961		676	4078310	4250687	4205199	4363211	3028391	3256018	2300535	2473210	4655664	4539456	3569465	3005739
	689	5858991	6028053	5916634	6103008	5734680	6408168	3553811	4085308	6324741	6687176	6726035	5958255	4160815		689	4075916	4250687	4202989	4374998	3001319	3198927	2265074	2425933	4675553	4533379	3551048	2961171
	702	5858623	6045733	5914977	6109085	5736890	6415903	3502613	4037425	6314612	6694911	6731191	5958255	4115327		702	4083282	4256212	4192676	4400413	2993216	3173881	2245864	2424485	4684577	4532642	3543682	2926549
	715	5858070	6056046	5919028	6104850	5725104	6414982	3463939	3978125	6341500	6688465	6731375	5943890	4071680		715	4076468	4247556	4197832	4387153	2963750	3153991	2211485	2354750	4683288	4542587	3509243	2877377
	728	5845363	6047943	5912214	6112585	5717000	6426768	3413294	3933373	6328241	6696753	6740952	5938181	4033374		728	4079783	4248477	4197464	4377576	2939993	3133180	2186158	2325041	4682736	4527670	3496352	2844964
	741	5864332	6064886	5919212	6127870	5721236	6417928	3374988	3881070	6298774	6695648	6748318	5943154	3978861		741	4084387	4245715	4195622	4381444	2917893	3121394	2149002	2284168	4683472	4544797	3476462	2852533
	754	5867278	6070779	5923264	6125844	5713686	6412588	3323606	3822690	6329898	6717379	6743714	5939470	3932636		754	4080336	4248846	4207777	4380339	2903896	3094138	2143524	2248381	4680158	4540009	3443681	2798435
	767	5865252	6070043	5914608	6127870	5707608	6396750	3294692	3753076	6338370	6700988	6750344	5930999	3885306		767	4082177	4243873	4211092	4399676	2876272	3069644	2100473	2222793	4679789	4535773	3418450	2763039
	780	5862858	6069859	5922159	6113874	5706871	6398591	3250861	3704825	6334870	6710197	6755133	5929341	3837608		780	4084756	4245531	4203357	4374630	2903122	3059883	2076710	2189940	4693417	4567818	3393772	2714928
	793	5867278	6077409	5920870	6120872	5707424	6388094	3212739	3630055	6345552	6700252	6758816	5928052	3797460		793	4088991	4284758	4199305	4389363	2887798	3028023	2036724	2146419	4699679	4559530	3367990	2682402
	806	5874829	6078883	5923264	6124003	5704293	6386252	3171118	3579594	6339106	6705961	6764709	5926947	3748841		806	4083466	4271129	4206304	4403727	2856080	3019920	2003024	2115145	4701152	4556399	3342575	2646302
	819	5876302	6073726	5922527	6125108	5692875	6373729	3133365	3524897	6342237	6706145	6761947	5920502	3707772		819	4096174	4268551	4210908	4413488	2833348	2994873	1993203	2089374	4711281	4543140	3324158	2616527
	832	5874645	6079067	5933209	6123634	5698032	6342421	3088613	3474989	6308351	6706513	6759368	5912951	3655469		832	4096358	4263579	4204462	4420671	2824675	2992663	1968828	2055113	4715517	4539456	3303532	2562781
	845	5873908	6076857	5907978	6129159	5694164	6338185	3060436	3409058	6351445	6715537	6761026	5917555	3617900		845	4088255	4274260	4207040	4401149	2820502	2932626	1938049	2038159	4707045	4562293	3299296	2525169
	858	5878696	6088827	5924369	6138552	5690113	6313507	3021209	3366700	6267466	6707802	6760473	5901717	3571859		858	4076284	4268183	4193412	4409989	2810603	2919734	1925229	2030334	4704651	4561372	3264121	2495016
	871	5862858	6084960	5935603	6139657	5694717	6303747	2982534	3306295	6353655	6713880	6775759	5909452	3529317		871	4090096	4253818	4211829	4405569	2792984	2895425	1908483	1987478	4712386	4574632	3260990	2460950
	884	5882196	6087907	5933761	6133211	5692138	6291776	2946622	3256570	6309272	6722536	6771707	5894350	3490827		884	4084571	4266341	4216064	4415514	2786919	2896162	1891320	1959294	4717727	4563213	3221948	2433445
	897	5870593	6107980	5933393	6136526	5684956	6278885	2910526	3208135	6337633	6726035	6765262	5897849	3442944		897	4100594	4266894	4213854	4411462	2772064	2914495	1849795	1929402	4723989	4554374	3194691	2390955
	910	5881091	6075568	5938734	6132290	5685324	6268940	2872589	3160805	6368020	6710012	6770418	5895455	3399850		910	4091385	4249030	4206672	4399123	2765439	2858224	1836192	1907896	4710176	4566160	3171855	2356341
	923	5877223	6059545	5936708	6134684	5682746	6258627	2868574	3114027	6344999	6716274	6780731	5893061	3361175		923	4090096	4260264	4206672	4381812	2742590	2868966	1804161	1895833	4716806	4558793	3160805	2343834
	936	5879617	6099141	5938366	6142235	5690849	6235422	2839726	3074064	6386436	6725298	6785335	5890115	3317529		936	4090833	4269840	4221221	4408332	2724201	2844538	1790180	1848034	4719569	4550690	3144967	2298370
	949	5893798	6089380	5949415	6132106	5684035	6237079	2799948	3034653	6361943	6725666	6788835	5886063	3273329		949	4105014	4262105	4206672	4424170	2730044	2828536	1760380	1845530	4714044	4573527	3117895	2269300
	962	5887720	6087907	5939102	6129159	5689192	6209639	2769143	2990085	6382569	6703198	6788650	5887168	3242390		962	4097463	4271682	4203173	4411647	2713846	2813968	1758032	1817438	4728593	4577210	3113843	2235443
	975	5874276	6094905	5932656	6141314	5684219	6209455	2737373	2941466	6374650	6715169	6773733	5889378	3198190		975	4097279	4261553	4222694	4416619	2687631	2807891	1722623	1795580	4724725	4575737	3099663	2209386
	988	5892140	6095457	5944259	6159362	5682562	6194169	2704286	2903712	6342053	6717379	6781652	5882011	3159516		988	4098752	4272787	4228035	4431168	2686118	2799987	1708982	1769965	4721410	4568002	3100031	2194296
	1001	5890115	6088459	5933025	6144445	5690113	6190670	2666060	2873878	6347578	6722720	6782205	5884405	3116790		1001	4101146	4274629	4204462	4422881	2675085	2778285	1700661	1752215	4712570	4571501	3058594	2183641
	1014	5901349	6097483	5937813	6143524	5684956	6168755	2638776	2861493	6379438	6732665	6785704	5888273	3079589		1014	4098936	4261185	4213670	4422696	2651831	2768517	1686680	1739213	4728224	4561924	3055832	2136781
	1027	5882196	6106876	5927316	6140578	5686798	6165440	2603407	2818767	6361574	6723825	6788466	5883669	3034837		1027	4100962	4266157	4220116	4408700	2635086	2780190	1666869	1736761	4723989	4579788	3042940	2123153
	1040	5907794	6106323	5937445	6145366	5674459	6156600	2571480	2780881	6390120	6717195	6786256	5883853	2997452		1040	4095990	4261921	4223615	4403727	2633442	2749150	1635608	1706425	4736512	4572606	3028207	2077806
	1053	5903374	6101166	5938366	6151443	5683483	6160467	2535080	2749515	6394540	6715169	6777969	5868383	2958041		1053	4100962	4265605	4220300	4421960	2644554	2743281	1615028	1699565	4742037	4580157	3018631	2071728
	1066	5890851	6102640	5937445	6157889	5684588	6158073	2504067	2712072	6393066	6720694	6792518	5877039	2922313		1066	4115327	4266709	4216249	4416803	2614662	2721253	1604581	1688493	4722699	4577947	3004634	2032577
	1079	5886431	6112216	5944811	6152180	5691033	6142051	2469845	2676963	6310192	6716642	6786072	5884037	2916582		1079	4113301	4279233	4212381	4423801	2623465	2713572	1591213	1644229	4720674	4579052	2972958	2005397
	1092	5899323	6111295	5937445	6156416	5681825	6150707	2444374	2646549	6401538	6735059	6791045	5890299	2887902		1092	4114958	4265420	4221221	4423985	2589556	2702786	1578458	1635908	4746641	4587891	2960619	2001185
	1105	5892509	6109085	5933209	6161388	5684772	6144629	2411887	2604268	6383306	6757711	6788466	5873171	2848829		1105	4090649	4275918	4209803	4440376	2587613	2674459	1574142	1613685	4726751	4542219	2954173	1971841
	1118	5885142	6085697	5942233	6149233	5684219	6154206	2379530	2568324	6367283	6734875	6799884	5877223	2810160		1118	4095805	4263210	4216617	4494152	2593273	2680354	1565782	1619149	4735223	4584024	2939993	1947270
	1131	5874461	6109085	5940207	6156416	5681825	6139657	2346886	2536332	6274833	6737637	6803752	5884590	2783920		1131	4106119	4269472	4226746	4418645	2596247	2661248	1540311	1588044	4728224	4591206	2964654	1928085
	1144	5889010	6102456	5932288	6143524	5684219	6133948	2317868	2512818	6379806	6726403	6793807	5878512	2749215		1144	4112196	4261000	4208882	4418645	2573006	2665591	1525469	1576085	4738353	4585129	2923786	1909318
	1157	5903559	6109822	5943522	6156416	5683114	6128423	2288158	2477514	6367283	6736164	6814433	5885695	2713259		1157	4098015	4269656	4221221	4421223	2553013	2653788	1511006	1566303	4742037	4583287	2958694	1896733
	1170	5893798	6103929	5939839	6153285	5685508	6133211	2262792	2442600	6380175	6737084	6807251	5874829	2672998		1170	4103724	4271498	4217354	4434851	2540662	2641046	1495160	1549545	4739458	4580525	2901318	1891020
	1183	5885326	6104113	5940760	6150707	5676669	6140762	2234648	2411000	6402459	6733585	6807619	5874276	2644593		1183	4120852	4263579	4219379	4416803	2541445	2635086	1488874	1527465	4744247	4584761	2929089	1889312
	1196	5893061	6116452	5940944	6145918	5689192	6126949	2205486	2374091	6327320	6750160	6809093	5878696	2611754		1196	4104093	4267814	4223247	4426195	2523395	2634486	1472219	1526891	4743510	4595074	2916347	1835814
	1209	5899323	6121609	5939839	6144445	5691770	6126213	2177068	2342008	6367836	6755317	6809093	5876118	2585070		1209	4096910	4272050	4223247	4444428	2526486	2605663	1447270	1499490	4738169	4586050	2903853	1818325
	1222	5881275	6120135	5931920	6154574	5685693	6137631	2145206	2321272	6395645	6730270	6814802	5878144	2551461		1222	4118642	4271129	4214039	4448663	2518935	2611036	1436941	1499646	4751061	4583471	2902953	1795997
	1235	5887720	6111848	5942785	6160651	5682746	6153653	2121783	2289867	6382753	6725850	6798595	5868567	2519287		1235	4120483	4273339	4217354	4449584	2505997	2588044	1436745	1463938	4743142	4597836	2902470	1788811
	1248	5904848	6122529	5947942	6165255	5683483	6143892	2097904	2260810	6369125	6739294	6800437	5875566	2487921		1248	4109065	4277943	4222694	4439639	2501785	2586205	1423351	1466403	4745904	4600046	2890420	1777595
	1261	5900796	6122529	5949968	6161572	5676669	6154021	2071429	2231674	6371519	6729534	6809277	5876671	2457951		1261	4100594	4282179	4226562	4437061	2493568	2582644	1412670	1461551	4735038	4602440	2867714	1758789
	1274	5896376	6134868	5940391	6156416	5678326	6135789	2048566	2200191	6276306	6731560	6822721	5883669	2433289		1274	4099673	4286415	4212934	4440008	2486434	2574363	1408771	1471593	4738906	4596179	2858519	1774726
	1287	5901717	6100982	5949600	6163230	5674274	6130448	2017500	2176011	6356970	6733401	6819958	5882932	2406448		1287	4116616	4281811	4224536	4451058	2479535	2570007	1386730	1440006	4740563	4573527	2841356	1728636
	1300	5879065	6112400	5938366	6164335	5680352	6133763	1999216	2150814	6393619	6736532	6819222	5870041	2377730		1300	4122509	4298202	4234112	4431905	2477892	2562807	1375944	1427825	4746088	4617173	2862393	1706856
	1313	5892325	6122898	5947574	6170412	5667645	6153653	1968306	2122644	6379991	6734875	6821063	5885142	2346025		1313	4113669	4281627	4218090	4430063	2463102	2547653	1376883	1422921	4756770	4630065	2863931	1699878
	1326	5895271	6120688	5944075	6166176	5681457	6159915	1943618	2092035	6357891	6730086	6815907	5875381	2312729		1326	4124535	4286047	4227851	4437798	2466024	2557604	1355494	1410492	4737801	4588444	2847147	1688375
	1339	5890851	6123819	5943890	6166360	5671880	6146471	1924577	2069068	6364153	6728613	6819774	5879065	2283255		1339	4121957	4284942	4229140	4433378	2446239	2532329	1364754	1401024	4743510	4588260	2829853	1681581
	1352	5896744	6130817	5947758	6176674	5671328	6157336	1900749	2044184	6383121	6733217	6826036	5880906	2263953		1352	4118826	4282732	4236875	4439271	2438818	2526773	1345452	1379505	4737433	4609254	2817685	1675386
	1365	5890851	6128975	5948679	6172806	5683298	6142051	1879595	2019417	6395460	6741136	6824010	5871146	2232444		1365	4099857	4287152	4214223	4451978	2435910	2523512	1321768	1385282	4772055	4615148	2816224	1659592
	1378	5892325	6096931	5938181	6176674	5675011	6158626	1860959	1990530	6372440	6748503	6828246	5870777	2208564		1378	4105934	4288257	4205383	4442954	2439092	2523630	1325537	1368132	4760453	4603545	2801539	1634969
	1391	5892693	6098588	5958071	6170412	5672064	6149233	1833049	1976092	6386068	6786993	6827141	5885142	2184332		1391	4123246	4279969	4238348	4440192	2428307	2516287	1311882	1354321	4749771	4607229	2787715	1620271
	1404	5900059	6133579	5949600	6171885	5685877	6134684	1808843	1945014	6327872	6748318	6822352	5871698	2158170		1404	4120667	4283468	4230982	4437614	2414821	2508814	1306535	1351660	4748851	4595442	2785589	1604816
	1417	5907058	6118846	5963780	6167834	5680536	6137999	1788733	1920795	6383121	6719036	6814986	5894166	2135242		1417	4116432	4284205	4217906	4442034	2405288	2498094	1290442	1340901	4742221	4621225	2779707	1631995
	1430	5900428	6131369	5951625	6178699	5675379	6146655	1766392	1899615	6390672	6743714	6827509	5875934	2109159		1430	4115511	4278496	4206672	4455662	2401192	2490464	1281625	1333375	4770398	4619568	2775560	1583623
	1443	5896744	6122529	5954756	6172990	5694164	6144997	1750129	1871131	6388830	6740952	6829535	5885510	2083570		1443	4117168	4279417	4216985	4439455	2405379	2495981	1276826	1318495	4763400	4597652	2765961	1570829
	1456	5912030	6141682	5958439	6169307	5678510	6155679	1725819	1856642	6381832	6736348	6844636	5884590	2063434		1456	4116248	4292492	4227667	4455846	2382008	2487778	1270579	1327337	4774265	4606308	2750337	1571638
	1469	5897849	6127870	5957334	6185514	5680352	6157336	1707821	1837275	6295459	6754948	6820695	5871882	2042658		1469	4127297	4283653	4233928	4436140	2387355	2474514	1262884	1340561	4762295	4606124	2747507	1558061
	1482	5897113	6126765	5952362	6190302	5686982	6158994	1686823	1811152	6385147	6752002	6831008	5877223	2014944		1482	4108513	4289546	4223247	4446638	2389377	2458942	1248642	1337966	4758796	4610359	2756075	1531469
	1495	5897113	6133948	5954019	6190302	5679063	6151996	1669321	1782486	6398960	6766182	6838927	5882932	1993399		1495	4129323	4294150	4223063	4449400	2391333	2452799	1252698	1298345	4759532	4610728	2750493	1541276
	1508	5892325	6135973	5961202	6200615	5681088	6144077	1648154	1763614	6388646	6757343	6843531	5880722	1971645		1508	4109249	4296728	4223983	4460818	2372957	2453999	1245199	1307213	4777949	4590654	2749528	1535694
	1521	5902454	6152180	5954204	6187723	5680904	6159915	1632034	1746164	6346841	6751081	6826404	5889378	1948352		1521	4116432	4287888	4229877	4440560	2371979	2462333	1240713	1299232	4769477	4595442	2736330	1516014
	1534	5900796	6147207	5950520	6191775	5672801	6158994	1611963	1729575	6421796	6754948	6830640	5889010	1925738		1534	4123614	4285310	4235033	4482181	2358154	2465932	1235522	1285746	4763031	4606492	2724175	1521452
	1547	5890851	6138368	5953283	6197300	5681825	6165440	1600825	1709699	6415903	6755317	6837454	5874092	1906931		1547	4114774	4328220	4228403	4448848	2352898	2421916	1226288	1283138	4763768	4604834	2712098	1528208
	1560	5903190	6138368	5949784	6196379	5691033	6146471	1581549	1689106	6419033	6759737	6846294	5876486	1885217		1560	4124535	4286599	4222142	4454188	2351894	2429689	1213794	1277126	4772424	4608702	2698365	1499059
	1573	5893798	6140762	5962859	6186618	5677405	6163598	1566538	1676533	6403564	6779258	6849977	5877223	1867219		1573	4105750	4299675	4247004	4448663	2346508	2436288	1218176	1292620	4774081	4608334	2690422	1496868
	1586	5907058	6145918	5959913	6210928	5679984	6136526	1545710	1657244	6227503	6764709	6852555	5882011	1845334		1586	4140557	4294518	4226378	4456583	2335474	2442248	1217837	1253533	4789183	4607229	2711224	1472206
	1599	5917555	6134684	5960834	6189197	5689744	6156416	1527895	1645481	6461759	6775391	6837270	5895271	1827363		1599	4122693	4302806	4240742	4456030	2341695	2427172	1220081	1237935	4772608	4620673	2686405	1474306
	1612	5880906	6138552	5952546	6197852	5681273	6159731	1511384	1616058	6399328	6763420	6832297	5886431	1809795		1612	4136137	4353451	4237059	4478682	2330349	2424068	1212399	1247077	4775002	4616068	2680432	1458043
	1625	5896008	6137263	5965069	6195090	5691586	6167097	1499620	1604764	6412956	6772812	6844084	5889194	1786802		1625	4126377	4299859	4248293	4458977	2325145	2398049	1198822	1246999	4795812	4601888	2676533	1438715
	1638	5897113	6145918	5959729	6201352	5683851	6175016	1482196	1580180	6453104	6781652	6844452	5876671	1774634		1638	4121772	4290282	4219564	4456214	2318950	2395897	1197779	1244964	4772608	4614595	2662539	1455708
	1651	5900428	6141682	5957703	6205219	5681273	6157521	1465985	1561726	6429899	6778521	6846662	5883300	1755215		1651	4117353	4293966	4233744	4472052	2316394	2395363	1189693	1224854	4765610	4625277	2651244	1451848
	1664	5900612	6148497	5963412	6192880	5684772	6164335	1450922	1555126	6411483	6769313	6852003	5883669	1733579		1664	4120483	4282179	4229877	4461002	2318337	2396797	1207104	1228153	4773344	4619015	2646015	1447883
	1677	5902085	6149233	5964148	6192328	5691218	6170965	1437084	1536242	6392330	6763788	6848135	5889930	1720458		1677	4122877	4298386	4230982	4443691	2294666	2379726	1170000	1223863	4774634	4622146	2668095	1454117
	1690	5902454	6138920	5965438	6191775	5682930	6162493	1423247	1519483	6332108	6770971	6847399	5899139	1705434		1690	4124351	4292677	4242584	4456398	2294601	2371027	1170261	1226432	4787893	4616621	2651597	1421747
	1703	5911846	6152732	5967832	6198405	5688823	6173911	1410375	1504915	6394540	6805962	6848135	5885879	1691675		1703	4124535	4293597	4238901	4457319	2292241	2370192	1177551	1211016	4768556	4619568	2644580	1411953
	1716	5910741	6152548	5967279	6202641	5686613	6156784	1397711	1489682	6407615	6784046	6851819	5885142	1673234		1716	4122141	4307778	4228772	4471131	2308504	2371457	1167952	1222402	4768740	4626934	2638842	1417782
	1729	5903927	6149049	5961018	6198221	5686061	6150338	1381904	1478610	6390488	6796938	6859922	5897665	1654193		1729	4145714	4299491	4222510	4474815	2299075	2360397	1159410	1207652	4791393	4595810	2639598	1407075
	1742	5910557	6153101	5965438	6205956	5686982	6156784	1369580	1464146	6380727	6782389	6861948	5890299	1643407		1742	4125456	4289546	4235954	4472236	2271387	2358859	1159384	1204417	4779974	4618278	2632908	1396746
	1755	5913872	6142972	5956045	6207061	5684403	6173727	1358416	1450309	6434503	6794544	6847215	5893430	1629517		1755	4129323	4299122	4250687	4472052	2268204	2356055	1149367	1194271	4772792	4633564	2616436	1402458
	1768	5907426	6140762	5965069	6210560	5681825	6177410	1348569	1437163	6438923	6781652	6844452	5880354	1615093		1768	4130060	4292124	4237243	4482918	2263092	2352025	1148337	1190241	4777028	4613306	2602350	1385752
	1781	5905953	6145366	5967463	6208718	5687166	6178147	1337588	1425568	6429715	6775943	6859922	5882748	1596834		1781	4118089	4310909	4241295	4473526	2275286	2348282	1152445	1197870	4777212	4612385	2617270	1385282
	1794	5914793	6144629	5963780	6211112	5684035	6164335	1322590	1409983	6431925	6762131	6869683	5887536	1587366		1794	4116984	4300043	4233007	4469474	2279212	2346038	1157610	1189223	4774634	4620304	2628004	1371419
	1807	5922896	6106691	5963596	6200615	5681825	6161941	1309965	1396289	6397302	6784415	6863421	5878696	1570477		1807	4122325	4298570	4226562	4464686	2277164	2341148	1143394	1189980	4800417	4625461	2607515	1395611
	1820	5899691	6146287	5960465	6207982	5684772	6170412	1304944	1386938	6444816	6798779	6869130	5889562	1562795		1820	4125824	4307041	4234849	4461371	2263222	2332996	1131187	1173991	4776107	4589733	2594956	1371158
	1833	5913688	6159546	5963780	6204482	5682930	6164150	1292124	1373166	6430267	6794359	6875760	5877591	1544889		1833	4137426	4296544	4247188	4490469	2254015	2343600	1134578	1181437	4774818	4618831	2595021	1355964
	1846	5903190	6153469	5974646	6203009	5688639	6178699	1282212	1363502	6400801	6798043	6866920	5884590	1533738		1846	4135401	4303726	4236322	4481997	2267239	2322380	1122553	1169987	4785315	4623803	2586518	1354282
	1859	5895087	6159731	5956045	6210928	5690665	6167281	1272796	1350760	6435240	6788835	6853108	5889194	1521465		1859	4135216	4300780	4235770	4480155	2254106	2319655	1124588	1161014	4784026	4623988	2581496	1351073
	1872	5924922	6145734	5967463	6210376	5686982	6186066	1258437	1342387	6438923	6784230	6854581	5893614	1507758		1872	4124351	4292492	4229693	4461187	2249202	2310225	1117311	1159658	4793787	4643325	2579240	1350225
	1885	5905953	6153837	5965806	6221610	5692691	6164519	1254955	1332097	6404116	6813144	6870419	5893061	1496751		1885	4131165	4302990	4246083	4472973	2241690	2321637	1119606	1155106	4798759	4639089	2575015	1333232
	1898	5916082	6153469	5963228	6213875	5686429	6171333	1240726	1324455	6484780	6809645	6870603	5887720	1486161		1898	4129876	4299859	4248293	4468185	2252267	2318194	1117897	1156488	4795812	4634485	2577753	1343183
	1911	5909636	6127134	5964333	6212770	5686613	6169491	1230644	1312861	6412956	6803199	6877602	5882011	1471411		1911	4132822	4300964	4248477	4467817	2241038	2305830	1113268	1156762	4800785	4634853	2567463	1340640
	1924	5907242	6158073	5973541	6216453	5689008	6176121	1225363	1302636	6425479	6791965	6884231	5889378	1463377		1924	4137611	4304647	4239453	4458240	2233500	2312156	1101543	1144033	4776844	4639641	2562377	1334119
	1937	5883669	6149417	5966543	6212770	5684035	6192143	1218685	1291915	6426032	6800437	6883863	5892693	1455552		1937	4115143	4305568	4254555	4463949	2240386	2314242	1104386	1143707	4794523	4639826	2565351	1322642
	1950	5906689	6165255	5965806	6205772	5691218	6179804	1205891	1292463	6417560	6803384	6879627	5901901	1442992		1950	4139268	4306121	4254002	4476104	2231218	2311634	1102873	1142677	4794155	4634853	2558543	1317595
	1963	5905584	6167281	5961754	6221978	5685693	6182935	1198275	1276865	6430636	6806698	6880180	5898402	1434985		1963	4145714	4315881	4251608	4473710	2215959	2320346	1091305	1134448	4809809	4630249	2548070	1312456
	1976	5919028	6155863	5961386	6218111	5679984	6174280	1187306	1267827	6465995	6813881	6893624	5880538	1426429		1976	4144056	4312750	4233192	4492310	2213663	2303822	1102834	1137995	4805205	4631170	2553026	1302362
	1989	5920870	6152732	5958071	6211849	5697479	6171333	1180564	1256272	6483859	6815170	6887546	5897849	1416843		1989	4119931	4307962	4241111	4486785	2214772	2314086	1083975	1128214	4793234	4642404	2543388	1319329
	2002	5919949	6164703	5956598	6220136	5682193	6170596	1174186	1249633	6447395	6806698	6895097	5894166	1406253		2002	4141846	4314592	4255660	4484575	2206229	2273421	1093170	1131070	4789367	4640378	2560773	1308518
	2015	5918844	6153285	5966911	6215901	5681088	6185882	1170365	1244547	6383121	6813881	6879812	5901717	1402602		2015	4126377	4311645	4258606	4475920	2218737	2283411	1086571	1128201	4802811	4598389	2541249	1319981
	2028	5922896	6175937	5965806	6225293	5693059	6189197	1159514	1233370	6487358	6809093	6882758	5890483	1387330		2028	4142583	4318828	4250319	4482918	2206986	2271530	1092857	1145977	4813308	4641299	2530842	1294237
	2041	5906321	6177594	5961202	6223820	5691218	6183304	1152498	1232809	6444632	6811487	6878891	5889194	1376022		2041	4132270	4306857	4242952	4483839	2214550	2279590	1076881	1122084	4808151	4644614	2536163	1303588
	2054	5917371	6180541	5963043	6215348	5678326	6184961	1147763	1222037	6367836	6811487	6881285	5888825	1368210		2054	4148292	4301332	4238348	4485680	2192314	2274034	1073099	1126596	4799312	4636879	2531755	1298280
	2067	5914793	6170780	5966174	6229529	5679799	6187723	1141555	1216064	6462312	6824010	6887362	5888273	1362589		2067	4135401	4319380	4253450	4495625	2189757	2277529	1077924	1112237	4812387	4630433	2522325	1301931
	2080	5924553	6177963	5966727	6229345	5690481	6192143	1127601	1205004	6472441	6810013	6889941	5890299	1354008		2080	4165603	4329878	4246636	4500045	2191440	2280333	1077963	1155067	4811098	4635406	2525495	1280073
	2093	5921054	6177594	5969673	6230265	5691402	6190302	1123831	1197570	6436897	6808540	6894176	5896929	1344800		2093	4136137	4321775	4230061	4487154	2193866	2264214	1074703	1117206	4809809	4639273	2521986	1282303
	2106	5903006	6172622	5968568	6235790	5693059	6185882	1116711	1192914	6425479	6818669	6888651	5891404	1335488		2106	4140741	4339086	4225457	4486417	2197400	2260562	1084054	1118576	4794523	4645166	2520069	1268205
	2119	5926579	6176121	5960649	6233212	5682193	6190670	1116072	1187411	6476124	6815170	6881469	5896560	1328120		2119	4131349	4305200	4260816	4471500	2193996	2263588	1077207	1112459	4817360	4639641	2531794	1279108
	2132	5921791	6179989	5966911	6235422	5690665	6177963	1108259	1186563	6408720	6827141	6890125	5899875	1323111		2132	4142951	4307226	4247556	4470395	2189079	2266744	1061296	1117141	4813861	4640194	2515544	1280373
	2145	5920502	6172254	5963043	6228424	5690297	6207061	1105182	1173156	6458260	6834139	6890309	5892325	1314191		2145	4151607	4312382	4256396	4478314	2183680	2279668	1066330	1110607	4808151	4645351	2496555	1257133
	2158	5920686	6170044	5964333	6233580	5686429	6193801	1095139	1168852	6452183	6850714	6893071	5884405	1309757		2158	4154185	4307410	4263395	4490837	2173233	2288980	1068977	1110698	4815702	4650507	2505110	1264775
	2171	5920133	6184593	5965622	6235974	5697663	6193248	1091266	1175842	6437634	6828798	6880364	5900612	1302427		2171	4150502	4309620	4247004	4501887	2180276	2251706	1069147	1105495	4813308	4633012	2509884	1265179
	2184	5926947	6199142	5970226	6242420	5689008	6191407	1085188	1156854	6462680	6818301	6892519	5904479	1296154		2184	4135216	4321406	4249398	4493415	2179520	2243321	1048593	1107699	4810177	4634485	2512440	1256050
	2197	5899323	6177963	5972436	6233396	5694164	6193064	1080272	1149576	6440396	6829903	6887546	5894534	1289281		2197	4146082	4325089	4246267	4483102	2169177	2243255	1048423	1106303	4809993	4641851	2499972	1256924
	2210	5937076	6172990	5976672	6228792	5693243	6203930	1076320	1143746	6454025	6828246	6891782	5901349	1282929		2210	4142951	4324537	4240374	4484391	2173246	2240269	1048893	1102143	4805573	4641115	2483330	1265962
	2223	5921238	6168570	5972620	6237448	5687534	6198405	1068260	1139599	6443896	6825852	6896755	5884221	1277256		2223	4145714	4315881	4249582	4470026	2164821	2228466	1037429	1083271	4832277	4635958	2481635	1248721
	2236	5944627	6171149	5969121	6233949	5689560	6196563	1062404	1132883	6485885	6828614	6911488	5888457	1268336		2236	4138347	4318460	4243689	4487522	2163296	2220080	1042776	1085228	4815150	4637063	2477396	1245903
	2249	5922712	6185145	5972804	6231002	5707976	6180357	1061087	1129909	6469678	6818301	6894545	5894350	1263653		2249	4141110	4317170	4235586	4477761	2167117	2242968	1050132	1082697	4823621	4645903	2474370	1247129
	2262	5921607	6182014	5971147	6241868	5688455	6197852	1056275	1126831	6419954	6834323	6889388	5909452	1259428		2262	4133191	4325458	4259527	4507964	2156422	2223314	1055283	1102247	4824910	4636327	2478479	1242330
	2275	5928421	6185882	5970963	6227687	5691218	6186618	1049519	1122853	6480176	6841505	6894729	5900612	1253833		2275	4146635	4327115	4256949	4483839	2153305	2228688	1050667	1089049	4822885	4641851	2488508	1234114
	2288	5941128	6189933	5980723	6228055	5690113	6196195	1043402	1116658	6489568	6841321	6893624	5891772	1249738		2288	4157500	4314040	4244978	4486601	2149810	2227240	1048932	1086832	4816991	4649955	2480357	1231127
	2301	5944443	6191038	5967095	6239842	5693612	6204482	1040285	1108116	6483122	6857896	6900622	5896929	1239291		2301	4164314	4332088	4249214	4493968	2144789	2215580	1051723	1079802	4844800	4648665	2484987	1230723
	2314	5932472	6169123	5985143	6234133	5698952	6201720	1037103	1104816	6456971	6837638	6900622	5885695	1237244		2314	4169471	4330246	4255844	4484575	2148180	2219832	1044250	1085084	4840748	4641115	2479952	1229758
	2327	5920686	6119767	5978513	6235974	5692507	6188644	1031130	1107373	6415903	6844820	6899333	5898402	1234374		2327	4157500	4329141	4253634	4488995	2139129	2220719	1038081	1079202	4856034	4648297	2478127	1227462
	2340	5918476	6178884	5979250	6232107	5695269	6198773	1025417	1098635	6373729	6856423	6896202	5896376	1229210		2340	4154922	4331535	4263763	4484944	2136403	2217732	1022366	1063995	4837986	4651060	2474227	1226641
	2353	5926027	6179068	5982381	6240394	5695085	6198589	1025026	1095348	6469863	6833402	6902832	5897665	1223093		2353	4156579	4328036	4258422	4505018	2127456	2209477	1031756	1057461	4830435	4677948	2477540	1242786
	2366	5939286	6197116	5983670	6242973	5700057	6198589	1019157	1087888	6482754	6835981	6914250	5901533	1219168		2366	4155659	4326010	4256396	4484575	2133730	2223379	1038981	1073581	4827120	4652901	2456203	1225871
	2379	5928789	6192512	5975014	6243709	5690113	6199142	1017318	1093444	6473914	6837270	6918854	5900980	1217250		2379	4145714	4306305	4270209	4491021	2127835	2203621	1024896	1077402	4814045	4654559	2465945	1229640
	2392	5935603	6173175	5980907	6244446	5700794	6224556	1014136	1079698	6491594	6835981	6910199	5897849	1213116		2392	4158789	4332088	4256028	4493599	2120010	2196631	1018766	1073959	4813861	4657137	2457625	1217511
	2405	5919397	6179068	5979066	6243709	5693980	6203562	1011697	1076437	6476308	6818485	6910199	5899323	1204874		2405	4150870	4329141	4261000	4499677	2115993	2195992	1030778	1081250	4817544	4660084	2457220	1220472
	2418	5935971	6175753	5978513	6246840	5701347	6214243	1005294	1072773	6436529	6846478	6920328	5891588	1201770		2418	4160447	4336323	4253818	4506123	2126491	2194805	1032017	1072668	4818096	4647561	2442001	1221189
	2431	5935419	6166545	5981644	6234869	5690297	6205956	1002920	1071651	6521981	6824194	6917565	5903927	1196579		2431	4136137	4344243	4281443	4491574	2129713	2201065	1019470	1073633	4828594	4658426	2439288	1220354
	2444	5933577	6179989	5972252	6249603	5693059	6203377	1001590	1069799	6473178	6826220	6908909	5898218	1196227		2444	4150870	4337797	4266157	4496914	2127809	2193474	1013419	1069473	4845353	4648481	2437749	1220224
	2457	5923817	6177594	5970226	6248313	5698400	6207797	996073	1062913	6483491	6846110	6907804	5906689	1188558		2457	4149581	4317539	4259711	4500598	2120962	2189692	1009154	1067008	4827489	4649586	2444400	1197622
	2470	5930815	6195274	5983486	6240394	5691586	6212954	994978	1056457	6442606	6866368	6913329	5904479	1189536		2470	4149581	4306121	4254555	4482550	2111624	2187762	1014358	1058257	4840380	4650691	2433758	1205187
	2483	5913319	6183672	5980355	6255864	5697295	6205956	987361	1055935	6457708	6878522	6906331	5894903	1182220		2483	4150134	4320854	4267999	4481260	2119618	2183289	1011528	1073059	4840196	4629144	2431306	1214564
	2496	5919212	6174095	5977408	6258442	5699137	6201352	991287	1053810	6484780	6847399	6921248	5905216	1175282		2496	4151239	4333745	4265789	4503360	2112941	2180120	1009376	1056014	4842038	4660268	2428150	1207808
	2509	5928973	6194353	5977224	6255127	5696190	6219952	984231	1054449	6409273	6849056	6939296	5906689	1172791		2509	4150870	4325274	4268183	4509069	2119866	2174068	1038420	1045424	4841485	4668555	2426755	1194532
	2522	5923080	6196748	5984038	6255127	5699321	6203377	979236	1049467	6520876	6843531	6920880	5905400	1168969		2522	4150318	4337428	4269656	4495625	2110998	2185467	999555	1059926	4827120	4659163	2430785	1210312
	2535	5927868	6205035	5977592	6255312	5703925	6206692	978271	1046154	6489200	6826220	6920328	5909083	1166974		2535	4157500	4330246	4260264	4489364	2110489	2189757	1011463	1077128	4828594	4660268	2441740	1207078
	2548	5933209	6207245	5976119	6254759	5695269	6212217	973693	1041681	6490489	6856975	6913882	5907426	1165618		2548	4151607	4357318	4265789	4506123	2108702	2170482	1013732	1052988	4852719	4657321	2432715	1196344
	2561	5933761	6209271	5981092	6251628	5698216	6205219	972689	1035486	6501907	6855502	6903200	5919397	1159618		2561	4155290	4332456	4285863	4491021	2113202	2178620	1006455	1055283	4855850	4647561	2446891	1183889
	2574	5943522	6203930	5978513	6251997	5698584	6203562	969455	1037885	6478334	6846662	6922722	5911662	1154180		2574	4143688	4345347	4276654	4504649	2113462	2167678	1002281	1039737	4844800	4663951	2436732	1186785
	2587	5938181	6194353	5976856	6269676	5699137	6210928	968294	1034990	6472809	6853660	6926405	5921422	1155719		2587	4155106	4325826	4272971	4501150	2099403	2170051	993595	1044563	4834487	4662294	2437019	1181046
	2600	5935235	6210744	5971883	6264888	5703556	6207797	963247	1037599	6497119	6866552	6918118	5903559	1147672		2600	4169287	4335587	4266157	4484760	2094004	2168382	994808	1044119	4844432	4654927	2420351	1179951
	2613	5922343	6201904	5972620	6256417	5696558	6207613	960508	1029330	6477782	6859554	6909646	5909452	1147476		2613	4158605	4328404	4278496	4505754	2090026	2166126	995291	1045984	4833566	4647008	2443487	1193371
	2626	5924369	6193248	5962491	6268019	5697295	6199326	958160	1025144	6497303	6859001	6923090	5905032	1142534		2626	4159342	4375182	4285494	4499493	2097995	2179298	1004146	1067243	4845353	4652349	2425750	1185285
	2639	5913503	6192696	5969489	6262494	5699137	6211665	956778	1021714	6483491	6855686	6923090	5910373	1140369		2639	4160263	4354556	4273524	4504649	2107633	2164195	1007941	1040624	4841853	4654190	2413726	1183524
	2652	5925658	6213322	5966911	6254207	5702267	6210744	956022	1019966	6510931	6843900	6933772	5915345	1135830		2652	4156764	4332456	4259895	4506123	2092609	2166295	994013	1038511	4806678	4672791	2417873	1172725
	2665	5920870	6198589	5976119	6261021	5693612	6211296	956791	1025013	6531373	6837822	6933956	5920502	1133939		2665	4165972	4336876	4272971	4505202	2087757	2149888	1008476	1026330	4827489	4653638	2411587	1169935
	2678	5944627	6196932	5975014	6265256	5707240	6210376	951209	1015153	6525664	6856791	6922169	5919581	1133183		2678	4170944	4333561	4270761	4507596	2080493	2163713	995747	1039907	4841669	4669844	2418825	1202735
	2691	5955861	6199142	5972988	6271886	5696190	6212033	944962	1015466	6312955	6857712	6925116	5896376	1128866		2691	4150502	4349952	4267630	4512384	2088905	2163087	982575	1029213	4848852	4661925	2406774	1157023
	2704	5935603	6200062	5978145	6264888	5692507	6218295	944897	1008919	6509826	6855686	6917565	5919397	1126023		2704	4167629	4359712	4274629	4493231	2102025	2162239	997625	1033308	4839275	4662294	2416882	1165526
	2717	5931736	6192143	5979066	6265809	5692322	6222530	942967	1007185	6510563	6858264	6926589	5910557	1124953		2717	4165972	4352162	4265605	4505202	2081888	2156657	997390	1024831	4846273	4662478	2407753	1177186
	2730	5927868	6198773	5968200	6270045	5693980	6210191	939224	1003129	6466916	6863053	6926773	5915529	1113581		2730	4163762	4338533	4264315	4500598	2070111	2150632	994547	1016079	4851062	4665977	2419777	1169009
	2743	5940391	6205956	5968384	6266361	5691954	6207245	940463	1000429	6506695	6862500	6936902	5916818	1117376		2743	4167077	4341848	4261921	4507228	2098530	2152106	995447	1028834	4853272	4655111	2402027	1165474
	2756	5943154	6207613	5970042	6276122	5698952	6208350	933746	1001538	6515904	6858264	6937087	5912398	1115380		2756	4156027	4340928	4273892	4491574	2069355	2150475	988170	1029278	4840012	4656400	2408926	1174343
	2769	5942970	6205035	5963596	6265809	5692507	6209823	935768	1008567	6482754	6861948	6950530	5913135	1113281		2769	4164130	4346637	4264315	4497283	2078758	2157048	988561	1016001	4847747	4656216	2407687	1165161
	2782	5939286	6186066	5971331	6265256	5697295	6201904	936941	1006207	6470415	6865447	6938192	5905400	1107855		2782	4161184	4343138	4260448	4502255	2064490	2149928	980019	1017240	4851246	4671133	2398701	1158392
	2795	5941312	6207982	5978145	6261205	5693243	6215164	928829	995291	6528611	6851082	6933956	5910188	1107647		2795	4168366	4355477	4262658	4512016	2068781	2144072	972402	1022496	4861927	4654927	2411456	1165748
	2808	5944259	6236343	5961754	6269861	5694901	6215532	925791	991743	6491778	6865631	6926405	5919212	1102756		2808	4164499	4373525	4266709	4516252	2069837	2151780	979367	1020866	4840564	4674264	2394502	1161431
	2821	5927132	6231739	5962123	6268756	5693612	6221425	928386	990570	6401169	6865263	6930457	5906137	1105051		2821	4165051	4338902	4271129	4511463	2059469	2154036	985744	1023200	4863216	4655664	2388829	1148155
	2834	5946653	6203193	5973357	6269308	5688087	6207429	921708	987244	6519403	6868762	6947584	5916266	1104034		2834	4165419	4337060	4253081	4514962	2064647	2143928	979406	1022574	4860638	4664135	2393641	1161210
	2847	5944259	6201904	5968200	6270413	5690481	6213875	921800	997182	6479992	6869683	6950715	5915713	1095687		2847	4167813	4340191	4252529	4520672	2069929	2128330	974971	1015871	4837249	4670029	2382190	1154519
	2860	5934682	6175016	5966358	6270413	5694901	6210191	919856	982914	6514614	6875392	6960475	5917555	1095857		2860	4166340	4350872	4262658	4507964	2056287	2134773	967890	1008815	4864874	4679789	2381982	1158249
	2873	5924553	6202457	5964148	6272623	5696006	6215348	916374	981623	6270413	6865447	6951267	5908347	1091488		2873	4171865	4347926	4275734	4508148	2056183	2141503	970002	1008085	4866163	4678132	2393902	1149472
	2886	5949968	6204114	5966174	6277227	5698400	6217006	916113	975832	6509826	6873182	6942243	5919397	1092661		2886	4167445	4338902	4269288	4515147	2056469	2132243	970498	1009206	4868926	4659347	2387277	1157284
	2899	5932841	6200062	5966727	6261205	5693427	6210376	910936	976602	6481833	6879627	6934877	5913872	1093770		2899	4170392	4349399	4270761	4496914	2059717	2137825	970172	1003964	4862480	4665977	2372631	1148481
	2912	5939655	6213506	5964701	6277411	5691218	6218663	911549	974032	6514246	6896755	6948873	5906505	1091827		2912	4167077	4360265	4266894	4505570	2056756	2155849	962842	1003690	4845905	4663583	2383495	1142625
	2925	5937813	6222530	5965069	6266730	5700242	6215901	910610	976197	6489568	6878154	6943532	5916450	1085997		2925	4179232	4356581	4256028	4506491	2055009	2126583	975245	1010276	4858612	4670581	2380691	1156149
	2938	5938181	6224372	5970778	6272991	5691218	6213506	907780	975663	6504854	6875207	6942611	5902454	1086480		2938	4180337	4349583	4269104	4506307	2050979	2125944	975610	1001055	4858612	4672423	2380925	1170626
	2951	5949600	6206140	5972620	6259547	5692138	6226214	909462	970994	6519403	6876497	6951267	5919765	1083128		2951	4171865	4347373	4275918	4514778	2056600	2117297	976406	994182	4863401	4670397	2371496	1159905
	2964	5942233	6197668	5965806	6274649	5695085	6224925	905406	973119	6486622	6878154	6953293	5918476	1078407		2964	4176101	4356950	4257317	4525460	2064112	2111102	958630	1016927	4872977	4673159	2368562	1153697
	2977	5940575	6191959	5962675	6280358	5692138	6217006	903776	968959	6545002	6879812	6963790	5921054	1076555		2977	4175364	4349952	4268919	4518093	2042045	2110906	959086	1006259	4857139	4668003	2372970	1151428
	2990	5937813	6160651	5966358	6276675	5692138	6224004	902028	969116	6511115	6890125	6949241	5917371	1074598		2990	4162289	4348662	4277759	4520672	2045058	2126257	961251	1006781	4874819	4670765	2365236	1158366
	3003	5937997	6212033	5973541	6274465	5693612	6217374	900450	973732	6506880	6854397	6948505	5904664	1077885		3003	4170208	4355292	4281811	4520487	2044536	2126583	967772	1005281	4871688	4666898	2370701	1141934
	3016	5943890	6219216	5968753	6269308	5685508	6221610	900372	970994	6501723	6863789	6950715	5914608	1073320		3016	4174628	4357502	4282732	4524539	2046297	2114610	958526	1006037	4869294	4668555	2348790	1148624
	3029	5957887	6202088	5971515	6284225	5694348	6228055	896016	963755	6486990	6867473	6955503	5905032	1069864		3029	4161552	4358239	4267078	4526749	2051161	2111284	961838	1004107	4860454	4658979	2377235	1133443
	3042	5945916	6205219	5969673	6276675	5696558	6222899	894529	956869	6511668	6877602	6974656	5918844	1071716		3042	4169103	4350872	4281074	4525828	2043036	2113632	951183	1012219	4870951	4681263	2366397	1153723
	3055	5935419	6206508	5974646	6279805	5688823	6218663	890930	957443	6519403	6875760	6967842	5909452	1067882		3055	4169839	4347005	4269104	4518462	2040832	2103903	961108	1001994	4874082	4674264	2355246	1125018
	3068	5924922	6213138	5970042	6272807	5694717	6210744	891529	958813	6502644	6879259	6958450	5923264	1062391		3068	4167261	4348110	4280522	4521040	2039906	2103538	961264	1003285	4864321	4673343	2363736	1129635
	3081	5936708	6209086	5968016	6292144	5686798	6219400	886834	961186	6530453	6871524	6950162	5913503	1063056		3081	4167077	4356397	4269656	4519935	2037259	2104020	951353	1003403	4867084	4667266	2361702	1128657
	3094	5929710	6218663	5971331	6283857	5686982	6219952	887447	963077	6519219	6884047	6957713	5911662	1065521		3094	4163025	4353635	4264684	4526196	2034663	2109550	950870	987140	4874266	4667450	2350799	1137499
	3107	5945732	6207982	5968937	6281647	5689744	6214427	891477	956974	6482386	6884231	6959186	5909820	1062913		3107	4160263	4341848	4279785	4517541	2038733	2102755	939289	984088	4877765	4677948	2352807	1131318
	3120	5947390	6214427	5968568	6287172	5694164	6211665	887682	951600	6522349	6886441	6970604	5911662	1060657		3120	4171681	4354740	4280153	4526933	2032433	2116175	947284	1009076	4879975	4672975	2354894	1126844
	3133	5953467	6203746	5973909	6293065	5686429	6222162	890147	947844	6527874	6881653	6989757	5919212	1058439		3133	4180705	4359896	4282916	4519751	2021413	2121679	950844	985718	4871688	4682367	2355442	1129674
	3146	5949968	6234317	5961938	6289566	5693059	6215901	884800	946931	6509274	6875392	6977971	5913319	1057592		3146	4181626	4355477	4277759	4515147	2030281	2111154	945836	1002399	4860270	4681263	2362915	1136665
	3159	5936340	6235422	5973172	6282568	5699321	6241131	886834	958173	6475940	6850345	6956608	5911293	1056744		3159	4166893	4347742	4271866	4519198	2035198	2107555	951470	990752	4869478	4669476	2357750	1141321
	3172	5944259	6227319	5964885	6288461	5683483	6241684	883457	946449	6531373	6881285	6958081	5920133	1053823		3172	4177390	4343322	4263210	4512384	2038028	2087170	939745	991365	4883290	4675738	2357176	1140095
	3185	5942233	6222530	5961202	6275754	5692322	6232107	883274	952905	6522902	6883126	6959923	5913503	1054462		3185	4180889	4365237	4270945	4520119	2032120	2088944	948249	985379	4877765	4669476	2357737	1129231
	3198	5954019	6205035	5970410	6285883	5686982	6226582	880926	945640	6506511	6881285	6956055	5919949	1054031		3198	4175733	4366158	4274260	4515331	2019026	2109941	944010	994639	4879239	4672423	2347890	1114480
	3211	5950152	6202272	5968016	6290487	5689744	6223267	880300	942262	6522902	6884231	6969684	5911109	1048084		3211	4178863	4362659	4266709	4530616	2018713	2107763	946462	998695	4883106	4684393	2350890	1116619
	3224	5941496	6223267	5965253	6287172	5689928	6214243	880587	939237	6490857	6885336	6961949	5922343	1045515		3224	4170576	4347005	4272787	4524723	2019809	2091187	944819	987113	4877581	4672607	2357672	1109407
	3237	5942417	6222530	5966358	6292329	5700426	6231554	874040	941467	6514246	6880364	6956055	5917739	1043611		3237	4197280	4352714	4267262	4518646	2034624	2095047	939093	998356	4878134	4686235	2342921	1129100
	3250	5930078	6225109	5969673	6299327	5686613	6221425	876140	939419	6526585	6874839	6970789	5926947	1041315		3250	4186598	4370578	4286415	4526196	2028573	2101164	942471	991013	4872793	4684577	2358532	1118406
	3263	5933761	6226214	5974093	6290303	5686613	6219952	873558	935820	6542239	6888836	6976313	5921238	1041537		3263	4180889	4360817	4269840	4522697	2010666	2110176	937150	984479	4872609	4676106	2343626	1125788
	3276	5916082	6203377	5962491	6288645	5699321	6220689	870415	937280	6538372	6898596	6970973	5919765	1042946		3276	4170023	4360817	4260080	4525460	2013483	2090431	927916	985588	4880344	4658610	2336348	1108990
	3289	5915161	6213506	5965990	6288829	5690113	6224188	867598	938246	6553473	6891414	6968210	5914793	1040116		3289	4168550	4351057	4265236	4525460	2012349	2088422	940358	982836	4878686	4681263	2333166	1109212
	3302	5944075	6218111	5967648	6288645	5689376	6220873	874458	935794	6531005	6900070	6969868	5915529	1042411		3302	4168366	4351241	4279048	4524355	2012310	2108676	939002	971998	4879423	4691207	2336596	1114402
	3315	5945916	6213691	5975567	6293065	5689192	6219031	866150	932977	6540213	6900070	6973551	5922527	1038368		3315	4174812	4341480	4276102	4520119	2016653	2085122	933759	972885	4889368	4678316	2342595	1117910
	3328	5945916	6202457	5964148	6295828	5682930	6232844	867259	931620	6533768	6902832	6976866	5916818	1037012		3328	4174443	4357686	4278496	4521224	2014070	2087105	922986	977984	4872793	4692497	2332188	1104699
	3341	5945548	6216269	5969489	6299143	5684956	6220136	865667	928934	6513141	6878707	6974103	5915898	1035734		3341	4168734	4364501	4280890	4516436	2013914	2094252	925934	989161	4884395	4681263	2338748	1111807
	3354	5928052	6210744	5974277	6286435	5686798	6228608	863502	928373	6549237	6886810	6969131	5916818	1031664		3354	4171313	4363211	4286599	4530801	2020969	2087992	931255	972493	4878686	4685682	2325980	1115798
	3367	5948863	6207613	5970778	6294170	5681641	6223083	861716	930525	6544265	6887731	6975761	5925106	1031651		3367	4172786	4361554	4268551	4527117	1997533	2091239	923965	986214	4882738	4689550	2324311	1104960
	3380	5939470	6199510	5967279	6298038	5678694	6232291	864128	922400	6543897	6895097	6974472	5925474	1028182		3380	4181442	4356766	4274076	4519198	1997207	2078210	927147	982079	4888263	4680342	2328901	1120701
	3393	5931736	6213875	5966174	6295091	5679799	6228608	860803	928334	6542055	6900806	6991231	5913872	1028078		3393	4180521	4361922	4273339	4537983	2011488	2088970	929468	984101	4881449	4693601	2324232	1109916
	3406	5923080	6230818	5970594	6293618	5683483	6237448	860399	921161	6544449	6902095	6990862	5920133	1027856		3406	4174812	4374261	4270024	4519014	2007549	2088318	921135	975767	4884948	4673528	2335814	1118550
	3419	5940023	6225293	5963596	6299327	5676669	6228240	857516	923704	6552552	6896939	6974103	5912951	1029187		3419	4176285	4360449	4275181	4523250	2018257	2075289	920665	976184	4895998	4682736	2325080	1103812
	3432	5935051	6230265	5961386	6293618	5690481	6228240	856251	921082	6551079	6898780	6989021	5910004	1023318		3432	4185309	4361370	4278864	4520303	1995968	2081953	932950	973459	4885132	4677395	2338135	1095400
	3445	5940575	6202641	5959360	6307246	5689560	6233212	857764	919217	6535057	6898780	6983864	5911293	1024113		3445	4173707	4364132	4266157	4508701	2000350	2068364	922087	970394	4874819	4689366	2319772	1107568
	3458	5933946	6214243	5976487	6304299	5683851	6233764	854895	921643	6482202	6880180	6989757	5920133	1022040		3458	4172786	4355661	4262842	4526933	2008371	2075419	927721	972546	4881265	4684025	2326084	1101699
	3471	5934130	6214611	5964148	6314797	5677774	6236527	855508	921787	6560287	6912593	6991783	5915898	1020292		3471	4182731	4364501	4268735	4524539	1990738	2097604	928777	984675	4886053	4681631	2315012	1105625
	3484	5942417	6218847	5966174	6313139	5676484	6223635	854725	921487	6541318	6920143	6996571	5911662	1026839		3484	4172602	4403727	4281443	4519567	1990451	2079254	923234	971985	4889184	4685867	2323150	1088514
	3497	5926395	6209823	5968200	6311666	5684588	6226766	851843	929860	6536714	6925668	6977234	5920317	1018362		3497	4171681	4357502	4274076	4531721	1989838	2085853	925882	970850	4906127	4686235	2325784	1086871
	3510	5925842	6210744	5956045	6299879	5671880	6237079	850343	915357	6478887	6917381	6982575	5928052	1015284		3510	4193228	4360081	4270393	4527301	1989773	2067659	918291	972467	4877950	4690102	2317568	1094213
	3523	5933761	6224004	5974462	6300248	5681825	6227687	849848	913831	6514799	6906515	6992152	5926579	1018936		3523	4178863	4348294	4269288	4525276	1996464	2071389	916752	969416	4895445	4699679	2311999	1099847
	3536	5927868	6221978	5964701	6298958	5673906	6230450	852260	917222	6552184	6908541	6998966	5918292	1015975		3536	4174443	4365790	4270024	4507412	1992864	2054917	922152	973693	4898023	4698758	2315116	1103512
	3549	5924737	6220873	5964148	6306878	5679615	6229713	849052	920248	6547948	6907068	6999150	5922896	1013171		3549	4181257	4356950	4273339	4544981	1987374	2061165	927408	968724	4889736	4688445	2315833	1106147
	3562	5919765	6222899	5972988	6282568	5679431	6231370	849352	917131	6532478	6911488	6997861	5918107	1012310		3562	4179784	4357686	4285494	4517725	2000676	2067529	926612	959113	4886605	4680894	2311021	1089766
	3575	5935971	6222899	5961202	6294907	5675932	6232107	847709	911079	6457155	6911672	7003754	5913135	1015610		3575	4188440	4366342	4268735	4515147	1983396	2071102	920196	966012	4888079	4693786	2307604	1089805
	3588	5939286	6227871	5956598	6303010	5680168	6240026	847696	910049	6558077	6921617	6999518	5934498	1013836		3588	4193228	4389547	4264868	4530064	2010262	2095008	930094	964460	4904653	4681263	2304252	1098113
	3601	5940760	6219400	5972620	6300063	5677221	6227135	844044	913127	6548685	6917749	6984969	5929526	1017188		3601	4185862	4366342	4288625	4508148	1989199	2104777	904402	966194	4894524	4701336	2302113	1088123
	3614	5932841	6251813	5975751	6294539	5676116	6239105	845244	904976	6554762	6919959	6989205	5923448	1012076		3614	4177758	4371315	4273339	4522697	1985378	2054096	910962	972167	4897655	4673343	2303026	1096444
	3627	5934682	6253470	5975567	6304483	5683667	6239105	843835	915592	6602645	6911119	6999334	5922712	1008215		3627	4176285	4363396	4278496	4519198	1986422	2055974	906332	958043	4906863	4680342	2305961	1092427
	3640	5945732	6232844	5972252	6302273	5677774	6232844	842179	908640	6536898	6907068	6999150	5930631	1010198		3640	4187703	4358791	4278680	4529511	1968489	2068572	914979	967798	4904838	4677211	2300118	1097930
	3653	5943706	6233764	5973357	6298774	5675195	6232107	840862	903724	6554026	6910199	7003017	5914793	1005789		3653	4186782	4367079	4275181	4521224	1992682	2053000	915879	967172	4904285	4686235	2288263	1100174
	3666	5923817	6229713	5977408	6296933	5678510	6232291	839545	906306	6561392	6919407	7010568	5927868	1004524		3666	4197464	4362291	4291203	4524355	1991364	2072237	909723	985418	4902075	4675922	2293036	1085749
	3679	5933577	6219952	5972068	6300984	5676669	6233396	837980	903137	6547211	6926589	6995098	5920133	1004264		3679	4195622	4349952	4287520	4520856	1987152	2065847	910414	966168	4896918	4697101	2300992	1085671
	3692	5924737	6221241	5967648	6289934	5682562	6234685	838006	905145	6511484	6925484	6993625	5927316	1006259		3692	4184572	4363764	4282548	4528591	1981309	2053431	902967	952422	4905943	4701705	2293519	1082737
	3705	5937445	6224925	5964333	6301537	5673169	6234133	839675	899224	6559550	6921248	7000623	5925106	1005085		3705	4187887	4366895	4271682	4521224	1983474	2054305	912279	970446	4895261	4686051	2292228	1081980
	3718	5940391	6213138	5970778	6300248	5668381	6222899	836949	902798	6557709	6918670	6995098	5917555	1006689		3718	4202620	4361922	4278312	4523066	1978949	2050301	908758	958330	4910362	4675922	2284572	1082867
	3731	5946653	6199326	5974093	6298958	5679984	6222715	837966	909814	6557893	6913329	6998781	5932288	998929		3731	4180889	4357871	4281995	4533011	1980827	2103185	903358	953922	4907047	4667450	2297118	1083363
	3744	5931183	6235606	5967648	6301353	5677221	6228424	834445	899355	6563418	6918670	7010752	5923264	1001264		3744	4188440	4365790	4279048	4530801	1981583	2058647	899224	957417	4914967	4692497	2299544	1078276
	3757	5931920	6244078	5963043	6305957	5680168	6232475	832685	895729	6519587	6914619	7007437	5924001	998538		3757	4184757	4357134	4298202	4550690	1985365	2065103	906932	946853	4908152	4701152	2289945	1091435
	3770	5937445	6229160	5965990	6294539	5674827	6238184	832632	895625	6555867	6931562	7005227	5921975	998408		3770	4176653	4352346	4281258	4542587	1984074	2043180	903789	970981	4898023	4713675	2301670	1070177
	3783	5941680	6221057	5944811	6303194	5679247	6239842	830676	895468	6554026	6915171	7003386	5920502	996595		3783	4176469	4367631	4279048	4542771	1983435	2035681	902537	949070	4896918	4695259	2287506	1081589
	3796	5944995	6239474	5963596	6300800	5672801	6234317	833141	903306	6572810	6914066	7001176	5933393	997117		3796	4175180	4388074	4276470	4540377	1970889	2052022	903163	943606	4912941	4704099	2281794	1076033
	3809	5942233	6243341	5963596	6294907	5677958	6233396	832215	898220	6487911	6922722	7011305	5933577	999751		3809	4191018	4366711	4286415	4543508	1972832	2057969	909006	946331	4907047	4687524	2279994	1076737
	3822	5922712	6246103	5961754	6294539	5673169	6230818	827507	899133	6551447	6918302	7010936	5934866	997221		3822	4196911	4362843	4288993	4542403	1967576	2031546	905810	941284	4907232	4691944	2285394	1078237
	3835	5924553	6236343	5959544	6304115	5673169	6234133	828511	893564	6563786	6917565	7021618	5907426	993478		3835	4168366	4364316	4265236	4540745	1962881	2045566	900607	957300	4899313	4695996	2288354	1071194
	3848	5922527	6231002	5976487	6301537	5675379	6240026	826711	891751	6556972	6918854	7014067	5924185	989917		3848	4181810	4349399	4288257	4530985	1970954	2045345	897646	964551	4914414	4684577	2274491	1071442
	3861	5931920	6228608	5973725	6305220	5677037	6256601	829307	889234	6527138	6928799	7010752	5917187	988613		3861	4186414	4368368	4282179	4539456	1958238	2044614	896212	946814	4906495	4682736	2277621	1058883
	3874	5928052	6218847	5961018	6306509	5678510	6240579	827807	888295	6561760	6929536	6994362	5918844	995291		3874	4185309	4352714	4278864	4559530	1956921	2040115	894307	957913	4905943	4697285	2292254	1077246
	3887	5925842	6223820	5965990	6303563	5669486	6226766	824129	890812	6570784	6905226	7002281	5913319	991065		3887	4188808	4370578	4275549	4544429	1966585	2042280	896629	952057	4897839	4702073	2287546	1064674
	3900	5918660	6243157	5964701	6296564	5663777	6236711	823438	886769	6556972	6916828	7010752	5925106	991039		3900	4186414	4375919	4278680	4533011	1966754	2043362	899289	935376	4895445	4700784	2279786	1063852

## Sheet: Extended Figure 1K
	Time (seconds)	Nedd8-Eos (2 uM)	Nedd8-Eos (2 uM)	Nedd8-Eos (2 uM) + Nub1 (5 uM)	Nedd8-Eos (2 uM) + Nub1 (5 uM)	Nedd8-Eos (2 uM) + sc26S (100 nM)	Nedd8-Eos (2 uM) + sc26S (100 nM)	Nedd8-Eos (2 uM) + Nub1 (5 uM) + sc26S (100 nM)	Nedd8-Eos (2 uM) + Nub1 (5 uM) + sc26S (100 nM)	Nedd8-Eos (2 uM)	Nedd8-Eos (2 uM) + Nub1 (5 uM)	Nedd8-Eos (2 uM) + sc26S (100 nM)	Nedd8-Eos (2 uM) + Nub1 (5 uM) + sc26S (100 nM)			Time (seconds)	Nedd8-Eos-tail (2 uM)	Nedd8-Eos-tail (2 uM)	Nedd8-Eos-tail (2 uM) + Nub1 (5 uM)	Nedd8-Eos-tail (2 uM) + Nub1 (5 uM)	Nedd8-Eos-tail (2 uM) + sc26S (100 nM)	Nedd8-Eos-tail (2 uM) + sc26S (100 nM)	Nedd8-Eos-tail (2 uM) + Nub1 (5 uM) + sc26S (100 nM)	FAT10-Eos-tail (2 uM) + Nub1 (5 uM) + sc26S (100 nM)	Nedd8-Eos-tail (2 uM)	Nedd8-Eos-tail (2 uM) + Nub1 (5 uM)	Nedd8-Eos-tail (2 uM) + sc26S (100 nM)	FAT10-Eos-tail (2 uM) + Nub1 (5 uM) + sc26S (100 nM)
	0	13461830	19262258	15540857	21253991	16923560	20968537	17192255	21338890	19754344	19700936	19873682	20521755			0	15669588	19439608	14996100	19674232	14389648	18102209	16220790	18803505	19352130	19069806	18817502	18774407
	13	13496085	19753607	15737360	21251228	17520988	21299111	17516936	21528211	20091364	19813092	19966132	20454351			13	15801633	19217506	15170872	19642372	14662027	18385269	16543446	18932973	19363180	18941812	18960781	19219348
	26	14280992	19518982	15811210	21212554	17731487	21497824	17616200	21574620	20162635	19987127	20024512	20712365			26	15879350	19250840	15018752	19663735	14866633	18952862	16947317	19002402	19235922	18731866	19121741	19868341
	39	14385965	19441449	15803659	21255280	17622646	21528763	17534616	21925268	20340722	20264478	20087496	20787319			39	15874562	19193749	15132013	19680310	14986340	19142919	17001645	18950468	19265204	18469616	19319349	19856739
	52	15103468	19873682	15786716	21306662	17870715	21488616	17498888	22064680	20534094	20171291	20179026	20800579			52	15844728	19322848	15241775	19731507	15105309	18935551	16955236	18959676	19273123	18436098	19429663	19805725
	65	14999415	20285473	15764800	21347914	17905154	21617346	17501098	22113484	20626360	20050111	20110517	20709234			65	15805132	19272571	15330910	19799464	15176028	18831682	17011959	18988038	19259311	18538493	19632611	19836297
	78	15237355	20395418	15763511	21346441	17830199	21745340	17577894	22096356	20610706	19943480	20266688	20722494			78	15807895	19290435	15403103	19885468	15152455	18954888	16969969	19033158	19181962	18624314	19680678	19865026
	91	14852268	20446063	15753566	21344415	17845485	21847735	17637564	22001512	20597078	19932062	20363742	20744777			91	15797213	19267783	15434595	19734454	15106967	19000745	16905880	19041445	19108481	18586929	19598173	19913093
	104	14861108	20552694	15762222	21309424	17859665	21893408	17679000	21954366	20597630	19934640	20396523	20811629			104	15811026	19267414	15439199	19800385	15065346	19010874	16854683	18982881	19021740	18501845	19502407	19837954
	117	15059821	20560061	15757434	21317343	17837197	21931714	17730382	21963022	20625439	19899649	20463927	20866510			117	15819129	19248630	15442329	19669444	15041589	18951757	16808273	18915845	18942549	18466301	19397802	19802411
	130	14834404	20502602	15734966	21290271	17844011	21957865	17774213	22037608	20662272	19900938	20484001	20906657			130	15822260	19250287	15441409	19834823	14979894	18870173	16774940	18837207	18975330	18533521	19337028	19718800
	143	14575286	20560061	15706421	21262094	17845669	21974256	17790972	22114773	20662088	19918250	20462270	20906473			143	15797582	19258759	15438094	19863000	14916357	18834813	16719322	18755807	19008296	18595768	19296881	19674417
	156	14871790	20604260	15718023	21249755	17879739	22013299	17794840	22157683	20645513	19969263	20441459	20950857			156	15768300	19243473	15397393	19861527	14874184	18782511	16646577	18682141	19045865	18623393	19273123	19617510
	169	14558527	20646986	15721338	21208870	17864269	22008879	17837197	22193043	20637962	19994678	20473320	20961907			169	15768484	19264468	15388738	19897255	14819855	18720263	16603115	18628181	19117689	18674222	19274965	19556368
	182	14615433	20641277	15703290	21198189	17895761	22017903	17822464	22247923	20676453	20015488	20437224	20961170			182	15793346	19287304	15379714	19858396	14755950	18677537	16526871	18548622	19143656	18707372	19229108	19491910
	195	14969028	20675348	15699238	21178483	17922465	22005748	17821912	22279415	20651222	20020092	20427647	20985664			195	15789478	19286383	15365349	19900202	14703648	18591717	16486355	18492637	19152864	18745494	19158389	19426532
	208	14662579	20712733	15713603	21185482	17909758	22024164	17821543	22297832	20728018	20062266	20423411	20983270			208	15803475	19311614	15357430	19916961	14640664	18564276	16418398	18404790	19165940	18793745	19093379	19342737
	221	14839929	20713654	15702553	21170196	17928911	22035398	17777896	22297463	20721757	20074789	20413835	20975535			221	15816551	19330767	15380082	19928379	14587625	18486928	16333683	18341438	19147155	18796507	19004428	19279017
	234	14984314	20727282	15715076	21162093	17952300	22037977	17786368	22309987	20746803	20121751	20406284	20974982			234	15835519	19341632	15366822	19938876	14517642	18443833	16295377	18287110	19169623	18793745	18955993	19237764
	247	14630351	20756196	15735518	21123418	17959114	22051052	17762427	22324720	20769087	20149560	20397628	20969457			247	15839571	19378465	15372531	19953425	14465708	18363354	16213424	18230019	19169807	18847336	18908847	19169255
	260	14826854	20730413	15736255	21111632	17949353	22058235	17750640	22309802	20791739	20198547	20404995	20984559			260	15877509	19430584	15390395	19983444	14402356	18313629	16148782	18153038	19194854	18868147	18806268	19100009
	273	15029802	20753065	15744542	21162645	17960403	22037977	17773845	22306672	20802052	20207940	20385474	20987137			273	15869774	19425795	15394815	19992468	14346922	18270167	16093349	18076242	19240158	18873119	18748072	19024502
	286	14624457	20751223	15784506	21165039	17965744	22038713	17774766	22287334	20819732	20260610	20378291	21004080			286	15896478	19454341	15420598	20013094	14274178	18199079	16028155	18013626	19241263	18937945	18689876	18976067
	299	14692230	20772770	15778244	21185298	17942723	22081071	17744194	22298753	20826546	20276264	20347167	20966327			299	15914342	19471468	15428149	20028196	14229978	18116758	15954858	17936830	19263547	18986012	18591901	18893562
	312	15065898	20773139	15789294	21189533	17942171	22062102	17723752	22311092	20814576	20319175	20315123	20972588			312	15952095	19487490	15451353	20026906	14160917	18070717	15901818	17837934	19286015	18991721	18565197	18836102
	325	14582100	20820100	15813236	21237048	17913257	22062286	17734986	22264130	20835386	20359322	20310151	20950673			325	15966092	19521745	15469033	20020829	14109167	18007733	15832941	17737012	19285831	19051206	18485086	18781222
	338	14678233	20840358	15852094	21236679	17925596	22054367	17722279	22235584	20852882	20370740	20306836	20954724			338	15979904	19537583	15499789	20071106	14042868	17948801	15744358	17666846	19310325	19037578	18425417	18706819
	351	15012859	20846620	15862592	21240915	17905522	22057130	17718964	22247371	20873140	20406652	20272213	20936492			351	15984324	19536846	15511391	20057109	13984119	17882502	15680269	17545850	19338317	19091354	18353040	18639231
	364	14676392	20855644	15900529	21236679	17903128	22085491	17695943	22187149	20862458	20439249	20274791	20897081			364	15998136	19585834	15519678	20087496	13948392	17820622	15615812	17489127	19346605	19102956	18294292	18579194
	377	14728878	20879770	15911763	21233180	17892446	22074809	17676422	22194148	20885479	20455088	20246061	20893214			377	16021157	19612538	15560379	20094863	13863492	17730198	15533491	17404044	19370178	19157468	18228361	18522471
	390	15032012	20932440	15930732	21273144	17862428	22074993	17679921	22181624	20879954	20493762	20288051	20888425			390	16047492	19643477	15575848	20135931	13805112	17694286	15434779	17292440	19388226	19185830	18162247	18453594
	403	14823354	20905368	15953200	21294323	17843643	22083649	17679000	22162103	20889162	20523965	20260979	20842568			403	16035706	19634821	15589661	20129854	13729789	17643457	15364428	17213802	19410510	19233160	18088949	18418234
	416	14905123	20951225	15974011	21296717	17849352	22063944	17657822	22146449	20901317	20533910	20247351	20851961			416	16047124	19674969	15618758	20140904	13669383	17569423	15271425	17125588	19418429	19239421	18003129	18339965
	429	14867185	20954356	15981746	21321579	17819149	22037056	17653954	22123244	20888978	20563744	20275344	20831334			429	16051544	19664840	15636070	20139246	13610451	17509201	15191498	17035163	19431320	19247340	17954510	18243831
	442	15000888	21006658	16000162	21333549	17809204	22073152	17659663	22115694	20908499	20581240	20235932	20811813			442	16077511	19702041	15664247	20193022	13530339	17451190	15101810	16951737	19432241	19300380	17875503	18189871
	455	15058532	20982349	16007160	21340364	17800733	22066154	17629829	22133005	20920654	20597815	20271844	20807577			455	16079537	19714933	15687636	20207940	13447650	17382865	15026119	16851552	19458761	19324321	17835540	18116574
	468	15521520	21012736	16026129	21337785	17810862	22063207	17647877	22119009	20926363	20615678	20235748	20797448			468	16090034	19728377	15683768	20238142	13376931	17314540	14937904	16775676	19479387	19297617	17740511	18055063
	481	15185421	21013288	16044730	21331708	17796497	22042765	17612333	22132268	20912182	20644224	20221015	20795607			481	16102741	19756001	15682295	20228750	13297004	17270341	14844902	16694460	19459129	19362627	17669976	17996131
	494	14814330	21023970	16052649	21361358	17797418	22067627	17628724	22091568	20925811	20636121	20236485	20802605			494	16083772	19751765	15715997	20226172	13238255	17165183	14748768	16604220	19479939	19365021	17629644	17943460
	507	14907702	21025075	16063514	21363016	17769609	22080334	17619331	22083649	20913840	20679215	20210149	20788424			507	16094454	19789703	15719312	20276080	13160170	17114722	14689651	16515084	19525244	19382701	17570160	17863533
	520	15229252	21051594	16057069	21372224	17779186	22081808	17627619	22089727	20926731	20692291	20234827	20760984			520	16103110	19763184	15738281	20293576	13084110	16990964	14600516	16401087	19500750	19393198	17507912	17842170
	533	14692782	21078482	16080089	21377749	17772187	22066522	17644746	22091937	20902053	20691370	20220279	20773139			533	16121710	19805910	15746016	20297075	13009156	16919140	14522062	16352652	19505722	19397434	17420434	17783053
	546	14848953	21097820	16092612	21383642	17750824	22067627	17609939	22073704	20935571	20690633	20230408	20742383			546	16111949	19818801	15746016	20308677	12942672	16818034	14408433	16305322	19536662	19446790	17372367	17685078
	559	14992049	21123603	16093717	21419002	17766847	22062839	17611596	22059708	20908683	20723230	20209045	20734833			559	16119684	19826352	15773456	20269450	12875453	16755787	14373994	16179538	19535741	19443291	17293729	17672370
	572	15021331	21105002	16104951	21404637	17768136	22075730	17634801	22077572	20830598	20756196	20234643	20751039			572	16149519	19823589	15788926	20294497	12796815	16668125	14292226	16127051	19536294	19458024	17234060	17586366
	585	15157428	21105186	16099242	21403532	17754508	22078308	17605335	22056025	20944595	20723414	20175158	20743857			585	16142521	19844400	15785059	20294865	12723886	16561862	14182648	16074748	19550658	19473494	17180100	17521724
	598	14894626	21089348	16102373	21399296	17743274	22067259	17612149	22013483	20920654	20742936	20223225	20757116			598	16124657	19865395	15796661	20344957	12657402	16502745	14131819	15997400	19553789	19462260	17121720	17448059
	611	15570508	21122498	16096480	21414213	17741616	22092489	17608466	22011641	20937597	20766140	20228934	20739068			611	16137364	19884179	15811210	20337223	12584658	16392615	14069203	15935152	19567786	19475520	17079178	17401650
	624	15145089	21153253	16109740	21409978	17721911	22071679	17565740	22037792	20953803	20765772	20248087	20758774			624	16134602	19881417	15810841	20359322	12501968	16305322	13984856	15818761	19559498	19482702	16987465	17344559
	637	14066257	21146439	16112134	21431525	17762795	22071863	17622094	22026374	20960802	20757853	20191549	20735201			637	16138837	19899281	15830179	20305178	12443956	16221159	13897562	15781744	19566312	19518430	16921350	17244374
	650	15119122	21135389	16109555	21417160	17741616	22030610	17614543	22068364	20956934	20774612	20230592	20731149			650	16151361	19914566	15825575	20376265	12387050	16164805	13881724	15737360	19576994	19494120	16847316	17204410
	663	15575296	21174432	16135891	21439444	17756165	22081808	17584156	22061918	20965222	20795791	20174053	20710523			663	16150440	19904253	15855225	20361348	12321487	16061489	13803455	15615259	19567417	19524323	16747868	17178995
	676	15095549	21124523	16114528	21456387	17776607	22038161	17604782	22034846	20937045	20751039	20225435	20718442			676	16148598	19914382	15863881	20385658	12266054	16008634	13750784	15565535	19580861	19470547	16639579	17063156
	689	15007887	21172590	16118948	21426736	17766478	22067443	17591523	22045896	20942569	20785109	20202967	20711075			689	16137364	19904622	15867380	20384553	12202149	15952095	13668462	15495000	19571469	19537399	16577884	17026323
	702	14985971	21171854	16115633	21404268	17744747	22031715	17577342	22034109	20962459	20773139	20176079	20726913			702	16154307	19933351	15891505	20344221	12144322	15820970	13630525	15434779	19583071	19539977	16481014	16998330
	715	14883944	21188244	16136259	21452151	17752113	22069100	17609939	22049211	20967800	20792292	20217516	20714574			715	16138653	19908673	15899056	20397444	12086310	15737544	13609346	15394447	19593569	19524691	16383960	16925954
	728	15071239	21184561	16134233	21451230	17770530	22042028	17592812	22044054	20963564	20739252	20190444	20730781			728	16177696	19918618	15876956	20388604	12039532	15723364	13517816	15299602	19589517	19553237	16281380	16877519
	741	15150430	21137783	16137364	21459333	17755244	22053630	17586366	22030242	20934282	20799290	20158215	20718994			741	16150256	19914198	15892794	20361532	11975259	15624836	13445624	15263322	19590438	19537767	16203663	16820796
	754	15524467	21201872	16099058	21430051	17739590	22090647	17553769	22054735	20970747	20788977	20174422	20743120			754	16158727	19910515	15921340	20412361	11922036	15573086	13415053	15187078	19598909	19573495	16075853	16771256
	767	15246195	21188981	16137732	21451046	17747141	22097461	17587655	22047369	20961538	20827651	20187497	20711812			767	16156701	19915856	15918209	20367978	11864761	15480451	13339546	15145641	19593200	19527638	15972353	16696854
	780	15046745	21211817	16122999	21452151	17761322	22079229	17612333	22065233	20948463	20759695	20217516	20728939			780	16163147	19933904	15946202	20438697	11805644	15431648	13273615	15105309	19617142	19570732	15930180	16647867
	793	15088551	21179957	16129261	21459149	17747509	22095067	17591523	22074625	20977192	20820469	20188786	20717705			793	16159095	19955451	15915631	20394866	11779493	15333120	13244885	15017832	19629481	19579572	15777692	16601826
	806	14095354	21183640	16113791	21459886	17744379	22029321	17592812	22084018	20956934	20813102	20157847	20730965			806	16178617	19932799	15925944	20453246	11719824	15287079	13214130	14952269	19621193	19575336	15715997	16497773
	819	15271609	21210160	16098137	21437786	17750088	22079413	17559478	22079782	20918444	20786767	20144219	20742752			819	16135338	19916408	15944913	20388052	11682623	15245458	13143227	14889101	19643109	19537583	15643436	16478436
	832	15217465	21213659	16116001	21478855	17746404	22080518	17605335	22101329	20983454	20781978	20191733	20718258			832	16151913	19953241	15966644	20303889	11613745	15162032	13072508	14833299	19617694	19579388	15551539	16373094
	845	15245827	21200951	16113607	21463201	17769057	22079045	17539588	22101881	20986216	20809787	20215490	20736306			845	16161490	19937034	15936257	20461349	11558312	15115254	13042858	14781733	19613274	19579020	15460377	16290589
	858	15099048	21205003	16139942	21477750	17756349	22065417	17591523	22082360	20993583	20793765	20172580	20728939			858	16165357	19898544	15951359	20378659	11532713	15070871	13004367	14719486	19622667	19598173	15378609	16205689
	871	14854110	21222683	16115080	21487326	17713623	22048842	17602572	22101513	20953435	20819548	20201494	20754354			871	16142521	19940533	15949517	20440723	11478017	14983577	12923335	14693151	19629296	19544213	15310468	16138101
	884	15193340	21209791	16102925	21474619	17770714	22020297	17588208	22094147	20955277	20804446	20195048	20744962			884	16143442	19931141	15929811	20437592	11426819	14953190	12871585	14646925	19620088	19584913	15228699	16009002
	897	14890390	21235574	16125025	21464858	17746589	22032820	17569791	22060629	20956382	20761720	20196890	20783636			897	16161858	19965396	15966828	20483080	11385750	14849690	12830148	14566077	19646424	19621930	15123173	15947859
	910	15100521	21245151	16111029	21489168	17751745	22074441	17560030	22071310	20992294	20782531	20230776	20755643			910	16171434	19960055	15922997	20461717	11358678	14817461	12778951	14529981	19652317	19600199	15081736	15857435
	923	15496289	21243677	16152834	21498008	17748983	22033741	17567213	22115878	20984190	20804446	20231881	20742199			923	16145836	19928563	15918393	20456192	11310980	14787074	12694051	14473443	19629481	19541634	15002178	15757434
	936	15145825	21248834	16116922	21480881	17781396	22014588	17568870	22106301	20991005	20858591	20189339	20758590			936	16184510	19944217	15968486	20442749	11255178	14716355	12685580	14385044	19646976	19566681	14937352	15658170
	949	14946008	21239994	16109740	21488431	17756718	22056761	17567029	22090095	20964485	20795238	20152322	20793028			949	16184878	19951583	15944176	20499471	11202139	14663316	12627936	14356315	19668339	19597068	14860371	15557064
	962	14822434	21233733	16108635	21491930	17740511	22059155	17497967	22098198	20974982	20827651	20172580	20756564			962	16157254	19988784	15948964	20463007	11166964	14608988	12577475	14309169	19672759	19595963	14819855	15435147
	975	14796282	21198373	16125946	21438707	17737565	22077756	17572001	22106301	20942385	20846436	20211991	20764667			975	16146756	19919907	15962408	20473320	11129026	14548214	12512097	14248947	19666129	19617142	14750794	15375478
	988	15140669	21230786	16107345	21482170	17750456	22055288	17578815	22130795	20950488	20819548	20223041	20743857			988	16184510	19958582	15967381	20492473	11073040	14532560	12502152	14200696	19678284	19589333	14704569	15294998
	1001	14941035	21201320	16129998	21462280	17751008	22040739	17585813	22110721	20966695	20820469	20186208	20764667			1001	16196665	19970736	15914157	20458771	11027183	14471233	12427382	14140843	19660604	19603145	14671051	15185237
	1014	14812120	21200215	16074380	21488063	17769241	22061918	17548612	22075178	20961722	20817522	20220279	20767061			1014	16152650	19993204	15972537	20439065	10991640	14394252	12390181	14069940	19675706	19629481	14606041	15101442
	1027	15264611	21198189	16124473	21500954	17732224	22033188	17541614	22018455	20997082	20767982	20232065	20771665			1027	16141600	19958397	15972906	20464664	10944125	14392595	12341561	14046367	19677732	19604250	14541584	15034038
	1040	15108256	21241652	16112686	21479407	17742537	22062470	17522277	22069469	21003712	20814944	20236485	20746067			1040	16167015	19939060	15934784	20388604	10907293	14331268	12335300	14025372	19668155	19627086	14480810	14964792
	1053	15098127	21234101	16110660	21472225	17779554	22095252	17578447	22127112	21018629	20880138	20189155	20755643			1053	16160753	19950847	15981009	20470005	10864751	14266995	12248006	13967913	19674232	19605908	14441767	14892784
	1066	14675839	21229865	16111213	21483459	17748430	22081808	17568318	22089174	20964853	20807577	20216043	20767614			1066	16182853	19997993	15981377	20436303	10803056	14230899	12206937	13938999	19683809	19589333	14392779	14808990
	1079	14939562	21235574	16121710	21509058	17731119	22094147	17559478	22131716	20915497	20816785	20217516	20804999			1079	16143073	19993204	15956515	20463375	10782798	14195355	12170657	13884671	19690623	19628007	14351158	14742506
	1092	15115254	21218447	16126314	21502612	17759112	22100224	17551927	22091568	21002791	20794870	20295602	20755459			1092	16185247	19962081	15934415	20451036	10752411	14132003	12118723	13825370	19700200	19651028	14293146	14705121
	1105	15156323	21250492	16105320	21509242	17779370	22116430	17578079	22004459	21021944	20787688	20246614	20734280			1105	16182668	19989705	15975300	20332066	10715578	14077306	12085021	13779145	19680126	19637768	14240107	14624089
	1118	14487071	21232812	16120789	21512925	17739406	22089727	17557636	22088622	20959697	20750671	20261715	20776454			1118	16166278	19959502	15995742	20488053	10683165	14035501	12033087	13745995	19681599	19656369	14204932	14578785
	1131	14814883	21246992	16113791	21509610	17727804	22082360	17588208	22070574	20977745	20845331	20257295	20758221			1131	16183405	20016777	15950254	20492657	10642833	13969018	11999385	13676750	19687492	19667050	14145447	14507145
	1144	15169951	21258963	16111397	21468910	17718227	22074441	17563530	22117351	21001870	20873692	20231513	20803157			1144	16165725	19997072	15953569	20489342	10601580	13931633	11966419	13627394	19678100	19621930	14085962	14436242
	1157	14993154	21271670	16123920	21490825	17735539	22092121	17544929	22131348	20995793	20817154	20236117	20726361			1157	16176039	19999282	15982298	20338696	10574508	13906218	11936401	13592034	19691912	19647529	14063310	14410091
	1170	14907702	21244414	16117290	21508321	17757823	22085122	17563161	22051420	20974430	20805367	20264478	20747540			1170	16189667	19960239	16007160	20503707	10533992	13871043	11882625	13533470	19685282	19663183	14001983	14364418
	1183	15241591	21219184	16085798	21477382	17776791	22090463	17571449	22020113	20976271	20778479	20254901	20779032			1183	16162410	19994494	15965355	20446063	10491266	13806770	11839530	13485956	19718432	19658947	13960915	14290937
	1196	15202916	21199846	16105504	21514951	17758928	22112563	17547507	22068179	20954540	20852697	20277369	20770376			1196	16212871	20020645	15942150	20549932	10459958	13784486	11817247	13434758	19720826	19659499	13908428	14236056
	1209	14849874	21243125	16110845	21493588	17742721	22109064	17551006	22136688	20970747	20849198	20233722	20738147			1209	16206794	20006648	15990401	20508311	10418522	13734209	11762182	13392585	19716038	19645871	13867912	14184306
	1222	15057611	21245335	16140127	21522318	17762795	22075730	17545666	22139819	20973141	20853618	20269266	20740357			1222	16185799	19967237	15976773	20550669	10382794	13680986	11718719	13366249	19723957	19687676	13832552	14114507
	1235	14864239	21247361	16125393	21442390	17759848	22104644	17535537	22121219	20942385	20808314	20244404	20740726			1235	16180274	19982523	15978983	20523228	10337489	13631077	11683544	13298661	19706645	19638136	13790931	14095907
	1248	14848032	21291560	16119132	21512557	17764084	22154736	17574948	22074441	20975535	20841648	20273870	20758590			1248	16205689	20026354	15956147	20487869	10295132	13572881	11644132	13250594	19713459	19647897	13725737	14020400
	1261	15017095	21223235	16116554	21473514	17762058	22106486	17560951	22149396	21001134	20840174	20225619	20780505			1261	16178801	20019540	15960014	20546249	10262350	13551334	11602143	13230336	19714380	19655816	13676013	13978410
	1274	15106230	21281063	16124473	21473882	17772372	22128217	17563898	22157499	20972772	20856749	20257664	20725808			1274	16178801	20013278	15981009	20564849	10243566	13497006	11551498	13179507	19691728	19656184	13602532	13937710
	1287	14827959	21271855	16128156	21497824	17724121	22123613	17539772	22152711	20988242	20853987	20258032	20758406			1287	16176223	20003333	15962224	20545144	10204707	13462567	11513744	13132914	19716406	19660236	13609898	13889459
	1300	14477126	21276459	16126130	21491010	17762611	22141845	17534616	22120482	20990820	20845883	20274054	20753065			1300	16193534	20026722	15958725	20552326	10166217	13425550	11501405	13106762	19725983	19658026	13564041	13855389
	1313	15206600	21282168	16100715	21484196	17793919	22118640	17545297	22112010	20998555	20876086	20311624	20762825			1313	16168304	20044218	15956515	20561718	10129568	13370117	11466230	13049487	19718063	19655816	13510818	13811926
	1326	14911385	21245703	16095743	21442390	17786368	22107222	17565371	22146633	21031705	20869456	20271660	20779584			1326	16178801	20008490	15954858	20556194	10108942	13354095	11403799	13003815	19721931	19620457	13446913	13737708
	1339	13785959	21278116	16109555	21506848	17762427	22114773	17574395	22114773	20954908	20844778	20282710	20736674			1339	16205136	20047533	15956147	20524517	10067873	13282639	11386855	12980610	19725798	19649186	13405108	13720765
	1352	15094628	21250492	16129998	21532815	17736275	22140924	17557084	22118272	20986769	20835202	20265215	20799106			1352	16181011	20049559	15972353	20549011	10032698	13275088	11360888	12951512	19746609	19689334	13367539	13680065
	1365	15371795	21267066	16144178	21474987	17762058	22141292	17582130	22156210	20996898	20891004	20197811	20779769			1365	16174381	20055636	15974563	20553247	10010046	13221865	11318531	12888344	19712539	19679573	13341940	13610635
	1378	14901256	21262462	16113423	21460438	17736275	22122324	17563714	22132637	21013657	20893398	20254165	20757485			1378	16216002	20038325	15950806	20543302	9966215	13178955	11272121	12828859	19736848	19657105	13271037	13613029
	1391	15025935	21251965	16121710	21406110	17756165	22136688	17509570	22126007	20968537	20871482	20285841	20744409			1391	16194271	20047349	15969222	20463375	9930487	13156671	11253152	12820019	19724141	19630033	13262197	13574723
	1404	14928328	21257306	16097032	21497640	17739038	22127480	17569239	22106117	21007579	20876455	20297259	20781058			1404	16181195	20014567	15977510	20477003	9896969	13099212	11213557	12780608	19703883	19709776	13219102	13515606
	1417	14906597	21264304	16129998	21461175	17747694	22141845	17532406	22121034	20980691	20882164	20266872	20790082			1417	16183958	20027827	15977326	20568532	9870450	13051697	11158308	12719466	19728192	19656369	13178034	13466066
	1430	15516916	21245151	16109555	21520476	17719885	22173337	17539404	22111642	21035204	20836307	20259321	20781058			1430	16209925	20065765	15968117	20586396	9840247	13028124	11134367	12699392	19717511	19688781	13138991	13441941
	1443	15157612	21243493	16133865	21522318	17738854	22148843	17582683	22131716	20994320	20889346	20284183	20759695			1443	16191877	20024144	15980088	20411993	9800283	12995343	11109689	12664217	19754896	19673496	13113392	13387981
	1456	14552265	21296348	16092428	21498929	17735723	22143871	17555242	22105565	21009973	20867431	20287314	20808314			1456	16174197	20057109	15976037	20402048	9780209	12966982	11081512	12597917	19752318	19688229	13070298	13351332
	1469	14992969	21303347	16119316	21481065	17738117	22149027	17567213	22143871	21014946	20821942	20271844	20795422			1469	16192245	20062634	15976037	20585844	9736562	12945251	11031235	12577844	19751213	19726351	13023520	13299030
	1482	15407154	21311450	16086167	21507216	17729277	22171680	17553953	22146081	20972588	20869825	20225988	20767430			1482	16203111	20075341	15984324	20438697	9714279	12872874	11002137	12547825	19765394	19727640	12980978	13291479
	1495	15117648	21290639	16118764	21531710	17747325	22139635	17530380	22150132	21039256	20845147	20285841	20755827			1495	16189483	20045507	15945649	20538698	9676893	12865139	10981326	12524252	19751950	19695411	12939542	13241755
	1508	15010097	21276459	16116001	21517529	17741064	22118272	17560767	22126375	20909420	20892845	20297812	20827099			1508	16189114	20098914	15950438	20582897	9658845	12819098	10952229	12471213	19755449	19718616	12899762	13182270
	1521	14726116	21294323	16135154	21462833	17745668	22175179	17553769	22133373	21010710	20880875	20261163	20830045			1521	16215818	20133353	15981193	20548459	9614462	12791105	10908398	12425540	19746241	19768893	12875637	13161643
	1534	14744164	21320658	16099979	21528763	17756902	22180888	17541982	22115878	20993215	20876455	20294128	20798369			1534	16198322	20060424	15973827	20514388	9597703	12748748	10880405	12409149	19754160	19744399	12839172	13125179
	1547	14932748	21320658	16113239	21515135	17726515	22148843	17525960	22158604	21028758	20867615	20265951	20803710			1547	16190956	20083813	15943255	20586765	9570262	12720387	10836205	12379499	19722299	19746609	12798288	13063116
	1560	15498499	21350308	16079537	21507769	17746773	22165234	17586366	22174074	21014946	20855460	20269450	20847173			1560	16206794	20054715	15950622	20588606	9549636	12687237	10827550	12335484	19764473	19749371	12764770	13056854
	1573	15124094	21312002	16115633	21526922	17752850	22145344	17554321	22165602	21024707	20830966	20283999	20860432			1573	16239023	20116963	15961488	20564297	9521459	12637513	10760882	12318172	19736664	19741084	12757772	13041016
	1586	14978052	21305188	16101820	21479776	17758375	22175547	17561320	22129322	20998003	20879033	20312545	20794686			1586	16209004	20080498	15958173	20633174	9509488	12576554	10729390	12273236	19760421	19738506	12683185	12984478
	1599	14381729	21322868	16096296	21521765	17740327	22180704	17558557	22162471	21016235	20913840	20316412	20772770			1599	16222632	20099467	15959278	20611995	9470998	12590919	10711710	12237877	19759316	19721010	12650404	12941567
	1612	15040484	21325446	16113054	21534472	17735355	22181440	17551559	22176099	20996529	20919365	20313097	20843121			1612	16227604	20094679	15974747	20600025	9452213	12543405	10683165	12200676	19716774	19775338	12633461	12924808
	1625	14271415	21347178	16100163	21574252	17736460	22147738	17547692	22165234	20999660	20893398	20311808	20863747			1625	16230735	20111806	15960935	20615863	9410776	12501600	10656093	12162738	19744767	19723404	12598102	12866981
	1638	15170688	21329498	16088561	21493220	17726883	22189175	17488391	22149764	20992846	20932256	20319911	20827467			1638	16206610	20084181	16002924	20598920	9394754	12476738	10633072	12115776	19768524	19765025	12555560	12829596
	1651	15033301	21311634	16080642	21536130	17749535	22173337	17559294	22158051	21018445	20918444	20336302	20788424			1651	16190956	20098546	15988560	20643856	9368419	12420199	10576718	12094229	19709592	19708671	12531803	12810443
	1664	15094628	21302610	16099979	21524159	17746220	22213116	17547139	22158420	20983270	20881059	20318070	20788793			1664	16206978	20113648	15993348	20598367	9349266	12400310	10567510	12063474	19712170	19786941	12496259	12783739
	1677	15255035	21273696	16095191	21550310	17720253	22170022	17533143	22152711	20966695	20943306	20326541	20797632			1677	16232577	20095600	15982851	20581608	9311696	12359425	10541359	12047083	19776812	19769629	12479132	12740276
	1690	14979341	21309424	16107530	21500402	17741064	22179783	17565003	22169838	21010526	20911262	20319175	20800579			1690	16226684	20106097	16018210	20579398	9278547	12343771	10508209	12016696	19754712	19739611	12434932	12693867
	1703	15172345	21344231	16090586	21507216	17730750	22178125	17569607	22177020	21022681	20910525	20337591	20774059			1703	16219501	20078841	16035153	20601682	9264919	12310253	10481506	11994412	19750845	19739979	12401230	12678213
	1716	15120779	21327840	16083404	21542023	17715649	22125823	17514174	22154552	20961722	20957303	20340169	20821205			1716	16196481	20089706	15995558	20630780	9230112	12253347	10467877	11956106	19770366	19714933	12357031	12616702
	1729	14921330	21317896	16089113	21557861	17715281	22176284	17555795	22190280	20962643	20961907	20332619	20821205			1729	16222448	20128197	15980272	20604629	9200461	12240455	10425520	11921483	19774233	19784178	12332353	12603627
	1742	15038090	21305557	16095927	21508321	17755060	22172600	17569975	22172048	20985111	20940912	20332250	20797817			1742	16222816	20104255	16015079	20581424	9182782	12196624	10404341	11880231	19730587	19714749	12302887	12583553
	1755	15215624	21323420	16087272	21469278	17735723	22157683	17547323	22154000	20998371	20942754	20302047	20790266			1755	16270699	20090811	16023735	20652695	9147606	12173604	10366771	11851501	19761894	19745688	12259056	12535854
	1768	15087814	21299663	16087824	21544049	17752482	22212196	17570344	22152526	20960433	20909052	20305362	20808866			1768	16234050	20095600	16016737	20642382	9118140	12165869	10340988	11836215	19757659	19750292	12223696	12465319
	1781	15164610	21336864	16093901	21567254	17783606	22180888	17569607	22170390	20963564	20926547	20324515	20822679			1781	16247862	20132616	15992243	20640356	9086464	12104911	10314285	11807670	19807199	19755265	12208227	12435301
	1794	15423545	21349388	16114712	21502796	17768688	22158972	17554506	22217905	21030416	20948463	20331514	20840543			1794	16240680	20123040	15988560	20624887	9082412	12065131	10294579	11756104	19751581	19750108	12173420	12419463
	1807	15078053	21314028	16102557	21505190	17769425	22187702	17577894	22218273	20995240	20910893	20323963	20818995			1807	16257807	20128012	16023182	20648644	9056261	12050766	10274689	11739161	19754896	19754160	12150583	12389628
	1820	14684495	21310529	16092796	21562834	17755244	22213669	17583972	22201514	20977192	20965958	20291734	20803157			1820	16283222	20110517	15990585	20637226	9017955	12040269	10231963	11723691	19762263	19761526	12111725	12354637
	1833	14825196	21329130	16074564	21536130	17775134	22202435	17575684	22211275	20965590	20926547	20334092	20834465			1833	16279170	20184551	16010475	20649012	9005800	12002884	10230490	11664759	19787677	19765762	12106384	12357584
	1846	15058716	21279405	16085062	21543496	17735170	22254001	17535537	22223798	21019182	20904816	20309598	20871298			1846	16239759	20121382	15988928	20665771	8977623	11971392	10191632	11666232	19762079	19768340	12049477	12313753
	1859	14975290	21334839	16098137	21521765	17744010	22225087	17572738	22192858	21005922	20930967	20332066	20848093			1859	16239575	20124145	16020420	20643487	8955892	11973418	10156640	11632346	19728929	19735743	12018538	12287785
	1872	14756135	21345520	16093165	21484196	17748246	22257316	17540509	22193227	20999476	20946805	20329672	20835018			1872	16243627	20158768	16013238	20698736	8915007	11931060	10133620	11583911	19763552	19770366	11990913	12247822
	1885	15412495	21343126	16086535	21566517	17779738	22168917	17545297	22199857	21003528	20943490	20309598	20821021			1885	16237918	20162083	16018763	20723599	8910403	11900673	10130857	11571204	19767235	19755633	11975812	12216146
	1898	15421335	21352334	16092612	21535946	17736091	22188991	17559294	22221772	21007763	20897818	20337038	20815128			1898	16236260	20170002	16019315	20686950	8877254	11880783	10082606	11562548	19788414	19776628	11939347	12194230
	1911	15182290	21350308	16073459	21517713	17752298	22244056	17547507	22229139	20991741	20876086	20358401	20838885			1911	16266279	20150665	16022998	20690449	8867677	11848002	10052404	11530135	19743478	19797806	11896990	12147821
	1924	14374179	21331155	16062778	21540366	17761874	22245161	17536089	22217721	21006843	20965037	20314018	20821021			1924	16243811	20208676	16020788	20675348	8847419	11812458	10037118	11483726	19809777	19770919	11885940	12134745
	1937	15147667	21314028	16076038	21550126	17766110	22235400	17567397	22214958	21008316	20923601	20305546	20824889			1937	16245100	20182893	16001819	20722125	8849629	11806013	10019070	11476359	19795965	19781232	11881520	12092572
	1950	14717092	21332444	16082299	21532631	17728172	22231164	17550638	22224535	20985295	20945700	20335565	20843305			1950	16245837	20166318	16007344	20721573	8834528	11790727	9980764	11437869	19752686	19790624	11835295	12086310
	1963	14692414	21322131	16067750	21539997	17717675	22219194	17527065	22242767	20988242	20949015	20342932	20858959			1963	16241785	20190076	16043072	20698921	8804140	11731058	9964005	11412638	19783257	19832798	11795147	12046715
	1976	14854846	21342942	16069039	21522502	17783790	22256395	17545113	22198752	21045333	20946069	20341827	20865036			1976	16269962	20222488	16023367	20727098	8779831	11688516	9944668	11384093	19820274	19815118	11774889	12025904
	1989	15189288	21366883	16112318	21517529	17738854	22252528	17574211	22237610	21020471	20931151	20320280	20813471			1989	16249520	20244036	16035153	20770560	8768413	11688700	9926067	11382251	19814565	19782337	11737872	11962368
	2002	15325938	21388614	16104399	21551047	17765926	22246266	17559294	22221772	21049937	20958960	20350298	20857486			2002	16246021	20206650	16045835	20702972	8730843	11652420	9903967	11352417	19804252	19784731	11729400	11929587
	2015	15396473	21341100	16100163	21531526	17754692	22222509	17565371	22221404	21057488	20902053	20313281	20849014			2015	16256334	20161899	16024287	20712180	8709664	11622217	9860136	11322214	19846794	19835560	11703065	11911354
	2028	15413416	21324525	16076774	21569095	17756349	22231901	17558741	22247739	20979955	20956198	20365952	20861906			2028	16274014	20221383	16032022	20720836	8673752	11594224	9847613	11299378	19828930	19780311	11665495	11914301
	2041	15402366	21322868	16085982	21546627	17775871	22237058	17537747	22255106	21002054	20970562	20339985	20875165			2041	16291693	20188050	15992059	20759695	8666570	11585937	9833249	11239893	19776812	19823037	11646711	11853343
	2054	15397025	21340732	16083957	21514951	17756533	22233374	17534063	22242583	21044780	20950304	20354350	20878665			2054	16261306	20219358	16044545	20790082	8663623	11545421	9803414	11230500	19826904	19803516	11636582	11820562
	2067	15181001	21352334	16088192	21569279	17722095	22247003	17574764	22249028	21030231	20922496	20350114	20884005			2067	16272172	20192654	16015263	20766693	8624949	11530319	9777447	11183723	19792834	19804068	11593487	11827191
	2080	14972159	21368909	16067198	21584565	17735907	22249765	17581762	22237794	21050858	20943859	20315123	20862090			2080	16224474	20222488	16028339	20736674	8601008	11495144	9750927	11188143	19824694	19819169	11569730	11789438
	2093	15085420	21365594	16072723	21545154	17762795	22266156	17574948	22210170	21012368	20974246	20293392	20845883			2093	16280091	20217332	16022446	20754538	8588853	11484462	9741903	11159597	19823958	19795228	11541001	11737504
	2106	14181543	21337785	16096111	21549942	17794471	22239636	17573290	22199672	21026917	20967063	20323963	20854171			2106	16285432	20221199	16043993	20732623	8558097	11443025	9716120	11134919	19828930	19805173	11524610	11713562
	2119	14783023	21304820	16106056	21518634	17778449	22237058	17560215	22256579	20985480	20894871	20351772	20894503			2119	16249888	20185103	16033311	20765404	8537103	11418347	9717225	11087405	19807751	19818617	11485751	11742844
	2132	15044719	21334286	16077695	21581250	17759480	22251975	17533695	22275916	20917523	20926547	20341827	20905184			2132	16270699	20252691	16010107	20753249	8522001	11394959	9683707	11062911	19809409	19810698	11474517	11706564
	2145	15111019	21323052	16060752	21568174	17764637	22248476	17567581	22265603	21041650	21012552	20340906	20893029			2145	16264437	20223962	16032943	20763930	8504874	11390907	9663818	11051125	19836665	19857476	11455917	11665127
	2158	15169951	21378301	16084693	21576278	17796129	22272601	17563898	22265051	21029311	20982533	20334092	20872955			2158	16288010	20236669	16062594	20770560	8492167	11344682	9657372	11008030	19837033	19841453	11422399	11636213
	2171	15242696	21369830	16058726	21570016	17762795	22235769	17571264	22325825	21026364	20933914	20336118	20888978			2171	16275671	20240352	16020420	20758958	8481669	11341735	9605806	10983168	19800201	19845505	11401220	11615955
	2184	15364428	21382905	16088929	21540918	17807915	22242583	17552664	22281441	20989900	20965774	20321200	20903895			2184	16285432	20270924	16011764	20731333	8439864	11308217	9603044	10970645	19822300	19831324	11376358	11571756
	2197	15216176	21389167	16100900	21617162	17785263	22255474	17529459	22256395	21061355	20962091	20310703	20887504			2197	16262964	20270187	16028523	20775349	8436733	11294221	9570447	10946704	19832613	19808120	11355916	11571388
	2210	15034038	21359885	16089297	21608322	17767215	22296543	17534063	22266892	21016419	20953251	20326357	20874429			2210	16262596	20250850	16041046	20802237	8423105	11257757	9551846	10919079	19845505	19846794	11337500	11566599
	2223	15107151	21360622	16116001	21578303	17770346	22273338	17565740	22271312	20996529	20967247	20323042	20874060			2223	16265358	20231697	16038652	20792660	8417396	11248364	9533245	10909134	19827089	19854161	11301035	11542290
	2236	14892416	21357491	16075853	21579040	17770530	22274627	17585998	22314591	21043123	20964485	20328383	20878480			2236	16311767	20227829	16039757	20770560	8400269	11214846	9510041	10884088	19831140	19869815	11299930	11494591
	2249	14761844	21372776	16048965	21599482	17792077	22293044	17571633	22252343	21088243	20954724	20360796	20850856			2249	16241785	20277369	16017658	20774796	8354412	11225528	9514277	10851307	19845873	19848820	11262913	11437501
	2262	14889285	21372776	16068487	21618083	17751193	22307593	17554321	22279600	21016788	20926363	20339801	20938518			2262	16277881	20226172	16049702	20809603	8363436	11187222	9478365	10834732	19851214	19844400	11243760	11459232
	2275	15059453	21336312	16072538	21625818	17744379	22269102	17557821	22243319	21019918	20999844	20381974	20881611			2275	16248047	20226540	16029812	20771665	8335812	11152046	9449819	10825155	19855818	19831877	11222397	11396064
	2288	15246931	21350677	16063883	21614768	17767583	22310171	17541614	22263209	21016972	21037414	20353613	20884005			2288	16262043	20260610	16040126	20823784	8317395	11144496	9450740	10810607	19877365	19860054	11203428	11367518
	2301	15335699	21368541	16032943	21613847	17765005	22241478	17511595	22305014	21057119	20983086	20338512	20872403			2301	16253019	20255085	16010659	20676084	8301189	11109320	9426430	10785744	19878286	19894124	11174146	11384277
	2314	15209730	21346625	16102925	21581250	17780106	22310171	17569607	22297463	20964669	20931888	20342748	20862090			2314	16245837	20284736	16040862	20834465	8277800	11090536	9408566	10758120	19854161	19850477	11154809	11347260
	2327	15037353	21343863	16094454	21637420	17771082	22279600	17582683	22269839	20995609	20931335	20356928	20858959			2327	16253756	20278106	16043256	20833176	8261594	11073224	9352949	10729206	19928379	19848083	11130315	11343024
	2340	14560553	21365042	16076774	21620661	17778449	22273154	17558557	22316432	21033546	20949015	20348825	20869456			2340	16270330	20253981	16054306	20844410	8261409	11043206	9352028	10737493	19902596	19853056	11114109	11288696
	2353	14935142	21350124	16116369	21574988	17767767	22320300	17508096	22296911	21046806	20948279	20335013	20900764			2353	16257991	20256190	16025761	20852329	8228076	11007478	9359947	10694767	19915671	19883074	11103059	11285934
	2366	15123726	21371303	16065172	21583276	17758007	22302620	17537194	22309987	21040913	20943859	20329856	20898738			2366	16256518	20275528	16042520	20824520	8211869	11022211	9340058	10675799	19936850	19880496	11074329	11254073
	2379	15118201	21383826	16081931	21609980	17764268	22294333	17561135	22301331	21012920	20940175	20363558	20886584			2379	16265726	20299469	16055227	20844594	8215000	10990351	9311696	10670826	19900386	19880128	11041364	11234552
	2392	15043430	21370198	16075117	21636499	17796865	22331350	17570160	22293228	21035020	20958223	20381238	20900212			2392	16259281	20275159	16038652	20845883	8184981	10977275	9290333	10650384	19906831	19861711	11045600	11194220
	2405	15011754	21343678	16059831	21637972	17785631	22324167	17549533	22292307	21014393	20986953	20340353	20910709			2405	16260386	20295970	16063514	20699289	8177246	10932707	9304146	10615577	19952688	19885100	11011161	11180960
	2418	15076396	21374802	16095743	21631158	17756718	22292307	17541246	22307040	21042018	20984190	20363926	20908131			2418	16259281	20270555	16036442	20839069	8142255	10903425	9255526	10610789	19935009	19882154	10993481	11168990
	2431	15120963	21388430	16088192	21631711	17778817	22335770	17539588	22319379	21039992	20974061	20364847	20877928			2431	16303112	20304441	16046387	20840358	8138388	10915580	9238583	10594582	19914751	19919907	10956280	11166595
	2444	15221149	21386589	16068487	21605007	17787657	22307040	17535537	22288992	21019918	20964669	20353613	20897449			2444	16253203	20296522	16035890	20849014	8123655	10898453	9225323	10574693	19905727	19854713	10958306	11127921
	2457	15305496	21375171	16052280	21592484	17796681	22309618	17479183	22295254	21056199	20964301	20389341	20889162			2457	16260201	20287314	16041046	20840727	8109658	10862357	9200645	10550935	19963186	19866868	10925156	11106926
	2470	15360376	21388430	16067566	21650127	17779554	22306119	17517120	22309434	21040176	20956566	20368530	20886215			2470	16286721	20288051	16046019	20829309	8111500	10819631	9185176	10552409	19914198	19916224	10938048	11106558
	2483	15359456	21377012	16063514	21600771	17757823	22295254	17522645	22333375	21071484	20950120	20382895	20960986			2483	16265726	20313097	16053017	20772034	8069142	10824603	9171548	10532151	19953241	19882338	10905267	11085195
	2496	15044351	21377933	16061673	21579777	17805337	22344425	17536458	22340190	21063565	20990084	20374792	20898186			2496	16266647	20291182	16034785	20863563	8062512	10813921	9158288	10507289	19977366	19918618	10875248	11061254
	2509	14974001	21386036	16060015	21623055	17816387	22316617	17550638	22304278	20994320	20991925	20373871	20888978			2509	16267384	20327830	16043625	20886768	8042070	10784087	9129374	10478927	19947716	19933719	10856832	11019448
	2522	14992233	21382721	16090402	21583092	17803495	22299305	17529643	22307408	21034651	21011631	20379028	20890819			2522	16269962	20275896	16022262	20842200	8027153	10745044	9111878	10470824	19936666	19906279	10832522	11000848
	2535	14524272	21352887	16092428	21588432	17785079	22327114	17521909	22348477	21065223	20998003	20346062	20914208			2535	16276040	20304994	16029997	20886215	8019970	10762908	9086464	10437490	19942743	19895413	10815579	10989246
	2548	14879524	21388430	16063699	21580697	17772187	22325641	17556900	22350319	21024522	20973509	20365400	20892477			2548	16287274	20308125	16035337	20868536	7994372	10736757	9069521	10411707	19958766	19892467	10787218	10968067
	2561	15007887	21393219	16071618	21626738	17768872	22312749	17540693	22350319	21046438	20969826	20364295	20910157			2561	16259281	20320095	16042520	20892845	7980744	10711526	9062707	10405078	19969816	19845137	10775800	10938048
	2574	14939562	21383090	16049518	21662098	17802022	22311092	17509201	22331350	21027837	20954908	20330040	20930230			2574	16263332	20318254	16018394	20897818	7969141	10690347	9054419	10387582	19947716	19849741	10772853	10923683
	2587	14782102	21383090	16054675	21636867	17805889	22372602	17490232	22325641	21033362	20958960	20381422	20916050			2587	16257807	20322121	16057805	20791923	7964537	10684454	9029189	10361431	19923590	19909226	10753884	10895690
	2600	15067556	21371487	16038284	21625081	17769425	22353449	17546034	22301147	21061355	20944043	20354166	20924890			2600	16309189	20342932	16032943	20872035	7958460	10647253	8999538	10345777	19948084	19918434	10721840	10907845
	2613	14943061	21385115	16039205	21598377	17775502	22368367	17546587	22364683	21063381	20967063	20387131	20901685			2613	16269410	20345326	16047676	20876639	7933966	10635651	9001564	10350933	19965580	19878839	10704160	10871933
	2626	14893153	21425263	16077511	21619188	17772924	22361921	17555979	22408514	21059514	21025443	20331329	20919181			2626	16278802	20334276	16039757	20905368	7917575	10614472	8971730	10314101	19956187	19857844	10682428	10864382
	2639	14692414	21375539	16072170	21642761	17786184	22333191	17559294	22347004	21025812	20976087	20363926	20942201			2639	16299428	20339064	16055227	20902238	7911866	10594582	8971730	10281872	19935561	19886205	10680955	10846887
	2652	14914331	21408688	16035521	21650680	17765926	22359711	17561320	22293780	21059882	20943859	20363190	20940175			2652	16300718	20383632	16044177	20885110	7897133	10584822	8950551	10287765	19960792	19866868	10656830	10820367
	2665	15036616	21371487	16073643	21602613	17786552	22372602	17532406	22404279	21053436	20960065	20347167	20920838			2665	16300533	20373135	16050255	20826362	7880006	10569352	8935265	10252958	19978655	19874234	10621286	10810422
	2678	14964792	21368356	16071065	21602981	17817860	22387704	17518041	22383652	21067801	20951593	20354718	20908867			2678	16294640	20369820	16045650	20888978	7871903	10547989	8929372	10233437	19959687	19877181	10607105	10794584
	2691	15272714	21372961	16064435	21600771	17790051	22363947	17535168	22390282	21051963	20958408	20376634	20899107			2691	16302559	20357481	16048597	20937597	7844831	10525337	8908377	10224229	19941086	19900017	10594582	10773221
	2704	15352273	21377380	16046755	21537787	17788762	22363947	17521172	22344425	21044044	20953435	20321937	20925811			2704	16298323	20350298	16068303	20889530	7843357	10526810	8887567	10206549	19936666	19940349	10585558	10753332
	2717	15216729	21384195	16036074	21646260	17763716	22332270	17552296	22350503	21053989	20947910	20333539	20914945			2717	16290404	20351403	16024287	20908499	7830650	10505815	8894197	10186291	19985654	19897071	10592188	10738230
	2730	15411758	21377196	16078800	21648654	17774029	22322326	17514542	22402621	21042939	20965590	20388052	20898370			2730	16289668	20372214	16052833	20885110	7820521	10485557	8862336	10161613	19932062	19872577	10540991	10717972
	2743	15394263	21407031	16060752	21667991	17774766	22367998	17562056	22395255	21037966	20965774	20398365	20907394			2743	16290957	20349193	16018394	20834649	7811313	10473587	8833607	10156272	19895597	19932062	10531046	10694031
	2756	14971606	21343126	16035706	21637420	17778265	22408883	17518225	22376101	21053620	20933177	20348825	20893214			2756	16299060	20389157	16020604	20929862	7783688	10475612	8820163	10148906	19955635	19895966	10532887	10671010
	2769	15033670	21353992	16040862	21594510	17761506	22380153	17532590	22379785	21061355	20997819	20369635	20930230			2769	16290036	20356744	16071249	20881980	7783872	10440437	8825872	10124596	19951031	19911436	10491266	10648542
	2782	15015253	21380695	16049334	21586222	17782685	22380153	17496862	22364867	21083823	21001870	20369083	20939254			2782	16306058	20389709	16020604	20934098	7770612	10427361	8818874	10094025	19974972	19907200	10483900	10640439
	2795	15061294	21392666	16054306	21582171	17786552	22390098	17527986	22386231	21050121	20984743	20373135	20951225			2795	16311767	20361348	16040862	20863931	7763798	10408024	8804877	10087026	19925800	19927274	10479480	10629758
	2808	15291499	21388062	16044730	21609795	17776607	22379969	17517489	22386231	21002423	20985848	20321937	20888057			2808	16285432	20362637	16034416	20957487	7731017	10390897	8785172	10080765	19972578	19911620	10470824	10611709
	2821	14943613	21432261	16024287	21660809	17801285	22366893	17531669	22432087	21084192	20988979	20403337	20896713			2821	16298323	20378107	16059647	20949015	7734516	10382241	8760125	10068610	19988969	19921933	10464931	10577455
	2834	14851163	21398007	16031102	21667439	17807731	22384389	17518409	22399859	21006106	20984927	20399654	20899291			2834	16291141	20372214	16054306	20925258	7708181	10352038	8758836	10037302	19997256	19888968	10411339	10580033
	2847	15362771	21398559	16040862	21675174	17797970	22436139	17545482	22407962	21054725	21027101	20377370	20958408			2847	16304217	20369451	16057805	20859696	7719415	10369718	8758836	10044485	19986759	19936666	10392739	10559591
	2860	15033485	21346257	16019683	21617162	17804784	22401332	17542167	22396360	21104818	21014762	20387131	20928941			2860	16307347	20388604	16082852	20950673	7686634	10324782	8728633	10031409	19990626	19927458	10384083	10539517
	2873	15025566	21367620	16082115	21657678	17786920	22434850	17538852	22398754	21056935	21004080	20406468	20940544			2873	16305506	20387868	16081747	20961170	7689028	10311338	8697694	10017044	19984917	19923775	10369350	10510051
	2886	14993890	21407399	16057069	21640182	17778449	22386231	17534063	22416249	21040360	21021207	20361716	20921943			2886	16287089	20395603	16062594	20937597	7671532	10297894	8699167	10004521	20016593	19956740	10367324	10514471
	2899	14926486	21412740	16054675	21631343	17779186	22386046	17565187	22429325	21071300	21018261	20357849	20935571			2899	16307347	20386026	16059647	20996898	7656431	10274689	8689406	9976712	20021197	19930957	10366219	10501211
	2912	14779155	21412740	16030549	21667807	17769425	22390650	17548796	22407225	21052884	21005185	20365584	20935387			2912	16327053	20412546	16020236	20921575	7662877	10264008	8666202	9967136	19989889	19926721	10327360	10490714
	2925	15021515	21421580	16062225	21645707	17788394	22458054	17522461	22376838	21067064	21027285	20383264	20965958			2925	16311583	20377186	16034969	20949199	7630280	10250748	8651100	9950193	19976630	19960607	10335095	10450750
	2938	14832010	21417897	16080273	21653995	17792814	22430614	17563898	22401516	21071484	21007395	20395050	20925811			2938	16300533	20416229	16043809	20953435	7629359	10229017	8629185	9951850	19992284	19981050	10321467	10445041
	2951	13990197	21423237	16064804	21664492	17786736	22431903	17540693	22411461	21070195	21025075	20399286	20955277			2951	16309373	20404811	16052096	20976456	7603944	10221098	8633421	9935644	19996703	19968158	10318889	10417417
	2964	14914331	21417160	16059463	21664676	17800180	22384389	17540509	22435402	21007763	20975535	20416966	20932993			2964	16324659	20412730	16062778	20976640	7596025	10205628	8615557	9920542	19995414	19908857	10275242	10419626
	2977	14969212	21473330	16059463	21633368	17804232	22395070	17504045	22386967	21025259	21020655	20346062	20945332			2977	16336261	20416781	16062225	20918812	7596946	10208575	8619056	9906177	19988416	19937034	10253142	10396422
	2990	13681906	21435945	16055043	21658599	17777712	22397833	17558741	22433376	21059145	20990636	20406100	20930967			2990	16309926	20424885	16050070	20997450	7580187	10180213	8586459	9858847	19943664	19919723	10249459	10381320
	3003	14653371	21440365	16063514	21624344	17791893	22423616	17519146	22385862	21052331	20999660	20433540	20989163			3003	16304401	20395787	16061857	20990268	7559745	10159587	8582960	9872844	20004807	19987679	10238593	10369166
	3016	14956505	21410714	16054675	21617346	17783237	22436691	17572554	22384757	21071116	20975719	20381974	20987321			3016	16298876	20445143	16057989	20925258	7539303	10131042	8569147	9845772	19974604	19963186	10231227	10330307
	3029	15106783	21414397	16038836	21621214	17807178	22403542	17563530	22475918	21055830	21012368	20355639	20959144			3029	16306611	20418439	16049702	21007579	7542249	10131042	8557361	9848166	19974051	19963370	10199919	10338594
	3042	15115807	21409793	16013606	21700588	17795944	22407225	17551559	22441111	21033731	21000213	20369635	20950857			3042	16307532	20453983	16075117	21000029	7521439	10122938	8529368	9831223	19943848	19961344	10184817	10310233
	3055	15064057	21416239	16036811	21654179	17784158	22386599	17525408	22418828	21049016	21002239	20404811	20942569			3055	16334420	20436671	16043993	20994135	7515730	10107653	8532130	9798626	19987495	19931141	10193289	10294395
	3068	15053928	21388062	16034048	21672411	17803311	22413671	17543087	22433561	21047911	20979955	20425437	20896713			3068	16308637	20446432	16056700	21033362	7503206	10082975	8515371	9795127	20007937	19968158	10182055	10278004
	3081	15060373	21407215	16016921	21665045	17791709	22432087	17537010	22417723	21051779	20967432	20388236	20965037			3081	16312688	20419728	16087456	21007027	7503943	10085001	8493272	9785182	19985469	19992284	10160140	10283714
	3094	14915436	21370198	16087640	21645523	17792077	22401700	17542167	22411277	21070748	20958223	20414940	20999660			3094	16326500	20429857	16076774	20888425	7488473	10043932	8503585	9792180	19972762	19951399	10154430	10234726
	3107	14439741	21420659	16049702	21626002	17764268	22420301	17520251	22412934	21073142	20993583	20367241	20959697			3107	16324475	20423411	16057989	20879954	7467294	10054245	8483327	9763819	19994862	19962633	10114467	10249643
	3120	14456500	21431341	16040310	21665045	17777528	22420853	17554137	22425089	21051594	21028390	20377186	20969826			3120	16312872	20452141	16077143	21015130	7469873	10039328	8454413	9741719	19990258	20005543	10116493	10222203
	3133	14889838	21422869	16059463	21656573	17780843	22415328	17556900	22411461	21072405	20985295	20418255	20979402			3133	16311215	20459507	16080642	21000029	7457534	10017781	8460675	9735457	19990442	19993204	10107653	10226807
	3146	15059821	21422316	16030181	21696721	17800549	22446452	17520435	22415697	21042018	21018445	20420096	20978481			3146	16351178	20441644	16075117	20931704	7433040	10018886	8464726	9733432	20005543	19988784	10089973	10219440
	3159	15081552	21425079	16029076	21742209	17791893	22420669	17526881	22414408	21055094	20988426	20399102	20924337			3159	16339392	20461717	16055411	21014209	7417386	9975791	8432682	9701019	20014567	19992652	10071925	10194210
	3172	14921145	21436865	16023551	21695616	17769241	22407041	17546218	22411829	21090269	21040545	20378659	20974614			3172	16303112	20445143	16043809	20965590	7420885	9994208	8426604	9699914	19999098	19970000	10060138	10195867
	3185	14842139	21447915	16053938	21690459	17789130	22437428	17530196	22452530	21074431	21013288	20413466	20956750			3185	16352652	20458218	16080826	21015683	7405600	9958480	8412055	9701387	19983260	19997072	10031225	10174320
	3198	15336803	21435208	16026682	21664308	17753403	22420485	17544008	22470578	21006474	21005185	20393393	20981612			3198	16326500	20441091	16064988	20984375	7388841	9984631	8393455	9679472	19980497	19998177	10027726	10167506
	3211	14915621	21432077	16024287	21677568	17782501	22439086	17553216	22429693	21037966	21039992	20401312	20968352			3211	16343812	20519729	16080826	21062644	7391603	9944299	8393455	9669527	20026906	19995046	10022753	10143196
	3224	15014148	21423974	16022446	21659151	17770346	22433929	17526513	22437060	21092847	21007579	20420281	20983270			3224	16298139	20456745	16062409	21024154	7368951	9935828	8386088	9643376	20009042	19993389	10035829	10136751
	3237	15130356	21441101	16027602	21704271	17759848	22431719	17560583	22445347	21053436	20979034	20399286	20985664			3237	16336445	20469084	16083404	21041650	7365084	9928093	8362515	9645033	20044770	19989705	10003968	10098260
	3250	14903282	21407399	16024840	21705008	17769425	22441664	17532038	22458791	21061724	20980323	20422675	20963748			3250	16306242	20470373	16064804	21043675	7341511	9900653	8356438	9613909	20007569	19989153	9984263	10113178
	3263	14975474	21435945	16022814	21639814	17780659	22463395	17558373	22507226	21043123	21014209	20402601	20967984			3263	16322081	20477371	16048045	21054541	7356428	9918701	8362147	9624591	20022486	19988969	9977265	10104706
	3276	14852084	21474251	16007344	21671122	17784158	22442032	17568318	22419933	21007395	20985111	20389893	20938702			3276	16332210	20494499	16062041	21011078	7345378	9880947	8335627	9601386	20073132	19967974	9964742	10073030
	3289	14479152	21445705	16016921	21697089	17801285	22430246	17571449	22463395	21092663	21040729	20388052	20967063			3289	16336445	20466690	16066093	21033362	7330277	9867687	8327524	9597703	20061529	20027459	9973581	10085553
	3302	13746180	21458597	16038100	21685671	17785815	22456765	17577710	22470762	21035020	21007211	20407389	20947542			3302	16346206	20506101	16046387	21073878	7322173	9854980	8310029	9578366	20065212	20002781	9969898	10052219
	3315	14952269	21420659	16014895	21696721	17770898	22452530	17574948	22486232	21116604	21003159	20401312	20974430			3315	16333683	20450668	16053754	21076641	7298600	9856269	8310765	9568421	20061345	20041455	9941353	10045774
	3328	15011202	21414766	16012869	21662650	17756533	22473340	17571080	22472419	21057672	21009605	20424148	20994872			3328	16325395	20482896	16077511	21075536	7296022	9845956	8308371	9570815	20024328	20008858	9933434	10043564
	3341	14949138	21395060	16018763	21652706	17756902	22483653	17602204	22480707	21082166	21054173	20366689	20955829			3341	16338839	20498919	16084141	21066880	7303941	9837853	8292533	9542822	20060793	19993573	9902310	10037486
	3354	15005861	21433182	16017105	21680330	17769609	22477576	17563530	22484390	21081613	21034099	20420833	20978666			3354	16331473	20525991	16068671	21063013	7289760	9823304	8276142	9536376	20082892	20013831	9896969	10001022
	3367	15263875	21408688	16012685	21702430	17767952	22492309	17576421	22473524	21068169	20999660	20415861	20953803			3367	16311031	20479213	16064988	21059514	7292523	9846324	8257910	9525879	20061161	20024696	9880394	9983342
	3380	14918199	21419370	16012685	21732080	17784895	22489178	17578631	22459896	21074431	20994135	20423411	20941649			3380	16314161	20499103	16090955	21065407	7272633	9807650	8245755	9519433	20044770	20028011	9867319	10000285
	3393	14635139	21442575	15975852	21701509	17784158	22453082	17576237	22477392	21047543	20994135	20377186	20928757			3393	16321344	20480686	16072723	21086770	7265451	9787392	8235258	9495860	20024144	20044402	9860689	9966767
	3406	13718923	21447731	16003477	21722688	17747694	22438165	17567581	22451425	21065038	20987321	20395603	20948094			3406	16332578	20495419	16074933	21096899	7266187	9768975	8229917	9487020	20072763	20055636	9828829	9949088
	3419	14973816	21426552	15988375	21731159	17782501	22491020	17539588	22493782	21058777	21023602	20422675	20983270			3419	16365727	20506285	16067750	21047175	7245193	9763450	8217763	9485731	20047533	20058214	9822383	9940800
	3432	15034222	21449573	15999609	21728397	17794287	22490836	17587471	22475182	21017524	20996161	20373319	21010158			3432	16323922	20538882	16067382	21070011	7237458	9756452	8208554	9455344	20102966	20010147	9840431	9924226
	3445	14952085	21433366	15999794	21710349	17775318	22468920	17592628	22472051	21071300	21024891	20447168	20957303			3445	16328710	20483080	16096111	21095610	7224566	9752032	8187560	9448346	20070737	20047717	9826619	9950008
	3458	15093155	21429131	16001267	21719005	17787657	22475366	17559294	22493966	21105739	21061724	20414940	20985295			3458	16341602	20470557	16096296	21116604	7216832	9734352	8204503	9432876	20088233	20017514	9817595	9915386
	3471	14996837	21435392	15973274	21706297	17741064	22481443	17557452	22455660	21064302	21090269	20378475	20946805			3471	16329815	20529858	16063146	21123971	7214622	9715015	8184429	9427904	20053058	20027827	9773579	9898258
	3484	14822802	21404453	15970143	21730607	17788210	22505753	17583603	22457686	21065407	21028022	20391367	20977008			3484	16334788	20524701	16065356	21082534	7191785	9716489	8169880	9443558	20086023	20021197	9774500	9883341
	3497	14929617	21392298	15985797	21742393	17782501	22473893	17550086	22472419	21057119	21056751	20394129	20957487			3497	16346759	20494314	16075669	21068906	7187549	9682787	8160303	9421642	20049374	20062450	9773027	9875790
	3510	14813962	21423237	16027234	21743314	17788578	22495808	17571264	22474261	21098004	20994688	20409415	20968168			3510	16355967	20523412	16098690	21065591	7182577	9678735	8144649	9401568	20080498	20046980	9770264	9865477
	3523	14381177	21436681	16010475	21687881	17775871	22502438	17547692	22454924	21071300	21044228	20442012	21000397			3523	16326132	20522123	16080457	21033362	7192154	9678367	8150359	9387756	20088785	20072395	9754611	9851665
	3536	14994259	21461543	16007160	21772228	17812335	22519013	17586182	22490651	21036309	20992846	20421754	20986953			3536	16342707	20523781	16081194	21132258	7176684	9649637	8131205	9382047	20052873	20060240	9721093	9841904
	3549	14915621	21439075	15982114	21698931	17769241	22482548	17600362	22447189	21050121	21015683	20371661	20965590			3549	16326500	20510337	16061489	21095426	7164897	9653873	8108737	9382784	20066870	20051216	9728828	9818147
	3562	14684495	21443495	16003109	21700588	17761138	22511094	17586550	22494887	21060803	21037598	20405363	20970010			3562	16334235	20540355	16072723	21074247	7157531	9636193	8119235	9356632	20061898	20011068	9717041	9808018
	3575	13538259	21417528	15953569	21702430	17780659	22511462	17571449	22516803	21080140	21045333	20386763	20983638			3575	16306242	20513099	16064619	21106660	7147218	9619066	8131758	9351292	20073132	20025249	9707833	9819436
	3588	14715250	21455466	15964618	21710349	17770530	22525274	17559110	22497834	21087322	21004449	20416045	20977192			3588	16337182	20530963	16081378	21128023	7140404	9616488	8099713	9338768	20086023	20069448	9673947	9799915
	3601	14915252	21448836	15983403	21754548	17816018	22522143	17581578	22552899	21046070	21029863	20350482	20947174			3601	16356335	20535935	16078247	21170380	7125486	9610042	8105238	9346872	20066502	20077920	9668238	9796047
	3614	14928144	21461912	16001083	21795985	17787105	22500412	17539036	22561923	21080508	21059514	20392288	20973509			3614	16311399	20526359	16090586	21136678	7118672	9598992	8086638	9325509	20118068	20054163	9662344	9765660
	3627	13869569	21461175	16006424	21742762	17780843	22532825	17569423	22506674	21074799	21027101	20470741	20977376			3627	16297771	20518808	16070144	21145150	7118304	9597150	8070431	9315564	20084734	20070185	9671921	9765476
	3640	14701806	21477382	16009002	21722872	17787657	22524722	17571817	22503543	21079219	21026548	20402232	20997266			3640	16327237	20576452	16079352	21094505	7098967	9575235	8055882	9303409	20077367	19986759	9644665	9734905
	3653	14989102	21445153	15978062	21699667	17750088	22499491	17542903	22517171	21042939	21002239	20403337	21022497			3653	16341970	20534462	16050439	20988610	7091232	9557187	8054409	9301199	20081787	20038140	9625512	9763635
	3666	15073265	21458597	15973090	21715137	17784895	22532088	17544745	22482732	21095794	21013657	20414940	20981428			3666	16376777	20564297	16072354	21118262	7081839	9574130	8050726	9273759	20063371	20055820	9599360	9738404
	3679	15079526	21434471	15950438	21747734	17782132	22498755	17578999	22527853	21055646	21034651	20457666	20986769			3679	16348968	20538145	16081562	21159515	7081655	9549084	8032125	9278915	20067791	20078288	9617961	9696231
	3692	15085972	21479223	15990770	21732817	17746404	22491756	17576974	22540744	21041834	21017708	20434093	20997819			3692	16334235	20544223	16079721	21137047	7067475	9528089	8019970	9266024	20064292	20034089	9613541	9713358
	3705	14878972	21432814	16011764	21763572	17786552	22534667	17532590	22550321	21044780	21007027	20429673	20975719			3705	16304585	20569637	16063330	20996714	7050532	9527721	8016840	9258289	20099283	20015672	9624959	9717225
	3718	14654660	21451230	15995926	21738342	17768136	22521039	17558005	22504648	21070195	21015683	20356376	21010342			3718	16327237	20541092	16053570	20964117	7042428	9500280	7993267	9235821	20151033	19987311	9601202	9700650
	3731	14280071	21444232	15961119	21699299	17774029	22516250	17564266	22548111	21105370	20992110	20413282	20984190			3731	16317108	20664850	16065356	21109054	7042428	9519617	8002843	9238215	20093758	20024881	9555529	9655162
	3744	14624089	21444784	15981746	21719373	17757270	22532273	17537562	22536324	21132074	20993951	20364479	21011263			3744	16324843	20537225	16066277	21114763	7036167	9502674	7994924	9228823	20063371	20006833	9552030	9661608
	3757	14972711	21451230	15969775	21737237	17763716	22516250	17545850	22508884	21102792	21028758	20402969	20955461			3757	16358361	20565954	16110845	21177931	7031563	9498254	7964169	9212984	20078104	20008858	9566027	9640061
	3770	15021147	21473146	15967565	21676279	17763163	22489731	17563714	22535035	21134652	21039071	20418807	20983086			3770	16353573	20541276	16071802	21001870	7006700	9492914	7967668	9213905	20083261	19986759	9560502	9644112
	3783	15085420	21469278	15971985	21770939	17756349	22526563	17557636	22534114	21139625	21020655	20448458	21017524			3783	16346759	20571663	16049150	21150675	7004859	9454423	7945200	9183887	20076446	20042192	9554977	9649821
	3796	14868106	21434471	15964803	21792486	17772003	22527668	17578079	22580523	21123050	21086033	20393577	21021023			3796	16359650	20580687	16057989	20993951	7006516	9459948	7950725	9183334	20070001	19991731	9526063	9598808
	3809	14894994	21443495	15933679	21724161	17786920	22525643	17558741	22524353	21118998	21059882	20374424	21014946			3809	16339208	20592105	16091323	21147360	6992336	9459764	7949804	9167312	20103150	20029669	9529931	9605069
	3822	14664421	21417897	15998320	21747734	17757086	22528405	17572001	22512383	21112737	21046070	20417702	21025443			3822	16370884	20585476	16082483	21109790	6983680	9437664	7925494	9173021	20076262	20010147	9517592	9614462
	3835	13554833	21426000	16003293	21793959	17780291	22522880	17549349	22507779	21118078	21055830	20429120	20988979			3835	16371621	20524886	16078616	21149386	6980549	9430482	7914813	9147606	20087496	20016777	9514461	9610226
	3848	14965713	21427473	15962408	21749760	17740879	22538166	17563714	22542402	21056935	21052699	20444038	20991005			3848	16355046	20573873	16088377	21074615	6969131	9425878	7908551	9129742	20074237	20024328	9508015	9598071
	3861	14915621	21435392	15954121	21765966	17725594	22512199	17564450	22499860	21066880	21041281	20463191	21014025			3861	16343628	20588054	16054859	21110711	6958265	9408566	7907630	9146685	20077183	20042376	9489230	9575603
	3874	14621695	21436865	15907896	21724530	17742353	22539823	17598337	22571315	21036677	20984743	20505548	21011078			3874	16331657	20579766	16066829	21151411	6966737	9381494	7901737	9097882	20101677	20008858	9467683	9557555
	3887	14805859	21434840	15942887	21731528	17741064	22524722	17560030	22587706	21059882	21026917	20452509	21014209			3887	16343444	20573137	16055411	21134652	6942611	9394386	7898975	9117403	20104808	20000939	9434349	9573577
	3900	14820592	21489905	15963513	21734843	17733513	22552899	17587655	22525090	20977008	21031889	20390078	21025075			3900	16352283	20623229	16089481	21142387	6947768	9377259	7882400	9125138	20098730	20006648	9456449	9567684
	3913	14820776	21501139	15940125	21739815	17744194	22543138	17547876	22558055	21027101	20964301	20405732	20989715			3913	16341786	20577925	16076038	21144229	6936718	9364735	7875770	9095488	20098546	20032615	9459396	9548347
	3926	14805859	21484011	15958909	21722320	17745484	22543875	17546955	22534482	21031336	21064670	20448089	20957671			3926	16349153	20549564	16091691	21042570	6931193	9350923	7874849	9091068	20123961	20035010	9446504	9513356
	3939	14770315	21442943	15985613	21716610	17744563	22531168	17563530	22527116	21044965	21065959	20446248	20979034			3939	16344549	20596525	16075301	21035572	6923827	9368050	7863984	9087569	20111622	20052873	9443558	9541901
	3952	14504567	21460070	15944544	21709796	17743089	22546269	17590786	22534482	21056751	21039992	20444774	21005554			3952	16335156	20607575	16079168	21130417	6911304	9344662	7855328	9080571	20126539	20053058	9398437	9541717
	3965	14805491	21440917	15950254	21732449	17738117	22551241	17570896	22610542	21065591	21022312	20456377	21028022			3965	16350810	20576820	16071249	21146991	6903753	9326429	7839490	9069705	20147165	20042192	9404515	9522564
	3978	14936615	21434840	15943439	21717900	17764821	22529326	17577342	22595993	21058961	21012552	20463007	20988795			3978	16328710	20580503	16069960	21193769	6894729	9339505	7835070	9073020	20116594	20062818	9404147	9498254
	3991	14754109	21412924	15956515	21650680	17794840	22532825	17584156	22598019	21091558	21061171	20431515	21014025			3991	16345101	20628570	16062409	20974061	6896570	9300831	7831571	9054051	20129670	20044954	9379469	9477260
	4004	14922619	21425816	15908448	21751602	17768688	22557687	17539588	22542586	21052699	21030784	20418439	21007211			4004	16344917	20580503	16081747	21066143	6891782	9323667	7820521	9053130	20123224	20036667	9406357	9492729
	4017	14847848	21439996	15917657	21729502	17768504	22546453	17578999	22587890	21064670	20992662	20428200	20978113			4017	16341602	20588791	16071618	21162277	6886441	9314643	7822915	9032504	20136484	20030958	9384994	9470446
	4030	14339740	21457860	15931101	21743498	17758559	22560265	17552664	22544243	21057856	20998555	20453062	20980876			4030	16323370	20569085	16076774	21143492	6866736	9305987	7794738	9012982	20141272	20038877	9369892	9465473
	4043	13969018	21416607	15894636	21773701	17778265	22529142	17510859	22569474	21077746	21039808	20474241	20963748			4043	16335525	20600761	16082115	21190454	6865078	9307645	7798790	9024585	20117331	20043849	9337663	9446504
	4056	14692414	21438891	15872352	21793591	17739959	22547558	17579736	22615699	21056935	21038887	20444038	20985295			4056	16382855	20574978	16053017	21053436	6870788	9284440	7800263	9026426	20126171	20034273	9343925	9454239
	4069	14891863	21416607	15900345	21738526	17771451	22547926	17536273	22605201	21028574	21002423	20416781	21032257			4069	16347679	20624150	16059647	21190086	6873734	9271549	7791975	9009483	20136300	20053978	9341162	9460869
	4082	15227226	21441470	15941414	21681067	17771082	22537797	17542167	22567079	21050121	20993399	20387315	21022865			4082	16341418	20608864	16081747	21181246	6864158	9278731	7785346	9010220	20116778	20037404	9328271	9433613
	4095	14923724	21422869	15926312	21628028	17766478	22498755	17576237	22572236	21060250	20993399	20486211	21015683			4095	16353204	20579030	16086351	21154910	6847951	9240793	7753485	8977255	20131327	20066317	9296411	9417406
	4108	14780628	21438523	15926681	21709796	17779738	22557503	17564266	22551978	21061171	20986032	20461717	21015867			4108	16337734	20593947	16070881	21149386	6845189	9263261	7765456	8982779	20140536	20051400	9304146	9404699
	4121	14425376	21412924	15932021	21696352	17780291	22581076	17559478	22546085	21069274	20991373	20428936	21013841			4121	16339576	20619178	16069960	21011447	6828614	9249449	7757905	8975597	20138694	20038325	9314459	9411145
	4134	14687994	21467252	15928338	21705192	17783790	22555293	17439956	22620855	21034651	21010894	20470926	20973141			4134	16321712	20607759	16070144	21204082	6833034	9229191	7757353	8970993	20129854	20028748	9295858	9420169
	4147	14681917	21429131	15894636	21674437	17775686	22560450	17545297	22564317	21041650	21051226	20417702	21023970			4147	16369595	20572216	16073828	21172774	6815354	9220719	7738752	8950735	20162451	20027459	9298068	9403410
	4160	15196471	21445153	15920051	21713480	17745484	22541665	17527618	22569842	21093216	21019918	20420465	21043860			4160	16353020	20625623	16071618	21197452	6815538	9208564	7723282	8953313	20126723	20053978	9303225	9378364
	4173	15183579	21478118	15900345	21768913	17752666	22561923	17560583	22583286	21035388	20988610	20366873	21003712			4173	16366096	20608496	16079168	21212185	6808724	9199909	7731754	8949998	20127092	20078656	9257184	9359763
	4186	14670130	21459702	15920787	21716795	17740511	22517355	17552848	22575735	21009973	20974246	20388789	20997819			4186	16325948	20651222	16079352	21219552	6794544	9193831	7715547	8945578	20177000	20053058	9285177	9367314
	4199	14921145	21444784	15888374	21707586	17763347	22534667	17542351	22579603	21022497	21031336	20443854	20995609			4199	16337919	20625623	16098874	21049385	6794359	9183518	7705971	8928267	20165950	20072763	9273206	9369155
	4212	14918751	21435392	15924286	21722872	17723016	22551978	17531853	22609806	21009237	21044965	20463007	21011263			4212	16341049	20632806	16078247	21209239	6777601	9187201	7691238	8919427	20140536	20070001	9266760	9341162
	4225	14732009	21432998	15928338	21729134	17756165	22562844	17565371	22655847	21082534	21027101	20386947	21014578			4225	16346574	20636121	16063699	21163566	6773365	9185728	7697315	8925505	20100388	20058030	9273759	9311880
	4238	14801991	21413477	15903844	21726739	17773292	22575919	17550086	22621408	21062092	21016972	20432067	21023786			4238	16357440	20622124	16062225	21238705	6774654	9174126	7678346	8910219	20100572	20031510	9251475	9322009
	4251	14591124	21440365	15906423	21732817	17756902	22601518	17435904	22613673	21050858	21006474	20470557	21040913			4251	16373646	20648460	16082483	21251597	6764341	9163628	7690501	8915007	20138141	20066133	9239136	9332138
	4264	13686142	21424342	15902923	21740736	17765742	22548479	17526144	22601702	21020471	21017156	20411257	21016419			4264	16351547	20671112	16069223	21232443	6752738	9148527	7665639	8886646	20142009	20063555	9235637	9324035
	4277	14887812	21448652	15906238	21783278	17754692	22545348	17525592	22600045	21024522	20984743	20409415	21007763			4277	16344917	20677373	16105504	21247913	6752002	9145765	7654958	8887198	20139246	20041271	9226981	9277626
	4290	14902729	21470752	15872905	21783646	17727620	22543507	17455794	22583838	21033362	21024522	20437039	20996898			4290	16357808	20665403	16107530	21283641	6758632	9138766	7662324	8878727	20171659	20095415	9229007	9273390
	4303	14760370	21469462	15931285	21808508	17713071	22583102	17519699	22624907	21051779	20992110	20417886	20976087			4303	16335893	20675900	16073459	21242388	6740215	9121087	7641145	8861047	20118620	20104439	9210590	9300278
	4316	14790942	21446810	15927233	21703903	17728172	22582181	17545850	22659161	21038887	20996714	20466874	21003159			4316	16375672	20666692	16047860	21253070	6723825	9121271	7640593	8861784	20161530	20083629	9205802	9287755
	4329	14786890	21445153	15925944	21672411	17702205	22585128	17556347	22634115	21030600	20981981	20440539	20979955			4329	16383591	20676453	16067750	21223972	6726955	9093646	7635804	8852760	20116410	20083445	9202119	9274679
	4342	14794072	21448652	15926128	21763572	17746220	22621776	17510306	22605938	21057119	21002607	20434645	21020287			4342	16346022	20635384	16074380	21234653	6720326	9100644	7639672	8820715	20143482	20076999	9197883	9265103
	4355	14711383	21454177	15885060	21751786	17767031	22588443	17473473	22575367	21065038	21003159	20438513	21007579			4355	16355414	20686397	16097032	21166329	6720694	9098434	7627517	8824951	20161714	20082340	9172284	9264550
	4368	14597569	21435392	15860382	21782173	17739774	22547742	17500361	22597835	21100030	20996345	20450115	21022865			4368	16340497	20677373	16098690	21260436	6711486	9083517	7626780	8837290	20143666	20072579	9173205	9266208
	4381	13675461	21465595	15871800	21764309	17730198	22542586	17555058	22626380	21057488	21017340	20433172	21030047			4381	16367569	20658036	16088192	21211633	6701725	9076335	7626596	8822741	20163740	20086207	9138951	9259025
	4394	14898493	21460807	15888190	21725082	17742169	22578498	17531669	22622513	21019550	21014946	20421201	21013657			4394	16331657	20691922	16067934	21251044	6688281	9065101	7609837	8797326	20132248	20079946	9135083	9237662
	4407	14535690	21462464	15900161	21752522	17764268	22579603	17527065	22696178	20984559	20985111	20428936	21050121			4407	16357256	20639988	16068303	21183640	6683861	9064917	7609837	8796221	20179210	20072211	9152026	9222561
	4420	14776208	21470752	15887822	21730975	17706809	22576288	17550086	22631537	20965590	20981060	20434461	21012920			4420	16358729	20640725	16076406	21216421	6682204	9059208	7594552	8798800	20157294	20056004	9123481	9212432
	4433	14800702	21479776	15911395	21732264	17719148	22573709	17569239	22596730	20933914	20981060	20444958	21027101			4433	16350994	20685292	16099979	21252149	6680730	9052946	7587554	8782962	20127092	20090259	9128821	9210222
	4446	15178054	21458597	15916552	21761546	17755244	22577024	17565003	22569658	20998739	21001318	20428568	21002791			4446	16332394	20677189	16076958	21267066	6674653	9016481	7579266	8782593	20148455	20124697	9079281	9219430
	4459	14873631	21415318	15900345	21732080	17704415	22542402	17534616	22574262	21009421	21005554	20438513	21029679			4459	16384696	20674795	16106056	21259700	6665629	9024769	7584423	8774858	20130591	20095968	9107827	9203224
	4472	14776208	21461359	15884691	21739078	17699995	22575183	17504597	22629511	20945700	21010342	20438513	21002791			4472	16360755	20693948	16092981	21282352	6678520	9033425	7580003	8754785	20102782	20087496	9115746	9191806
	4485	14741217	21422685	15904765	21747550	17727251	22539455	17520251	22701887	20980507	21009053	20417702	20997266			4485	16364622	20701499	16066461	21268355	6658999	9005616	7566006	8763993	20152322	20124329	9108932	9158840
	4498	14758529	21423974	15918025	21760257	17716938	22573709	17529828	22646638	21045333	20972588	20392103	21007211			4498	16359650	20658220	16081378	21230234	6650159	9006721	7557351	8762335	20124329	20110333	9076519	9173573
	4511	14365523	21437602	15874010	21749207	17719332	22568369	17544377	22629327	20978113	20997266	20409415	21055646			4511	16324106	20705366	16141232	21278484	6642240	8982779	7532120	8757547	20144219	20118252	9074861	9172284
	4524	14755398	21446626	15878798	21746813	17703494	22584575	17511780	22644981	20998555	20963748	20415492	21036677			4524	16357993	20674979	16098506	21221025	6638925	8975413	7542802	8726423	20151585	20132985	9056629	9185544
	4537	14547477	21444232	15879903	21735764	17711782	22593967	17526144	22615699	20978850	20986769	20414019	21047543			4537	16363149	20663009	16095375	21271486	6634874	8985726	7541881	8735816	20163188	20109228	9068600	9158840
	4550	14182280	21423053	15889295	21768545	17702942	22572604	17531853	22608332	20980507	21006106	20414019	21066512			4550	16322817	20698921	16095006	21290455	6631559	8977070	7516466	8718504	20199468	20097073	9052946	9143923
	4563	14762396	21466332	15845096	21726555	17698338	22578313	17431300	22654189	21005922	21016972	20431330	21032257			4563	16366280	20704814	16082115	21232443	6634321	8978175	7509468	8710217	20173501	20100019	9052393	9114457
	4576	14246185	21445337	15886901	21740920	17704231	22592494	17540141	22630800	20998187	21011447	20388420	20994688			4576	16347863	20731149	16074012	21219368	6621614	8961601	7497497	8712979	20177737	20101493	9044106	9122192
	4589	14126846	21436865	15885428	21749207	17704231	22578129	17500730	22642771	20986585	21026364	20401496	20998187			4589	16366648	20694132	16056148	21233180	6608906	8945578	7493446	8718320	20149928	20077551	9026611	9126980
	4602	14685784	21433919	15843254	21750312	17715097	22619382	17535721	22686970	20995609	21018445	20395971	21006843			4602	16344364	20699841	16098690	21258411	6609459	8947420	7499155	8703219	20192101	20130038	9019060	9130479
	4615	14817461	21442206	15868853	21740920	17727620	22617356	17546402	22683471	20991005	20996161	20426174	21016788			4615	16348784	20698000	16085798	21305188	6615536	8953682	7485895	8677436	20168344	20054347	9028820	9110958
	4628	14771604	21408320	15870695	21773149	17718043	22595993	17525039	22638535	21028206	20990452	20400759	21019734			4628	16337919	20693211	16070513	21278484	6608538	8949998	7482948	8687012	20149007	20056188	9029557	9076151
	4641	14992417	21415687	15862223	21730791	17704415	22593415	17544561	22634115	20949568	21024522	20421754	21021392			4641	16354309	20682346	16061304	21268355	6598593	8924952	7468399	8673384	20185656	20066870	9011141	9101381
	4654	15046561	21445705	15886901	21736684	17715649	22579971	17478446	22624170	20999476	21005001	20418623	21022681			4654	16347127	20704445	16065172	21267987	6582571	8927162	7475029	8670069	20169633	20060608	8987199	9081123
	4667	15047850	21397270	15876956	21770755	17702573	22570210	17516384	22622329	20986032	20974614	20443485	20987321			4667	16353204	20704077	16045835	21253622	6583123	8907088	7470794	8674305	20147718	20063003	8959759	9073941
	4680	14658159	21411082	15876956	21763204	17712150	22609990	17482497	22601150	21009605	20957855	20411441	21023049			4680	16370147	20679583	16093533	21303899	6572994	8907272	7459191	8649811	20146797	20121751	8988304	9076151
	4693	14787811	21430972	15850437	21741657	17730382	22586601	17514726	22643139	20962827	20982165	20408862	21020102			4693	16338103	20725808	16050991	21306477	6579256	8893092	7467847	8653679	20150112	20102414	8971177	9061233
	4706	14343792	21399664	15847122	21751049	17714544	22579603	17503860	22656031	20974614	21027653	20374055	21023786			4706	16373462	20710891	16066461	21279221	6574099	8910219	7442064	8647969	20216227	20097441	8971730	9056077
	4719	14406960	21407583	15842518	21718636	17723936	22600597	17541246	22654005	20991373	21042018	20442564	21045333			4719	16363702	20710707	16044545	21277564	6566180	8872465	7440591	8629369	20142193	20061898	8951103	9051104
	4732	14585783	21424895	15867380	21720478	17695759	22597282	17544561	22686970	21024338	20989347	20436487	20989347			4732	16330920	20732438	16061120	21299295	6572258	8893092	7438012	8621082	20189891	20059135	8956260	9048894
	4745	14731088	21393771	15851726	21793775	17702389	22614778	17428537	22668185	21007948	20993215	20407389	21032441			4745	16364254	20691002	16070881	21306293	6540766	8867309	7434145	8624212	20185840	20083261	8949814	9038029
	4758	14787258	21408688	15879903	21724161	17715833	22613120	17489864	22685681	21001502	20983086	20425437	21021392			4758	16338103	20716048	16036258	21315501	6538924	8869703	7432487	8605428	20161714	20081419	8933055	9043369
	4771	14915621	21407399	15867011	21740368	17697417	22598756	17489496	22684208	21029311	21003344	20416597	21021207			4771	16335156	20719731	16073275	21231523	6538187	8875228	7424568	8610032	20164293	20088785	8922190	9023111
	4784	15031644	21417344	15846938	21756390	17719516	22592126	17474763	22678130	21007211	20967247	20418991	20995240			4784	16342707	20725256	16042888	21294691	6531005	8861784	7417018	8593825	20197258	20113463	8919427	9006352
	4797	14790021	21382537	15846569	21761362	17722463	22576656	17467212	22703361	20976640	20966879	20391551	21005001			4797	16351363	20717153	16053201	21318816	6528795	8835817	7414071	8578724	20174422	20078104	8915928	9006352
	4810	14736797	21417160	15823733	21741473	17716017	22581628	17525960	22657320	20990452	20968352	20402601	21005185			4810	16349521	20693211	16034232	21346993	6540950	8824951	7408915	8589589	20158215	20078472	8891434	9005063
	4823	14052813	21430604	15812131	21719925	17701284	22575919	17484707	22622513	20931151	20951225	20473136	20974430			4823	16344549	20714206	16073091	21346257	6508905	8839868	7397681	8577251	20154716	20109596	8914823	8987199
	4836	14610093	21434840	15836256	21710717	17674396	22582733	17422644	22613305	20937781	20991373	20374424	21000029			4836	16350810	20728018	16041415	21304083	6514983	8817584	7391235	8599350	20198547	20092653	8903037	8975045
	4849	14788547	21443680	15833309	21728765	17709756	22557687	17429827	22634115	20984743	20992294	20408862	21012368			4849	16330368	20739068	16051175	21245703	6504670	8824030	7379264	8571910	20170370	20106281	8890698	8969151
	4862	14793152	21445521	15839019	21702982	17681763	22614594	17412331	22668185	20968537	20983270	20404442	21005001			4862	16335340	20697447	16052833	21307398	6505959	8821084	7379632	8565832	20204072	20124329	8875228	8963811
	4875	14522799	21429131	15853936	21737789	17667766	22631537	17470895	22654005	20965958	20962275	20393761	21008132			4875	16343812	20711075	16056884	21360253	6493620	8826608	7374660	8555519	20167423	20100388	8879648	8940053
	4888	14471601	21427473	15853567	21727292	17679369	22549584	17451558	22707044	20988979	21008684	20407942	20998924			4888	16334051	20716048	16058174	21316791	6490121	8788302	7373923	8553862	20166134	20090259	8880753	8963811
	4901	14684495	21406663	15818576	21789539	17671450	22571315	17475131	22657688	20988979	20980139	20365216	20968721			4901	16335340	20710339	16025392	21295980	6485332	8795485	7361769	8549810	20185103	20094679	8866940	8936186
	4914	14433295	21416607	15811946	21751602	17715649	22592678	17469974	22652532	20962275	20927100	20414940	20951778			4914	16350994	20724151	16032207	21274433	6484227	8780015	7350719	8548337	20163740	20092653	8851839	8940422
	4927	14753372	21417528	15809736	21761178	17691155	22573341	17431484	22660451	20967432	20952514	20462638	20984559			4927	16354493	20703709	16041783	21298742	6482017	8783698	7349982	8525132	20196521	20100204	8834159	8931398
	4940	14737718	21423606	15825575	21726739	17678816	22620855	17377524	22645165	20995793	20958408	20419176	21002423			4940	16344917	20722862	16062778	21301873	6464154	8799721	7341142	8527158	20200757	20102966	8827713	8922374
	4953	14642321	21379222	15838834	21773701	17670713	22622881	17453952	22656215	20998371	20934466	20441091	20993399			4953	16337734	20709602	16051175	21356938	6471704	8791986	7336354	8509294	20224146	20071106	8832318	8936186
	4966	14763501	21421764	15827600	21747366	17698706	22594888	17478630	22667081	20936492	20976087	20443301	21018813			4966	16345469	20713654	16060384	21312739	6447947	8784803	7333223	8524948	20196153	20073316	8835448	8922558
	4979	14751531	21411267	15813236	21733001	17676054	22588627	17499072	22663029	20971115	20994320	20406468	20987690			4979	16348600	20685108	16032943	21312002	6456971	8749260	7313518	8498613	20233354	20096705	8830108	8919980
	4992	14771420	21430051	15833309	21729686	17684894	22596546	17473658	22647559	20960986	20981796	20395418	20985664			4992	16355598	20714574	16042151	21319369	6456050	8749444	7320700	8486458	20225803	20107202	8828634	8894749
	5005	14786338	21399664	15840308	21740368	17695759	22627854	17464634	22655110	20965590	20988979	20387499	20973141			5005	16324106	20726177	16051544	21293033	6442238	8751285	7309282	8490693	20156189	20113095	8800273	8887751
	5018	14793704	21397454	15824101	21739447	17678080	22605570	17432589	22683655	20943674	20974061	20426174	20986400			5018	16359650	20720284	16045466	21348835	6431741	8753680	7314807	8485537	20186024	20076078	8798063	8904694
	5031	14819671	21393587	15821523	21748471	17640326	22612936	17436272	22652163	20942754	20934835	20404442	21003159			5031	16342154	20741462	16049702	21385668	6433398	8735447	7312781	8466384	20195969	20095415	8807087	8876701
	5044	14966450	21397823	15825206	21683461	17671450	22609437	17466107	22685313	20989715	20957855	20373503	21006106			5044	16350442	20715679	16074196	21324157	6420323	8733790	7314438	8453677	20248824	20082524	8796037	8883147
	5057	14999047	21420475	15830179	21784935	17693365	22621408	17473473	22668554	21007948	20979402	20392103	21022865			5057	16388564	20701683	16032391	21297453	6421243	8723477	7297311	8468778	20191549	20078472	8799905	8870071
	5070	14672340	21392666	15820418	21779042	17651007	22596730	17507175	22642587	20935203	20953067	20384184	21004449			5070	16345285	20766325	16025577	21291560	6412219	8714268	7293996	8447599	20200573	20114568	8781120	8859942
	5083	14624826	21387141	15800897	21743498	17674212	22599124	17429458	22633931	20924521	20964853	20386026	20983638			5083	16338655	20713838	16075669	21303899	6409089	8717768	7294549	8460122	20240352	20110148	8766387	8870439
	5096	14741770	21399480	15819313	21731896	17711413	22611831	17444928	22616804	20951225	20946621	20361348	20997082			5096	16348232	20747172	16036995	21326551	6403748	8718320	7284051	8438943	20225251	20098546	8759389	8859205
	5109	14517090	21404637	15810105	21722688	17679737	22623249	17440324	22696178	20916418	20958776	20352692	20997450			5109	16342154	20723046	16060384	21357122	6402459	8707086	7281105	8443363	20201862	20122856	8763809	8862336
	5122	13707137	21415134	15809368	21706113	17679921	22627117	17429090	22657872	20978850	20985848	20414756	21009789			5122	16355046	20728755	16053570	21324710	6392698	8698062	7269687	8431577	20203888	20071290	8756810	8848708
	5135	14402356	21364489	15804212	21718084	17674396	22610726	17444007	22678315	20970010	20958039	20394866	20977929			5135	16386170	20776638	16039941	21339443	6387726	8681487	7268582	8426604	20218805	20113832	8768413	8819058
	5148	14642137	21364121	15832389	21745893	17664636	22605938	17468685	22652347	20944227	20949568	20393208	20986400			5148	16360755	20750118	16028707	21282168	6387173	8678909	7262136	8429183	20200205	20112543	8741893	8838763
	5161	14739192	21396349	15824838	21672411	17697048	22594152	17506807	22688812	20911998	20960065	20384000	21041465			5161	16335156	20758958	16067566	21309792	6383674	8668227	7248508	8428446	20234091	20150665	8714637	8846314
	5174	14728694	21365410	15796477	21766519	17676054	22599677	17428169	22621776	20947174	20987505	20415308	20943306			5174	16312136	20783452	16059647	21345520	6376676	8665833	7259926	8430288	20235196	20147165	8747602	8835264
	5187	14881550	21354360	15791136	21750497	17690419	22591573	17426143	22598756	20988426	20959144	20425437	21021023			5187	16328526	20721757	16054306	21346625	6365994	8665465	7250165	8413345	20199468	20122303	8710401	8817400
	5200	14982656	21395244	15806422	21735948	17674580	22604649	17415646	22627669	20970931	20976824	20382711	20979771			5200	16349153	20724888	16047124	21307030	6363232	8665833	7239300	8413897	20223409	20117699	8729922	8803035
	5213	14527403	21386589	15797397	21706850	17690971	22617540	17418593	22654742	20916418	20956198	20359691	21000765			5213	16323922	20741094	16056516	21329498	6358075	8642997	7226961	8415923	20207203	20094679	8694195	8821820
	5226	14741770	21369646	15771246	21694142	17689129	22601334	17404596	22652532	20953988	21021023	20351403	21009973			5226	16342154	20786767	16024472	21323789	6349051	8649443	7237458	8408372	20236853	20098730	8700272	8800826
	5239	14560000	21381064	15782480	21712559	17667398	22602623	17464449	22671869	20927836	20971299	20397628	21004264			5239	16331657	20793397	16045650	21332813	6341316	8636551	7242246	8395112	20227829	20116594	8702482	8792906
	5252	14828327	21385668	15764432	21743498	17681579	22638167	17474763	22678867	20922864	20934835	20435934	21008868			5252	16352652	20801316	16069039	21356017	6344263	8631211	7234511	8397507	20182709	20108859	8709296	8777068
	5265	14556501	21349019	15811578	21683829	17676238	22603176	17377892	22670395	20912551	20941649	20371109	21004449			5265	16383591	20721204	16041231	21393587	6342237	8643365	7224014	8391061	20161162	20098178	8689591	8777437
	5278	14462577	21361542	15793898	21745340	17663346	22643508	17426880	22656951	20942754	21005001	20383448	21021392			5278	16350810	20792292	16053754	21336312	6347394	8612426	7208912	8390324	20211807	20138510	8710217	8756074
	5291	14598306	21408688	15780454	21711638	17676790	22630616	17419513	22644244	20907026	20992846	20383632	20962459			5291	16316924	20737963	16052833	21365226	6334686	8612057	7200993	8383510	20203151	20128197	8677620	8772833
	5304	14702911	21371119	15776034	21722688	17686735	22629327	17435904	22623434	20921943	20965037	20367978	21017524			5304	16309926	20773691	16030549	21352703	6327504	8606533	7197678	8358648	20172212	20131143	8668596	8748707
	5317	14708989	21388430	15757434	21761178	17681026	22610726	17412331	22620855	20913103	20940175	20367241	21024338			5317	16326685	20768903	16033127	21190270	6326215	8611505	7209097	8376143	20220463	20108491	8684066	8759204
	5330	14678233	21384563	15776219	21709981	17669608	22621960	17448611	22677762	20942201	20959881	20327646	20986216			5330	16329815	20741094	16048413	21358412	6322531	8599903	7193074	8356070	20179762	20085471	8653863	8729186
	5343	14897020	21394139	15771615	21692853	17640142	22623434	17439219	22673342	20881611	20983822	20387315	21006658			5343	16348968	20778479	16068118	21366699	6323452	8591615	7186076	8355885	20183998	20118620	8669517	8727897
	5356	14930170	21390088	15761670	21707402	17651192	22590284	17405149	22652163	20927468	20993583	20381974	20965222			5356	16301086	20775349	16049518	21366515	6316454	8592904	7187365	8342257	20174606	20124513	8652574	8737841
	5369	14559816	21334286	15740859	21708691	17647140	22605201	17420987	22685497	20895976	20915866	20357665	20980691			5369	16287089	20765035	16031286	21382169	6307246	8583144	7174290	8346677	20230223	20152322	8661229	8715189
	5382	14555396	21371671	15771246	21705745	17620805	22627117	17408464	22662845	20848830	20903711	20336302	20985848			5382	16307347	20769824	16046203	21356754	6304299	8591431	7168949	8335443	20188418	20124513	8650732	8717215
	5395	14621327	21332629	15745463	21679409	17634801	22617172	17415462	22647927	20865773	20907394	20379212	20987321			5395	16285800	20763010	16048781	21381616	6293065	8570436	7177605	8308739	20176816	20123224	8647601	8718320
	5408	14476205	21363568	15761486	21690643	17641983	22637983	17408648	22621960	20879217	20924706	20418623	20992110			5408	16328895	20772586	16050807	21359332	6286251	8568595	7177236	8302478	20165766	20071842	8624212	8703587
	5421	14883024	21370751	15776955	21716058	17653954	22597651	17431300	22693416	20892109	20935755	20363006	21024707			5421	16320791	20757485	16048781	21370014	6292881	8560123	7167844	8320342	20174974	20104255	8633789	8692353
	5434	14396831	21377565	15743069	21703535	17648982	22628038	17448795	22674263	20861906	20929494	20358401	20967247			5434	16311583	20805367	16070881	21372961	6291039	8557729	7152374	8307266	20191181	20111990	8606348	8709849
	5447	14562762	21364305	15734782	21688065	17627434	22610542	17386732	22691758	20902422	20977745	20371845	20985848			5447	16319318	20737411	16050991	21354360	6277411	8550915	7157531	8287192	20196521	20093390	8627896	8694195
	5460	14697755	21362832	15731098	21722320	17638668	22575919	17376235	22693784	20905552	20951225	20376450	21007211			5460	16305506	20779584	16041599	21198557	6270781	8554046	7150717	8280378	20239247	20105360	8596956	8672832
	5473	14684863	21379590	15738833	21687513	17613991	22609069	17400176	22687707	20872771	20947174	20338696	20977008			5473	16315082	20773507	16023735	21376091	6264336	8537287	7143534	8299163	20162451	20112358	8605612	8659388
	5486	14850427	21362832	15753566	21715874	17622094	22610358	17375130	22682550	20876270	20970378	20343853	20961354			5486	16300349	20809051	16023551	21394876	6263415	8526421	7135063	8277984	20170554	20114753	8598614	8661966
	5499	14595175	21349572	15751172	21688065	17638668	22605754	17395020	22647559	20847725	20949015	20354534	20969089			5499	16317845	20798185	16049150	21344415	6254943	8527342	7130827	8271538	20156005	20083076	8602665	8671911
	5512	14543241	21375539	15750988	21711086	17620620	22619198	17382865	22628038	20807393	20917707	20340906	20924890			5512	16301823	20751407	16038652	21373513	6273728	8519976	7142061	8281115	20172028	20106097	8576698	8651837
	5525	14543241	21345704	15745095	21699667	17665372	22608885	17385443	22675736	20861537	20911814	20317885	20962643			5525	16311215	20784741	16057989	21361911	6242788	8515003	7103387	8267118	20196153	20126723	8594009	8651284
