# Supplementary material for: NUB1 traps unfolded FAT10 for ubiquitin-independent degradation by the 26S proteasome
Source: Nat Struct Mol Biol. 2025 Apr 11;32(9):1752–65. doi: 10.1038/s41594-025-01527-3 (PMC12285911; doi:10.1038/s41594-025-01527-3)
Supplement: Supplementary file 12 — Raw data for biochemical measurements. [file 41594_2025_1527_MOESM12_ESM.xlsx]

## Sheet: Peptide 23-50
Unbound Peptide 23-50																		Bound 23-50
	0 seconds			10 seconds			25 seconds			50 seconds			500 seconds			5000 seconds			0 seconds			10 seconds			25 seconds			50 seconds			500 seconds			5000 seconds
642.736	0		642.696	0		642.889	0		642.758	0		644.141	0		644.269	0		642.736	0		643.868	0		644.07	0		644.106	0		644.106	0		644.103	0
642.74	1049		642.698	1682.8		642.89	1773.45		642.76	179.992		644.143	0		644.271	3195.2		642.74	1049		643.87	19242.5		644.072	6797.36		644.107	4906.12		644.108	8569.34		644.105	1499.97
642.744	15043.1		642.7	4042.7		642.892	3557.94		642.762	1793.16		644.145	0		644.273	5676.61		642.744	15043.1		643.872	33273.1		644.073	8997.46		644.11	19087.6		644.11	33376.8		644.107	9297.93
642.748	65923.9		642.702	6160.76		642.894	4905.83		642.764	3793.3		644.147	0		644.275	7934.88		642.748	65923.9		643.874	30778.4		644.075	6032.25		644.111	32894.8		644.112	53689.7		644.109	36880.9
642.752	126595		642.704	6797.93		642.896	5377.13		642.766	5972.58		644.149	1749.09		644.277	7687.54		642.752	126595		643.876	20225.9		644.077	1544.05		644.113	35746.6		644.114	61209.9		644.111	73587.8
642.756	170989		642.706	5430.84		642.898	4547.91		642.768	8925.14		644.151	5081.4		644.279	5283.92		642.756	170989		643.878	5691.09		644.079	0		644.115	23244.7		644.116	48770.1		644.113	104882
642.76	158020		642.708	2996.06		642.9	2809.57		642.77	13735.6		644.153	10778.8		644.281	2446.82		642.76	158020		643.88	0		644.081	0		644.117	12321.6		644.118	27117.4		644.115	101422
642.763	101812		642.71	497.71		642.902	613.026		642.772	15695.9		644.155	15800.9		644.283	3913.19		642.763	101812		643.882	0		644.083	0		644.119	1747.91		644.12	7971.58		644.117	64304.4
642.767	43176.2		642.712	0		642.904	0		642.774	27680.8		644.157	16684.3		644.285	9102.54		642.767	43176.2		643.884	0		644.085	0		644.121	0		644.121	955.137		644.119	30391.2
642.771	7813.14		642.714	0		642.906	0		642.775	31762.8		644.159	13113.4		644.287	13724.2		642.771	7813.14		643.886	0		644.087	0		644.123	0		644.123	0		644.121	7932.78
642.775	394.601		642.716	0		642.908	0		642.777	29565.5		644.161	10073		644.289	20243.2		642.775	394.601		643.888	0		644.089	0		644.125	0		644.125	0		644.123	4715.52
642.779	0		642.718	0		642.91	0		642.779	23223.7		644.163	9198.17		644.291	20441.5		642.779	0		643.889	0		644.091	0		644.127	0		644.127	0		644.125	6636.06
642.783	0		642.72	0		642.912	0		642.781	13352.1		644.164	9392.27		644.293	15188.4		642.783	0		643.891	0		644.093	0		644.129	0		644.129	0		644.126	9447.5
642.787	0		642.721	0		642.914	0		642.783	4945.65		644.166	9075.01		644.295	10389.1		642.787	0		643.893	0		644.095	0		644.131	0		644.131	0		644.128	6392.94
642.79	0		642.723	0		642.916	0		642.785	0		644.168	9348.71		644.297	6360.85		642.79	0		643.895	0		644.097	0		644.133	7476.75		644.133	0		644.13	2293.83
642.794	0		642.725	0		642.918	0		642.787	0		644.17	10564.5		644.299	3064.32		642.794	0		643.897	0		644.099	0		644.135	14554.1		644.135	0		644.132	271.328
642.798	0		642.727	0		642.919	0		642.789	0		644.172	12315.7		644.301	1078.32		642.798	0		643.899	0		644.101	0		644.137	16414.6		644.137	0		644.134	0
642.802	0		642.729	0		642.921	0		642.791	0		644.174	11696.3		644.303	352.925		642.802	0		643.901	0		644.103	0		644.139	13592.9		644.139	0		644.136	0
642.806	0		642.731	0		642.923	0		642.793	0		644.176	8169.45		644.304	0		642.806	0		643.903	0		644.105	5094.04		644.14	8132.97		644.141	0		644.138	0
642.81	0		642.733	0		642.925	0		642.795	0		644.178	3589.38		644.306	0		642.81	0		643.905	0		644.106	8833.55		644.142	2080.51		644.143	0		644.14	0
642.814	0		642.735	0		642.927	0		642.797	362.042		644.18	0		644.308	0		642.814	0		643.907	0		644.108	9782.61		644.144	0		644.145	0		644.142	0
642.817	0		642.737	0		642.929	0		642.799	3493.12		644.182	0		644.31	0		642.817	0		643.909	0		644.11	8611.98		644.146	0		644.147	0		644.144	0
642.821	0		642.739	0		642.931	0		642.801	10687.3		644.184	0		644.312	0		642.821	0		643.911	0		644.112	6167.34		644.148	0		644.149	0		644.146	0
642.825	0		642.741	0		642.933	0		642.803	18567.5		644.186	0		644.314	0		642.825	0		643.913	0		644.114	1445.35		644.15	0		644.151	0		644.148	0
642.829	0		642.743	0		642.935	0		642.804	21405.6		644.188	0		644.316	0		642.829	0		643.915	0		644.116	0		644.152	0		644.153	0		644.15	0
642.833	0		642.745	0		642.937	0		642.806	15870.7		644.19	0		644.318	0		642.833	0		643.917	0		644.118	0		644.154	0		644.154	0		644.152	0
642.837	728.543		642.747	0		642.939	0		642.808	8566.5		644.192	0		644.32	0		642.837	728.543		643.918	0		644.12	0		644.156	0		644.156	0		644.154	4062.68
642.841	5088.77		642.749	2.0097		642.941	0		642.81	1998.68		644.193	0		644.322	0		642.841	5088.77		643.92	5279.13		644.122	0		644.158	0		644.158	0		644.156	7250.48
642.845	8980.37		642.75	1161.71		642.943	0		642.812	275.013		644.195	0		644.324	0		642.845	8980.37		643.922	14052.4		644.124	0		644.16	0		644.16	0		644.158	8652.57
642.848	13216.3		642.752	3919.27		642.944	0		642.814	0		644.197	0		644.326	0		642.848	13216.3		643.924	24589.6		644.126	0		644.162	0		644.162	3401.32		644.159	7273.73
642.852	14972.6		642.754	7058.84		642.947	0		642.816	0		644.199	0		644.328	0		642.852	14972.6		643.926	31845.1		644.128	0		644.164	3445.7		644.164	6979.63		644.161	4182.71
642.856	16351.5		642.756	14143.5		642.948	1618.03		642.818	0		644.201	0		644.33	0		642.856	16351.5		643.928	27528.4		644.13	0		644.166	10313.4		644.166	9147.77		644.163	220.257
642.86	8831.92		642.758	16174.9		642.95	3754.09		642.82	0		644.203	0		644.332	0		642.86	8831.92		643.93	13533.2		644.132	0		644.168	18243		644.168	12512.2		644.165	0
642.864	4075.01		642.76	19182.4		642.952	4970.72		642.822	0		644.205	0		644.333	0		642.864	4075.01		643.932	6741.06		644.134	0		644.17	22631.3		644.17	13725.7		644.167	0
642.868	1459.69		642.762	19734		642.954	4347.01		642.824	0		644.207	0		644.336	0		642.868	1459.69		643.934	586.94		644.135	0		644.172	19066.2		644.172	10419.1		644.169	0
642.872	0		642.764	17216.6		642.956	2330.05		642.826	0		644.209	0		644.337	85.915		642.872	0		643.936	0		644.138	0		644.173	9150.61		644.174	10519.2		644.171	0
642.875	0		642.766	14904.6		642.958	464.237		642.828	0		644.211	0		644.339	5684.1		642.875	0		643.938	0		644.139	0		644.175	1105.15		644.176	11532.4		644.173	0
642.879	0		642.768	13529.4		642.96	0		642.83	0		644.213	0		644.341	11253		642.879	0		643.94	0		644.141	0		644.177	126.254		644.178	11002.4		644.175	0
642.883	0		642.77	9835.77		642.962	0		642.832	0		644.215	0		644.343	15230.7		642.883	0		643.942	0		644.143	0		644.179	6782.75		644.18	10261.3		644.177	0
642.887	0		642.772	9334.83		642.964	0		642.833	0		644.217	0		644.345	14967.4		642.887	0		643.944	0		644.145	0		644.181	12183.2		644.182	7578.99		644.179	0
642.891	0		642.774	9769.69		642.966	0		642.835	0		644.219	0		644.347	9991.91		642.891	0		643.946	0		644.147	0		644.183	14708.7		644.183	1967.4		644.181	0
642.895	0		642.776	9520.96		642.968	0		642.837	0		644.221	0		644.349	1987.84		642.895	0		643.948	0		644.149	0		644.185	12513.1		644.185	0		644.183	0
642.899	0		642.778	6907.09		642.97	0		642.839	0		644.223	0		644.351	7.5595		642.899	0		643.949	0		644.151	0		644.187	7602.86		644.187	0		644.185	0
642.903	0		642.779	6181.9		642.972	1097.69		642.841	0		644.225	0		644.353	461.054		642.903	0		643.951	0		644.153	0		644.189	0		644.189	0		644.187	0
642.906	0		642.781	4179.89		642.973	2046.12		642.843	0		644.226	0		644.355	1295.65		642.906	0		643.953	0		644.155	0		644.191	0		644.191	0		644.188	0
642.91	0		642.783	2442.02		642.976	2541.18		642.845	0		644.228	0		644.357	6813.47		642.91	0		643.955	0		644.157	0		644.193	0		644.193	0		644.19	0
642.914	0		642.785	56.2573		642.977	2296.97		642.847	0		644.23	0		644.359	9557.92		642.914	0		643.957	0		644.159	0		644.195	0		644.195	0		644.192	0
642.918	0		642.787	0		642.979	1514.87		642.849	0		644.232	0		644.361	11056.4		642.918	0		643.959	0		644.161	0		644.197	0		644.197	0		644.194	0
642.922	0		642.789	0		642.981	137.239		642.851	0		644.234	0		644.363	12437.2		642.922	0		643.961	0		644.163	0		644.199	0		644.199	0		644.196	0
642.926	0		642.791	0		642.983	0		642.853	0		644.236	0		644.365	15028.9		642.926	0		643.963	0		644.165	2791.33		644.201	0		644.201	0		644.198	0
642.93	0		642.793	0		642.985	0		642.855	0		644.238	0		644.366	10023.6		642.93	0		643.965	0		644.167	6987.45		644.202	0		644.203	0		644.2	0
642.933	0		642.795	0		642.987	0		642.857	0		644.24	0		644.368	6771.54		642.933	0		643.967	0		644.168	10297.8		644.205	0		644.205	2780.84		644.202	0
642.937	0		642.797	0		642.989	0		642.859	0		644.242	0		644.37	2644.77		642.937	0		643.969	0		644.17	9943.37		644.206	0		644.207	6120.29		644.204	0
642.941	0		642.799	0		642.991	0		642.861	0		644.244	0		644.372	290.772		642.941	0		643.971	6965.85		644.172	5830.74		644.208	0		644.209	8085.13		644.206	0
642.945	1505.64		642.801	0		642.993	0		642.862	0		644.246	0		644.374	0		642.945	1505.64		643.973	14633.1		644.174	1193.78		644.21	0		644.211	7486.7		644.208	0
642.949	9962.17		642.803	0		642.995	0		642.864	0		644.248	0		644.376	0		642.949	9962.17		643.975	19480.3		644.176	0		644.212	0		644.213	5083.66		644.21	0
642.953	18548.7		642.805	0		642.997	0		642.866	0		644.25	0		644.378	0		642.953	18548.7		643.977	19242.1		644.178	0		644.214	0		644.215	435.92		644.212	906.909
642.957	29997.8		642.807	0		642.999	0		642.868	0		644.252	0		644.38	0		642.957	29997.8		643.979	14524.5		644.18	0		644.216	0		644.216	0		644.214	4422.14
642.961	30985.6		642.808	0		643.001	0		642.87	0		644.254	0		644.382	0		642.961	30985.6		643.981	2752.65		644.182	0		644.218	0		644.218	0		644.216	8385.11
642.964	22672.8		642.81	0		643.003	0		642.872	0		644.255	0		644.384	0		642.964	22672.8		643.982	0		644.184	0		644.22	0		644.22	0		644.218	6587.75
642.968	13064.5		642.812	0		643.005	0		642.874	0		644.258	0		644.386	0		642.968	13064.5		643.984	0		644.186	0		644.222	0		644.222	0		644.22	4446.84
642.972	6104.83		642.814	0		643.006	0		642.876	0		644.259	0		644.388	0		642.972	6104.83		643.986	0		644.188	0		644.224	0		644.224	0		644.221	2172.16
642.976	0		642.816	0		643.008	0		642.878	0		644.261	0		644.39	0		642.976	0		643.988	0		644.19	3640.29		644.226	0		644.226	0		644.223	231.223
642.98	0		642.818	0		643.01	0		642.88	0		644.263	0		644.392	0		642.98	0		643.99	0		644.192	8621.2		644.228	0		644.228	0		644.225	0
642.984	0		642.82	0		643.012	0		642.882	0		644.265	0		644.394	0		642.984	0		643.992	0		644.194	13538.6		644.23	0		644.23	0		644.227	0
642.988	0		642.822	0		643.014	0		642.884	0		644.267	0		644.396	0		642.988	0		643.994	0		644.196	12728.3		644.232	0		644.232	0		644.229	0
642.991	0		642.824	0		643.016	0		642.886	0		644.269	0		644.398	0		642.991	0		643.996	0		644.197	7771.05		644.234	0		644.234	0		644.231	0
642.995	0		642.826	0		643.018	0		642.888	0		644.271	0		644.399	0		642.995	0		643.998	0		644.199	2807.15		644.236	0		644.236	0		644.233	0
642.999	0		642.828	0		643.02	0		642.889	0		644.273	0		644.401	0		642.999	0		644	0		644.201	122.985		644.237	0		644.238	0		644.235	0
643.003	0		642.83	0		643.022	0		642.891	0		644.275	0		644.403	0		643.003	0		644.002	0		644.203	0		644.239	0		644.24	0		644.237	0
643.007	0		642.832	0		643.024	0		642.893	0		644.277	0		644.405	0		643.007	0		644.004	0		644.205	0		644.241	0		644.242	0		644.239	0
643.011	0		642.834	0		643.026	0		642.895	0		644.279	0		644.407	0		643.011	0		644.006	0		644.207	0		644.243	0		644.244	0		644.241	0
643.015	0		642.836	0		643.028	0		642.897	0		644.281	0		644.409	0		643.015	0		644.008	0		644.209	3044.22		644.245	0		644.245	0		644.243	0
643.019	0		642.837	0		643.03	0		642.899	0		644.283	0		644.411	0		643.019	0		644.01	0		644.211	15687.8		644.247	0		644.247	0		644.245	0
643.022	0		642.839	0		643.032	0		642.901	0		644.285	0		644.413	0		643.022	0		644.011	0		644.213	31613		644.249	0		644.249	0		644.247	0
643.026	0		642.841	0		643.034	0		642.903	0		644.287	0		644.415	0		643.026	0		644.013	0		644.215	41729.9		644.251	0		644.251	0		644.249	0
643.03	0		642.843	0		643.035	0		642.905	0		644.288	0		644.417	72.9577		643.03	0		644.015	0		644.217	36879.6		644.253	0		644.253	0		644.25	0
643.034	0		642.845	0		643.037	0		642.907	0		644.29	0		644.419	2548.71		643.034	0		644.017	0		644.219	22074		644.255	0		644.255	0		644.253	0
643.038	0		642.847	0		643.039	0		642.909	0		644.292	0		644.421	5090.98		643.038	0		644.019	0		644.221	6509.05		644.257	0		644.257	0		644.254	0
643.042	0		642.849	0		643.041	0		642.911	0		644.294	1204.66		644.423	6879.03		643.042	0		644.021	0		644.223	668.724		644.259	0		644.259	0		644.256	0
643.046	0		642.851	0		643.043	0		642.913	0		644.296	4076.73		644.425	6705.27		643.046	0		644.023	0		644.225	0		644.261	0		644.261	0		644.258	0
643.049	0		642.853	0		643.045	0		642.915	0		644.298	6873.37		644.427	4614.46		643.049	0		644.025	0		644.227	0		644.263	0		644.263	0		644.26	0
643.053	0		642.855	0		643.047	1379.62		642.917	0		644.3	7873.34		644.428	0		643.053	0		644.027	0		644.229	0		644.264	0		644.265	0		644.262	0
643.057	0		642.857	0		643.049	3193.59		642.918	0		644.302	6376.27		644.431	0		643.057	0		644.029	0		644.231	0		644.266	0		644.267	0		644.264	0
643.061	0		642.859	0		643.051	4435.87		642.92	0		644.304	2576.03		644.432	0		643.061	0		644.031	0		644.232	0		644.268	0		644.269	0		644.266	0
643.065	0		642.861	0		643.053	4284.2		642.922	0		644.306	0		644.434	0		643.065	0		644.033	0		644.234	0		644.27	0		644.271	0		644.268	0
643.069	0		642.863	0		643.055	2882.23		642.924	0		644.308	0		644.436	0		643.069	0		644.035	0		644.236	0		644.272	0		644.273	0		644.27	0
643.073	0		642.865	468.607		643.057	546.481		642.926	0		644.31	0		644.438	0		643.073	0		644.037	0		644.238	0		644.274	0		644.275	0		644.272	0
643.077	0		642.866	1346.24		643.059	0		642.928	0		644.312	0		644.44	0		643.077	0		644.039	0		644.24	0		644.276	0		644.277	0		644.274	0
643.08	0		642.868	3262.52		643.061	0		642.93	0		644.314	0		644.442	0		643.08	0		644.041	0		644.242	0		644.278	0		644.279	0		644.276	0
643.084	0		642.87	4386.52		643.062	0		642.932	0		644.316	0		644.444	0		643.084	0		644.043	0		644.244	0		644.28	0		644.28	0		644.278	0
643.088	0		642.872	3483.05		643.064	0		642.934	0		644.318	0		644.446	0		643.088	0		644.044	0		644.246	0		644.282	0		644.282	0		644.28	0
643.092	0		642.874	1769.32		643.066	0		642.936	0		644.319	0		644.448	0		643.092	0		644.046	0		644.248	0		644.284	0		644.284	0		644.282	0
643.096	0		642.876	421.526		643.068	0		642.938	0		644.322	0		644.45	0		643.096	0		644.048	0		644.25	0		644.286	0		644.286	0		644.284	0
643.1	0		642.878	2348.84		643.07	0		642.94	0		644.323	0		644.452	0		643.1	0		644.05	0		644.252	0		644.288	0		644.288	0		644.285	0
643.104	0		642.88	4535.3		643.072	0		642.942	0		644.325	0		644.454	0		643.104	0		644.052	0		644.254	0		644.29	7234.29		644.29	0		644.287	0
643.107	0		642.882	6094.37		643.074	0		642.944	0		644.327	0		644.456	0		643.107	0		644.054	0		644.256	0		644.292	14385.4		644.292	0		644.289	0
643.111	0		642.884	5960.23		643.076	0		642.946	0		644.329	0		644.458	0		643.111	0		644.056	0		644.258	0		644.294	16844.5		644.294	0		644.291	0
643.115	0		642.886	4169.15		643.078	0		642.947	0		644.331	0		644.46	0		643.115	0		644.058	0		644.26	0		644.296	13786.6		644.296	0		644.293	0
643.119	0		642.888	302.17		643.08	0		642.949	0		644.333	0		644.462	0		643.119	0		644.06	0		644.261	0		644.298	7203.19		644.298	0		644.295	0
643.123	0		642.89	0		643.082	0		642.951	0		644.335	0		644.463	0		643.123	0		644.062	0		644.264	0		644.299	1517.97		644.3	0		644.297	0
643.127	0		642.891	0		643.084	0		642.953	783.165		644.337	0		644.465	0		643.127	0		644.064	7194.02		644.265	0		644.301	0		644.302	0		644.299	0
643.131	0		642.894	0		643.086	0		642.955	2273.19		644.339	0		644.467	0		643.131	0		644.066	28162		644.267	0		644.303	0		644.304	0		644.301	0
643.135	0		642.895	0		643.088	0		642.957	3299.71		644.341	0		644.469	0		643.135	0		644.068	51855.7		644.269	0		644.305	0		644.306	0		644.303	0
643.138	0		642.897	0		643.09	0		642.959	3381.82		644.343	0		644.471	0		643.138	0		644.07	69487.1		644.271	0		644.307	0		644.308	0		644.305	0
643.142	616.167		642.899	0		643.091	0		642.961	2550.93		644.345	0		644.473	0		643.142	616.167		644.072	65769.9		644.273	0		644.309	0		644.309	5323.06		644.307	0
643.146	5507		642.901	0		643.093	0		642.963	3024.14		644.347	1460.98		644.475	0		643.146	5507		644.073	40491.7		644.275	0		644.311	0		644.311	8337.79		644.309	0
643.15	17277.4		642.903	0		643.095	0		642.965	4697.78		644.349	4769.54		644.477	0		643.15	17277.4		644.075	12193.1		644.277	0		644.313	0		644.313	9828.19		644.311	0
643.154	28599.5		642.905	0		643.097	0		642.967	9544.88		644.351	7788.66		644.479	0		643.154	28599.5		644.077	439.359		644.279	0		644.315	0		644.315	8699.81		644.313	3621.65
643.158	28779.4		642.907	0		643.099	0		642.969	11152.1		644.352	9183.57		644.481	0		643.158	28779.4		644.079	0		644.281	0		644.317	0		644.317	5260.36		644.314	6366.63
643.162	18199.3		642.909	0		643.101	0		642.971	9024.76		644.354	8048.72		644.483	0		643.162	18199.3		644.081	0		644.283	0		644.319	0		644.319	343.357		644.317	7632.59
643.165	10445.9		642.911	0		643.103	0		642.973	5473.34		644.356	5181.97		644.485	0		643.165	10445.9		644.083	0		644.285	0		644.321	0		644.321	0		644.318	6752.09
643.169	2597.41		642.913	0		643.105	0		642.975	4152.93		644.358	1845.5		644.487	0		643.169	2597.41		644.085	0		644.287	0		644.323	0		644.323	0		644.32	4554.42
643.173	0		642.915	0		643.107	0		642.976	5634.2		644.36	0		644.489	0		643.173	0		644.087	0		644.289	0		644.325	0		644.325	0		644.322	330.936
643.177	0		642.917	0		643.109	0		642.978	9278.07		644.362	0		644.491	0		643.177	0		644.089	0		644.291	0		644.327	0		644.327	0		644.324	0
643.181	0		642.919	0		643.111	0		642.98	12224.9		644.364	1508.23		644.492	0		643.181	0		644.091	0		644.293	0		644.328	0		644.329	0		644.326	0
643.185	0		642.92	0		643.113	0		642.982	10853		644.366	5253.01		644.495	0		643.185	0		644.093	0		644.294	0		644.331	0		644.331	0		644.328	0
643.189	0		642.923	0		643.115	0		642.984	6071.97		644.368	10128.8		644.496	0		643.189	0		644.095	0		644.296	0		644.332	0		644.333	8436.69		644.33	0
643.192	0		642.924	0		643.117	0		642.986	1971.34		644.37	12958.8		644.498	0		643.192	0		644.097	0		644.298	0		644.334	0		644.335	15199.4		644.332	0
643.196	0		642.926	0		643.119	0		642.988	0		644.372	13141.6		644.5	0		643.196	0		644.099	0		644.3	0		644.336	0		644.337	19224.4		644.334	0
643.2	0		642.928	0		643.12	0		642.99	0		644.374	9566.52		644.502	0		643.2	0		644.101	0		644.302	0		644.338	0		644.339	18415.1		644.336	0
643.204	0		642.93	0		643.122	0		642.992	0		644.376	3733.34		644.504	0		643.204	0		644.103	0		644.304	0		644.34	0		644.341	12851.7		644.338	0
643.208	0		642.932	0		643.124	0		642.994	0		644.378	0		644.506	0		643.208	0		644.105	0		644.306	0		644.342	0		644.342	4655.17		644.34	0
643.212	0		642.934	0		643.126	0		642.996	0		644.38	0		644.508	0		643.212	0		644.106	10286.4		644.308	0		644.344	0		644.344	995.237		644.342	0
643.216	0		642.936	0		643.128	0		642.998	0		644.382	0		644.51	0		643.216	0		644.108	23131.1		644.31	0		644.346	0		644.346	0		644.344	0
643.22	0		642.938	0		643.13	0		643	0		644.384	0		644.512	0		643.22	0		644.11	37656.6		644.312	0		644.348	0		644.348	0		644.346	0
643.223	0		642.94	0		643.132	0		643.002	0		644.385	0		644.514	0		643.223	0		644.112	48142.6		644.314	0		644.35	0		644.35	0		644.347	0
643.227	0		642.942	0		643.134	0		643.004	0		644.387	0		644.516	0		643.227	0		644.114	44723.7		644.316	0		644.352	1893.35		644.352	487.508		644.349	0
643.231	0		642.944	0		643.136	0		643.005	0		644.389	0		644.518	0		643.231	0		644.116	29857.5		644.318	0		644.354	12564.8		644.354	5400.84		644.351	0
643.235	0		642.946	0		643.138	0		643.007	0		644.391	1979.19		644.52	0		643.235	0		644.118	9735.07		644.32	0		644.356	43913.2		644.356	13018.7		644.353	696.849
643.239	0		642.948	797.905		643.14	0		643.009	0		644.393	4207.67		644.522	0		643.239	0		644.12	1430.02		644.322	0		644.358	79090.1		644.358	26570.2		644.355	5543.53
643.243	0		642.949	2046.11		643.142	1487.47		643.011	0		644.395	5464.87		644.524	0		643.243	0		644.122	0		644.324	0		644.36	99365.6		644.36	40233.3		644.357	14906.9
643.247	0		642.951	3796.16		643.144	5212.93		643.013	0		644.397	4801.96		644.525	0		643.247	0		644.124	0		644.326	0		644.361	88675.7		644.362	49982		644.359	32177.6
643.25	0		642.953	5525.73		643.146	8619.81		643.015	0		644.399	2842.68		644.528	0		643.25	0		644.126	0		644.327	0		644.363	69236.8		644.364	51423.2		644.361	57840.6
643.254	0		642.955	7536.07		643.148	9649.16		643.017	0		644.401	182.554		644.529	0		643.254	0		644.128	0		644.329	0		644.365	55086.7		644.366	48958		644.363	87407.8
643.258	0		642.957	13575.3		643.149	7754.4		643.019	0		644.403	0		644.531	0		643.258	0		644.13	0		644.331	0		644.367	56061.8		644.368	43053.7		644.365	109102
643.262	0		642.959	20453.3		643.151	3114.24		643.021	0		644.405	0		644.533	0		643.262	0		644.132	0		644.333	0		644.369	60926.1		644.37	29778.8		644.367	97825.5
643.266	0		642.961	26648.8		643.153	1362.9		643.023	0		644.407	0		644.535	0		643.266	0		644.134	0		644.335	0		644.371	56547.8		644.372	16967.5		644.369	64123
643.27	0		642.963	25455.4		643.155	1607.5		643.025	0		644.409	0		644.537	0		643.27	0		644.135	0		644.337	0		644.373	52258.1		644.374	8213.98		644.371	32771
643.274	0		642.965	19261.3		643.157	1920.03		643.027	0		644.411	0		644.539	0		643.274	0		644.137	0		644.339	3939.57		644.375	51235.6		644.375	4856.14		644.373	19562.3
643.278	0		642.967	14072.4		643.159	1672.44		643.029	0		644.413	0		644.541	0		643.278	0		644.139	0		644.341	8655.69		644.377	44473.8		644.377	5487.72		644.375	16117.7
643.282	0		642.969	10379.1		643.161	2702.28		643.031	0		644.414	0		644.543	0		643.282	0		644.141	0		644.343	12056.1		644.379	19489.1		644.379	10473.2		644.377	19470.2
643.285	0		642.971	9022.23		643.163	3793.94		643.033	0		644.417	0		644.545	0		643.285	0		644.143	0		644.345	12920.1		644.381	4800.72		644.381	8341.84		644.379	15457.7
643.289	0		642.973	10123.2		643.165	4825.25		643.034	0		644.418	0		644.547	0		643.289	0		644.145	0		644.347	10543.5		644.383	606.317		644.383	4033.06		644.38	6240.41
643.293	0		642.975	12644.6		643.167	4940.8		643.036	0		644.42	0		644.549	0		643.293	0		644.147	0		644.349	6459.21		644.385	0		644.385	177.529		644.382	512.639
643.297	0		642.977	12465.8		643.169	6173.2		643.038	0		644.422	0		644.551	0		643.297	0		644.149	0		644.351	1640.17		644.387	0		644.387	0		644.384	0
643.301	0		642.979	12520.2		643.171	7751.79		643.04	0		644.424	0		644.553	0		643.301	0		644.151	0		644.353	3146.84		644.389	2167.07		644.389	0		644.386	0
643.305	0		642.98	10596.1		643.173	10848.2		643.042	0		644.426	0		644.555	484.917		643.305	0		644.153	0		644.355	16562.2		644.391	26905.3		644.391	3909.85		644.388	0
643.308	0		642.982	7460.72		643.175	15020.2		643.044	0		644.428	0		644.557	2392.52		643.308	0		644.155	0		644.356	27804.8		644.393	101504		644.393	23195.7		644.39	7618.91
643.312	0		642.984	2568.66		643.177	13971.9		643.046	0		644.43	0		644.558	4393.33		643.312	0		644.157	0		644.359	37320.9		644.394	202640		644.395	42280.8		644.392	29299.8
643.316	0		642.986	1157.41		643.178	10541.7		643.048	0		644.432	0		644.56	5979.69		643.316	0		644.159	0		644.36	41590.3		644.396	280802		644.397	55245.2		644.394	49065.1
643.32	0		642.988	0		643.18	7720.02		643.05	0		644.434	0		644.562	6519.8		643.32	0		644.161	0		644.362	41239.4		644.398	261095		644.399	41285.5		644.396	62602.2
643.324	0		642.99	0		643.182	5979.42		643.052	735.362		644.436	0		644.564	8608.37		643.324	0		644.163	0		644.364	32592.7		644.4	170163		644.401	24796.1		644.398	55581.1
643.328	0		642.992	0		643.184	3907.55		643.054	2068.17		644.438	0		644.566	13081.1		643.328	0		644.165	0		644.366	24378		644.402	75744.7		644.403	6998.08		644.4	32829
643.332	0		642.994	0		643.186	595.87		643.056	3033.86		644.44	0		644.568	20242.9		643.332	0		644.167	0		644.368	11039.6		644.404	13607.3		644.404	501.891		644.402	9683.83
643.336	1377.82		642.996	0		643.188	0		643.058	3410.27		644.442	0		644.57	18708.5		643.336	1377.82		644.168	0		644.37	2499.35		644.406	181.641		644.407	0		644.404	473.404
643.34	7818.87		642.998	0		643.19	0		643.06	2940.78		644.444	0		644.572	19139.5		643.34	7818.87		644.17	0		644.372	105.447		644.408	0		644.408	0		644.406	0
643.343	20001		643	0		643.192	0		643.062	1275.26		644.446	0		644.574	17486.6		643.343	20001		644.172	0		644.374	0		644.41	0		644.41	0		644.408	0
643.347	44729.1		643.002	0		643.194	0		643.063	0		644.447	0		644.576	12133.9		643.347	44729.1		644.174	0		644.376	0		644.412	0		644.412	0		644.409	0
643.351	62415.3		643.004	0		643.196	0		643.065	0		644.449	0		644.578	6691.33		643.351	62415.3		644.176	0		644.378	0		644.414	0		644.414	0		644.412	0
643.355	60173.4		643.006	0		643.198	0		643.067	0		644.451	0		644.58	3332.6		643.355	60173.4		644.178	0		644.38	0		644.416	0		644.416	0		644.413	0
643.359	41126.6		643.008	0		643.2	0		643.069	0		644.453	0		644.582	258.598		643.359	41126.6		644.18	0		644.382	0		644.418	0		644.418	0		644.415	0
643.363	18864.5		643.009	0		643.202	0		643.071	0		644.455	0		644.584	0		643.363	18864.5		644.182	0		644.384	0		644.42	0		644.42	0		644.417	0
643.367	1205.1		643.011	0		643.204	0		643.073	0		644.457	0		644.586	0		643.367	1205.1		644.184	0		644.386	0		644.422	0		644.422	0		644.419	0
643.37	0		643.013	0		643.206	0		643.075	0		644.459	0		644.588	0		643.37	0		644.186	0		644.388	445.808		644.423	0		644.424	0		644.421	0
643.374	0		643.015	0		643.207	0		643.077	0		644.461	0		644.59	0		643.374	0		644.188	0		644.389	14827.7		644.426	0		644.426	0		644.423	0
643.378	0		643.017	0		643.209	0		643.079	0		644.463	0		644.591	0		643.378	0		644.19	0		644.391	60233.7		644.427	0		644.428	0		644.425	0
643.382	0		643.019	0		643.211	0		643.081	0		644.465	0		644.593	0		643.382	0		644.192	0		644.393	118625		644.429	0		644.43	0		644.427	0
643.386	0		643.021	0		643.213	0		643.083	0		644.467	0		644.595	0		643.386	0		644.194	0		644.395	163443		644.431	0		644.432	0		644.429	0
643.39	0		643.023	0		643.215	0		643.085	0		644.469	0		644.597	0		643.39	0		644.196	0		644.397	158627		644.433	0		644.434	0		644.431	0
643.394	0		643.025	0		643.217	0		643.087	0		644.471	0		644.599	0		643.394	0		644.197	4938.97		644.399	105278		644.435	0		644.436	0		644.433	0
643.398	0		643.027	0		643.219	0		643.089	0		644.473	0		644.601	0		643.398	0		644.199	13435.3		644.401	47320.9		644.437	0		644.438	0		644.435	0
643.401	0		643.029	0		643.221	0		643.091	0		644.475	0		644.603	0		643.401	0		644.201	21468.2		644.403	10397.5		644.439	0		644.439	0		644.437	0
643.405	0		643.031	0		643.223	0		643.092	0		644.477	0		644.605	0		643.405	0		644.203	19306.4		644.405	2.241		644.441	0		644.441	0		644.439	0
643.409	0		643.033	0		643.225	0		643.094	0		644.479	0		644.607	0		643.409	0		644.205	8257.37		644.407	0		644.443	0		644.443	0		644.441	0
643.413	0		643.035	0		643.227	0		643.096	0		644.481	0		644.609	0		643.413	0		644.207	9399.1		644.409	0		644.445	0		644.445	0		644.442	0
643.417	0		643.037	0		643.229	0		643.098	0		644.482	0		644.611	0		643.417	0		644.209	33046		644.411	0		644.447	0		644.447	0		644.444	0
643.421	0		643.038	0		643.231	0		643.1	0		644.484	0		644.613	3468.2		643.421	0		644.211	80876.9		644.413	0		644.449	0		644.449	0		644.446	0
643.425	0		643.04	0		643.233	0		643.102	0		644.486	0		644.615	5731.07		643.425	0		644.213	131344		644.415	0		644.451	0		644.451	0		644.448	0
643.428	0		643.042	0		643.235	0		643.104	0		644.488	0		644.617	6238.01		643.428	0		644.215	137787		644.417	0		644.453	0		644.453	0		644.45	0
643.432	0		643.044	0		643.236	0		643.106	0		644.49	249.781		644.619	4515.18		643.432	0		644.217	99138		644.419	0		644.455	0		644.455	0		644.452	0
643.436	0		643.046	0		643.238	0		643.108	0		644.492	3267.67		644.621	1791.4		643.436	0		644.219	49066.5		644.42	0		644.457	0		644.457	0		644.454	0
643.44	0		643.048	0		643.24	0		643.11	0		644.494	5213.33		644.622	100.619		643.44	0		644.221	11744		644.423	0		644.458	0		644.459	0		644.456	0
643.444	0		643.05	0		643.242	0		643.112	0		644.496	5717.06		644.625	0		643.444	0		644.223	287.101		644.424	0		644.46	0		644.461	0		644.458	0
643.448	0		643.052	0		643.244	0		643.114	0		644.498	4411.79		644.626	0		643.448	0		644.225	0		644.426	0		644.462	0		644.463	0		644.46	0
643.452	0		643.054	0		643.246	0		643.116	0		644.5	2235.09		644.628	0		643.452	0		644.227	0		644.428	0		644.464	0		644.465	0		644.462	0
643.456	0		643.056	0		643.248	0		643.118	0		644.502	0		644.63	0		643.456	0		644.229	0		644.43	0		644.466	0		644.467	0		644.464	0
643.459	0		643.058	0		643.25	0		643.12	0		644.504	0		644.632	0		643.459	0		644.231	0		644.432	0		644.468	0		644.468	0		644.466	0
643.463	0		643.06	0		643.252	0		643.121	0		644.506	0		644.634	0		643.463	0		644.232	0		644.434	0		644.47	0		644.471	0		644.468	0
643.467	0		643.062	0		643.254	0		643.123	0		644.508	0		644.636	0		643.467	0		644.234	0		644.436	0		644.472	0		644.472	0		644.47	0
643.471	0		643.064	0		643.256	0		643.125	0		644.51	0		644.638	3048.59		643.471	0		644.236	0		644.438	0		644.474	0		644.474	0		644.472	0
643.475	0		643.066	0		643.258	0		643.127	0		644.511	0		644.64	6686.28		643.475	0		644.238	0		644.44	0		644.476	0		644.476	0		644.473	0
643.479	0		643.067	0		643.26	0		643.129	0		644.513	0		644.642	9538.63		643.479	0		644.24	0		644.442	0		644.478	0		644.478	0		644.476	0
643.483	0		643.069	0		643.262	0		643.131	0		644.515	0		644.644	9526		643.483	0		644.242	0		644.444	0		644.48	0		644.48	0		644.477	0
643.486	0		643.071	0		643.264	0		643.133	0		644.517	0		644.646	6609.01		643.486	0		644.244	0		644.446	0		644.482	0		644.482	0		644.479	0
643.49	0		643.073	0		643.265	0		643.135	0		644.519	0		644.648	2840.74		643.49	0		644.246	0		644.448	0		644.484	0		644.484	0		644.481	0
643.494	0		643.075	0		643.267	0		643.137	0		644.521	0		644.65	95.2751		643.494	0		644.248	0		644.45	0		644.486	0		644.486	0		644.483	0
643.498	0		643.077	0		643.269	0		643.139	0		644.523	0		644.652	0		643.498	0		644.25	0		644.452	0		644.487	0		644.488	0		644.485	0
643.502	0		643.079	0		643.271	0		643.141	0		644.525	0		644.654	0		643.502	0		644.252	0		644.453	0		644.49	0		644.49	0		644.487	0
643.506	0		643.081	0		643.273	0		643.143	0		644.527	0		644.655	0		643.506	0		644.254	0		644.455	0		644.491	0		644.492	0		644.489	0
643.51	0		643.083	0		643.275	0		643.145	0		644.529	0		644.657	0		643.51	0		644.256	0		644.457	0		644.493	0		644.494	1740.9		644.491	0
643.514	0		643.085	0		643.277	0		643.147	0		644.531	179.066		644.659	0		643.514	0		644.258	0		644.459	0		644.495	0		644.496	6276.01		644.493	0
643.518	0		643.087	0		643.279	993.353		643.149	187.579		644.533	2362.36		644.661	0		643.518	0		644.26	0		644.461	0		644.497	0		644.498	11578.7		644.495	0
643.521	0		643.089	0		643.281	2460.46		643.15	5408.83		644.535	3994.51		644.663	0		643.521	0		644.261	0		644.463	0		644.499	4145.32		644.5	15905.2		644.497	2685.09
643.525	0		643.091	0		643.283	10098.8		643.152	18762.3		644.537	4422.82		644.665	0		643.525	0		644.263	0		644.465	0		644.501	10344.5		644.501	18575.2		644.499	5243.74
643.529	0		643.093	0		643.285	20416.5		643.154	30666.5		644.539	3253.41		644.667	0		643.529	0		644.265	0		644.467	0		644.503	14512.7		644.503	14349.2		644.501	10382.3
643.533	0		643.095	0		643.287	28491.7		643.156	37194.5		644.541	1419.54		644.669	0		643.533	0		644.267	0		644.469	0		644.505	14044.7		644.505	8934.2		644.503	10749.8
643.537	0		643.096	0		643.289	30287.5		643.158	29834		644.543	0		644.671	0		643.537	0		644.269	0		644.471	0		644.507	9717.54		644.507	4172.11		644.505	7129.82
643.541	888.978		643.098	0		643.291	26091.5		643.16	14222.2		644.544	0		644.673	2895.03		643.541	888.978		644.271	0		644.473	0		644.509	2233.76		644.509	824.833		644.506	3228.88
643.545	8285.31		643.1	0		643.293	15062.3		643.162	3194.69		644.546	0		644.675	5507.91		643.545	8285.31		644.273	0		644.475	0		644.511	0		644.511	0		644.508	581.352
643.548	20186.3		643.102	0		643.294	4692.08		643.164	3976.57		644.548	0		644.677	6854.82		643.548	20186.3		644.275	0		644.477	0		644.513	0		644.513	0		644.51	0
643.552	27056.6		643.104	0		643.296	1044.73		643.166	6188.74		644.55	0		644.679	6134.45		643.552	27056.6		644.277	0		644.479	0		644.515	0		644.515	0		644.512	0
643.556	24982.5		643.106	0		643.298	75.1981		643.168	7376.91		644.552	951.593		644.681	3887.42		643.556	24982.5		644.279	0		644.481	0		644.517	0		644.517	0		644.514	0
643.56	14693.5		643.108	0		643.3	0		643.17	8119.89		644.554	4843.95		644.683	499.025		643.56	14693.5		644.281	0		644.483	0		644.519	0		644.519	0		644.516	0
643.564	3666.2		643.11	0		643.302	0		643.172	11030.9		644.556	9694.35		644.685	0		643.564	3666.2		644.283	0		644.485	0		644.52	0		644.521	0		644.518	0
643.568	0		643.112	2434.99		643.304	0		643.174	13689.1		644.558	11405.2		644.687	0		643.568	0		644.285	0		644.486	0		644.523	0		644.523	0		644.52	0
643.572	0		643.114	5078.11		643.306	0		643.176	19586.2		644.56	13092.2		644.688	0		643.572	0		644.287	0		644.488	0		644.524	0		644.525	0		644.522	0
643.576	0		643.116	6421.48		643.308	0		643.178	19043.3		644.562	13233.3		644.69	0		643.576	0		644.289	0		644.49	0		644.526	0		644.527	0		644.524	0
643.579	0		643.118	5598.61		643.31	0		643.179	13657.7		644.564	12200.8		644.692	0		643.579	0		644.291	11099.4		644.492	0		644.528	0		644.529	0		644.526	0
643.583	0		643.12	3323.08		643.312	0		643.181	6710.11		644.566	12060		644.694	0		643.583	0		644.293	17548.1		644.494	0		644.53	0		644.531	0		644.528	0
643.587	0		643.122	565.946		643.314	0		643.183	2313.22		644.568	15225		644.696	0		643.587	0		644.294	18898.5		644.496	6650.98		644.532	0		644.533	0		644.53	0
643.591	0		643.124	0		643.316	0		643.185	0		644.57	14857.9		644.698	0		643.591	0		644.296	15484		644.498	24469.1		644.534	0		644.534	0		644.532	0
643.595	0		643.125	0		643.318	0		643.187	0		644.572	13218.9		644.7	0		643.595	0		644.298	9285.97		644.5	49082.4		644.536	0		644.536	0		644.534	3782.75
643.599	0		643.127	0		643.32	0		643.189	0		644.574	8417.61		644.702	0		643.599	0		644.3	1345.15		644.502	60846.6		644.538	0		644.538	0		644.536	7519.37
643.603	0		643.129	0		643.322	0		643.191	0		644.576	3461.96		644.704	0		643.603	0		644.302	0		644.504	47131.4		644.54	0		644.54	0		644.538	9466.26
643.606	0		643.131	0		643.323	0		643.193	0		644.577	0		644.706	0		643.606	0		644.304	0		644.506	23838.4		644.542	0		644.542	0		644.539	8645.48
643.61	0		643.133	0		643.326	0		643.195	0		644.579	0		644.708	0		643.61	0		644.306	0		644.508	6092.08		644.544	0		644.544	0		644.541	5583.63
643.614	0		643.135	0		643.327	0		643.197	0		644.581	0		644.71	0		643.614	0		644.308	0		644.51	538.01		644.546	0		644.546	0		644.543	1117.43
643.618	0		643.137	1530.96		643.329	0		643.199	0		644.583	0		644.712	0		643.618	0		644.31	0		644.512	0		644.548	0		644.548	0		644.545	0
643.622	0		643.139	3502.46		643.331	0		643.201	0		644.585	0		644.714	0		643.622	0		644.312	0		644.514	0		644.55	0		644.55	0		644.547	0
643.626	0		643.141	5124.03		643.333	0		643.203	0		644.587	154.973		644.716	0		643.626	0		644.314	0		644.515	0		644.552	0		644.552	0		644.549	0
643.63	0		643.143	7212.6		643.335	0		643.205	0		644.589	2063.76		644.718	0		643.63	0		644.316	0		644.518	3464.96		644.553	0		644.554	0		644.551	0
643.634	0		643.145	5590.99		643.337	0		643.207	0		644.591	3722.61		644.72	0		643.634	0		644.318	0		644.519	7281.08		644.555	0		644.556	0		644.553	0
643.638	0		643.147	3160.97		643.339	0		643.208	0		644.593	4360.02		644.721	0		643.638	0		644.32	0		644.521	9476.76		644.557	0		644.558	0		644.555	0
643.641	0		643.149	1770.7		643.341	0		643.21	0		644.595	3509.88		644.723	0		643.641	0		644.322	0		644.523	9354.53		644.559	0		644.56	4393.99		644.557	0
643.645	0		643.151	8966.08		643.343	0		643.212	0		644.597	1813.33		644.725	0		643.645	0		644.323	0		644.525	6888.67		644.561	0		644.562	7429.76		644.559	0
643.649	0		643.153	26367.4		643.345	0		643.214	0		644.599	0		644.727	0		643.649	0		644.326	0		644.527	1910.65		644.563	0		644.564	13358.3		644.561	0
643.653	3359.68		643.154	54674		643.347	0		643.216	0		644.601	0		644.729	0		643.653	3359.68		644.327	0		644.529	0		644.565	2991.94		644.566	18832.5		644.563	0
643.657	17627.3		643.156	73530		643.349	0		643.218	0		644.603	0		644.731	0		643.657	17627.3		644.329	0		644.531	0		644.567	10762.6		644.567	20702.5		644.565	0
643.661	111000		643.158	82222.5		643.351	0		643.22	0		644.605	0		644.733	0		643.661	111000		644.331	0		644.533	0		644.569	38431		644.569	17082.9		644.567	0
643.665	440903		643.16	78862.2		643.352	0		643.222	0		644.607	0		644.735	0		643.665	440903		644.333	0		644.535	0		644.571	67221.7		644.571	11200.3		644.569	0
643.668	1.20698e+06		643.162	63549.6		643.355	0		643.224	0		644.609	0		644.737	0		643.668	1.20698e+06		644.335	0		644.537	0		644.573	74842.6		644.573	4413.98		644.571	0
643.672	2.02775e+06		643.164	48019.8		643.356	0		643.226	0		644.61	0		644.739	0		643.672	2.02775e+06		644.337	0		644.539	0		644.575	53712.6		644.575	775.676		644.572	0
643.676	2.53084e+06		643.166	27926		643.358	0		643.228	0		644.612	0		644.741	0		643.676	2.53084e+06		644.339	0		644.541	0		644.577	25970.5		644.577	0		644.574	0
643.68	1.94676e+06		643.168	12780		643.36	0		643.23	0		644.614	0		644.743	0		643.68	1.94676e+06		644.341	0		644.543	0		644.579	5316.93		644.579	0		644.576	0
643.684	1.1321e+06		643.17	4023.45		643.362	2016.25		643.232	0		644.616	0		644.745	0		643.684	1.1321e+06		644.343	0		644.545	0		644.581	0		644.581	0		644.578	0
643.688	391205		643.172	2672.53		643.364	6697.62		643.234	0		644.618	0		644.747	0		643.688	391205		644.345	0		644.547	0		644.583	0		644.583	0		644.58	0
643.692	99300.7		643.174	5015.45		643.366	10059.1		643.236	0		644.62	0		644.749	0		643.692	99300.7		644.347	0		644.548	0		644.585	0		644.585	0		644.582	0
643.696	14895.7		643.176	6386.47		643.368	10719.5		643.237	0		644.622	0		644.751	0		643.696	14895.7		644.349	202.12		644.551	0		644.587	0		644.587	0		644.584	0
643.699	163.839		643.178	5290.09		643.37	8703.77		643.239	0		644.624	0		644.753	111.249		643.699	163.839		644.351	12747.2		644.552	0		644.588	0		644.589	0		644.586	3846.47
643.703	0		643.18	3385.16		643.372	4907.56		643.241	0		644.626	0		644.755	3869.03		643.703	0		644.353	58031		644.554	0		644.59	0		644.591	0		644.588	6860.35
643.707	0		643.182	3115.98		643.374	962.634		643.243	0		644.628	0		644.756	7967.86		643.707	0		644.355	132149		644.556	0		644.592	0		644.593	0		644.59	7827.36
643.711	0		643.183	4777.09		643.376	0		643.245	0		644.63	0		644.758	10468.1		643.711	0		644.356	204594		644.558	0		644.594	0		644.595	0		644.592	6466.7
643.715	0		643.185	6617.35		643.378	0		643.247	0		644.632	0		644.76	4410.13		643.715	0		644.358	238795		644.56	0		644.596	0		644.597	0		644.594	3760.82
643.719	0		643.187	6116.45		643.38	0		643.249	0		644.634	0		644.762	1323.38		643.719	0		644.36	195444		644.562	0		644.598	0		644.598	0		644.596	573.923
643.723	0		643.189	3798.24		643.382	0		643.251	0		644.636	0		644.764	2267.16		643.723	0		644.362	119187		644.564	0		644.6	0		644.6	0		644.598	0
643.727	0		643.191	1073.44		643.384	0		643.253	0		644.638	0		644.766	5795.07		643.727	0		644.364	56625.1		644.566	10159.7		644.602	0		644.602	0		644.6	0
643.73	0		643.193	0		643.385	0		643.255	0		644.639	0		644.768	13016.8		643.73	0		644.366	19929.8		644.568	23963.3		644.604	0		644.604	0		644.602	0
643.734	0		643.195	0		643.387	0		643.257	0		644.641	0		644.77	22146.9		643.734	0		644.368	3167.56		644.57	31801.5		644.606	0		644.606	0		644.604	0
643.738	0		643.197	0		643.389	0		643.259	0		644.643	0		644.772	26645.6		643.738	0		644.37	6344.26		644.572	31843.4		644.608	0		644.608	591.269		644.605	0
643.742	0		643.199	0		643.391	0		643.261	0		644.645	0		644.774	26903.2		643.742	0		644.372	17548.1		644.574	29971.3		644.61	0		644.61	5950.75		644.607	0
643.746	0		643.201	0		643.393	0		643.263	0		644.647	0		644.776	20445.8		643.746	0		644.374	29522.8		644.576	27000.8		644.612	0		644.612	19738		644.609	0
643.75	0		643.203	0		643.395	0		643.265	0		644.649	0		644.778	12216.2		643.75	0		644.376	30268.2		644.578	26628.1		644.614	0		644.614	34090.8		644.611	3019.63
643.754	0		643.205	0		643.397	0		643.266	0		644.651	0		644.78	3591.71		643.754	0		644.378	14203.7		644.58	24827.2		644.616	0		644.616	39310.9		644.613	16171.3
643.758	0		643.207	0		643.399	0		643.268	0		644.653	0		644.782	187.253		643.758	0		644.38	5740.47		644.582	17529.9		644.617	0		644.618	28397.1		644.615	32280.5
643.761	0		643.209	0		643.401	0		643.27	0		644.655	0		644.784	0		643.761	0		644.382	620.346		644.583	12004.9		644.62	0		644.62	15563.7		644.617	37718.7
643.765	0		643.211	0		643.403	0		643.272	0		644.657	0		644.785	0		643.765	0		644.384	0		644.585	7831.08		644.621	0		644.622	4226.23		644.619	30282.5
643.769	0		643.212	0		643.405	0		643.274	0		644.659	0		644.788	0		643.769	0		644.386	0		644.587	1895.44		644.623	0		644.624	0		644.621	16365.4
643.773	0		643.214	0		643.407	0		643.276	0		644.661	0		644.789	0		643.773	0		644.388	6284.13		644.589	0		644.625	0		644.626	0		644.623	2701.65
643.777	0		643.216	0		643.409	0		643.278	900.382		644.663	0		644.791	0		643.777	0		644.389	36533.7		644.591	0		644.627	0		644.628	0		644.625	0
643.781	0		643.218	0		643.411	0		643.28	7363.45		644.665	0		644.793	0		643.781	0		644.391	134063		644.593	3330.99		644.629	0		644.63	0		644.627	0
643.785	0		643.22	0		643.413	0		643.282	13984.7		644.667	0		644.795	0		643.785	0		644.393	285531		644.595	8284.86		644.631	0		644.631	0		644.629	0
643.788	0		643.222	0		643.414	0		643.284	17751.3		644.669	0		644.797	0		643.788	0		644.395	429985		644.597	13634.1		644.633	0		644.633	0		644.631	0
643.792	0		643.224	0		643.416	0		643.286	15707.8		644.671	0		644.799	0		643.792	0		644.397	445444		644.599	14406		644.635	0		644.635	0		644.633	0
643.796	0		643.226	0		643.418	0		643.288	9259.48		644.673	0		644.801	0		643.796	0		644.399	322005		644.601	8645.56		644.637	0		644.637	0		644.635	0
643.8	0		643.228	0		643.42	0		643.29	2211.27		644.674	0		644.803	0		643.8	0		644.401	158304		644.603	4186.44		644.639	0		644.639	2561.44		644.636	243.729
643.804	0		643.23	0		643.422	0		643.292	0		644.676	0		644.805	0		643.804	0		644.403	42296.8		644.605	874.985		644.641	7617.1		644.641	15556.7		644.638	2625.29
643.808	0		643.232	0		643.424	0		643.294	0		644.678	0		644.807	0		643.808	0		644.405	3813.05		644.607	0		644.643	26673.7		644.643	33321.4		644.64	19151.5
643.812	0		643.234	0		643.426	0		643.295	0		644.68	0		644.809	0		643.812	0		644.407	0		644.609	0		644.645	49633.8		644.645	49979.7		644.642	39143.3
643.816	0		643.236	0		643.428	0		643.297	0		644.682	0		644.811	0		643.816	0		644.409	0		644.611	0		644.647	61692.7		644.647	48197.7		644.644	54810.7
643.819	0		643.238	0		643.43	0		643.299	172.439		644.684	0		644.813	0		643.819	0		644.411	0		644.612	0		644.649	53613.4		644.649	33090		644.646	54770.5
643.823	0		643.24	0		643.432	0		643.301	1499.82		644.686	0		644.815	0		643.823	0		644.413	0		644.615	0		644.65	32385.3		644.651	15744.2		644.648	35896.2
643.827	0		643.241	0		643.434	0		643.303	6071.5		644.688	2736.84		644.817	0		643.827	0		644.415	0		644.616	0		644.652	13695.7		644.653	4693.67		644.65	17589.1
643.831	0		643.243	0		643.436	0		643.305	9740.37		644.69	6203.38		644.818	0		643.831	0		644.417	0		644.618	0		644.654	2713.78		644.655	675.317		644.652	5041.26
643.835	0		643.245	0		643.438	0		643.307	10856.3		644.692	7514.86		644.821	0		643.835	0		644.419	0		644.62	0		644.656	0		644.657	0		644.654	394.057
643.839	0		643.247	0		643.44	0		643.309	8312.54		644.694	6655.56		644.822	0		643.839	0		644.42	0		644.622	0		644.658	0		644.659	0		644.656	0
643.843	0		643.249	0		643.442	0		643.311	4082.94		644.696	4257.96		644.824	0		643.843	0		644.422	0		644.624	0		644.66	0		644.661	0		644.658	0
643.847	0		643.251	0		643.443	0		643.313	498.58		644.698	1308.66		644.826	0		643.847	0		644.424	0		644.626	0		644.662	0		644.663	0		644.66	0
643.851	0		643.253	0		643.445	0		643.315	0		644.7	0		644.828	0		643.851	0		644.426	0		644.628	0		644.664	0		644.664	0		644.662	0
643.854	0		643.255	0		643.447	0		643.317	0		644.702	0		644.83	0		643.854	0		644.428	0		644.63	0		644.666	0		644.666	0		644.664	0
643.858	0		643.257	0		643.449	0		643.319	0		644.704	0		644.832	0		643.858	0		644.43	0		644.632	0		644.668	0		644.668	0		644.666	0
643.862	0		643.259	0		643.451	0		643.321	0		644.706	0		644.834	0		643.862	0		644.432	0		644.634	0		644.67	0		644.67	0		644.668	0
643.866	364.008		643.261	0		643.453	0		643.323	0		644.707	0		644.836	0		643.866	364.008		644.434	0		644.636	2.8349		644.672	0		644.672	0		644.669	0
643.87	5011.74		643.263	0		643.455	0		643.324	0		644.709	0		644.838	0		643.87	5011.74		644.436	0		644.638	638.211		644.674	0		644.674	2998.23		644.671	0
643.874	7918.29		643.265	0		643.457	0		643.327	0		644.711	0		644.84	0		643.874	7918.29		644.438	0		644.64	12998		644.676	0		644.676	6510.4		644.673	0
643.878	9043.27		643.267	0		643.459	0		643.328	0		644.713	0		644.842	0		643.878	9043.27		644.44	0		644.642	47436		644.678	0		644.678	8441.72		644.675	0
643.881	7635.17		643.269	0		643.461	0		643.33	0		644.715	0		644.844	1712.04		643.881	7635.17		644.442	0		644.644	88724.4		644.68	0		644.68	8027.16		644.677	0
643.885	4419.28		643.27	0		643.463	0		643.332	0		644.717	0		644.846	3621.05		643.885	4419.28		644.444	0		644.645	127561		644.682	0		644.682	5496.75		644.679	0
643.889	0		643.272	0		643.465	0		643.334	0		644.719	0		644.848	5200.14		643.889	0		644.446	0		644.648	122148		644.683	0		644.684	1496.43		644.681	0
643.893	0		643.274	0		643.467	0		643.336	145.782		644.721	0		644.85	5324.92		643.893	0		644.448	0		644.649	82533.2		644.685	0		644.686	0		644.683	0
643.897	0		643.276	0		643.469	0		643.338	926.777		644.723	0		644.851	3921.95		643.897	0		644.45	0		644.651	38904.9		644.687	0		644.688	0		644.685	0
643.901	0		643.278	2858.18		643.471	0		643.34	1878.43		644.725	0		644.854	457.617		643.901	0		644.452	0		644.653	10991.2		644.689	0		644.69	0		644.687	0
643.905	0		643.28	8525.34		643.472	0		643.342	2287.77		644.727	0		644.855	0		643.905	0		644.453	0		644.655	1003.17		644.691	0		644.692	0		644.689	0
643.909	0		643.282	14597.5		643.474	0		643.344	1615.71		644.729	0		644.857	0		643.909	0		644.455	0		644.657	0		644.693	0		644.694	0		644.691	0
643.913	0		643.284	17617.5		643.476	0		643.346	917.017		644.731	0		644.859	0		643.913	0		644.457	0		644.659	0		644.695	0		644.696	0		644.693	0
643.916	0		643.286	14146.4		643.478	0		643.348	1824.82		644.733	0		644.861	0		643.916	0		644.459	0		644.661	0		644.697	0		644.697	0		644.695	0
643.92	0		643.288	7808.77		643.48	0		643.35	8006.1		644.735	0		644.863	0		643.92	0		644.461	0		644.663	0		644.699	0		644.699	0		644.697	0
643.924	0		643.29	2600.3		643.482	0		643.352	11601		644.737	0		644.865	8.3268		643.924	0		644.463	0		644.665	0		644.701	0		644.701	0		644.699	0
643.928	0		643.292	240.634		643.484	0		643.354	13150.3		644.739	0		644.867	496.322		643.928	0		644.465	0		644.667	0		644.703	0		644.703	0		644.701	0
643.932	0		643.294	0		643.486	0		643.356	12208.5		644.74	0		644.869	1018.06		643.932	0		644.467	0		644.669	0		644.705	0		644.705	0		644.702	0
643.936	0		643.296	0		643.488	0		643.357	7123.22		644.742	0		644.871	2264.43		643.936	0		644.469	0		644.671	0		644.707	0		644.707	0		644.704	0
643.94	0		643.298	0		643.49	0		643.359	5460.78		644.744	0		644.873	1943.16		643.94	0		644.471	0		644.673	0		644.709	0		644.709	0		644.706	0
643.943	0		643.299	782.893		643.492	0		643.361	11571.6		644.746	0		644.875	1061.86		643.943	0		644.473	0		644.675	0		644.711	0		644.711	0		644.708	3104.79
643.947	0		643.301	2306.39		643.494	0		643.363	19692.6		644.748	0		644.877	224.607		643.947	0		644.475	0		644.677	0		644.713	0		644.713	0		644.71	7253.79
643.951	0		643.303	3524.72		643.496	0		643.365	25858.8		644.75	0		644.879	0		643.951	0		644.477	0		644.678	4611.89		644.715	0		644.715	0		644.712	9928.18
643.955	0		643.305	3574.3		643.498	0		643.367	25148.7		644.752	0		644.881	0		643.955	0		644.479	0		644.681	10108.1		644.716	0		644.717	0		644.714	9506.38
643.959	0		643.307	2462.97		643.5	0		643.369	19938.1		644.754	0		644.883	0		643.959	0		644.481	0		644.682	12995.4		644.718	0		644.719	0		644.716	6258.87
643.963	0		643.309	778.28		643.501	0		643.371	16341		644.756	0		644.885	0		643.963	0		644.483	0		644.684	12184.2		644.72	0		644.721	0		644.718	1573.82
643.967	0		643.311	0		643.504	0		643.373	15858.9		644.758	0		644.886	0		643.967	0		644.485	0		644.686	8451.39		644.722	0		644.723	0		644.72	0
643.971	0		643.313	0		643.505	0		643.375	15330.5		644.76	198.928		644.888	0		643.971	0		644.486	0		644.688	2278.45		644.724	0		644.725	0		644.722	0
643.975	0		643.315	0		643.507	0		643.377	14441.5		644.762	3107.6		644.89	0		643.975	0		644.488	0		644.69	0		644.726	0		644.727	0		644.724	0
643.978	0		643.317	0		643.509	0		643.379	9952.74		644.764	6512.66		644.892	0		643.978	0		644.49	0		644.692	0		644.728	0		644.729	0		644.726	0
643.982	11.5668		643.319	0		643.511	0		643.381	7375.39		644.766	10414		644.894	0		643.982	11.5668		644.492	319.448		644.694	0		644.73	0		644.73	0		644.728	0
643.986	642.39		643.321	0		643.513	0		643.383	3880.4		644.768	13887.8		644.896	0		643.986	642.39		644.494	6046		644.696	0		644.732	0		644.732	0		644.73	0
643.99	16956.7		643.323	0		643.515	0		643.385	1800.68		644.77	14133.7		644.898	0		643.99	16956.7		644.496	52278.2		644.698	0		644.734	0		644.734	0		644.732	0
643.994	78305.6		643.325	0		643.517	0		643.386	0		644.771	13723.4		644.9	76.4743		643.994	78305.6		644.498	149436		644.7	0		644.736	0		644.736	0		644.734	0
643.998	317396		643.327	0		643.519	0		643.388	0		644.774	10139.5		644.902	926.564		643.998	317396		644.5	248794		644.702	0		644.738	0		644.738	0		644.736	0
644.002	1.02016e+06		643.328	0		643.521	0		643.39	0		644.775	7196.5		644.904	1292.47		644.002	1.02016e+06		644.502	286442		644.704	0		644.74	0		644.74	0		644.737	0
644.005	1.8901e+06		643.33	0		643.523	0		643.392	0		644.777	4793.35		644.906	1385.65		644.005	1.8901e+06		644.504	217266		644.706	0		644.742	0		644.742	0		644.739	0
644.009	2.68923e+06		643.332	0		643.525	0		643.394	0		644.779	2179.85		644.908	1155.74		644.009	2.68923e+06		644.506	124534		644.708	0		644.744	0		644.744	0		644.741	0
644.013	2.40843e+06		643.334	0		643.527	0		643.396	0		644.781	139.159		644.91	704.357		644.013	2.40843e+06		644.508	42247.9		644.71	0		644.746	0		644.746	0		644.743	0
644.017	1.50025e+06		643.336	0		643.529	0		643.398	0		644.783	0		644.912	0		644.017	1.50025e+06		644.51	3292.59		644.712	0		644.747	0		644.748	0		644.745	0
644.021	656640		643.338	660.518		643.53	0		643.4	0		644.785	0		644.914	0		644.021	656640		644.512	0		644.713	0		644.75	0		644.75	0		644.747	0
644.025	183672		643.34	2086.95		643.533	0		643.402	0		644.787	0		644.916	0		644.025	183672		644.514	0		644.715	0		644.751	0		644.752	0		644.749	0
644.029	42920.7		643.342	3344.78		643.534	0		643.404	0		644.789	0		644.918	0		644.029	42920.7		644.515	0		644.717	0		644.753	0		644.754	0		644.751	0
644.033	17048.9		643.344	3456.73		643.536	0		643.406	0		644.791	0		644.919	0		644.033	17048.9		644.518	0		644.719	0		644.755	0		644.756	0		644.753	0
644.037	1517.94		643.346	3207.05		643.538	0		643.408	0		644.793	0		644.921	0		644.037	1517.94		644.519	0		644.721	0		644.757	0		644.758	0		644.755	0
644.04	0		643.348	6523.93		643.54	0		643.41	0		644.795	0		644.923	0		644.04	0		644.521	0		644.723	0		644.759	0		644.76	0		644.757	0
644.044	0		643.35	8576.59		643.542	0		643.412	0		644.797	0		644.925	0		644.044	0		644.523	0		644.725	0		644.761	0		644.761	0		644.759	0
644.048	0		643.352	7031.78		643.544	0		643.413	0		644.799	0		644.927	0		644.048	0		644.525	0		644.727	0		644.763	0		644.763	0		644.761	0
644.052	0		643.354	2178.03		643.546	0		643.415	0		644.801	0		644.929	0		644.052	0		644.527	0		644.729	0		644.765	0		644.765	1916.22		644.763	0
644.056	0		643.356	4604.98		643.548	0		643.417	0		644.803	0		644.931	0		644.056	0		644.529	0		644.731	0		644.767	3625.47		644.767	6445.57		644.765	0
644.06	0		643.357	20591.7		643.55	0		643.419	0		644.804	0		644.933	0		644.06	0		644.531	0		644.733	0		644.769	18988		644.769	16193.1		644.766	6092.44
644.064	1363.26		643.359	49792.4		643.552	0		643.421	0		644.807	0		644.935	0		644.064	1363.26		644.533	0		644.735	0		644.771	42454.3		644.771	26445.8		644.768	15658.9
644.067	6288.06		643.361	77421.4		643.554	0		643.423	0		644.808	0		644.937	0		644.067	6288.06		644.535	0		644.737	0		644.773	63471.4		644.773	28007.3		644.77	21221.6
644.071	8451.71		643.363	91791.8		643.556	1355.62		643.425	0		644.81	0		644.939	0		644.071	8451.71		644.537	0		644.739	0		644.775	63265.7		644.775	22176.3		644.772	22638.7
644.075	8549.93		643.365	79326.8		643.558	7972.89		643.427	0		644.812	0		644.941	0		644.075	8549.93		644.539	0		644.741	0		644.777	43782.6		644.777	11784.9		644.774	25117
644.079	6731.3		643.367	54128.2		643.56	12557		643.429	0		644.814	0		644.943	0		644.079	6731.3		644.541	0		644.743	0		644.779	20646.2		644.779	4132.34		644.776	22032.2
644.083	3469.6		643.369	30850.1		643.562	14249.6		643.431	0		644.816	0		644.945	0		644.083	3469.6		644.543	0		644.745	0		644.78	4175.75		644.781	2193.39		644.778	20394.7
644.087	0		643.371	15319		643.563	13289.5		643.433	0		644.818	0		644.947	237.221		644.087	0		644.545	0		644.746	0		644.783	102.588		644.783	5976.94		644.78	15414.9
644.091	0		643.373	9530.03		643.565	9872.44		643.435	0		644.82	146.311		644.949	3864.12		644.091	0		644.547	0		644.748	0		644.784	4379.24		644.785	20057.7		644.782	6973.3
644.095	0		643.375	4956.71		643.567	5765.93		643.437	0		644.822	2409.15		644.951	6019.13		644.095	0		644.548	0		644.75	0		644.786	20803		644.787	37676.7		644.784	9133.89
644.098	0		643.377	3696.01		643.569	2946.08		643.439	0		644.824	4227.5		644.952	9769.09		644.098	0		644.551	0		644.752	4588.3		644.788	37987.1		644.789	48860		644.786	22367.8
644.102	0		643.379	2790.68		643.571	3120.72		643.441	0		644.826	5227.87		644.954	10810.6		644.102	0		644.552	0		644.754	8820.6		644.79	45944.1		644.791	45556.4		644.788	38585.2
644.106	0		643.381	0		643.573	5269.15		643.442	0		644.828	4648.56		644.956	9504.32		644.106	0		644.554	0		644.756	10901.8		644.792	40306.5		644.793	30707.6		644.79	44812.3
644.11	0		643.383	0		643.575	6463.73		643.444	0		644.83	2793.38		644.958	6674.85		644.11	0		644.556	0		644.758	10082.1		644.794	28353.1		644.794	12698.2		644.792	34147.9
644.114	0		643.385	0		643.577	5518.25		643.446	0		644.832	0		644.96	2953.72		644.114	0		644.558	0		644.76	6919.79		644.796	16415.1		644.796	3438.96		644.794	15719.3
644.118	0		643.386	0		643.579	3126.3		643.448	0		644.834	0		644.962	307.168		644.118	0		644.56	2891.52		644.762	1475.07		644.798	3845.59		644.798	468.378		644.796	2733.2
644.122	0		643.389	0		643.581	642.912		643.45	0		644.836	0		644.964	516.412		644.122	0		644.562	12977.2		644.764	0		644.8	0		644.8	0		644.798	84.0252
644.126	0		643.39	0		643.583	0		643.452	0		644.837	0		644.966	7336		644.126	0		644.564	35977.6		644.766	4296.06		644.802	0		644.802	0		644.799	0
644.13	0		643.392	0		643.585	0		643.454	0		644.84	0		644.968	24209.2		644.13	0		644.566	65938.2		644.768	9732.55		644.804	0		644.804	0		644.801	0
644.133	0		643.394	0		643.587	0		643.456	0		644.841	0		644.97	44649.2		644.133	0		644.568	99679.8		644.77	16424.5		644.806	0		644.806	0		644.803	0
644.137	716.096		643.396	0		643.589	0		643.458	0		644.843	0		644.972	61193.4		644.137	716.096		644.57	120181		644.772	18275.9		644.808	0		644.808	0		644.805	0
644.141	5153.68		643.398	0		643.591	0		643.46	0		644.845	0		644.974	67878.1		644.141	5153.68		644.572	115197		644.774	24667.8		644.81	0		644.81	0		644.807	0
644.145	9771.36		643.4	0		643.592	0		643.462	0		644.847	0		644.976	56620		644.145	9771.36		644.574	97664.4		644.776	21439.1		644.812	0		644.812	0		644.809	0
644.149	12158.1		643.402	0		643.594	0		643.464	0		644.849	0		644.978	36717.4		644.149	12158.1		644.576	73404		644.778	17962.7		644.813	0		644.814	0		644.811	0
644.153	11464.3		643.404	0		643.596	0		643.466	0		644.851	0		644.98	17753.6		644.153	11464.3		644.578	46472.7		644.779	14942.3		644.816	0		644.816	0		644.813	0
644.157	8859.17		643.406	0		643.598	0		643.468	0		644.853	0		644.982	6043.54		644.157	8859.17		644.58	21088.6		644.781	9485.64		644.817	0		644.818	0		644.815	0
644.16	5000.17		643.408	0		643.6	0		643.47	0		644.855	0		644.984	327.426		644.16	5000.17		644.582	3228.01		644.783	12207.4		644.819	0		644.82	0		644.817	0
644.164	0		643.41	0		643.602	0		643.472	0		644.857	0		644.986	0		644.164	0		644.583	0		644.785	48116.8		644.821	0		644.822	0		644.819	0
644.168	0		643.412	0		643.604	0		643.473	0		644.859	0		644.987	0		644.168	0		644.585	0		644.787	99243.3		644.823	0		644.824	0		644.821	0
644.172	0		643.414	0		643.606	0		643.475	0		644.861	0		644.989	0		644.172	0		644.587	0		644.789	147244		644.825	0		644.826	0		644.823	0
644.176	0		643.415	0		643.608	0		643.477	0		644.863	0		644.991	0		644.176	0		644.589	0		644.791	139782		644.827	0		644.827	0		644.825	0
644.18	0		643.418	0		643.61	0		643.479	0		644.865	0		644.993	0		644.18	0		644.591	7492.09		644.793	98607.1		644.829	0		644.829	0		644.827	0
644.184	0		643.419	0		643.612	0		643.481	0		644.867	0		644.995	0		644.184	0		644.593	39094.7		644.795	45311.4		644.831	0		644.831	0		644.829	0
644.188	0		643.421	0		643.614	0		643.483	0		644.869	0		644.997	0		644.188	0		644.595	70716.8		644.797	15058.2		644.833	0		644.833	0		644.831	0
644.192	0		643.423	0		643.616	0		643.485	0		644.87	0		644.999	0		644.192	0		644.597	85884.4		644.799	2216.78		644.835	0		644.835	0		644.832	0
644.195	0		643.425	0		643.618	0		643.487	0		644.872	0		645.001	0		644.195	0		644.599	62482.7		644.801	1777.62		644.837	0		644.837	0		644.834	0
644.199	0		643.427	0		643.62	0		643.489	0		644.874	0		645.003	0		644.199	0		644.601	34702.2		644.803	6316.37		644.839	0		644.839	0		644.836	0
644.203	0		643.429	0		643.621	0		643.491	0		644.876	0		645.005	0		644.203	0		644.603	7896.81		644.805	8199.29		644.841	6081.37		644.841	0		644.838	0
644.207	0		643.431	0		643.624	0		643.493	0		644.878	0		645.007	0		644.207	0		644.605	6.1685		644.807	7921.88		644.843	24668.1		644.843	0		644.84	0
644.211	0		643.433	0		643.625	0		643.495	0		644.88	0		645.009	0		644.211	0		644.607	0		644.809	5848.15		644.845	60618.6		644.845	5001.71		644.842	0
644.215	0		643.435	0		643.627	0		643.497	0		644.882	0		645.011	0		644.215	0		644.609	0		644.811	5412.83		644.846	108599		644.847	8200.7		644.844	0
644.219	0		643.437	0		643.629	0		643.499	0		644.884	0		645.013	0		644.219	0		644.611	0		644.812	9316.55		644.848	142952		644.849	9090.12		644.846	0
644.222	0		643.439	0		643.631	0		643.501	0		644.886	0		645.015	0		644.222	0		644.612	0		644.814	11503.5		644.85	132737		644.851	7342.8		644.848	0
644.226	0		643.441	0		643.633	0		643.503	0		644.888	0		645.017	0		644.226	0		644.615	0		644.816	10722		644.852	85663.3		644.853	4031.99		644.85	0
644.23	0		643.443	0		643.635	0		643.505	0		644.89	0		645.019	0		644.23	0		644.616	0		644.818	7462.54		644.854	38988.7		644.855	488.706		644.852	0
644.234	0		643.445	0		643.637	0		643.506	0		644.892	0		645.02	0		644.234	0		644.618	0		644.82	1992.02		644.856	9407.24		644.857	0		644.854	0
644.238	0		643.447	0		643.639	0		643.508	0		644.894	0		645.022	0		644.238	0		644.62	0		644.822	0		644.858	1006.72		644.859	0		644.856	0
644.242	0		643.448	0		643.641	0		643.51	0		644.896	0		645.024	0		644.242	0		644.622	0		644.824	0		644.86	3350.17		644.861	0		644.858	0
644.246	0		643.45	0		643.643	0		643.512	0		644.898	0		645.026	0		644.246	0		644.624	0		644.826	0		644.862	10102.9		644.862	0		644.86	0
644.25	0		643.452	0		643.645	0		643.514	0		644.9	1060.38		645.028	183.941		644.25	0		644.626	0		644.828	0		644.864	23948.2		644.864	0		644.862	0
644.254	0		643.454	0		643.647	0		643.516	0		644.902	3227.39		645.03	3065.97		644.254	0		644.628	0		644.83	0		644.866	31395.3		644.866	0		644.864	0
644.257	0		643.456	0		643.649	0		643.518	0		644.904	4921.71		645.032	5828.7		644.257	0		644.63	0		644.832	0		644.868	26588.7		644.868	0		644.865	3855.17
644.261	0		643.458	0		643.651	0		643.52	0		644.905	5161.79		645.034	7432.78		644.261	0		644.632	0		644.834	0		644.87	15906.3		644.87	0		644.867	6939.06
644.265	0		643.46	0		643.653	0		643.522	0		644.907	3799.35		645.036	6741.23		644.265	0		644.634	0		644.836	0		644.872	8774.87		644.872	0		644.869	8012.2
644.269	0		643.462	0		643.654	0		643.524	0		644.909	1409.96		645.038	4179.2		644.269	0		644.636	0		644.838	0		644.874	2243.09		644.874	0		644.871	6618.39
644.273	0		643.464	0		643.656	0		643.526	0		644.911	0		645.04	0		644.273	0		644.638	2590.95		644.84	48.0459		644.876	0		644.876	0		644.873	3726.36
644.277	0		643.466	0		643.658	0		643.528	0		644.913	0		645.042	0		644.277	0		644.64	49069.3		644.842	10088.1		644.878	7518.86		644.878	0		644.875	538.562
644.281	0		643.468	0		643.66	0		643.53	0		644.915	0		645.044	0		644.281	0		644.642	161522		644.843	49926.9		644.88	12331.7		644.88	0		644.877	3148.81
644.285	0		643.47	0		643.662	0		643.532	0		644.917	0		645.046	0		644.285	0		644.644	289708		644.845	96794.4		644.881	14500.7		644.882	0		644.879	6842.23
644.288	0		643.472	0		643.664	0		643.534	0		644.919	0		645.048	0		644.288	0		644.645	388553		644.847	136399		644.883	15063.8		644.884	0		644.881	10179.7
644.292	0		643.474	0		643.666	0		643.535	0		644.921	0		645.05	0		644.292	0		644.648	352169		644.849	127296		644.885	13134.5		644.886	0		644.883	6725.87
644.296	0		643.476	0		643.668	0		643.537	0		644.923	0		645.052	0		644.296	0		644.649	227723		644.851	80793.2		644.887	6010.26		644.888	0		644.885	4131.14
644.3	0		643.477	0		643.67	0		643.539	0		644.925	0		645.053	0		644.3	0		644.651	91444		644.853	35128.1		644.889	1339.73		644.89	0		644.887	468.541
644.304	0		643.479	0		643.672	0		643.541	0		644.927	0		645.055	0		644.304	0		644.653	18885.5		644.855	13614.1		644.891	21659.3		644.892	0		644.889	0
644.308	0		643.481	0		643.674	0		643.543	0		644.929	0		645.057	0		644.308	0		644.655	969.872		644.857	11923.9		644.893	117759		644.894	2605.68		644.891	0
644.312	0		643.483	0		643.676	0		643.545	0		644.931	1342.85		645.059	0		644.312	0		644.657	0		644.859	11842.6		644.895	285854		644.895	6402.85		644.893	3158.16
644.316	0		643.485	0		643.678	0		643.547	293.834		644.933	4839.11		645.061	0		644.316	0		644.659	0		644.861	9018.1		644.897	457718		644.897	9611.01		644.895	11731.5
644.319	384.847		643.487	0		643.68	0		643.549	1652.83		644.935	7536.31		645.063	0		644.319	384.847		644.661	0		644.863	5296.57		644.899	515782		644.899	10158		644.897	18485.1
644.323	7691.44		643.489	0		643.682	0		643.551	2263.85		644.937	8133.52		645.065	0		644.323	7691.44		644.663	0		644.865	754.202		644.901	377603		644.901	7572.3		644.899	20005.3
644.327	32741.6		643.491	0		643.683	0		643.553	2334.92		644.938	5998.68		645.067	0		644.327	32741.6		644.665	0		644.867	0		644.903	204197		644.903	1670.79		644.9	15638.6
644.331	148456		643.493	0		643.685	0		643.555	1849.98		644.94	2398.83		645.069	0		644.331	148456		644.667	0		644.869	0		644.905	66968		644.905	0		644.902	6282.23
644.335	494731		643.495	0		643.687	0		643.557	2070.68		644.942	0		645.071	0		644.335	494731		644.669	0		644.871	0		644.907	9238.47		644.907	0		644.904	590.817
644.339	963277		643.497	0		643.689	0		643.559	3813.31		644.944	0		645.073	0		644.339	963277		644.671	0		644.873	0		644.909	0		644.909	0		644.906	0
644.343	1.42427e+06		643.499	0		643.691	0		643.561	5931.36		644.946	0		645.075	0		644.343	1.42427e+06		644.673	0		644.875	0		644.911	0		644.911	0		644.908	0
644.347	1.37202e+06		643.501	0		643.693	0		643.562	8014.31		644.948	0		645.077	0		644.347	1.37202e+06		644.675	0		644.876	0		644.913	0		644.913	0		644.91	0
644.351	889445		643.503	0		643.695	0		643.564	9454.27		644.95	0		645.079	0		644.351	889445		644.677	4156.09		644.878	0		644.914	0		644.915	0		644.912	0
644.354	427732		643.505	0		643.697	0		643.566	10131.2		644.952	0		645.081	0		644.354	427732		644.678	26223.3		644.88	0		644.916	0		644.917	0		644.914	0
644.358	127367		643.506	0		643.699	0		643.568	10259.5		644.954	1141.22		645.083	0		644.358	127367		644.68	58674.2		644.882	0		644.918	0		644.919	0		644.916	0
644.362	31685.1		643.508	0		643.701	0		643.57	9083.27		644.956	4404.81		645.085	0		644.362	31685.1		644.682	90827.1		644.884	0		644.92	0		644.921	0		644.918	0
644.366	1684.9		643.51	0		643.703	0		643.572	5422.15		644.958	7657.4		645.087	0		644.366	1684.9		644.684	93590		644.886	0		644.922	0		644.923	0		644.92	0
644.37	0		643.512	0		643.705	0		643.574	2322.01		644.96	9372.65		645.088	0		644.37	0		644.686	64288.7		644.888	44.2015		644.924	0		644.925	40.3712		644.922	0
644.374	0		643.514	0		643.707	0		643.576	14.7383		644.962	9317.16		645.09	0		644.374	0		644.688	38379.7		644.89	4204.23		644.926	4836.6		644.927	9924.5		644.924	0
644.378	0		643.516	0		643.709	0		643.578	0		644.964	9636.55		645.092	0		644.378	0		644.69	25528		644.892	43761.4		644.928	16359.3		644.928	47940.1		644.926	6707.32
644.381	0		643.518	0		643.711	0		643.58	0		644.966	11837.1		645.094	0		644.381	0		644.692	25229.4		644.894	138749		644.93	38039.1		644.93	99543.8		644.928	26600.6
644.385	0		643.52	0		643.712	0		643.582	0		644.968	19927.8		645.096	0		644.385	0		644.694	19855.2		644.896	251481		644.932	62192.1		644.932	151055		644.93	69009.3
644.389	0		643.522	0		643.714	0		643.584	0		644.97	26684.2		645.098	0		644.389	0		644.696	9715.61		644.898	332011		644.934	69716.9		644.934	155739		644.932	114569
644.393	0		643.524	0		643.716	0		643.586	0		644.971	26513.7		645.1	4458.28		644.393	0		644.698	1304.06		644.9	288016		644.936	59534.7		644.936	113916		644.933	129629
644.397	0		643.526	0		643.718	0		643.588	0		644.973	20312		645.102	7404.53		644.397	0		644.7	0		644.902	182626		644.938	38131.2		644.938	56987.6		644.935	104834
644.401	0		643.528	0		643.72	0		643.59	0		644.975	14036.1		645.104	9033.32		644.401	0		644.702	0		644.904	78410.8		644.94	16984.2		644.94	18097.4		644.937	61371
644.405	0		643.53	0		643.722	0		643.592	0		644.977	6653.03		645.106	8193.83		644.405	0		644.704	8268.7		644.906	15759.7		644.942	3681.31		644.942	2562.25		644.939	18629.6
644.409	0		643.532	0		643.724	0		643.593	0		644.979	2275.95		645.108	5376.7		644.409	0		644.706	15552.2		644.908	2541.15		644.944	0		644.944	0		644.941	2217.76
644.413	0		643.534	0		643.726	0		643.595	0		644.981	476.233		645.11	2378.16		644.413	0		644.708	19553.8		644.909	5745.6		644.946	0		644.946	0		644.943	0
644.416	0		643.535	0		643.728	0		643.597	0		644.983	0		645.112	20.777		644.416	0		644.71	17255.8		644.911	9915.17		644.947	0		644.948	0		644.945	0
644.42	0		643.538	0		643.73	0		643.599	0		644.985	0		645.114	0		644.42	0		644.712	10579.5		644.913	11640.2		644.949	0		644.95	0		644.947	0
644.424	0		643.539	0		643.732	0		643.601	0		644.987	0		645.116	0		644.424	0		644.713	13.2664		644.915	8768.37		644.951	0		644.952	0		644.949	0
644.428	0		643.541	0		643.734	0		643.603	0		644.989	0		645.118	0		644.428	0		644.715	0		644.917	5033.46		644.953	0		644.954	0		644.951	0
644.432	0		643.543	0		643.736	0		643.605	0		644.991	0		645.12	0		644.432	0		644.717	0		644.919	1082.13		644.955	0		644.956	0		644.953	0
644.436	0		643.545	2015.21		643.738	0		643.607	0		644.993	0		645.121	0		644.436	0		644.719	0		644.921	0		644.957	0		644.958	0		644.955	0
644.44	0		643.547	4289.5		643.74	0		643.609	0		644.995	0		645.123	0		644.44	0		644.721	0		644.923	0		644.959	0		644.96	0		644.957	0
644.444	0		643.549	5772.84		643.742	1469.72		643.611	0		644.997	0		645.125	0		644.444	0		644.723	0		644.925	337.016		644.961	0		644.962	0		644.959	0
644.447	0		643.551	5416.36		643.744	3132.7		643.613	0		644.999	0		645.127	0		644.447	0		644.725	0		644.927	9870.62		644.963	0		644.963	0		644.961	0
644.451	0		643.553	3858.69		643.745	4443.34		643.615	0		645.001	0		645.129	0		644.451	0		644.727	0		644.929	41409.2		644.965	0		644.965	2152.47		644.963	0
644.455	0		643.555	2517.46		643.747	5005.47		643.617	0		645.003	0		645.131	0		644.455	0		644.729	0		644.931	84193.7		644.967	0		644.967	8894.24		644.965	0
644.459	0		643.557	15912.6		643.749	3687.23		643.619	0		645.005	0		645.133	0		644.459	0		644.731	0		644.933	120820		644.969	7902.91		644.969	15678.3		644.966	2468.16
644.463	0		643.559	47204.8		643.751	2468.63		643.621	0		645.006	0		645.135	0		644.463	0		644.733	0		644.935	123896		644.971	20290.9		644.971	19083.6		644.968	10839.1
644.467	0		643.561	84864.2		643.753	2809.57		643.622	0		645.008	0		645.137	0		644.467	0		644.735	0		644.937	90234.6		644.973	38696.3		644.973	17652.2		644.97	24315.5
644.471	0		643.563	112603		643.755	5194.11		643.625	0		645.01	0		645.139	0		644.471	0		644.737	0		644.939	42078.2		644.975	38088.7		644.975	14583.1		644.972	37791.7
644.475	0		643.565	111761		643.757	7423.3		643.626	0		645.012	0		645.141	0		644.475	0		644.739	0		644.941	13432.8		644.977	25696.1		644.977	19992.7		644.974	39735.2
644.479	0		643.567	87474.6		643.759	12175.1		643.628	0		645.014	0		645.143	0		644.479	0		644.741	0		644.942	1727.54		644.979	14222.3		644.979	26071.7		644.976	32915.6
644.482	0		643.568	55818.7		643.761	22504.8		643.63	0		645.016	0		645.145	0		644.482	0		644.742	0		644.944	0		644.981	3426.29		644.981	28979.2		644.978	26521.8
644.486	0		643.57	28155.4		643.763	30607.1		643.632	0		645.018	0		645.147	0		644.486	0		644.745	0		644.946	0		644.982	0		644.983	22164.4		644.98	24091.7
644.49	0		643.572	9989.87		643.765	32028.3		643.634	0		645.02	0		645.149	0		644.49	0		644.746	0		644.948	0		644.984	0		644.985	11981.7		644.982	22366.5
644.494	0		643.574	2421.51		643.767	26710.8		643.636	0		645.022	0		645.151	0		644.494	0		644.748	0		644.95	0		644.986	0		644.987	2889.64		644.984	15822
644.498	0		643.576	139.826		643.769	19142		643.638	0		645.024	0		645.153	0		644.498	0		644.75	0		644.952	0		644.988	0		644.989	210.764		644.986	8067.16
644.502	0		643.578	0		643.771	10571		643.64	0		645.026	0		645.154	950.416		644.502	0		644.752	0		644.954	0		644.99	0		644.991	0		644.988	1206.71
644.506	0		643.58	0		643.773	4040.11		643.642	0		645.028	0		645.156	6220.72		644.506	0		644.754	0		644.956	0		644.992	0		644.992	0		644.99	0
644.51	0		643.582	0		643.774	611.91		643.644	0		645.03	0		645.158	14032.7		644.51	0		644.756	0		644.958	0		644.994	0		644.995	0		644.992	0
644.513	0		643.584	0		643.776	0		643.646	0		645.032	0		645.16	20608.3		644.513	0		644.758	0		644.96	0		644.996	0		644.996	0		644.994	0
644.517	0		643.586	0		643.778	0		643.648	0		645.034	0		645.162	21748.6		644.517	0		644.76	0		644.962	0		644.998	0		644.998	0		644.996	0
644.521	0		643.588	0		643.78	0		643.65	0		645.036	0		645.164	19496.6		644.521	0		644.762	2203.61		644.964	0		645	0		645	0		644.997	0
644.525	0		643.59	0		643.782	0		643.652	0		645.038	0		645.166	18354.5		644.525	0		644.764	7133.86		644.966	3840.07		645.002	0		645.002	0		645	0
644.529	0		643.592	0		643.784	0		643.654	0		645.039	0		645.168	35988.6		644.529	0		644.766	29665.1		644.968	12883.4		645.004	0		645.004	0		645.001	0
644.533	0		643.594	0		643.786	0		643.655	0		645.041	0		645.17	59668.6		644.533	0		644.768	79976.6		644.97	26712.5		645.006	0		645.006	0		645.003	0
644.537	0		643.596	0		643.788	0		643.657	0		645.043	0		645.172	86936.1		644.537	0		644.77	122128		644.972	38237.3		645.008	0		645.008	0		645.005	0
644.54	0		643.597	0		643.79	0		643.659	0		645.045	0		645.174	88824.9		644.54	0		644.772	142498		644.974	44453		645.01	0		645.01	0		645.007	0
644.544	0		643.599	0		643.792	0		643.661	0		645.047	0		645.176	72621.3		644.544	0		644.774	140318		644.976	37374		645.012	0		645.012	0		645.009	0
644.548	0		643.601	0		643.794	0		643.663	0		645.049	0		645.178	46945.3		644.548	0		644.775	116582		644.977	27645.7		645.014	0		645.014	0		645.011	0
644.552	0		643.603	0		643.796	0		643.665	0		645.051	0		645.18	26623.5		644.552	0		644.778	77477.6		644.979	24117.7		645.015	0		645.016	0		645.013	0
644.556	0		643.605	0		643.798	0		643.667	0		645.053	0		645.182	14321.9		644.556	0		644.779	45385.1		644.981	21348.3		645.017	0		645.018	0		645.015	0
644.56	0		643.607	385.562		643.8	0		643.669	0		645.055	0		645.184	8618.95		644.56	0		644.781	26297.1		644.983	20252.4		645.019	0		645.02	0		645.017	0
644.564	566.433		643.609	1613.49		643.802	0		643.671	0		645.057	0		645.186	7200.24		644.564	566.433		644.783	75137		644.985	16710.5		645.021	0		645.022	0		645.019	0
644.568	7672.27		643.611	3402.55		643.803	0		643.673	0		645.059	0		645.188	7967.96		644.568	7672.27		644.785	200270		644.987	11558.5		645.023	0		645.024	0		645.021	0
644.572	10747.5		643.613	5233.24		643.806	0		643.675	0		645.061	0		645.189	6782.03		644.572	10747.5		644.787	350153		644.989	9834.18		645.025	0		645.025	0		645.023	0
644.576	11275.1		643.615	4206.94		643.807	0		643.677	0		645.063	0		645.191	3943.71		644.576	11275.1		644.789	434440		644.991	6027.85		645.027	0		645.028	0		645.025	0
644.579	9226.19		643.617	1865.64		643.809	0		643.679	0		645.065	0		645.193	0		644.579	9226.19		644.791	383458		644.993	613.527		645.029	0		645.029	0		645.027	0
644.583	5802.67		643.619	678.157		643.811	0		643.681	0		645.067	0		645.195	0		644.583	5802.67		644.793	257238		644.995	0		645.031	0		645.031	0		645.029	0
644.587	0		643.621	0		643.813	0		643.683	0		645.069	0		645.197	0		644.587	0		644.795	124288		644.997	0		645.033	0		645.033	0		645.031	0
644.591	0		643.623	0		643.815	0		643.684	0		645.071	0		645.199	0		644.591	0		644.797	44994.9		644.999	0		645.035	0		645.035	0		645.033	0
644.595	0		643.625	711.668		643.817	0		643.686	0		645.072	0		645.201	0		644.595	0		644.799	17386		645.001	0		645.037	0		645.037	0		645.034	0
644.599	0		643.626	2119.39		643.819	0		643.688	0		645.074	0		645.203	0		644.599	0		644.801	9664.25		645.003	0		645.039	0		645.039	0		645.036	0
644.603	0		643.628	3430.22		643.821	0		643.69	0		645.076	0		645.205	0		644.603	0		644.803	1411.08		645.005	0		645.041	0		645.041	0		645.038	0
644.606	0		643.63	3868.15		643.823	0		643.692	0		645.078	0		645.207	0		644.606	0		644.805	0		645.007	2606.88		645.043	0		645.043	0		645.04	0
644.61	0		643.632	3225.62		643.825	0		643.694	0		645.08	0		645.209	0		644.61	0		644.807	0		645.009	10673.4		645.045	0		645.045	0		645.042	0
644.614	0		643.634	2020.16		643.827	0		643.696	0		645.082	0		645.211	0		644.614	0		644.808	0		645.01	18386.4		645.047	0		645.047	0		645.044	0
644.618	0		643.636	592.167		643.829	0		643.698	0		645.084	0		645.213	0		644.618	0		644.811	0		645.012	22104.7		645.048	0		645.049	0		645.046	0
644.622	0		643.638	0		643.831	0		643.7	0		645.086	0		645.215	0		644.622	0		644.812	0		645.014	21150.9		645.05	0		645.051	0		645.048	0
644.626	0		643.64	0		643.833	0		643.702	0		645.088	0		645.217	0		644.626	0		644.814	0		645.016	21830.6		645.052	0		645.053	0		645.05	0
644.63	0		643.642	0		643.835	0		643.704	0		645.09	0		645.219	0		644.63	0		644.816	0		645.018	25978.7		645.054	0		645.055	0		645.052	0
644.634	0		643.644	0		643.836	0		643.706	0		645.092	0		645.221	0		644.634	0		644.818	0		645.02	23598.9		645.056	0		645.057	0		645.054	0
644.638	0		643.646	0		643.838	0		643.708	0		645.094	0		645.222	0		644.638	0		644.82	0		645.022	14070.5		645.058	0		645.059	0		645.056	0
644.641	0		643.648	0		643.84	0		643.71	0		645.096	0		645.224	0		644.641	0		644.822	0		645.024	3115.52		645.06	0		645.061	0		645.058	0
644.645	0		643.65	0		643.842	0		643.712	0		645.098	0		645.226	0		644.645	0		644.824	0		645.026	0		645.062	0		645.062	0		645.06	0
644.649	0		643.652	0		643.844	0		643.713	0		645.1	0		645.228	0		644.649	0		644.826	0		645.028	0		645.064	0		645.064	0		645.062	0
644.653	0		643.654	0		643.846	0		643.716	0		645.102	0		645.23	0		644.653	0		644.828	0		645.03	3854.58		645.066	0		645.066	0		645.064	0
644.657	863.734		643.655	0		643.848	0		643.717	0		645.104	0		645.232	0		644.657	863.734		644.83	0		645.032	7989.19		645.068	27.7335		645.068	0		645.066	0
644.661	19721.2		643.658	0		643.85	0		643.719	0		645.106	0		645.234	0		644.661	19721.2		644.832	0		645.034	9915.54		645.07	969.356		645.07	5485.44		645.067	0
644.665	129164		643.659	0		643.852	0		643.721	0		645.107	0		645.236	0		644.665	129164		644.834	0		645.036	8504.68		645.072	9725.31		645.072	23578.4		645.069	9066.33
644.669	392626		643.661	0		643.854	0		643.723	0		645.109	0		645.238	0		644.669	392626		644.836	0		645.038	5174.19		645.074	23432.7		645.074	47800.5		645.071	39509.3
644.673	718513		643.663	0		643.856	0		643.725	0		645.111	0		645.24	0		644.673	718513		644.838	343.526		645.04	525.944		645.076	36988.3		645.076	67231.8		645.073	96046.9
644.676	957656		643.665	0		643.858	0		643.727	0		645.113	0		645.242	0		644.676	957656		644.84	8124.15		645.042	0		645.078	36138.1		645.078	63842.6		645.075	160008
644.68	863400		643.667	0		643.86	0		643.729	0		645.115	0		645.244	0		644.68	863400		644.841	71979.6		645.043	0		645.08	29853.4		645.08	43690.2		645.077	183432
644.684	541065		643.669	0		643.862	0		643.731	0		645.117	0		645.246	0		644.684	541065		644.843	214153		645.045	0		645.082	21570.1		645.082	20515.6		645.079	135061
644.688	248815		643.671	0		643.864	0		643.733	0		645.119	0		645.248	0		644.688	248815		644.845	382453		645.047	0		645.083	14908.3		645.084	4838.4		645.081	72367.7
644.692	65343.1		643.673	0		643.865	0		643.735	0		645.121	0		645.25	0		644.692	65343.1		644.847	490367		645.049	0		645.085	13459.7		645.086	0		645.083	20875.8
644.696	10576		643.675	0		643.867	0		643.737	0		645.123	0		645.252	0		644.696	10576		644.849	422077		645.051	0		645.087	6679.12		645.088	0		645.085	1884.75
644.7	0		643.677	0		643.869	0		643.739	0		645.125	0		645.254	0		644.7	0		644.851	264830		645.053	0		645.089	800.626		645.09	0		645.087	0
644.703	0		643.679	0		643.871	0		643.741	0		645.127	0		645.255	0		644.703	0		644.853	109313		645.055	0		645.091	8210.73		645.092	0		645.089	0
644.707	0		643.681	0		643.873	0		643.743	0		645.129	0		645.258	0		644.707	0		644.855	25097.6		645.057	0		645.093	56339.2		645.093	2803.5		645.091	0
644.711	0		643.683	0		643.875	0		643.745	0		645.131	0		645.259	0		644.711	0		644.857	768.122		645.059	0		645.095	189043		645.096	10843.1		645.093	0
644.715	0		643.685	0		643.877	0		643.746	0		645.133	0		645.261	0		644.715	0		644.859	0		645.061	0		645.097	379074		645.097	22718.8		645.095	8710.11
644.719	0		643.687	0		643.879	0		643.748	0		645.135	2400.78		645.263	0		644.719	0		644.861	0		645.063	0		645.099	552845		645.099	34119.1		645.097	19138.6
644.723	0		643.688	0		643.881	0		643.75	0		645.137	6092.96		645.265	10.7478		644.723	0		644.863	0		645.065	0		645.101	541130		645.101	32648.8		645.098	28059.9
644.727	0		643.69	0		643.883	0		643.752	0		645.139	7444.45		645.267	628.236		644.727	0		644.865	0		645.067	0		645.103	364986		645.103	22154.1		645.101	28227.5
644.731	0		643.692	0		643.885	0		643.754	423.737		645.14	6788.59		645.269	1055.27		644.731	0		644.867	0		645.069	193.993		645.105	172818		645.105	10761.2		645.102	16606.3
644.735	175.669		643.694	0		643.887	0		643.756	3641.13		645.142	4677.57		645.271	1292.56		644.735	175.669		644.869	0		645.071	18521.6		645.107	46706.8		645.107	6984.76		645.104	5155.23
644.739	5084.9		643.696	0		643.889	0		643.758	10629.6		645.144	1747.06		645.273	1185		644.739	5084.9		644.871	13329.3		645.073	72753.2		645.109	6922.37		645.109	7695.58		645.106	447.974
644.742	27928.9		643.698	0		643.891	0		643.76	18905.3		645.146	0		645.275	799.829		644.742	27928.9		644.873	21629		645.075	146331		645.111	547.712		645.111	7320.7		645.108	0
644.746	72792		643.7	0		643.893	0		643.762	26512.8		645.148	0		645.277	0		644.746	72792		644.875	23067.6		645.077	210560		645.113	0		645.113	5104		645.11	0
644.75	122465		643.702	0		643.894	0		643.764	26089		645.15	2342.66		645.279	0		644.75	122465		644.876	16589.9		645.078	198014		645.115	0		645.115	1439.92		645.112	0
644.754	154933		643.704	0		643.896	0		643.766	18723.9		645.152	7154.55		645.281	0		644.754	154933		644.878	6759.27		645.08	133170		645.116	0		645.117	0		645.114	0
644.758	156833		643.706	0		643.898	1359.69		643.768	10994.5		645.154	12316.3		645.283	0		644.758	156833		644.88	548.085		645.082	61067.6		645.118	0		645.119	0		645.116	0
644.762	178206		643.708	0		643.9	3410.1		643.77	6434.82		645.156	16339.5		645.285	0		644.762	178206		644.882	0		645.084	12741.4		645.12	0		645.121	0		645.118	0
644.766	221107		643.71	0		643.902	5057.73		643.772	4383.74		645.158	18210.7		645.287	0		644.766	221107		644.884	0		645.086	1079.62		645.122	0		645.123	0		645.12	0
644.769	275424		643.712	0		643.904	5248.59		643.774	6286.31		645.16	14154.1		645.288	0		644.769	275424		644.886	0		645.088	0		645.124	0		645.125	0		645.122	0
644.773	261546		643.714	0		643.906	3883.21		643.775	7976.11		645.162	8291.76		645.29	0		644.773	261546		644.888	445.602		645.09	2251.57		645.126	0		645.126	0		645.124	0
644.777	172671		643.716	0		643.908	2692.01		643.777	8798.82		645.164	7214.97		645.292	0		644.777	172671		644.89	17227.7		645.092	25361.9		645.128	0		645.129	0		645.126	0
644.781	83282		643.717	0		643.91	4022.84		643.779	7006.27		645.166	18453.4		645.294	0		644.781	83282		644.892	124046		645.094	94537.4		645.13	0		645.13	0		645.128	0
644.785	23961.3		643.719	0		643.912	5319.59		643.781	3721.92		645.168	39100.1		645.296	0		644.785	23961.3		644.894	398061		645.096	206523		645.132	0		645.132	0		645.13	0
644.789	5474.26		643.721	0		643.914	4838.46		643.783	949.952		645.17	59244.6		645.298	0		644.789	5474.26		644.896	717306		645.098	299971		645.134	0		645.134	0		645.132	0
644.793	2238.5		643.723	0		643.916	2958.12		643.785	0		645.172	61492.7		645.3	0		644.793	2238.5		644.898	951448		645.1	307040		645.136	0		645.136	0		645.134	0
644.797	0		643.725	0		643.918	530.873		643.787	0		645.173	46701.3		645.302	0		644.797	0		644.9	827253		645.102	218583		645.138	0		645.138	0		645.135	0
644.801	0		643.727	0		643.92	0		643.789	0		645.175	26455.6		645.304	0		644.801	0		644.902	513296		645.104	112331		645.14	0		645.14	0		645.137	0
644.804	0		643.729	0		643.922	0		643.791	0		645.177	12099		645.306	0		644.804	0		644.904	209665		645.106	30987.9		645.142	5161.8		645.142	0		645.139	0
644.808	0		643.731	0		643.924	0		643.793	0		645.179	5936.63		645.308	0		644.808	0		644.906	47993.5		645.108	3219.73		645.144	11560.1		645.144	0		645.141	0
644.812	0		643.733	0		643.926	0		643.795	0		645.181	5668.92		645.31	0		644.812	0		644.908	1449.09		645.11	0		645.146	14999.9		645.146	0		645.143	0
644.816	0		643.735	0		643.928	0		643.797	0		645.183	5986.27		645.312	0		644.816	0		644.909	0		645.111	0		645.148	12992.3		645.148	0		645.145	0
644.82	0		643.737	0		643.929	0		643.799	0		645.185	5106.18		645.314	0		644.82	0		644.911	0		645.113	0		645.149	7517.24		645.15	0		645.147	0
644.824	0		643.739	0		643.931	0		643.801	0		645.187	2909.66		645.316	0		644.824	0		644.913	0		645.115	0		645.151	1298.51		645.152	0		645.149	0
644.828	0		643.741	0		643.933	0		643.803	67.201		645.189	1143.4		645.318	0		644.828	0		644.915	0		645.117	0		645.153	0		645.154	0		645.151	0
644.832	0		643.743	0		643.935	0		643.804	1090.21		645.191	2949.61		645.32	699.78		644.832	0		644.917	0		645.119	0		645.155	0		645.156	0		645.153	0
644.836	0		643.745	0		643.937	0		643.807	3479.08		645.193	4033.77		645.322	15678		644.836	0		644.919	0		645.121	0		645.157	13464.2		645.158	6273.89		645.155	0
644.839	0		643.746	0		643.939	0		643.808	4842.71		645.195	3776.59		645.323	65411		644.839	0		644.921	0		645.123	0		645.159	28221.5		645.16	13299.6		645.157	0
644.843	0		643.749	0		643.941	0		643.81	4672.94		645.197	2413.9		645.326	148539		644.843	0		644.923	0		645.125	0		645.161	34476.4		645.162	16854.3		645.159	0
644.847	0		643.75	0		643.943	0		643.812	3219.12		645.199	707.8		645.327	234429		644.847	0		644.925	7941.94		645.127	0		645.163	28325.6		645.163	15642.6		645.161	0
644.851	0		643.752	0		643.945	0		643.814	1653.78		645.201	0		645.329	252032		644.851	0		644.927	67029.4		645.129	4000.78		645.165	14432		645.165	10513		645.163	0
644.855	0		643.754	1452.09		643.947	1736.91		643.816	0		645.203	0		645.331	182448		644.855	0		644.929	218845		645.131	7875.56		645.167	4601.53		645.167	2808.05		645.165	0
644.859	0		643.756	6582.86		643.949	5932.45		643.818	0		645.205	0		645.333	96135.5		644.859	0		644.931	383210		645.133	10065.6		645.169	10662.3		645.169	1278.55		645.167	0
644.863	0		643.758	22101.4		643.951	9050.52		643.82	0		645.207	0		645.335	29921		644.863	0		644.933	489472		645.135	9715.11		645.171	34763.1		645.171	7500.05		645.168	4574.94
644.867	0		643.76	51957.3		643.953	9610.77		643.822	0		645.208	0		645.337	4584.53		644.867	0		644.935	419793		645.137	6998.41		645.173	67127.8		645.173	15288.3		645.17	21179.8
644.87	0		643.762	93489.4		643.955	7684.42		643.824	0		645.21	0		645.339	466.981		644.87	0		644.937	260116		645.139	1466.81		645.175	89349.4		645.175	20191.8		645.172	43693.4
644.874	0		643.764	128766		643.957	4091.88		643.826	0		645.212	0		645.341	0		644.874	0		644.939	99591.1		645.141	0		645.177	86690.1		645.177	17780		645.174	60541
644.878	0		643.766	133480		643.958	841.407		643.828	0		645.214	0		645.343	0		644.878	0		644.941	17744		645.143	0		645.179	62808.7		645.179	9544.11		645.176	57325.2
644.882	0		643.768	99086.2		643.96	0		643.83	0		645.216	0		645.345	0		644.882	0		644.942	0		645.144	0		645.181	35115.7		645.181	2008.86		645.178	36151.1
644.886	0		643.77	59612.4		643.962	4946.9		643.832	0		645.218	0		645.347	0		644.886	0		644.944	0		645.146	4120.4		645.183	10675.2		645.183	0		645.18	15738
644.89	0		643.772	27090.6		643.964	13307.9		643.834	0		645.22	0		645.349	0		644.89	0		644.946	0		645.148	8309.39		645.184	1524.21		645.185	0		645.182	4839.44
644.894	0		643.774	9287.72		643.966	21615.3		643.836	0		645.222	0		645.351	0		644.894	0		644.948	0		645.15	10877.1		645.186	0		645.187	0		645.184	934.446
644.898	0		643.776	2476.45		643.968	25028.5		643.837	0		645.224	0		645.353	0		644.898	0		644.95	0		645.152	10348.3		645.188	0		645.189	0		645.186	0
644.902	0		643.778	412.555		643.97	21725.2		643.839	0		645.226	0		645.355	2640.01		644.902	0		644.952	0		645.154	7090.83		645.19	0		645.191	0		645.188	0
644.905	0		643.779	0		643.972	11899.5		643.841	0		645.228	0		645.357	4995.33		644.905	0		644.954	0		645.156	1155.04		645.192	0		645.193	0		645.19	0
644.909	0		643.781	0		643.974	3773.87		643.843	0		645.23	0		645.359	7953.55		644.909	0		644.956	0		645.158	4117.34		645.194	0		645.194	0		645.192	0
644.913	0		643.783	0		643.976	1999.56		643.845	0		645.232	0		645.361	8904.91		644.913	0		644.958	0		645.16	7160.22		645.196	0		645.197	0		645.194	0
644.917	0		643.785	0		643.978	2713.92		643.847	0		645.234	0		645.362	7395.49		644.917	0		644.96	0		645.162	8816.01		645.198	0		645.198	0		645.196	0
644.921	1749.77		643.787	0		643.98	3218.17		643.849	0		645.236	0		645.364	3192.98		644.921	1749.77		644.962	0		645.164	8824.37		645.2	0		645.2	0		645.198	0
644.925	10435		643.789	0		643.982	2785.28		643.851	0		645.238	0		645.366	8163.33		644.925	10435		644.964	0		645.166	7321.61		645.202	0		645.202	0		645.199	0
644.929	19854.7		643.791	0		643.984	1731.2		643.853	0		645.24	0		645.368	26060.6		644.929	19854.7		644.966	10526.1		645.168	7981.45		645.204	0		645.204	0		645.202	0
644.933	26405.4		643.793	0		643.986	154.455		643.855	0		645.241	0		645.37	52942.7		644.933	26405.4		644.968	50191.5		645.17	12474.1		645.206	0		645.206	0		645.203	0
644.937	22951.6		643.795	0		643.987	0		643.857	0		645.243	0		645.372	80333.3		644.937	22951.6		644.97	88245.8		645.172	26651.5		645.208	0		645.208	0		645.205	0
644.94	19982.9		643.797	0		643.99	0		643.859	0		645.245	0		645.374	83334.8		644.94	19982.9		644.972	131355		645.174	41384.4		645.21	0		645.21	0		645.207	0
644.944	58063.8		643.799	0		643.991	0		643.861	0		645.247	0		645.376	65369.4		644.944	58063.8		644.974	125517		645.176	44802.8		645.212	0		645.212	1688.39		645.209	0
644.948	192075		643.801	0		643.993	0		643.863	0		645.249	0		645.378	36315.3		644.948	192075		644.976	67042.3		645.178	44656.9		645.214	1567.51		645.214	15445.2		645.211	838.879
644.952	402337		643.803	0		643.995	0		643.865	0		645.251	0		645.38	17645.6		644.952	402337		644.977	21158.1		645.179	33521.9		645.216	12246.1		645.216	54069		645.213	14223.2
644.956	609633		643.805	0		643.997	0		643.866	0		645.253	0		645.382	9376.35		644.956	609633		644.979	10680.5		645.181	20123.9		645.217	31078.6		645.218	108694		645.215	56215.9
644.96	684464		643.807	0		643.999	0		643.868	0		645.255	0		645.384	7951.09		644.96	684464		644.981	12991.4		645.183	21087.3		645.219	55725.9		645.22	157058		645.217	111091
644.964	653437		643.808	0		644.001	0		643.87	0		645.257	0		645.386	7662.86		644.964	653437		644.983	15973.9		645.185	16157.8		645.221	69514.8		645.222	158548		645.219	161413
644.967	624542		643.81	0		644.003	0		643.872	0		645.259	0		645.388	4280.54		644.967	624542		644.985	15835.2		645.187	10121.7		645.223	63427.4		645.224	112256		645.221	165696
644.971	613244		643.812	0		644.005	0		643.874	0		645.261	0		645.39	1837.9		644.971	613244		644.987	13083.2		645.189	6024.31		645.225	41521.4		645.226	58450.8		645.223	122719
644.975	468595		643.814	0		644.007	0		643.876	0		645.263	0		645.392	0		644.975	468595		644.989	2057.23		645.191	269.436		645.227	20053.9		645.228	16864.1		645.225	67160.7
644.979	280337		643.816	0		644.009	0		643.878	0		645.265	0		645.394	0		644.979	280337		644.991	0		645.193	0		645.229	4742.77		645.23	1639.53		645.227	23390.5
644.983	107748		643.818	0		644.011	0		643.88	0		645.267	0		645.395	0		644.983	107748		644.993	0		645.195	0		645.231	0		645.231	0		645.229	2817.71
644.987	23109.9		643.82	0		644.013	0		643.882	0		645.269	0		645.397	0		644.987	23109.9		644.995	0		645.197	0		645.233	0		645.233	0		645.231	0
644.991	1179.27		643.822	0		644.015	0		643.884	0		645.271	0		645.399	0		644.991	1179.27		644.997	0		645.199	0		645.235	0		645.235	0		645.233	0
644.995	1020.2		643.824	0		644.017	0		643.886	0		645.273	0		645.401	0		644.995	1020.2		644.999	0		645.201	0		645.237	0		645.237	0		645.235	0
644.999	34204.6		643.826	0		644.019	0		643.888	0		645.274	0		645.403	0		644.999	34204.6		645.001	0		645.203	0		645.239	0		645.239	0		645.236	0
645.003	173712		643.828	0		644.02	0		643.89	289.618		645.277	0		645.405	0		645.003	173712		645.003	0		645.205	0		645.241	0		645.241	0		645.238	0
645.006	365558		643.83	0		644.022	0		643.892	2335.17		645.278	0		645.407	0		645.006	365558		645.005	0		645.207	0		645.243	0		645.243	0		645.24	0
645.01	547857		643.832	0		644.024	0		643.894	3418.06		645.28	0		645.409	0		645.01	547857		645.007	0		645.209	0		645.245	0		645.245	0		645.242	0
645.014	538729		643.834	0		644.026	0		643.896	3706.71		645.282	0		645.411	229.314		645.014	538729		645.009	7203.93		645.211	0		645.247	0		645.247	0		645.244	0
645.018	345207		643.836	0		644.028	0		643.898	2902.23		645.284	0		645.413	3744.47		645.018	345207		645.01	25927.8		645.212	1622.8		645.249	0		645.249	0		645.246	0
645.022	153223		643.837	0		644.03	0		643.899	1433.2		645.286	0		645.415	6148.06		645.022	153223		645.012	52698.9		645.214	19963.9		645.25	0		645.251	0		645.248	0
645.026	34864.2		643.84	0		644.032	0		643.901	0		645.288	0		645.417	7144.98		645.026	34864.2		645.014	98452.4		645.216	66964.2		645.252	0		645.253	0		645.25	0
645.03	1042.25		643.841	0		644.034	0		643.903	0		645.29	0		645.419	5885.36		645.03	1042.25		645.016	168599		645.218	135546		645.254	0		645.255	0		645.252	0
645.034	0		643.843	0		644.036	0		643.905	0		645.292	0		645.421	3155.9		645.034	0		645.018	202405		645.22	189335		645.256	0		645.257	0		645.254	0
645.037	0		643.845	0		644.038	0		643.907	0		645.294	0		645.423	0		645.037	0		645.02	167790		645.222	179244		645.258	0		645.259	0		645.256	0
645.041	0		643.847	0		644.04	0		643.909	0		645.296	0		645.425	0		645.041	0		645.022	101451		645.224	120503		645.26	0		645.261	0		645.258	0
645.045	0		643.849	0		644.042	0		643.911	0		645.298	0		645.427	0		645.045	0		645.024	39437.1		645.226	53121.2		645.262	0		645.263	0		645.26	0
645.049	0		643.851	0		644.044	0		643.913	0		645.3	0		645.428	0		645.049	0		645.026	6978.29		645.228	11593.1		645.264	0		645.264	0		645.262	0
645.053	0		643.853	0		644.046	0		643.915	0		645.302	0		645.43	0		645.053	0		645.028	5859.79		645.23	1113.54		645.266	0		645.266	0		645.264	0
645.057	0		643.855	0		644.048	0		643.917	0		645.304	0		645.432	0		645.057	0		645.03	14452.7		645.232	0		645.268	0		645.268	0		645.266	0
645.061	0		643.857	0		644.049	0		643.919	0		645.306	0		645.434	0		645.061	0		645.032	20248.1		645.234	0		645.27	0		645.27	0		645.268	0
645.065	0		643.859	0		644.052	0		643.921	0		645.308	0		645.436	0		645.065	0		645.034	19244.5		645.236	4416.7		645.272	0		645.272	0		645.269	0
645.068	0		643.861	0		644.053	0		643.923	0		645.309	0		645.438	0		645.068	0		645.036	24705.6		645.238	8505.01		645.274	0		645.274	0		645.271	0
645.072	0		643.863	0		644.055	0		643.925	243.783		645.311	0		645.44	0		645.072	0		645.038	26448.1		645.24	10729.8		645.276	0		645.276	0		645.273	0
645.076	0		643.865	0		644.057	0		643.927	1467.11		645.313	0		645.442	0		645.076	0		645.04	34461.3		645.242	9615.67		645.278	0		645.278	0		645.275	0
645.08	0		643.867	0		644.059	0		643.928	2460.74		645.315	0		645.444	0		645.08	0		645.042	38450.8		645.244	6022.87		645.28	0		645.28	0		645.277	0
645.084	0		643.869	0		644.061	0		643.93	2722.25		645.317	214.299		645.446	0		645.084	0		645.043	31381.3		645.245	614.471		645.282	0		645.282	0		645.279	0
645.088	0		643.87	0		644.063	0		643.932	2083.19		645.319	7643.11		645.448	0		645.088	0		645.045	11489.5		645.247	0		645.284	0		645.284	0		645.281	0
645.092	0		643.872	0		644.065	0		643.934	991.768		645.321	46262.4		645.45	0		645.092	0		645.047	5034.25		645.249	0		645.285	0		645.286	0		645.283	0
645.096	0		643.874	0		644.067	0		643.936	0		645.323	125776		645.452	0		645.096	0		645.049	44.9799		645.251	0		645.287	0		645.288	0		645.285	0
645.1	0		643.876	0		644.069	0		643.938	0		645.325	215486		645.454	0		645.1	0		645.051	0		645.253	0		645.289	0		645.29	0		645.287	0
645.104	0		643.878	0		644.071	0		643.94	0		645.327	264159		645.456	0		645.104	0		645.053	0		645.255	0		645.291	0		645.292	0		645.289	0
645.107	0		643.88	0		644.073	0		643.942	0		645.329	216966		645.458	0		645.107	0		645.055	0		645.257	0		645.293	0		645.294	0		645.291	0
645.111	0		643.882	0		644.075	0		643.944	0		645.331	125595		645.46	0		645.111	0		645.057	0		645.259	0		645.295	0		645.296	0		645.293	0
645.115	0		643.884	0		644.077	0		643.946	372.073		645.333	46575.2		645.462	0		645.115	0		645.059	0		645.261	0		645.297	0		645.298	4149.46		645.295	0
645.119	0		643.886	0		644.079	0		643.948	2428.98		645.335	8255.23		645.463	0		645.119	0		645.061	0		645.263	0		645.299	0		645.299	7086.16		645.297	0
645.123	0		643.888	0		644.081	0		643.95	3579.12		645.337	131.923		645.465	0		645.123	0		645.063	0		645.265	0		645.301	0		645.301	8732.84		645.299	0
645.127	0		643.89	0		644.082	0		643.952	3919.22		645.339	0		645.467	0		645.127	0		645.065	0		645.267	0		645.303	0		645.303	7979.41		645.301	0
645.131	8408.69		643.892	0		644.084	0		643.954	3118.22		645.341	0		645.469	0		645.131	8408.69		645.067	0		645.269	0		645.305	0		645.305	5218.64		645.303	0
645.135	82694.7		643.894	0		644.086	0		643.956	1625.44		645.342	458.982		645.471	0		645.135	82694.7		645.069	2423.78		645.271	0		645.307	0		645.307	441.864		645.304	0
645.138	286950		643.896	0		644.088	0		643.957	479.704		645.345	2396.94		645.473	0		645.138	286950		645.071	45076		645.273	0		645.309	0		645.309	0		645.306	0
645.142	841215		643.898	0		644.09	0		643.96	5677.64		645.346	4013.33		645.475	0		645.142	841215		645.073	179727		645.275	0		645.311	0		645.311	0		645.308	0
645.146	3.40578e+06		643.899	0		644.092	0		643.961	15507.5		645.348	4674.43		645.477	0		645.146	3.40578e+06		645.075	324783		645.277	0		645.313	0		645.313	0		645.31	0
645.15	1.01944e+07		643.902	0		644.094	0		643.963	28054.3		645.35	3986.85		645.479	0		645.15	1.01944e+07		645.077	421206		645.279	0		645.315	0		645.315	0		645.312	0
645.154	2.06668e+07		643.903	0		644.096	0		643.965	32271.5		645.352	4003.78		645.481	0		645.154	2.06668e+07		645.078	353265		645.28	0		645.317	0		645.317	0		645.314	0
645.158	3.01335e+07		643.905	0		644.098	0		643.967	23588.7		645.354	10829.1		645.483	0		645.158	3.01335e+07		645.08	207859		645.282	0		645.318	0		645.319	0		645.316	0
645.162	30756101		643.907	0		644.1	0		643.969	11527.9		645.356	21907.9		645.485	0		645.162	30756101		645.082	70788.8		645.284	0		645.321	0		645.321	0		645.318	0
645.166	2.10466e+07		643.909	0		644.102	0		643.971	3957.2		645.358	32608.4		645.487	0		645.166	2.10466e+07		645.084	8247.62		645.286	0		645.322	0		645.323	3232.43		645.32	0
645.169	11009063		643.911	0		644.104	0		643.973	0		645.36	33456.2		645.489	0		645.169	11009063		645.086	0		645.288	0		645.324	12023.4		645.325	49206.1		645.322	4566.2
645.173	3.6919e+06		643.913	0		644.106	0		643.975	0		645.362	24293		645.491	0		645.173	3.6919e+06		645.088	0		645.29	0		645.326	74458.4		645.327	151547		645.324	46075.5
645.177	1.07156e+06		643.915	0		644.108	0		643.977	0		645.364	13676.3		645.493	0		645.177	1.07156e+06		645.09	5606.15		645.292	0		645.328	178773		645.329	266980		645.326	156357
645.181	295069		643.917	0		644.11	0		643.979	0		645.366	14638.7		645.495	0		645.181	295069		645.092	71513.3		645.294	0		645.33	283561		645.331	331544		645.328	296701
645.185	37003.5		643.919	0		644.111	0		643.981	0		645.368	29607.5		645.496	0		645.185	37003.5		645.094	301244		645.296	0		645.332	295214		645.332	269819		645.33	397948
645.189	20.8083		643.921	0		644.114	0		643.983	0		645.37	51798		645.499	0		645.189	20.8083		645.096	632918		645.298	0		645.334	211522		645.334	153745		645.332	362624
645.193	0		643.923	0		644.115	0		643.985	0		645.372	66142.8		645.5	0		645.193	0		645.098	939612		645.3	0		645.336	101728		645.336	50519.6		645.334	232013
645.197	0		643.925	0		644.117	0		643.987	0		645.374	64296		645.502	0		645.197	0		645.1	923703		645.302	0		645.338	23095.4		645.338	5541.09		645.336	93328.8
645.201	0		643.927	0		644.119	0		643.989	0		645.376	47809		645.504	0		645.201	0		645.102	607226		645.304	0		645.34	985.803		645.34	0		645.337	16413.5
645.205	0		643.929	0		644.121	0		643.99	0		645.378	24974.3		645.506	0		645.205	0		645.104	300676		645.306	0		645.342	845.774		645.342	4.9794		645.34	250.728
645.208	0		643.931	0		644.123	0		643.992	0		645.38	10334.5		645.508	0		645.208	0		645.106	86400.7		645.308	0		645.344	34624.8		645.344	7516.62		645.341	2768.2
645.212	0		643.933	0		644.125	0		643.994	0		645.381	4047.27		645.51	0		645.212	0		645.108	13147.2		645.31	0		645.346	153947		645.346	50412.5		645.343	8044.67
645.216	0		643.934	0		644.127	0		643.996	0		645.383	1249.49		645.512	0		645.216	0		645.11	46.2603		645.312	0		645.348	352503		645.348	118123		645.345	26100.7
645.22	0		643.936	0		644.129	0		643.998	0		645.385	0		645.514	0		645.22	0		645.111	0		645.313	0		645.35	540910		645.35	180337		645.347	60581.8
645.224	0		643.938	0		644.131	0		644	0		645.387	0		645.516	0		645.224	0		645.113	0		645.316	0		645.352	593229		645.352	183274		645.349	91211.5
645.228	0		643.94	0		644.133	0		644.002	0		645.389	0		645.518	0		645.228	0		645.115	0		645.317	0		645.354	433186		645.354	124966		645.351	98035.8
645.232	0		643.942	0		644.135	0		644.004	0		645.391	0		645.52	0		645.232	0		645.117	0		645.319	0		645.355	230534		645.356	59545.1		645.353	73464.4
645.236	0		643.944	0		644.137	0		644.006	0		645.393	0		645.522	0		645.236	0		645.119	0		645.321	0		645.357	83159.8		645.358	49922.4		645.355	46987
645.24	0		643.946	0		644.139	0		644.008	0		645.395	0		645.524	0		645.24	0		645.121	0		645.323	11120.9		645.359	48859.6		645.36	103110		645.357	48493.5
645.243	0		643.948	3071.41		644.141	0		644.01	0		645.397	0		645.526	0		645.243	0		645.123	0		645.325	72046.1		645.361	74108.4		645.362	176330		645.359	99799.1
645.247	0		643.95	6012.28		644.143	0		644.012	0		645.399	0		645.528	0		645.247	0		645.125	0		645.327	195000		645.363	108376		645.364	225743		645.361	177473
645.251	0		643.952	8022.92		644.144	0		644.014	0		645.401	0		645.53	0		645.251	0		645.127	0		645.329	341188		645.365	109834		645.365	203645		645.363	241025
645.255	0		643.954	7861.45		644.146	0		644.016	0		645.403	0		645.532	0		645.255	0		645.129	0		645.331	410384		645.367	73496.6		645.367	139075		645.365	235466
645.259	0		643.956	7353.83		644.148	0		644.018	0		645.405	0		645.534	0		645.259	0		645.131	0		645.333	326358		645.369	43394.6		645.369	78721.8		645.367	167983
645.263	0		643.958	8590.46		644.15	0		644.019	82.0993		645.407	0		645.535	0		645.263	0		645.133	0		645.335	173275		645.371	37886.4		645.371	47631		645.369	88118.9
645.267	0		643.96	26151.1		644.152	0		644.021	1942		645.409	0		645.537	0		645.267	0		645.135	0		645.337	49561.6		645.373	60897.8		645.373	32341.5		645.371	40375.6
645.271	0		643.962	53386.5		644.154	2186.03		644.023	2760.2		645.411	0		645.539	0		645.271	0		645.137	0		645.339	3257.8		645.375	82502.5		645.375	29064.1		645.372	39257.4
645.274	0		643.963	83439.4		644.156	7152.05		644.025	2875.22		645.413	0		645.541	0		645.274	0		645.139	0		645.341	287.155		645.377	86262.8		645.377	30099.7		645.374	56007.7
645.278	0		643.965	96434.9		644.158	11046		644.027	2209.95		645.414	0		645.543	0		645.278	0		645.141	0		645.343	10644		645.379	76572.5		645.379	26830.4		645.376	63208
645.282	0		643.967	80777.4		644.16	14432.5		644.029	0		645.416	0		645.545	0		645.282	0		645.143	0		645.345	66153.2		645.381	51133.4		645.381	19798.5		645.378	50151.5
645.286	0		643.969	53973.5		644.162	17996.3		644.031	0		645.418	0		645.547	0		645.286	0		645.144	0		645.347	199903		645.383	26540.3		645.383	12270.1		645.38	23205.4
645.29	0		643.971	28089.6		644.164	22423.9		644.033	0		645.42	0		645.549	0		645.29	0		645.146	0		645.348	354518		645.385	10514		645.385	6034.45		645.382	6430.11
645.294	0		643.973	10371.2		644.166	24357.9		644.035	106.293		645.422	0		645.551	0		645.294	0		645.148	0		645.351	446471		645.386	2301.3		645.387	428.961		645.384	516.289
645.298	0		643.975	2095.51		644.168	21799.6		644.037	2495.51		645.424	0		645.553	0		645.298	0		645.15	0		645.352	385327		645.389	0		645.389	0		645.386	0
645.302	0		643.977	141.426		644.17	17155.1		644.039	3136.87		645.426	0		645.555	238.512		645.302	0		645.152	0		645.354	227679		645.39	0		645.391	0		645.388	0
645.306	0		643.979	0		644.172	11962		644.041	3020.12		645.428	0		645.557	5458.97		645.306	0		645.154	0		645.356	95987.6		645.392	2323.53		645.393	585.102		645.39	0
645.309	0		643.981	0		644.174	4370.64		644.043	2117.44		645.43	0		645.559	10980		645.309	0		645.156	0		645.358	67286.1		645.394	45053.4		645.395	12826.2		645.392	358.539
645.313	0		643.983	0		644.176	1418.62		644.045	946.218		645.432	0		645.561	15737.8		645.313	0		645.158	0		645.36	133545		645.396	200573		645.397	63505.4		645.394	7053.65
645.317	0		643.985	0		644.177	178.536		644.047	0		645.434	0		645.563	15257.3		645.317	0		645.16	0		645.362	218637		645.398	457592		645.399	161009		645.396	45681.7
645.321	40.8663		643.987	0		644.179	0		644.049	0		645.436	0		645.565	10105.2		645.321	40.8663		645.162	0		645.364	246021		645.4	746477		645.4	278294		645.398	131956
645.325	11992.1		643.989	0		644.181	0		644.051	0		645.438	0		645.567	4995.14		645.325	11992.1		645.164	0		645.366	182173		645.402	865045		645.403	334527		645.4	233806
645.329	53017.9		643.991	0		644.183	0		644.053	0		645.44	0		645.568	8358.67		645.329	53017.9		645.166	1088.19		645.368	87769.8		645.404	670743		645.404	271081		645.402	301606
645.333	136772		643.992	0		644.185	0		644.054	0		645.442	0		645.57	24732.7		645.333	136772		645.168	11017.2		645.37	30482.2		645.406	384958		645.406	154839		645.404	248035
645.337	364225		643.994	0		644.187	0		644.056	0		645.444	0		645.572	51065		645.337	364225		645.17	70050.3		645.372	24747.4		645.408	144247		645.408	52681.2		645.405	144993
645.341	758274		643.996	0		644.189	0		644.058	0		645.446	0		645.574	73281.4		645.341	758274		645.172	146514		645.374	34949		645.41	23271.3		645.41	6956.09		645.408	55115.9
645.344	2.78039e+06		643.998	0		644.191	0		644.06	0		645.447	0		645.576	78647.7		645.344	2.78039e+06		645.174	228874		645.376	39430.2		645.412	436.651		645.412	0		645.409	9421.23
645.348	9.68543e+06		644	0		644.193	0		644.062	0		645.449	0		645.578	65750.5		645.348	9.68543e+06		645.176	251581		645.378	28485.9		645.414	0		645.414	0		645.411	182.995
645.352	2.48413e+07		644.002	0		644.195	0		644.064	0		645.451	0		645.58	46984		645.352	2.48413e+07		645.178	211389		645.38	13975.1		645.416	0		645.416	0		645.413	0
645.356	42117074		644.004	2324.32		644.197	0		644.066	0		645.453	0		645.582	29087.8		645.356	42117074		645.179	132209		645.382	1808.27		645.418	0		645.418	0		645.415	0
645.36	5.36908e+07		644.006	4787.22		644.199	0		644.068	0		645.455	0		645.584	16298.6		645.36	5.36908e+07		645.181	49321.9		645.384	15.1015		645.42	0		645.42	0		645.417	0
645.364	4.48424e+07		644.008	6171.34		644.201	0		644.07	0		645.457	0		645.586	5455.64		645.364	4.48424e+07		645.183	15549		645.385	0		645.422	0		645.422	0		645.419	0
645.368	2.6778e+07		644.01	5703.48		644.203	0		644.072	0		645.459	0		645.588	1800.49		645.368	2.6778e+07		645.185	1410.67		645.387	0		645.423	0		645.424	0		645.421	0
645.372	1.12771e+07		644.012	3730.17		644.205	0		644.074	0		645.461	0		645.59	0		645.372	1.12771e+07		645.187	5.932		645.389	0		645.425	0		645.426	0		645.423	0
645.375	3.24761e+06		644.014	657.053		644.207	0		644.076	0		645.463	0		645.592	0		645.375	3.24761e+06		645.189	0		645.391	756.313		645.427	0		645.428	0		645.425	0
645.379	833211		644.016	0		644.208	0		644.078	0		645.465	0		645.594	0		645.379	833211		645.191	0		645.393	12556.9		645.429	0		645.43	0		645.427	0
645.383	306937		644.018	0		644.21	0		644.08	0		645.467	0		645.596	0		645.383	306937		645.193	0		645.395	59734.7		645.431	0		645.432	0		645.429	0
645.387	6979.5		644.02	0		644.212	0		644.082	0		645.469	0		645.598	0		645.387	6979.5		645.195	0		645.397	163898		645.433	0		645.434	0		645.431	0
645.391	0		644.022	0		644.214	0		644.083	0		645.471	0		645.6	0		645.391	0		645.197	0		645.399	301782		645.435	0		645.436	0		645.433	0
645.395	0		644.024	0		644.216	0		644.085	0		645.473	0		645.601	0		645.395	0		645.199	0		645.401	403357		645.437	0		645.438	0		645.435	0
645.399	0		644.025	0		644.218	0		644.087	0		645.475	0		645.604	0		645.399	0		645.201	0		645.403	376986		645.439	0		645.439	0		645.437	0
645.403	0		644.027	0		644.22	0		644.089	0		645.477	0		645.605	0		645.403	0		645.203	0		645.405	246776		645.441	0		645.441	0		645.439	0
645.407	0		644.029	0		644.222	0		644.091	789.826		645.479	0		645.607	0		645.407	0		645.205	0		645.407	107217		645.443	0		645.443	0		645.441	0
645.41	0		644.031	0		644.224	0		644.093	2546.68		645.481	0		645.609	0		645.41	0		645.207	0		645.409	24243.4		645.445	0		645.445	0		645.442	0
645.414	0		644.033	0		644.226	0		644.095	3492.44		645.482	0		645.611	0		645.414	0		645.209	0		645.411	666.889		645.447	0		645.447	0		645.444	0
645.418	0		644.035	0		644.228	0		644.097	3673.84		645.484	0		645.613	0		645.418	0		645.211	0		645.413	0		645.449	0		645.449	0		645.446	0
645.422	0		644.037	0		644.23	0		644.099	2959.58		645.486	0		645.615	0		645.422	0		645.212	723.322		645.415	0		645.451	0		645.451	0		645.448	0
645.426	0		644.039	0		644.232	0		644.101	1396.2		645.488	0		645.617	0		645.426	0		645.214	40417.4		645.417	0		645.453	0		645.453	0		645.45	0
645.43	0		644.041	0		644.234	0		644.103	0		645.49	0		645.619	0		645.43	0		645.216	127825		645.418	0		645.455	0		645.455	0		645.452	0
645.434	0		644.043	0		644.236	0		644.105	0		645.492	0		645.621	0		645.434	0		645.218	231417		645.42	0		645.457	0		645.457	0		645.454	0
645.438	0		644.045	0		644.237	0		644.107	0		645.494	0		645.623	0		645.438	0		645.22	297949		645.422	0		645.458	0		645.459	0		645.456	0
645.442	0		644.047	0		644.24	0		644.109	0		645.496	0		645.625	0		645.442	0		645.222	266318		645.424	0		645.46	0		645.461	0		645.458	0
645.446	0		644.049	0		644.241	0		644.111	1133.06		645.498	0		645.627	0		645.446	0		645.224	177542		645.426	0		645.462	0		645.463	0		645.46	0
645.449	0		644.051	0		644.243	0		644.113	2109.77		645.5	0		645.629	0		645.449	0		645.226	74449.6		645.428	0		645.464	0		645.465	0		645.462	0
645.453	0		644.053	0		644.245	0		644.115	2647.32		645.502	0		645.631	0		645.453	0		645.228	18532.2		645.43	0		645.466	0		645.467	0		645.464	0
645.457	0		644.054	0		644.247	0		644.116	2446.57		645.504	0		645.633	0		645.457	0		645.23	1046.14		645.432	0		645.468	0		645.469	0		645.466	0
645.461	0		644.056	0		644.249	0		644.118	1636.79		645.506	0		645.635	0		645.461	0		645.232	0		645.434	0		645.47	0		645.471	0		645.468	0
645.465	0		644.058	0		644.251	0		644.12	183.384		645.508	0		645.636	0		645.465	0		645.234	0		645.436	0		645.472	0		645.472	0		645.47	0
645.469	0		644.06	0		644.253	0		644.122	0		645.51	0		645.639	0		645.469	0		645.236	0		645.438	0		645.474	0		645.474	0		645.472	0
645.473	0		644.062	0		644.255	0		644.124	0		645.512	0		645.64	0		645.473	0		645.238	0		645.44	0		645.476	0		645.476	0		645.474	0
645.477	0		644.064	0		644.257	0		644.126	0		645.514	0		645.642	0		645.477	0		645.24	0		645.442	0		645.478	0		645.478	0		645.476	0
645.481	0		644.066	0		644.259	0		644.128	0		645.515	0		645.644	0		645.481	0		645.242	0		645.444	0		645.48	0		645.48	0		645.477	0
645.484	0		644.068	0		644.261	0		644.13	0		645.518	0		645.646	0		645.484	0		645.244	0		645.446	0		645.482	0		645.482	0		645.479	0
645.488	0		644.07	0		644.263	0		644.132	0		645.519	0		645.648	0		645.488	0		645.245	0		645.448	0		645.484	0		645.484	0		645.481	0
645.492	0		644.072	0		644.265	0		644.134	0		645.521	0		645.65	0		645.492	0		645.247	0		645.45	0		645.486	0		645.486	0		645.483	0
645.496	0		644.074	0		644.267	0		644.136	0		645.523	0		645.652	0		645.496	0		645.249	0		645.452	0		645.488	0		645.488	0		645.485	0
645.5	0		644.076	0		644.269	0		644.138	0		645.525	0		645.654	0		645.5	0		645.251	0		645.453	0		645.49	0		645.49	0		645.487	0
645.504	0		644.078	0		644.27	0		644.14	0		645.527	0		645.656	0		645.504	0		645.253	0		645.455	0		645.491	0		645.492	0		645.489	0
645.508	0		644.08	0		644.272	0		644.142	0		645.529	0		645.658	0		645.508	0		645.255	0		645.457	0		645.494	0		645.494	0		645.491	0
645.512	9078.05		644.082	0		644.274	0		644.144	0		645.531	0		645.66	0		645.512	9078.05		645.257	0		645.459	0		645.495	0		645.496	0		645.493	0
645.515	28440		644.084	0		644.276	0		644.145	214.185		645.533	0		645.662	0		645.515	28440		645.259	0		645.461	0		645.497	0		645.498	0		645.495	2244.36
645.519	0		644.086	0		644.278	0		644.147	1840.64		645.535	0		645.664	0		645.519	0		645.261	0		645.463	0		645.499	1152.02		645.5	1181.66		645.497	4822.18
645.523	0		644.087	0		644.28	0		644.149	3606.22		645.537	0		645.666	0		645.523	0		645.263	0		645.465	0		645.501	6352.69		645.502	14127.2		645.499	12657.7
645.527	0		644.089	0		644.282	0		644.151	4494.06		645.539	0		645.668	0		645.527	0		645.265	0		645.467	0		645.503	25019.4		645.504	57320.5		645.501	43351.9
645.531	13407		644.091	0		644.284	0		644.153	4003.8		645.541	0		645.67	0		645.531	13407		645.267	0		645.469	0		645.505	51703		645.505	116660		645.503	108587
645.535	145788		644.093	0		644.286	0		644.155	4130.28		645.543	0		645.672	0		645.535	145788		645.269	0		645.471	0		645.507	76271.1		645.507	176213		645.505	194804
645.539	482847		644.095	0		644.288	0		644.157	3335.42		645.545	0		645.673	0		645.539	482847		645.271	0		645.473	0		645.509	84014.1		645.509	182064		645.507	263353
645.543	1.3269e+06		644.097	0		644.29	1743.06		644.159	4056.47		645.547	0		645.675	0		645.543	1.3269e+06		645.273	0		645.475	0		645.511	66058.8		645.511	133063		645.509	251427
645.547	5.24135e+06		644.099	0		644.292	2745.11		644.161	6128.73		645.549	0		645.677	0		645.547	5.24135e+06		645.275	0		645.477	0		645.513	35539.9		645.513	67313.6		645.51	173485
645.551	1.55872e+07		644.101	0		644.294	3001.83		644.163	11479.8		645.551	172.666		645.679	0		645.551	1.55872e+07		645.277	0		645.479	0		645.515	12877.1		645.515	22365.3		645.513	90674
645.554	3.16633e+07		644.103	0		644.296	2341.08		644.165	19578.3		645.553	5481.71		645.681	0		645.554	3.16633e+07		645.279	0		645.481	0		645.517	2436.67		645.517	3309.79		645.514	28928.3
645.558	4.61954e+07		644.105	0		644.298	1160.04		644.167	25880.9		645.554	23183.2		645.683	0		645.558	4.61954e+07		645.28	0		645.483	0		645.519	0		645.519	0		645.516	3393.91
645.562	4.71999e+07		644.107	0		644.3	98.9651		644.169	26774.9		645.556	46094.7		645.685	0		645.562	4.71999e+07		645.282	0		645.485	0		645.521	0		645.521	0		645.518	155.673
645.566	3.20805e+07		644.109	0		644.302	0		644.171	23980.3		645.558	66487.4		645.687	0		645.566	3.20805e+07		645.284	0		645.486	0		645.523	0		645.523	0		645.52	0
645.57	1.66251e+07		644.111	0		644.303	0		644.173	20510.5		645.56	67582.6		645.689	0		645.57	1.66251e+07		645.286	0		645.489	0		645.525	0		645.525	0		645.522	0
645.574	5.37081e+06		644.113	0		644.305	0		644.175	13634		645.562	47198.1		645.691	0		645.574	5.37081e+06		645.288	0		645.49	0		645.527	0		645.527	0		645.524	0
645.578	1.52095e+06		644.115	0		644.307	0		644.177	7522.82		645.564	23413.5		645.693	0		645.578	1.52095e+06		645.29	0		645.492	0		645.529	0		645.529	0		645.526	0
645.582	432888		644.116	0		644.309	0		644.178	1682.64		645.566	15375.3		645.695	0		645.582	432888		645.292	0		645.494	0		645.53	0		645.531	0		645.528	0
645.586	83592.1		644.119	0		644.311	0		644.18	88.4694		645.568	26744.2		645.697	0		645.586	83592.1		645.294	0		645.496	0		645.532	0		645.533	0		645.53	0
645.589	5733.12		644.12	0		644.313	0		644.182	0		645.57	46592.6		645.699	0		645.589	5733.12		645.296	0		645.498	0		645.534	0		645.535	0		645.532	0
645.593	0		644.122	0		644.315	0		644.184	0		645.572	61062.6		645.701	0		645.593	0		645.298	0		645.5	4879.1		645.536	0		645.537	0		645.534	0
645.597	0		644.124	0		644.317	0		644.186	0		645.574	56156		645.703	0		645.597	0		645.3	0		645.502	29793.1		645.538	0		645.539	0		645.536	0
645.601	0		644.126	0		644.319	0		644.188	0		645.576	40467		645.705	0		645.601	0		645.302	0		645.504	87828.4		645.54	0		645.54	0		645.538	0
645.605	0		644.128	0		644.321	0		644.19	0		645.578	22449.6		645.707	0		645.605	0		645.304	0		645.506	152465		645.542	0		645.542	0		645.54	0
645.609	0		644.13	0		644.323	0		644.192	0		645.58	7388.48		645.708	0		645.609	0		645.306	0		645.508	189219		645.544	0		645.544	0		645.542	0
645.613	0		644.132	0		644.325	0		644.194	0		645.582	1709.16		645.71	0		645.613	0		645.308	0		645.51	165855		645.546	0		645.546	0		645.544	0
645.617	0		644.134	0		644.327	0		644.196	0		645.584	0		645.712	0		645.617	0		645.31	0		645.512	102242		645.548	0		645.548	0		645.545	0
645.62	0		644.136	0		644.329	0		644.198	0		645.586	0		645.714	0		645.62	0		645.312	0		645.514	44267.1		645.55	0		645.55	0		645.548	0
645.624	0		644.138	0		644.331	0		644.2	0		645.587	0		645.716	0		645.624	0		645.313	0		645.516	9111.48		645.552	0		645.552	0		645.549	0
645.628	0		644.14	0		644.332	0		644.202	0		645.589	0		645.718	0		645.628	0		645.316	0		645.518	0		645.554	0		645.554	104.585		645.551	0
645.632	0		644.142	0		644.335	0		644.204	0		645.591	0		645.72	0		645.632	0		645.317	0		645.52	0		645.556	0		645.556	4184.94		645.553	0
645.636	0		644.144	0		644.336	0		644.206	0		645.593	0		645.722	0		645.636	0		645.319	0		645.521	0		645.558	0		645.558	22974.1		645.555	1152.86
645.64	0		644.146	0		644.338	1055.1		644.207	0		645.595	0		645.724	0		645.64	0		645.321	0		645.524	0		645.56	0		645.56	49234.7		645.557	21154
645.644	0		644.148	0		644.34	2767.29		644.21	0		645.597	1733.22		645.726	0		645.644	0		645.323	10339.4		645.525	0		645.562	0		645.562	69154.2		645.559	55303.8
645.648	0		644.149	0		644.342	4173.52		644.211	0		645.599	3568.12		645.728	0		645.648	0		645.325	85636.6		645.527	0		645.563	0		645.564	65981.3		645.561	87610.4
645.652	0		644.151	0		644.344	4326.13		644.213	0		645.601	4405.01		645.73	0		645.652	0		645.327	218834		645.529	0		645.565	0		645.566	48559		645.563	98061.5
645.655	0		644.153	0		644.346	3132.03		644.215	0		645.603	3606.07		645.732	0		645.655	0		645.329	358185		645.531	0		645.567	0		645.568	28453.4		645.565	75368.8
645.659	0		644.155	0		644.348	714.839		644.217	0		645.605	1899.97		645.734	0		645.659	0		645.331	412779		645.533	0		645.569	3523.85		645.57	14093.7		645.567	35777.6
645.663	0		644.157	1318.02		644.35	0		644.219	0		645.607	101.415		645.736	0		645.663	0		645.333	312278		645.535	0		645.571	21317.6		645.572	8144.26		645.569	9697.86
645.667	161.749		644.159	8210.72		644.352	0		644.221	0		645.609	0		645.738	0		645.667	161.749		645.335	163389		645.537	0		645.573	61014.1		645.574	4695.49		645.571	16720.3
645.671	3154.33		644.161	27939.5		644.354	766.63		644.223	0		645.611	0		645.74	0		645.671	3154.33		645.337	47276.3		645.539	0		645.575	109862		645.576	721.355		645.573	37386
645.675	8555.33		644.163	54775.2		644.356	2116.65		644.225	0		645.613	0		645.742	0		645.675	8555.33		645.339	4023.73		645.541	0		645.577	129065		645.577	0		645.575	56033.6
645.679	11959.4		644.165	80166.9		644.358	4861.41		644.227	0		645.615	0		645.744	0		645.679	11959.4		645.341	4209.69		645.543	0		645.579	111977		645.579	0		645.577	66245.3
645.683	10917		644.167	93686.2		644.36	8059.21		644.229	0		645.617	0		645.745	0		645.683	10917		645.343	89392.5		645.545	0		645.581	71764.4		645.581	0		645.579	55642.5
645.687	6722.23		644.169	82267.5		644.362	7578.02		644.231	0		645.619	0		645.747	0		645.687	6722.23		645.345	340668		645.547	0		645.583	27634.9		645.583	0		645.581	39078.4
645.691	2483.56		644.171	52603.2		644.364	10678.5		644.233	0		645.62	0		645.749	0		645.691	2483.56		645.347	726042		645.549	0		645.585	4096.29		645.585	0		645.582	18473.1
645.694	0		644.173	22642		644.365	17812.2		644.235	0		645.622	0		645.751	0		645.694	0		645.348	1.10535e+06		645.551	0		645.587	0		645.587	0		645.584	7653.89
645.698	0		644.175	6386.16		644.367	27802.9		644.237	0		645.624	0		645.753	0		645.698	0		645.35	1.18306e+06		645.553	0		645.589	0		645.589	0		645.586	3025.65
645.702	0		644.177	1122.84		644.369	31641.1		644.239	0		645.626	0		645.755	0		645.702	0		645.352	956928		645.555	0		645.591	0		645.591	0		645.588	360.315
645.706	0		644.178	0		644.371	25112.4		644.24	0		645.628	0		645.757	0		645.706	0		645.354	629560		645.557	13087		645.593	4371.4		645.593	424.61		645.59	0
645.71	0		644.181	0		644.373	15950.8		644.242	0		645.63	0		645.759	41.745		645.71	0		645.356	338825		645.558	53765.6		645.595	47837		645.595	14166.2		645.592	571.521
645.714	0		644.182	0		644.375	5705.66		644.244	0		645.632	0		645.761	541.689		645.714	0		645.358	239512		645.56	112420		645.596	166560		645.597	74124.9		645.594	8762.93
645.718	0		644.184	0		644.377	768.097		644.246	0		645.634	0		645.763	1189.55		645.718	0		645.36	315102		645.562	164235		645.598	332585		645.599	175140		645.596	47085.3
645.722	0		644.186	0		644.379	0		644.248	0		645.636	0		645.765	1681.47		645.722	0		645.362	440263		645.564	155938		645.6	476327		645.601	278069		645.598	118145
645.726	0		644.188	0		644.381	0		644.25	0		645.638	0		645.767	1694.38		645.726	0		645.364	486052		645.566	97460.2		645.602	501212		645.603	311469		645.6	204674
645.729	569.816		644.19	0		644.383	0		644.252	0		645.64	0		645.769	4666.82		645.729	569.816		645.366	350074		645.568	42613.4		645.604	375828		645.605	241690		645.602	249352
645.733	39555.4		644.192	0		644.385	0		644.254	0		645.642	0		645.771	15285.5		645.733	39555.4		645.368	183491		645.57	8561.66		645.606	203609		645.607	129310		645.604	202707
645.737	197914		644.194	0		644.387	0		644.256	0		645.644	0		645.773	30910.5		645.737	197914		645.37	70240.2		645.572	9938.92		645.608	70392.6		645.609	41488		645.606	119347
645.741	473999		644.196	0		644.389	0		644.258	0		645.646	0		645.775	49985.3		645.741	473999		645.372	58856.4		645.574	19801.1		645.61	10989.2		645.611	5709.9		645.608	43662.9
645.745	1.67541e+06		644.198	0		644.391	0		644.26	0		645.648	0		645.777	48806.3		645.745	1.67541e+06		645.374	99523.1		645.576	33279.8		645.612	105.922		645.612	0		645.61	5161.47
645.749	5.8963e+06		644.2	0		644.393	0		644.262	0		645.65	0		645.779	38352.9		645.749	5.8963e+06		645.376	129841		645.578	40167.4		645.614	0		645.614	0		645.612	0
645.753	1.51279e+07		644.202	0		644.395	0		644.264	0		645.652	0		645.78	25317.8		645.753	1.51279e+07		645.378	121247		645.58	31411.1		645.616	0		645.616	0		645.614	0
645.757	2.54871e+07		644.204	0		644.396	0		644.266	0		645.654	0		645.782	14341.9		645.757	2.54871e+07		645.38	76606.5		645.582	16453		645.618	0		645.618	0		645.615	0
645.76	3.22716e+07		644.206	0		644.399	0		644.268	0		645.655	0		645.784	3035.68		645.76	3.22716e+07		645.381	20021.9		645.584	6588.96		645.62	0		645.62	0		645.617	0
645.764	2.66987e+07		644.208	0		644.4	0		644.27	0		645.658	0		645.786	333.59		645.764	2.66987e+07		645.384	2225.6		645.586	627.339		645.622	0		645.622	0		645.619	0
645.768	1.57996e+07		644.21	0		644.402	0		644.271	0		645.659	0		645.788	0		645.768	1.57996e+07		645.385	0		645.588	0		645.624	0		645.624	0		645.621	0
645.772	6.54231e+06		644.212	0		644.404	0		644.273	0		645.661	0		645.79	0		645.772	6.54231e+06		645.387	0		645.59	0		645.626	0		645.626	0		645.623	0
645.776	1.88528e+06		644.213	0		644.406	0		644.275	0		645.663	0		645.792	0		645.776	1.88528e+06		645.389	0		645.591	0		645.628	0		645.628	0		645.625	0
645.78	518054		644.215	0		644.408	0		644.277	0		645.665	0		645.794	0		645.78	518054		645.391	2018.84		645.593	5557.64		645.63	0		645.63	0		645.627	0
645.784	214561		644.217	0		644.41	0		644.279	0		645.667	0		645.796	0		645.784	214561		645.393	42577.4		645.595	44193.9		645.631	0		645.632	0		645.629	0
645.788	35654.3		644.219	0		644.412	0		644.281	0		645.669	0		645.798	0		645.788	35654.3		645.395	157171		645.597	121180		645.634	4570.74		645.634	0		645.631	0
645.792	7892.61		644.221	0		644.414	0		644.283	0		645.671	0		645.8	0		645.792	7892.61		645.397	368211		645.599	209807		645.635	11093		645.636	0		645.633	0
645.795	0		644.223	0		644.416	0		644.285	885.5		645.673	0		645.802	0		645.795	0		645.399	635542		645.601	257002		645.637	15664.2		645.638	0		645.635	0
645.799	0		644.225	0		644.418	0		644.287	6558.99		645.675	0		645.804	0		645.799	0		645.401	788394		645.603	210809		645.639	15496.8		645.64	0		645.637	0
645.803	0		644.227	0		644.42	0		644.289	10669.7		645.677	0		645.806	0		645.803	0		645.403	681284		645.605	125739		645.641	10884.5		645.642	0		645.639	0
645.807	0		644.229	0		644.422	0		644.291	12136.6		645.679	0		645.808	0		645.807	0		645.405	422151		645.607	43344.9		645.643	2781.89		645.644	1165.79		645.641	0
645.811	0		644.231	0		644.424	0		644.293	9862.71		645.681	0		645.81	0		645.811	0		645.407	170890		645.609	4857.95		645.645	1195.12		645.645	16396.3		645.643	609.107
645.815	4260.72		644.233	0		644.426	0		644.295	5189.24		645.683	0		645.812	0		645.815	4260.72		645.409	28949.5		645.611	18.9339		645.647	11607.7		645.648	57148.6		645.645	24691.6
645.819	14929.3		644.235	0		644.428	0		644.297	0		645.685	2483.27		645.813	0		645.819	14929.3		645.411	580.931		645.613	0		645.649	24230.6		645.649	104364		645.647	89025.1
645.823	29488.5		644.237	0		644.429	0		644.299	0		645.687	5830.56		645.816	0		645.823	29488.5		645.413	0		645.615	0		645.651	33543.4		645.651	135674		645.649	174142
645.827	45643.7		644.239	0		644.431	0		644.301	0		645.689	7289.9		645.817	0		645.827	45643.7		645.415	0		645.617	0		645.653	27481.3		645.653	120812		645.65	237835
645.831	61676.9		644.241	0		644.433	0		644.303	0		645.691	6497.24		645.819	0		645.831	61676.9		645.417	0		645.619	0		645.655	17478.8		645.655	77102.7		645.653	216627
645.834	53713.9		644.242	0		644.435	0		644.304	0		645.692	4074.77		645.821	40.5952		645.834	53713.9		645.418	0		645.621	0		645.657	4285.33		645.657	31854.9		645.654	142500
645.838	32206.6		644.244	0		644.437	0		644.306	0		645.694	1221.41		645.823	5328		645.838	32206.6		645.42	0		645.623	0		645.659	0		645.659	6813.76		645.656	64706.9
645.842	10835		644.246	0		644.439	0		644.308	0		645.696	0		645.825	29212.7		645.842	10835		645.422	0		645.625	0		645.661	0		645.661	135.584		645.658	18520.2
645.846	1338.26		644.248	0		644.441	0		644.31	0		645.698	0		645.827	65394.8		645.846	1338.26		645.424	0		645.626	0		645.663	0		645.663	0		645.66	1984.1
645.85	34.0795		644.25	0		644.443	0		644.312	0		645.7	0		645.829	103248		645.85	34.0795		645.426	0		645.629	0		645.665	0		645.665	0		645.662	0
645.854	0		644.252	0		644.445	0		644.314	192.065		645.702	0		645.831	113227		645.854	0		645.428	0		645.63	0		645.667	0		645.667	0		645.664	0
645.858	0		644.254	0		644.447	0		644.316	1832.63		645.704	0		645.833	86391.8		645.858	0		645.43	0		645.632	0		645.668	0		645.669	0		645.666	0
645.862	0		644.256	0		644.449	0		644.318	3240		645.706	0		645.835	46320.1		645.862	0		645.432	0		645.634	0		645.67	0		645.671	0		645.668	0
645.866	0		644.258	0		644.451	0		644.32	4108.51		645.708	0		645.837	15120.7		645.866	0		645.434	7525.18		645.636	0		645.672	0		645.673	0		645.67	0
645.87	0		644.26	0		644.453	0		644.322	3834.04		645.71	0		645.839	2491.75		645.87	0		645.436	14615.5		645.638	0		645.674	0		645.675	0		645.672	0
645.873	0		644.262	0		644.455	0		644.324	2429.72		645.712	0		645.841	79.205		645.873	0		645.438	17213.9		645.64	0		645.676	0		645.677	0		645.674	0
645.877	0		644.264	0		644.457	0		644.326	0		645.714	0		645.843	0		645.877	0		645.44	14503.4		645.642	343.315		645.678	0		645.679	0		645.676	0
645.881	0		644.266	0		644.459	0		644.328	0		645.716	0		645.845	0		645.881	0		645.442	8505.41		645.644	5653.14		645.68	12354.5		645.681	0		645.678	0
645.885	0		644.268	0		644.461	0		644.33	0		645.718	0		645.847	0		645.885	0		645.444	1793.68		645.646	24515.2		645.682	26443		645.683	0		645.68	0
645.889	0		644.27	0		644.462	0		644.332	0		645.72	0		645.849	0		645.889	0		645.446	0		645.648	70870.9		645.684	32922.2		645.684	0		645.682	0
645.893	0		644.272	0		644.464	0		644.333	375.566		645.722	0		645.851	0		645.893	0		645.448	0		645.65	121314		645.686	29410.2		645.686	0		645.684	0
645.897	0		644.274	0		644.466	0		644.336	2462.96		645.724	0		645.852	0		645.897	0		645.45	0		645.652	146360		645.688	18567.5		645.688	0		645.686	0
645.901	0		644.275	0		644.468	0		644.337	3679.53		645.726	0		645.854	0		645.901	0		645.452	0		645.654	117129		645.69	4764.61		645.69	0		645.688	0
645.904	0		644.277	0		644.47	0		644.339	4252.12		645.727	0		645.856	0		645.904	0		645.453	0		645.656	69555.6		645.692	0		645.692	0		645.689	0
645.908	0		644.279	0		644.472	0		644.341	6895.47		645.73	0		645.858	0		645.908	0		645.455	0		645.658	23421.7		645.694	0		645.694	0		645.691	0
645.912	0		644.281	0		644.474	0		644.343	9725.79		645.731	0		645.86	0		645.912	0		645.457	0		645.66	2570.55		645.696	0		645.696	0		645.693	0
645.916	0		644.283	991.546		644.476	0		644.345	9650.22		645.733	0		645.862	0		645.916	0		645.459	0		645.662	49.766		645.698	0		645.698	2440.31		645.695	0
645.92	0		644.285	5791.34		644.478	0		644.347	9061.99		645.735	0		645.864	0		645.92	0		645.461	0		645.663	0		645.7	0		645.7	6536.98		645.697	0
645.924	0		644.287	12757		644.48	0		644.349	6323.85		645.737	0		645.866	0		645.924	0		645.463	0		645.665	0		645.702	0		645.702	11328.4		645.699	3568.99
645.928	0		644.289	19494.9		644.482	0		644.351	2078.89		645.739	0		645.868	0		645.928	0		645.465	0		645.667	0		645.703	0		645.704	12740.8		645.701	6260.65
645.932	4623.14		644.291	20921.1		644.484	0		644.353	0		645.741	0		645.87	0		645.932	4623.14		645.467	0		645.669	0		645.705	0		645.706	9242.7		645.703	7847.19
645.936	40781		644.293	15397.6		644.486	0		644.355	0		645.743	0		645.872	0		645.936	40781		645.469	0		645.671	0		645.707	0		645.708	8886.62		645.705	7601.99
645.939	144940		644.295	7927.32		644.488	0		644.357	0		645.745	0		645.874	0		645.939	144940		645.471	0		645.673	0		645.709	0		645.71	8697.03		645.707	5703.07
645.943	420231		644.297	1911.68		644.49	0		644.359	265.87		645.747	0		645.876	0		645.943	420231		645.473	0		645.675	0		645.711	0		645.712	8923.15		645.709	414.384
645.947	1.67656e+06		644.299	74.6548		644.491	0		644.361	2251.42		645.749	0		645.878	0		645.947	1.67656e+06		645.475	0		645.677	4158.83		645.713	0		645.714	8210.57		645.711	0
645.951	4.99414e+06		644.301	0		644.494	0		644.363	12909.2		645.751	56.6088		645.88	0		645.951	4.99414e+06		645.477	0		645.679	16356		645.715	0		645.716	5940.11		645.713	0
645.955	1.02343e+07		644.303	0		644.495	0		644.365	31180.1		645.753	2965.15		645.882	0		645.955	1.02343e+07		645.479	0		645.681	31703.4		645.717	0		645.717	1414.06		645.715	0
645.959	1.50099e+07		644.304	0		644.497	0		644.366	56362.7		645.755	13801.1		645.884	0		645.959	1.50099e+07		645.481	0		645.683	45847.6		645.719	0		645.719	0		645.717	0
645.963	1.54788e+07		644.307	0		644.499	0		644.368	62223.5		645.757	30450.7		645.885	0		645.963	1.54788e+07		645.483	0		645.685	55824.8		645.721	0		645.721	0		645.719	0
645.967	1.05584e+07		644.308	0		644.501	0		644.37	49244.1		645.759	45187.1		645.888	0		645.967	1.05584e+07		645.485	0		645.687	67521.5		645.723	0		645.723	0		645.721	0
645.971	5.48739e+06		644.31	0		644.503	0		644.372	30122.2		645.761	50696.4		645.889	0		645.971	5.48739e+06		645.486	0		645.689	73644.5		645.725	0		645.725	0		645.722	0
645.975	1.74863e+06		644.312	0		644.505	0		644.374	13708.6		645.763	40188.2		645.891	0		645.975	1.74863e+06		645.489	0		645.691	67439		645.727	0		645.727	0		645.724	0
645.979	480713		644.314	0		644.507	0		644.376	5756.83		645.764	22748.7		645.893	0		645.979	480713		645.49	0		645.693	45154		645.729	0		645.729	0		645.726	0
645.982	140239		644.316	0		644.509	0		644.378	1582.97		645.766	10086.1		645.895	0		645.982	140239		645.492	0		645.695	21077.2		645.731	0		645.731	0		645.728	0
645.986	35768.2		644.318	0		644.511	0		644.38	0		645.768	11258.4		645.897	0		645.986	35768.2		645.494	0		645.697	5439.58		645.733	0		645.733	0		645.73	0
645.99	2788.59		644.32	0		644.513	0		644.382	0		645.77	24752.9		645.899	0		645.99	2788.59		645.496	0		645.698	400.861		645.735	0		645.735	0		645.732	0
645.994	0		644.322	0		644.515	0		644.384	0		645.772	40485.1		645.901	0		645.994	0		645.498	0		645.7	0		645.737	0		645.737	0		645.734	0
645.998	0		644.324	0		644.517	0		644.386	0		645.774	51296.9		645.903	0		645.998	0		645.5	8992.91		645.702	0		645.739	0		645.739	0		645.736	0
646.002	0		644.326	0		644.519	0		644.388	0		645.776	42881		645.905	0		646.002	0		645.502	47506.6		645.704	0		645.74	0		645.741	0		645.738	0
646.006	0		644.328	0		644.521	0		644.39	0		645.778	25750.5		645.907	0		646.006	0		645.504	127687		645.706	0		645.742	0		645.743	0		645.74	0
646.01	0		644.33	0		644.523	0		644.392	0		645.78	10146.1		645.909	0		646.01	0		645.506	208645		645.708	0		645.744	0		645.745	0		645.742	0
646.014	0		644.332	0		644.524	0		644.394	0		645.782	1443.58		645.911	0		646.014	0		645.508	256735		645.71	0		645.746	0		645.747	0		645.744	0
646.017	0		644.334	0		644.527	0		644.396	0		645.784	0		645.913	0		646.017	0		645.51	222092		645.712	0		645.748	0		645.749	0		645.746	0
646.021	0		644.336	0		644.528	0		644.398	0		645.786	0		645.915	0		646.021	0		645.512	134814		645.714	0		645.75	0		645.75	0		645.748	0
646.025	0		644.337	0		644.53	0		644.399	0		645.788	0		645.917	0		646.025	0		645.514	54237		645.716	0		645.752	0		645.753	0		645.75	0
646.029	0		644.339	0		644.532	0		644.401	0		645.79	0		645.919	0		646.029	0		645.516	12901.3		645.718	0		645.754	0		645.754	0		645.752	0
646.033	0		644.341	0		644.534	0		644.403	0		645.792	0		645.921	0		646.033	0		645.518	860.855		645.72	0		645.756	0		645.756	0		645.754	0
646.037	0		644.343	0		644.536	0		644.405	0		645.794	0		645.923	0		646.037	0		645.52	0		645.722	0		645.758	4029.88		645.758	13102.2		645.756	0
646.041	0		644.345	0		644.538	0		644.407	0		645.796	0		645.924	0		646.041	0		645.521	0		645.724	0		645.76	10672.8		645.76	36240.5		645.758	6374.45
646.045	0		644.347	0		644.54	0		644.409	0		645.798	0		645.926	0		646.045	0		645.524	0		645.726	0		645.762	23720.7		645.762	71563.5		645.76	27356
646.048	0		644.349	0		644.542	0		644.411	0		645.799	0		645.928	0		646.048	0		645.525	0		645.728	0		645.764	40442.6		645.764	81617.9		645.761	53160.5
646.052	0		644.351	2152.34		644.544	0		644.413	0		645.801	0		645.93	0		646.052	0		645.527	0		645.73	0		645.766	47432.9		645.766	61763.8		645.763	73847.4
646.056	0		644.353	5063.27		644.546	0		644.415	0		645.803	0		645.932	0		646.056	0		645.529	0		645.732	0		645.768	40376.7		645.768	33861.5		645.765	70069
646.06	0		644.355	6345.48		644.548	0		644.417	0		645.805	0		645.934	118.453		646.06	0		645.531	0		645.734	1373.1		645.77	25996.5		645.77	9642.46		645.767	52317.3
646.064	0		644.357	5297.41		644.55	0		644.419	0		645.807	0		645.936	2856.1		646.064	0		645.533	0		645.736	6988.36		645.772	14062.9		645.772	8042.7		645.769	24353
646.068	0		644.359	2788.36		644.552	0		644.421	0		645.809	0		645.938	5528.3		646.068	0		645.535	0		645.737	13820.4		645.774	13221.4		645.774	24569.1		645.771	10450.2
646.072	0		644.361	5984.72		644.554	1190.43		644.423	0		645.811	0		645.94	6778.4		646.072	0		645.537	0		645.739	17815.2		645.775	26419.7		645.776	46216.6		645.773	14660.3
646.076	0		644.363	23578.6		644.556	3173.75		644.425	0		645.813	0		645.942	5656.06		646.076	0		645.539	0		645.741	13714.8		645.777	60116.1		645.778	58323.6		645.775	33177.4
646.08	0		644.365	49621.2		644.558	4742.43		644.427	0		645.815	0		645.944	3251		646.08	0		645.541	0		645.743	7124.56		645.779	85310.8		645.78	48924.6		645.777	56763.6
646.084	0		644.367	70519.8		644.559	4584.17		644.429	0		645.817	0		645.946	1141.4		646.084	0		645.543	0		645.745	1064.49		645.781	90978.3		645.782	27995.4		645.779	70894.6
646.087	0		644.369	71838.5		644.561	2834.42		644.431	0		645.819	182.491		645.948	1720.43		646.087	0		645.545	0		645.747	0		645.783	69661.2		645.784	9908.94		645.781	64980.8
646.091	0		644.37	58919.7		644.563	5059.78		644.432	0		645.821	2618.03		645.95	1775.78		646.091	0		645.547	0		645.749	0		645.785	33420.3		645.786	1454.46		645.783	39946.7
646.095	0		644.372	42619.9		644.565	14636.2		644.434	0		645.823	17518.5		645.952	1260.03		646.095	0		645.549	0		645.751	0		645.787	8069.98		645.788	1791.07		645.785	17250
646.099	0		644.374	22936.7		644.567	28851.6		644.436	0		645.825	45033.7		645.954	540.032		646.099	0		645.551	0		645.753	0		645.789	2019.89		645.789	12013.2		645.787	3372.2
646.103	0		644.376	11277.9		644.569	41570.6		644.438	0		645.827	75082.3		645.956	0		646.103	0		645.553	0		645.755	191.764		645.791	5931.23		645.791	34799.6		645.789	27235.8
646.107	0		644.378	5191.1		644.571	42229.5		644.44	0		645.829	89475.9		645.957	993.881		646.107	0		645.555	0		645.757	7605.38		645.793	13513.2		645.793	59167.8		645.791	70839.8
646.111	0		644.38	2871.72		644.573	29324.6		644.442	0		645.831	72081.5		645.96	2376.29		646.111	0		645.557	23158.3		645.759	48552.5		645.795	20398.5		645.795	69570.6		645.793	125988
646.115	0		644.382	1764.74		644.575	14853.5		644.444	0		645.833	41438.6		645.961	4913.08		646.115	0		645.558	76106.5		645.761	125177		645.797	20987.7		645.797	55886.2		645.794	160256
646.119	0		644.384	509.254		644.577	8463.08		644.446	0		645.835	14710.7		645.963	4278.62		646.119	0		645.56	138893		645.763	205734		645.799	12802		645.799	32661.1		645.796	139068
646.122	0		644.386	0		644.579	5698.86		644.448	0		645.837	2346.53		645.965	3249.05		646.122	0		645.562	177711		645.765	238376		645.801	5746.79		645.801	10311.3		645.798	90446.2
646.126	0		644.388	0		644.581	2953.34		644.45	0		645.838	0		645.967	1913.38		646.126	0		645.564	158540		645.767	189760		645.803	1382.15		645.803	1192.19		645.8	40968.9
646.13	729.163		644.39	0		644.583	1427.44		644.452	0		645.84	0		645.969	2475.79		646.13	729.163		645.566	91506.4		645.769	107773		645.805	0		645.805	0		645.802	9621.31
646.134	4901.46		644.392	0		644.585	1951.9		644.454	0		645.842	0		645.971	10458		646.134	4901.46		645.568	36610.9		645.77	36449.7		645.807	0		645.807	0		645.804	422.136
646.138	15681.8		644.394	0		644.587	3919.59		644.456	0		645.844	0		645.973	24931.5		646.138	15681.8		645.57	32493.5		645.772	4314.57		645.808	0		645.809	0		645.806	0
646.142	71838.5		644.396	0		644.588	5011.03		644.458	0		645.846	0		645.975	40820.2		646.142	71838.5		645.572	88621.9		645.774	2617.81		645.811	0		645.811	0		645.808	0
646.146	339061		644.398	0		644.591	4518.81		644.46	0		645.848	0		645.977	46280.9		646.146	339061		645.574	170831		645.776	8702.78		645.812	0		645.813	0		645.81	0
646.15	1.2404e+06		644.4	0		644.592	2806.9		644.462	0		645.85	0		645.979	40731.5		646.15	1.2404e+06		645.576	238788		645.778	14754.9		645.814	0		645.815	0		645.812	0
646.154	3.17415e+06		644.402	0		644.594	618.516		644.463	0		645.852	0		645.981	31190.9		646.154	3.17415e+06		645.578	227812		645.78	15452.7		645.816	0		645.817	0		645.814	0
646.158	5.36461e+06		644.403	0		644.596	0		644.465	0		645.854	0		645.983	23101.6		646.158	5.36461e+06		645.58	149945		645.782	9927.2		645.818	0		645.819	0		645.816	0
646.162	6.83286e+06		644.405	0		644.598	0		644.467	0		645.856	0		645.985	14880.6		646.162	6.83286e+06		645.582	60913		645.784	4499.17		645.82	0		645.821	0		645.818	0
646.165	5.7349e+06		644.407	0		644.6	0		644.469	0		645.858	1422.83		645.987	6971.14		646.165	5.7349e+06		645.584	9690.16		645.786	193.15		645.822	0		645.822	0		645.82	0
646.169	3.41658e+06		644.409	0		644.602	0		644.471	0		645.86	3185.02		645.989	997.151		646.169	3.41658e+06		645.586	14.8365		645.788	1737.01		645.824	0		645.824	1033.89		645.822	0
646.173	1.44482e+06		644.411	0		644.604	0		644.473	0		645.862	3935.08		645.991	0		646.173	1.44482e+06		645.588	0		645.79	18639.4		645.826	1654.42		645.826	17866.1		645.824	86.7215
646.177	406313		644.413	0		644.606	0		644.475	0		645.864	3637.58		645.993	0		646.177	406313		645.59	0		645.792	46546.3		645.828	30903.6		645.828	61658.2		645.826	9429.28
646.181	83062.2		644.415	0		644.608	0		644.477	0		645.866	2486.95		645.995	0		646.181	83062.2		645.591	0		645.794	73046.7		645.83	85878.2		645.83	114454		645.827	52844.8
646.185	15288.4		644.417	0		644.61	0		644.479	0		645.868	784.084		645.996	0		646.185	15288.4		645.593	15804.9		645.796	80067.4		645.832	130839		645.832	146349		645.83	110014
646.189	5233.77		644.419	0		644.612	0		644.481	0		645.87	0		645.998	0		646.189	5233.77		645.595	97228.4		645.798	59137.1		645.834	133426		645.834	121688		645.831	146019
646.193	0		644.421	0		644.614	0		644.483	0		645.871	0		646	0		646.193	0		645.597	264136		645.8	29380.9		645.836	97063.2		645.836	68443		645.833	128627
646.197	0		644.423	0		644.616	0		644.485	0		645.873	1077.19		646.002	0		646.197	0		645.599	431199		645.802	7831.8		645.838	46567.6		645.838	22694.8		645.835	77053.8
646.2	0		644.425	0		644.618	0		644.487	0		645.875	2640.49		646.004	0		646.2	0		645.601	483907		645.803	856.298		645.84	7889.74		645.84	3271.89		645.837	24691.8
646.204	0		644.427	0		644.62	0		644.489	0		645.877	3528.87		646.006	0		646.204	0		645.603	370266		645.806	0		645.842	594.783		645.842	0		645.839	2323.5
646.208	0		644.429	0		644.621	0		644.491	0		645.879	3519.57		646.008	0		646.208	0		645.605	193972		645.807	0		645.844	955.369		645.844	0		645.841	0
646.212	0		644.431	0		644.624	0		644.493	0		645.881	2578.42		646.01	0		646.212	0		645.607	66119.4		645.809	0		645.846	30186.3		645.846	13602.4		645.843	0
646.216	0		644.433	0		644.625	0		644.495	0		645.883	892.485		646.012	0		646.216	0		645.609	8843.26		645.811	0		645.847	131265		645.848	67635.7		645.845	9692.26
646.22	0		644.434	0		644.627	0		644.496	0		645.885	0		646.014	0		646.22	0		645.611	6421.1		645.813	0		645.849	282858		645.85	158481		645.847	59994
646.224	0		644.436	0		644.629	0		644.498	0		645.887	0		646.016	0		646.224	0		645.613	16437.8		645.815	0		645.851	432006		645.852	252130		645.849	173951
646.228	0		644.438	0		644.631	0		644.5	0		645.889	0		646.018	0		646.228	0		645.615	19902.5		645.817	0		645.853	462700		645.854	286260		645.851	304696
646.232	0		644.44	0		644.633	0		644.502	0		645.891	0		646.02	0		646.232	0		645.617	19055.7		645.819	0		645.855	344415		645.856	223124		645.853	389150
646.236	0		644.442	0		644.635	0		644.504	0		645.893	0		646.022	0		646.236	0		645.619	14703.4		645.821	6575.6		645.857	194709		645.858	126957		645.855	337262
646.239	0		644.444	0		644.637	0		644.506	0		645.895	0		646.024	0		646.239	0		645.621	1793.99		645.823	9081.74		645.859	69511.9		645.86	46501.6		645.857	208063
646.243	0		644.446	0		644.639	0		644.508	0		645.897	0		646.026	0		646.243	0		645.623	0		645.825	9319.23		645.861	12272		645.861	8373.44		645.859	83796.9
646.247	0		644.448	0		644.641	0		644.51	0		645.899	0		646.028	0		646.247	0		645.625	0		645.827	16423.9		645.863	407.352		645.863	503.547		645.861	19938.3
646.251	0		644.45	0		644.643	0		644.512	0		645.901	0		646.03	0		646.251	0		645.626	0		645.829	42144.3		645.865	0		645.865	0		645.863	994.623
646.255	0		644.452	0		644.645	0		644.514	0		645.903	0		646.032	0		646.255	0		645.629	0		645.831	64564.6		645.867	0		645.867	0		645.865	2796.09
646.259	0		644.454	0		644.647	0		644.516	0		645.905	0		646.034	0		646.259	0		645.63	0		645.833	70939.4		645.869	0		645.869	0		645.866	5834.39
646.263	0		644.456	0		644.649	0		644.518	0		645.907	0		646.035	0		646.263	0		645.632	0		645.835	54896.8		645.871	0		645.871	0		645.868	8200.98
646.267	0		644.458	0		644.651	0		644.52	0		645.909	833.378		646.037	0		646.267	0		645.634	0		645.837	30369.2		645.873	0		645.873	0		645.87	8098.77
646.27	0		644.46	0		644.653	0		644.522	0		645.91	3035.41		646.039	0		646.27	0		645.636	0		645.839	8956.91		645.875	0		645.875	0		645.872	5472.93
646.274	0		644.462	0		644.654	0		644.524	0		645.912	4001.88		646.041	0		646.274	0		645.638	0		645.841	1208.24		645.877	0		645.877	0		645.874	620.166
646.278	0		644.464	0		644.656	0		644.525	0		645.914	3851.1		646.043	0		646.278	0		645.64	0		645.842	0		645.879	0		645.879	0		645.876	0
646.282	0		644.466	0		644.658	0		644.528	0		645.916	2743.09		646.045	0		646.282	0		645.642	0		645.844	7889.13		645.88	0		645.881	0		645.878	4199.22
646.286	0		644.467	0		644.66	0		644.529	0		645.918	1211.81		646.047	0		646.286	0		645.644	3375.91		645.846	32743.5		645.883	0		645.883	0		645.88	7470.26
646.29	0		644.469	0		644.662	0		644.531	0		645.92	0		646.049	0		646.29	0		645.646	22174.8		645.848	76785.5		645.884	0		645.885	0		645.882	8689.71
646.294	0		644.471	0		644.664	0		644.533	0		645.922	0		646.051	0		646.294	0		645.648	59588.1		645.85	126769		645.886	0		645.887	0		645.884	7129.01
646.298	0		644.473	0		644.666	0		644.535	0		645.924	0		646.053	0		646.298	0		645.65	103340		645.852	152686		645.888	0		645.889	0		645.886	3937.09
646.302	0		644.475	0		644.668	0		644.537	0		645.926	0		646.055	0		646.302	0		645.652	143232		645.854	131374		645.89	0		645.891	0		645.888	427.57
646.306	0		644.477	0		644.67	0		644.539	0		645.928	0		646.057	0		646.306	0		645.654	126077		645.856	70255.4		645.892	0		645.893	0		645.89	0
646.309	0		644.479	0		644.672	0		644.541	0		645.93	0		646.059	0		646.309	0		645.656	78872.7		645.858	25909.3		645.894	668.259		645.894	300.559		645.892	0
646.313	0		644.481	0		644.674	0		644.543	0		645.932	0		646.061	0		646.313	0		645.658	31159.2		645.86	4068.84		645.896	24614.7		645.896	8124.67		645.894	8.5181
646.317	801.829		644.483	0		644.676	0		644.545	0		645.934	0		646.063	0		646.317	801.829		645.66	3442.24		645.862	0		645.898	129100		645.898	57910.8		645.896	3029.78
646.321	13192.3		644.485	0		644.678	0		644.547	0		645.936	0		646.065	0		646.321	13192.3		645.662	0		645.864	0		645.9	320384		645.9	156350		645.898	45662.7
646.325	45305.7		644.487	0		644.68	0		644.549	0		645.938	0		646.067	0		646.325	45305.7		645.663	0		645.866	644.28		645.902	526959		645.902	270487		645.899	147162
646.329	88970.6		644.489	0		644.682	0		644.551	0		645.94	0		646.068	0		646.329	88970.6		645.665	0		645.868	5393.84		645.904	629003		645.904	339276		645.902	275153
646.333	124897		644.491	0		644.684	0		644.553	0		645.942	0		646.07	0		646.333	124897		645.667	0		645.87	11510.3		645.906	513430		645.906	285163		645.903	364715
646.337	93202.1		644.493	0		644.686	0		644.555	0		645.943	0		646.072	0		646.337	93202.1		645.669	0		645.872	14637.7		645.908	312809		645.908	176695		645.905	334547
646.341	46142.4		644.495	0		644.688	2559.93		644.557	0		645.945	0		646.074	0		646.341	46142.4		645.671	0		645.874	11067.9		645.91	122804		645.91	68825.9		645.907	218394
646.345	61034.3		644.496	0		644.689	4908.08		644.558	0		645.947	0		646.076	0		646.345	61034.3		645.673	0		645.875	4763.17		645.912	23778.9		645.912	12054.1		645.909	96804.1
646.348	259401		644.499	0		644.691	5728.34		644.561	274.433		645.949	0		646.078	0		646.348	259401		645.675	2482.32		645.878	754.187		645.914	969.625		645.914	192.637		645.911	21114.8
646.352	775465		644.5	0		644.693	4706.25		644.562	2865.12		645.951	0		646.08	0		646.352	775465		645.677	27030.8		645.879	0		645.916	0		645.916	0		645.913	1884.47
646.356	1.55983e+06		644.502	0		644.695	2591.01		644.564	10866.4		645.953	2660.7		646.082	0		646.356	1.55983e+06		645.679	107725		645.881	0		645.918	0		645.918	0		645.915	0
646.36	2.26447e+06		644.504	0		644.697	506.127		644.566	20521.9		645.955	11431.5		646.084	0		646.36	2.26447e+06		645.681	223235		645.883	0		645.919	0		645.92	0		645.917	0
646.364	2.33975e+06		644.506	0		644.699	0		644.568	29950.5		645.957	28925.8		646.086	0		646.364	2.33975e+06		645.683	333226		645.885	0		645.921	0		645.922	0		645.919	0
646.368	1.61995e+06		644.508	0		644.701	0		644.57	34506.7		645.959	46825.9		646.088	0		646.368	1.61995e+06		645.685	370019		645.887	0		645.923	0		645.924	0		645.921	0
646.372	842424		644.51	0		644.703	0		644.572	34170.2		645.961	57321		646.09	0		646.372	842424		645.687	349827		645.889	0		645.925	0		645.926	0		645.923	0
646.376	268488		644.512	0		644.705	0		644.574	28638.6		645.963	43934.6		646.092	0		646.376	268488		645.689	298632		645.891	0		645.927	0		645.928	2249.11		645.925	0
646.38	65364.7		644.514	0		644.707	0		644.576	21337.1		645.965	24065.3		646.094	0		646.38	65364.7		645.691	224289		645.893	215.238		645.929	0		645.93	5522.52		645.927	0
646.384	13805.9		644.516	0		644.709	0		644.578	15222.5		645.967	9025.9		646.096	0		646.384	13805.9		645.693	130852		645.895	5065.11		645.931	1238.78		645.932	12664.3		645.929	0
646.387	3333.35		644.518	0		644.711	0		644.58	8408.91		645.969	6806.98		646.098	0		646.387	3333.35		645.695	53468.5		645.897	35117.6		645.933	6585.5		645.933	22011.3		645.931	2033.81
646.391	0		644.52	0		644.713	0		644.582	4083.74		645.971	16110.4		646.1	0		646.391	0		645.697	8241.67		645.899	110394		645.935	22995.7		645.935	29752.6		645.933	15496.5
646.395	0		644.522	0		644.715	0		644.584	1377.6		645.973	27726.2		646.102	0		646.395	0		645.698	0		645.901	189300		645.937	42162.1		645.937	35709.3		645.935	38648.7
646.399	0		644.524	0		644.717	0		644.586	0		645.975	31025		646.104	0		646.399	0		645.7	0		645.903	241357		645.939	49707.8		645.939	36067.9		645.937	63563.4
646.403	0		644.526	0		644.718	0		644.588	0		645.977	24008.8		646.106	0		646.403	0		645.702	0		645.905	208918		645.941	41154.1		645.941	24801.8		645.938	69442.1
646.407	0		644.528	0		644.721	0		644.59	0		645.979	13973.6		646.107	0		646.407	0		645.704	0		645.907	132392		645.943	25583.4		645.943	12921.7		645.94	54504.8
646.411	0		644.529	0		644.722	0		644.591	0		645.981	4483.47		646.109	0		646.411	0		645.706	0		645.909	52235.2		645.945	7766.04		645.945	5009.45		645.942	29335.8
646.415	0		644.531	0		644.724	0		644.593	0		645.982	0		646.111	0		646.415	0		645.708	0		645.911	10406		645.947	244.38		645.947	690.926		645.944	7191.39
646.419	0		644.533	0		644.726	0		644.595	0		645.984	0		646.113	0		646.419	0		645.71	6103.16		645.913	408.329		645.949	0		645.949	0		645.946	576.121
646.423	0		644.535	0		644.728	0		644.597	0		645.986	0		646.115	0		646.423	0		645.712	13291		645.914	0		645.951	0		645.951	0		645.948	0
646.426	0		644.537	0		644.73	0		644.599	0		645.988	0		646.117	0		646.426	0		645.714	18810		645.916	0		645.952	0		645.953	0		645.95	0
646.43	0		644.539	0		644.732	0		644.601	0		645.99	0		646.119	0		646.43	0		645.716	20054.1		645.918	0		645.955	0		645.955	0		645.952	0
646.434	0		644.541	0		644.734	0		644.603	0		645.992	0		646.121	0		646.434	0		645.718	16406.5		645.92	0		645.956	0		645.957	0		645.954	0
646.438	0		644.543	0		644.736	0		644.605	0		645.994	0		646.123	0		646.438	0		645.72	10101.4		645.922	0		645.958	0		645.959	4095.25		645.956	0
646.442	0		644.545	0		644.738	0		644.607	0		645.996	0		646.125	0		646.442	0		645.722	1880.3		645.924	0		645.96	0		645.961	13911.9		645.958	0
646.446	0		644.547	0		644.74	0		644.609	0		645.998	0		646.127	0		646.446	0		645.724	0		645.926	0		645.962	7522.99		645.963	29518.6		645.96	0
646.45	0		644.549	2.7904		644.742	0		644.611	0		646	0		646.129	0		646.45	0		645.726	0		645.928	0		645.964	14697.5		645.965	40625.6		645.962	0
646.454	0		644.551	1037.47		644.744	0		644.613	0		646.002	0		646.131	0		646.454	0		645.728	0		645.93	0		645.966	17368.7		645.966	40149.1		645.964	0
646.457	0		644.553	2744.55		644.746	0		644.615	0		646.004	0		646.133	0		646.457	0		645.73	0		645.932	7471.95		645.968	15828.5		645.968	34887		645.966	0
646.461	0		644.555	6558.46		644.748	0		644.617	0		646.006	0		646.135	0		646.461	0		645.731	0		645.934	25781.2		645.97	10851.8		645.97	25826.1		645.968	0
646.465	0		644.557	6586.8		644.75	0		644.619	0		646.008	0		646.137	0		646.465	0		645.734	0		645.936	43439.3		645.972	3067.91		645.972	19373.8		645.97	0
646.469	0		644.559	3805.59		644.751	0		644.621	0		646.01	0		646.139	0		646.469	0		645.735	0		645.938	52033.2		645.974	11632.5		645.974	15230.5		645.972	0
646.473	0		644.561	897.675		644.754	0		644.622	0		646.012	0		646.14	197.867		646.473	0		645.737	0		645.94	45115.1		645.976	26850.6		645.976	13074.4		645.973	4717.01
646.477	0		644.562	6526.78		644.755	0		644.625	0		646.014	0		646.143	3262.19		646.477	0		645.739	0		645.942	22960.2		645.978	46322.7		645.978	14376.5		645.975	13021.9
646.481	0		644.564	14688.5		644.757	0		644.626	0		646.015	3129.67		646.144	6111.71		646.481	0		645.741	0		645.944	5789.28		645.98	43497.2		645.98	13583.8		645.977	26634.4
646.485	0		644.566	24897.4		644.759	0		644.628	0		646.018	12859.6		646.146	7724.19		646.485	0		645.743	0		645.946	684.032		645.982	28143.8		645.982	7421.98		645.979	35657.1
646.489	0		644.568	32152.3		644.761	0		644.63	0		646.019	26531.2		646.148	6555.82		646.489	0		645.745	0		645.947	0		645.984	12834.6		645.984	3896.7		645.981	31756.6
646.493	0		644.57	38588.1		644.763	508.859		644.632	0		646.021	36000.1		646.15	3432.06		646.493	0		645.747	0		645.949	0		645.986	2851.67		645.986	597.101		645.983	20261
646.496	0		644.572	40369.3		644.765	1330.37		644.634	0		646.023	35392.2		646.152	0		646.496	0		645.749	0		645.951	0		645.988	0		645.988	0		645.985	7040.35
646.5	0		644.574	41714.6		644.767	8084.02		644.636	0		646.025	25345.3		646.154	0		646.5	0		645.751	0		645.953	0		645.99	0		645.99	0		645.987	229.626
646.504	0		644.576	39362.4		644.769	16235.2		644.638	0		646.027	11288.7		646.156	0		646.504	0		645.753	0		645.955	0		645.991	0		645.992	0		645.989	0
646.508	0		644.578	26950.3		644.771	22962		644.64	0		646.029	1303.53		646.158	0		646.508	0		645.755	0		645.957	0		645.993	0		645.994	0		645.991	0
646.512	0		644.58	15254.5		644.773	22712		644.642	0		646.031	0		646.16	0		646.512	0		645.757	3416.27		645.959	13194.9		645.995	0		645.996	0		645.993	0
646.516	0		644.582	4658.95		644.775	16783.7		644.644	0		646.033	0		646.162	0		646.516	0		645.759	41824.7		645.961	55955.6		645.997	0		645.998	0		645.995	0
646.52	0		644.584	894.416		644.777	7050.93		644.646	0		646.035	0		646.164	0		646.52	0		645.761	151086		645.963	108114		645.999	0		646	0		645.997	0
646.524	0		644.586	0		644.779	2300.18		644.648	0		646.037	0		646.166	87.3407		646.524	0		645.763	283589		645.965	153436		646.001	0		646.002	0		645.999	0
646.528	0		644.588	0		644.781	377.164		644.65	0		646.039	0		646.168	2946.22		646.528	0		645.765	361603		645.967	141443		646.003	0		646.004	0		646.001	0
646.532	0		644.59	0		644.783	0		644.652	0		646.041	0		646.17	8674.24		646.532	0		645.767	309522		645.969	97707.1		646.005	0		646.005	0		646.003	0
646.535	0		644.592	0		644.784	0		644.654	0		646.043	0		646.172	17264.1		646.535	0		645.769	186065		645.971	51856.7		646.007	0		646.007	0		646.005	0
646.539	0		644.593	0		644.787	0		644.655	0		646.045	0		646.174	24352		646.539	0		645.77	85814.1		645.973	23170.2		646.009	0		646.009	0		646.007	0
646.543	2067.87		644.596	0		644.788	0		644.658	0		646.047	0		646.176	29294.9		646.543	2067.87		645.772	86035.4		645.975	12244.1		646.011	1391.03		646.011	2830.7		646.009	0
646.547	28004		644.597	0		644.79	0		644.659	0		646.049	0		646.178	25654.8		646.547	28004		645.774	136645		645.977	6889.97		646.013	11788.8		646.013	6591.51		646.01	0
646.551	129059		644.599	0		644.792	0		644.661	0		646.051	0		646.179	17902.9		646.551	129059		645.776	190829		645.979	1091.16		646.015	31295.5		646.015	9637.17		646.012	0
646.555	349778		644.601	0		644.794	0		644.663	0		646.053	0		646.181	10204.6		646.555	349778		645.778	195925		645.981	0		646.017	50872.9		646.017	9848.17		646.014	0
646.559	604903		644.603	0		644.796	0		644.665	0		646.054	0		646.183	2301.21		646.559	604903		645.78	153498		645.983	0		646.019	61322		646.019	6879.92		646.016	0
646.563	794508		644.605	0		644.798	0		644.667	0		646.056	0		646.185	2222.75		646.563	794508		645.782	83269.1		645.985	0		646.021	50099.2		646.021	2878.53		646.018	0
646.567	707210		644.607	0		644.8	0		644.669	0		646.058	0		646.187	4873.66		646.567	707210		645.784	24357		645.986	0		646.023	24220.3		646.023	410.05		646.02	0
646.571	446174		644.609	0		644.802	0		644.671	0		646.06	0		646.189	5007.75		646.571	446174		645.786	563.785		645.988	0		646.024	5453.96		646.025	0		646.022	0
646.574	198567		644.611	0		644.804	0		644.673	0		646.062	0		646.191	3482.64		646.574	198567		645.788	16698.7		645.99	0		646.027	0		646.027	0		646.024	0
646.578	48312.7		644.613	0		644.806	0		644.675	0		646.064	0		646.193	1434.32		646.578	48312.7		645.79	43915.4		645.992	0		646.028	0		646.029	0		646.026	0
646.582	3068.33		644.615	0		644.808	0		644.677	2862.26		646.066	0		646.195	0		646.582	3068.33		645.792	74673.3		645.994	0		646.03	0		646.031	0		646.028	0
646.586	0		644.617	0		644.81	0		644.679	9401.01		646.068	0		646.197	0		646.586	0		645.794	90316.8		645.996	0		646.032	0		646.033	0		646.03	0
646.59	870.287		644.619	0		644.812	0		644.681	14828.8		646.07	0		646.199	0		646.59	870.287		645.796	79932.3		645.998	0		646.034	0		646.035	0		646.032	0
646.594	5784.09		644.621	0		644.814	0		644.683	16385.6		646.072	0		646.201	0		646.594	5784.09		645.798	58468.3		646	0		646.036	0		646.037	0		646.034	1394.48
646.598	9068.18		644.623	0		644.816	0		644.685	13516.2		646.074	0		646.203	0		646.598	9068.18		645.8	42011.1		646.002	0		646.038	0		646.039	0		646.036	5520.97
646.602	12356.6		644.625	0		644.817	0		644.687	7933.29		646.076	0		646.205	0		646.602	12356.6		645.802	27652.2		646.004	0		646.04	0		646.04	0		646.038	10309.9
646.606	12692.3		644.626	0		644.819	0		644.688	2265.09		646.078	0		646.207	0		646.606	12692.3		645.803	16308.2		646.006	0		646.042	0		646.042	0		646.04	11821.5
646.61	10400.3		644.628	0		644.821	0		644.69	0		646.08	0		646.209	0		646.61	10400.3		645.806	7774.74		646.008	0		646.044	0		646.044	0		646.042	8444.53
646.613	7726.62		644.63	0		644.823	0		644.692	0		646.082	0		646.211	0		646.613	7726.62		645.807	433.956		646.01	5024.87		646.046	0		646.046	0		646.044	3355.27
646.617	4882.43		644.632	0		644.825	0		644.694	0		646.084	0		646.213	0		646.617	4882.43		645.809	0		646.012	8217.55		646.048	0		646.048	3215.84		646.045	329.367
646.621	0		644.634	0		644.827	0		644.696	0		646.086	0		646.215	0		646.621	0		645.811	0		646.014	22471.4		646.05	0		646.05	9632.1		646.048	0
646.625	0		644.636	0		644.829	0		644.698	0		646.087	0		646.216	0		646.625	0		645.813	0		646.016	38507.1		646.052	0		646.052	12778.3		646.049	0
646.629	0		644.638	0		644.831	0		644.7	0		646.09	0		646.218	0		646.629	0		645.815	0		646.018	62909		646.054	0		646.054	11264.5		646.051	0
646.633	0		644.64	0		644.833	0		644.702	0		646.091	0		646.22	0		646.633	0		645.817	0		646.02	81721		646.056	0		646.056	7184.88		646.053	0
646.637	0		644.642	0		644.835	0		644.704	0		646.093	0		646.222	0		646.637	0		645.819	9869.23		646.021	97821.3		646.058	0		646.058	3012.45		646.055	0
646.641	0		644.644	0		644.837	0		644.706	0		646.095	0		646.224	2389.55		646.641	0		645.821	18230.6		646.024	109139		646.06	0		646.06	234.423		646.057	0
646.645	0		644.646	0		644.839	0		644.708	0		646.097	0		646.226	5193.79		646.645	0		645.823	21748		646.025	103384		646.062	0		646.062	0		646.059	0
646.649	0		644.648	0		644.841	984.097		644.71	0		646.099	0		646.228	7402.12		646.649	0		645.825	18409		646.027	73070.8		646.063	0		646.064	0		646.061	0
646.652	0		644.65	0		644.843	2531.17		644.712	0		646.101	0		646.23	7519.32		646.652	0		645.827	14728.6		646.029	36689.6		646.065	0		646.066	0		646.063	0
646.656	0		644.652	0		644.845	3871.43		644.714	0		646.103	0		646.232	5441.61		646.656	0		645.829	12536.3		646.031	10575.6		646.067	0		646.068	0		646.065	0
646.66	0		644.654	0		644.847	4400.4		644.716	247.053		646.105	0		646.234	2671.86		646.66	0		645.831	26166		646.033	286.124		646.069	0		646.07	0		646.067	0
646.664	0		644.656	0		644.849	3769.92		644.718	1518.91		646.107	0		646.236	88.089		646.664	0		645.833	28029.9		646.035	0		646.071	0		646.072	0		646.069	0
646.668	0		644.658	0		644.851	2371.24		644.72	2726.19		646.109	0		646.238	0		646.668	0		645.835	19906		646.037	0		646.073	0		646.074	0		646.071	0
646.672	0		644.659	0		644.852	1753.43		644.721	3291.13		646.111	0		646.24	0		646.672	0		645.837	9619.99		646.039	2618.35		646.075	0		646.076	1985.63		646.073	0
646.676	0		644.661	0		644.854	2330.31		644.723	2828.85		646.113	0		646.242	0		646.676	0		645.839	1054.47		646.041	7064.62		646.077	0		646.077	7700.18		646.075	505.201
646.68	0		644.663	0		644.856	3714.84		644.725	1544.83		646.115	0		646.244	0		646.68	0		645.841	0		646.043	12433.9		646.079	0		646.079	16024.8		646.077	8538.56
646.684	0		644.665	0		644.858	2484.7		644.727	0		646.117	0		646.246	0		646.684	0		645.842	0		646.045	14447.3		646.081	0		646.081	22741.6		646.079	30324.8
646.688	0		644.667	0		644.86	1529.34		644.729	0		646.119	190.351		646.248	0		646.688	0		645.844	13410		646.047	10725.6		646.083	0		646.083	22673.9		646.081	52043.5
646.691	0		644.669	0		644.862	617.117		644.731	0		646.121	2519.34		646.25	0		646.691	0		645.846	62954.6		646.049	5335.43		646.085	0		646.085	15029.7		646.082	58067.3
646.695	0		644.671	256.254		644.864	50.1463		644.733	0		646.123	4539.13		646.251	0		646.695	0		645.848	129818		646.051	1177.13		646.087	0		646.087	6324.08		646.085	42307.3
646.699	0		644.673	1461.4		644.866	0		644.735	0		646.125	5453.63		646.254	0		646.699	0		645.85	180795		646.053	0		646.089	0		646.089	1243.19		646.086	24754.1
646.703	0		644.675	3487.02		644.868	0		644.737	0		646.126	4596.16		646.255	0		646.703	0		645.852	193890		646.055	0		646.091	0		646.091	0		646.088	9194.24
646.707	0		644.677	4966.41		644.87	0		644.739	0		646.128	2580.01		646.257	0		646.707	0		645.854	130318		646.057	0		646.093	0		646.093	0		646.09	8586.16
646.711	3926.2		644.679	4711.98		644.872	0		644.741	0		646.13	0		646.259	0		646.711	3926.2		645.856	65160.6		646.058	0		646.095	0		646.095	5175.82		646.092	7323.03
646.715	8185.19		644.681	2868.3		644.874	0		644.743	0		646.132	0		646.261	0		646.715	8185.19		645.858	24593.3		646.06	0		646.097	10234.7		646.097	22669.5		646.094	3933.01
646.719	11713.3		644.683	1023.97		644.876	0		644.745	0		646.134	0		646.263	0		646.719	11713.3		645.86	9277.99		646.062	0		646.098	56777.1		646.099	69045.3		646.096	8022.16
646.723	15303.5		644.685	0		644.878	0		644.747	0		646.136	0		646.265	0		646.723	15303.5		645.862	2527.63		646.064	0		646.101	124110		646.101	136843		646.098	37615.9
646.726	8710.93		644.687	0		644.88	0		644.749	312.935		646.138	0		646.267	0		646.726	8710.93		645.864	398.759		646.066	0		646.102	182148		646.103	202234		646.1	122719
646.73	1876.01		644.689	0		644.882	2951.44		644.751	2236.08		646.14	0		646.269	0		646.73	1876.01		645.866	9811.7		646.068	0		646.104	198017		646.105	213869		646.102	226360
646.734	61.9915		644.691	0		644.884	6786.03		644.753	3658.67		646.142	0		646.271	0		646.734	61.9915		645.868	28937.8		646.07	0		646.106	145725		646.107	161510		646.104	294053
646.738	0		644.692	0		644.885	8881.58		644.755	4235.12		646.144	0		646.273	0		646.738	0		645.87	46621.1		646.072	0		646.108	78078.4		646.109	90539.4		646.106	255390
646.742	0		644.694	0		644.887	9096.84		644.756	3818.25		646.146	0		646.275	0		646.742	0		645.872	48325.7		646.074	476.286		646.11	27903.5		646.111	34252.8		646.108	162088
646.746	2856.6		644.696	0		644.889	7390.06		644.758	2530.41		646.148	380.402		646.277	0		646.746	2856.6		645.874	37852.6		646.076	6737.43		646.112	4380.79		646.112	5298.62		646.11	65669.8
646.75	23944.3		644.698	573.883		644.891	3706.08		644.76	179.624		646.15	1550.67		646.279	0		646.75	23944.3		645.875	21500.8		646.078	16373.8		646.114	137.93		646.115	0		646.112	12113.4
646.754	83444.3		644.7	1999.7		644.893	1813.01		644.762	1973.72		646.152	3154.13		646.281	0		646.754	83444.3		645.878	3727.18		646.08	25527.6		646.116	0		646.116	0		646.114	341.245
646.758	170685		644.702	3078.66		644.895	162.723		644.764	11088.9		646.154	4664.12		646.283	0		646.758	170685		645.879	0		646.082	27753		646.118	0		646.118	0		646.116	0
646.762	246919		644.704	3262.86		644.897	0		644.766	28948.3		646.156	6520.47		646.285	0		646.762	246919		645.881	0		646.084	22004.2		646.12	0		646.12	0		646.118	0
646.765	268463		644.706	2401.54		644.899	0		644.768	48349		646.158	15904.4		646.287	0		646.765	268463		645.883	0		646.086	12054.4		646.122	0		646.122	0		646.12	0
646.769	211806		644.708	965.218		644.901	0		644.77	63539.3		646.16	38736.2		646.288	0		646.769	211806		645.885	0		646.088	3038.57		646.124	0		646.124	0		646.121	0
646.773	117794		644.71	0		644.903	0		644.772	63453.4		646.162	56511.7		646.29	10.7767		646.773	117794		645.887	0		646.09	0		646.126	0		646.126	0		646.123	0
646.777	42064.9		644.712	0		644.905	0		644.774	50050.2		646.163	58223.9		646.292	611.331		646.777	42064.9		645.889	0		646.092	0		646.128	0		646.128	0		646.125	0
646.781	5740.02		644.714	0		644.907	0		644.776	36230		646.165	40546.6		646.294	1159.84		646.781	5740.02		645.891	0		646.093	0		646.13	0		646.13	0		646.127	0
646.785	4.421		644.716	0		644.909	0		644.778	23001.9		646.167	18971.6		646.296	1367.34		646.785	4.421		645.893	170.75		646.096	0		646.132	0		646.132	0		646.129	0
646.789	0		644.718	0		644.911	0		644.78	14441.1		646.169	7123.33		646.298	1070.6		646.789	0		645.895	7791.12		646.097	16328.7		646.134	0		646.134	0		646.131	0
646.793	0		644.72	0		644.913	0		644.782	5550.39		646.171	6768.61		646.3	530.429		646.793	0		645.897	74544.5		646.099	41045		646.135	0		646.136	0		646.133	0
646.797	0		644.722	0		644.915	2056.53		644.784	1003.58		646.173	12866.8		646.302	0		646.797	0		645.899	224270		646.101	64584.7		646.138	0		646.138	0		646.135	0
646.801	0		644.723	0		644.917	4647.82		644.785	0		646.175	17858.8		646.304	0		646.801	0		645.901	414139		646.103	69889.9		646.139	0		646.14	0		646.137	0
646.804	0		644.726	0		644.918	6550.54		644.788	0		646.177	16605.4		646.306	0		646.804	0		645.903	550724		646.105	49928		646.141	0		646.142	0		646.139	0
646.808	0		644.727	0		644.92	6786.05		644.789	0		646.179	11145.1		646.308	0		646.808	0		645.905	493621		646.107	27405.5		646.143	0		646.144	0		646.141	0
646.812	0		644.729	0		644.922	5261.83		644.791	0		646.181	4856.3		646.31	0		646.812	0		645.907	316374		646.109	12028.2		646.145	0		646.146	0		646.143	0
646.816	0		644.731	0		644.924	2998.64		644.793	0		646.183	609.117		646.312	0		646.816	0		645.909	135534		646.111	2386.01		646.147	0		646.148	0		646.145	0
646.82	0		644.733	0		644.926	605.573		644.795	0		646.185	0		646.314	0		646.82	0		645.911	29068.3		646.113	0		646.149	0		646.149	0		646.147	0
646.824	0		644.735	0		644.928	0		644.797	0		646.187	0		646.316	0		646.824	0		645.913	1477.64		646.115	0		646.151	0		646.152	0		646.149	0
646.828	0		644.737	0		644.93	0		644.799	0		646.189	0		646.318	0		646.828	0		645.914	0		646.117	0		646.153	0		646.153	0		646.151	0
646.832	0		644.739	0		644.932	0		644.801	0		646.191	0		646.32	0		646.832	0		645.916	0		646.119	0		646.155	0		646.155	0		646.153	0
646.836	0		644.741	0		644.934	0		644.803	0		646.193	1192.27		646.322	49.1603		646.836	0		645.918	0		646.121	0		646.157	0		646.157	0		646.155	0
646.84	0		644.743	0		644.936	0		644.805	0		646.195	3037.73		646.324	1262.96		646.84	0		645.92	0		646.123	0		646.159	1477.62		646.159	1892.91		646.157	0
646.843	0		644.745	0		644.938	1374.34		644.807	0		646.197	3875.6		646.326	12634.6		646.843	0		645.922	0		646.125	0		646.161	10744.4		646.161	8982.99		646.158	0
646.847	0		644.747	0		644.94	5097.38		644.809	0		646.198	5429.49		646.327	31898.3		646.847	0		645.924	0		646.127	0		646.163	32700.4		646.163	19601.9		646.16	0
646.851	0		644.749	0		644.942	8686.33		644.811	0		646.201	7377.28		646.329	51827.3		646.851	0		645.926	13303.4		646.129	0		646.165	62008.9		646.165	26286.6		646.162	0
646.855	0		644.751	0		644.944	10322.1		644.813	0		646.202	10453.2		646.331	56910.3		646.855	0		645.928	19695.8		646.13	0		646.167	82358.8		646.167	26678.9		646.164	0
646.859	0		644.753	0		644.946	9455.56		644.815	0		646.204	11497.2		646.333	46454.5		646.859	0		645.93	20089.4		646.133	0		646.169	84145.2		646.169	19732.2		646.166	0
646.863	0		644.755	0		644.948	6175.58		644.817	0		646.206	7894.96		646.335	26589.2		646.863	0		645.932	14022.7		646.134	0		646.171	68345.7		646.171	8940.83		646.168	0
646.867	0		644.756	587.957		644.949	5558.15		644.818	0		646.208	3962.2		646.337	8310.86		646.867	0		645.934	21298		646.136	0		646.173	38387.8		646.173	2606.1		646.17	0
646.871	0		644.759	2243.4		644.952	3623.88		644.821	0		646.21	1208.81		646.339	1371.18		646.871	0		645.936	42280.9		646.138	0		646.174	20109.3		646.175	2662.26		646.172	0
646.875	0		644.76	4310.44		644.953	3121.42		644.822	0		646.212	0		646.341	0		646.875	0		645.938	70538.8		646.14	0		646.176	30537.6		646.177	6405.97		646.174	9869.4
646.879	0		644.762	5885.92		644.955	4894.83		644.824	0		646.214	0		646.343	0		646.879	0		645.94	70737.3		646.142	0		646.178	53542.5		646.179	9808.96		646.176	29962
646.883	0		644.764	7190.04		644.957	6572.76		644.826	0		646.216	0		646.345	0		646.883	0		645.942	50372.9		646.144	0		646.18	62227.8		646.181	9864.55		646.178	51678.9
646.886	0		644.766	10668.9		644.959	6727.12		644.828	0		646.218	0		646.347	0		646.886	0		645.944	22182.3		646.146	0		646.182	42084.2		646.183	6638.3		646.18	60585.4
646.89	0		644.768	15495		644.961	6310.81		644.83	0		646.22	0		646.349	0		646.89	0		645.946	3471.15		646.148	0		646.184	18747		646.185	1658.09		646.182	46515.7
646.894	0		644.77	18069.6		644.963	5873.94		644.832	0		646.222	0		646.351	674.573		646.894	0		645.947	0		646.15	0		646.186	375.264		646.187	0		646.184	23483.6
646.898	0		644.772	19079.6		644.965	6273.16		644.834	0		646.224	0		646.353	2006.97		646.898	0		645.949	0		646.152	0		646.188	0		646.188	0		646.186	4095.1
646.902	0		644.774	19989.5		644.967	14438.4		644.836	0		646.226	0		646.355	2624.92		646.902	0		645.951	0		646.154	0		646.19	0		646.19	0		646.188	0
646.906	0		644.776	19867.4		644.969	24908.3		644.838	0		646.228	0		646.357	2599.21		646.906	0		645.953	0		646.156	0		646.192	0		646.192	0		646.19	0
646.91	0		644.778	16701.9		644.971	34421.8		644.84	0		646.23	0		646.359	3184.39		646.91	0		645.955	0		646.158	2058.23		646.194	0		646.194	0		646.192	0
646.914	0		644.78	11608.9		644.973	36732.4		644.842	0		646.232	0		646.361	3697.54		646.914	0		645.957	10490.8		646.16	19308.4		646.196	0		646.196	0		646.193	0
646.918	0		644.782	5042.07		644.975	28924.6		644.844	0		646.234	0		646.363	5872.21		646.918	0		645.959	87299.4		646.162	74561.1		646.198	0		646.198	0		646.195	0
646.922	0		644.784	1645.17		644.977	19581.4		644.846	0		646.236	0		646.365	11076.7		646.922	0		645.961	269088		646.164	157639		646.2	0		646.2	0		646.197	0
646.925	0		644.786	216.124		644.979	9319.95		644.848	0		646.237	0		646.366	12325.8		646.925	0		645.963	516307		646.166	226588		646.202	0		646.202	0		646.199	0
646.929	0		644.788	0		644.981	4741.9		644.85	0		646.239	0		646.368	10145		646.929	0		645.965	703682		646.168	226028		646.204	0		646.204	0		646.201	0
646.933	0		644.789	0		644.983	1806.41		644.851	0		646.241	0		646.37	6511.19		646.933	0		645.967	648119		646.169	162210		646.206	0		646.206	0		646.203	3455.95
646.937	0		644.792	0		644.985	250.83		644.854	0		646.243	0		646.372	2648.55		646.937	0		645.969	420191		646.171	82958.7		646.208	0		646.208	0		646.205	6732.17
646.941	0		644.793	0		644.986	0		644.855	0		646.245	0		646.374	6667.29		646.941	0		645.971	194151		646.173	22760.5		646.21	0		646.21	0		646.207	8803.31
646.945	0		644.795	0		644.988	0		644.857	0		646.247	0		646.376	14527.9		646.945	0		645.973	80145.5		646.175	4840.7		646.212	0		646.212	0		646.209	8640.24
646.949	0		644.797	0		644.99	0		644.859	0		646.249	0		646.378	22953.3		646.949	0		645.975	88662.9		646.177	6698.54		646.213	0		646.214	0		646.211	6375.35
646.953	3674.52		644.799	0		644.992	0		644.861	187.545		646.251	0		646.38	27713		646.953	3674.52		645.977	128910		646.179	11678.8		646.215	0		646.216	0		646.213	734.258
646.957	27384.5		644.801	0		644.994	0		644.863	1930.78		646.253	0		646.382	23717.2		646.957	27384.5		645.979	150844		646.181	9735.32		646.217	0		646.218	0		646.215	0
646.961	68358.3		644.803	0		644.996	0		644.865	3192.69		646.255	0		646.384	15428.4		646.961	68358.3		645.981	124238		646.183	5571.26		646.219	0		646.22	0		646.217	0
646.964	101035		644.805	0		644.998	0		644.867	3690.68		646.257	0		646.386	8823.08		646.964	101035		645.983	83972.7		646.185	1426.02		646.221	2104.87		646.222	0		646.219	0
646.968	115264		644.807	0		645	0		644.869	3053.22		646.259	0		646.388	5405.16		646.968	115264		645.985	35654.7		646.187	0		646.223	5716.72		646.223	0		646.221	0
646.972	91609.3		644.809	0		645.002	0		644.871	1651.58		646.261	0		646.39	2838.55		646.972	91609.3		645.986	8905.5		646.189	0		646.225	12626.4		646.226	0		646.223	4143.4
646.976	51176.5		644.811	0		645.004	0		644.873	0		646.263	0		646.392	0		646.976	51176.5		645.988	3.1076		646.191	0		646.227	18059.4		646.227	0		646.225	7368.94
646.98	16017.4		644.813	0		645.006	0		644.875	0		646.265	0		646.394	0		646.98	16017.4		645.99	0		646.193	0		646.229	12536.1		646.229	0		646.227	8327.19
646.984	1379.69		644.815	0		645.008	0		644.877	0		646.267	0		646.396	0		646.984	1379.69		645.992	0		646.195	0		646.231	7310.07		646.231	0		646.229	11565
646.988	14.1759		644.817	0		645.01	0		644.879	0		646.269	0		646.398	0		646.988	14.1759		645.994	0		646.197	0		646.233	1683.84		646.233	0		646.231	11982.5
646.992	0		644.819	0		645.012	0		644.881	0		646.271	0		646.4	0		646.992	0		645.996	0		646.199	0		646.235	0		646.235	0		646.232	9787.5
646.996	0		644.821	0		645.014	0		644.883	0		646.273	0		646.402	0		646.996	0		645.998	0		646.201	0		646.237	0		646.237	0		646.234	7324.97
647	0		644.822	0		645.016	0		644.885	0		646.274	0		646.404	0		647	0		646	0		646.203	0		646.239	0		646.239	0		646.236	4125.33
647.004	0		644.824	0		645.018	0		644.886	0		646.276	0		646.405	0		647.004	0		646.002	0		646.205	0		646.241	0		646.241	0		646.238	449.721
647.007	0		644.826	0		645.019	0		644.888	0		646.278	0		646.407	0		647.007	0		646.004	0		646.207	0		646.243	0		646.243	0		646.24	0
647.011	0		644.828	0		645.021	0		644.89	0		646.28	0		646.409	0		647.011	0		646.006	0		646.208	0		646.245	0		646.245	0		646.242	0
647.015	0		644.83	0		645.023	0		644.892	0		646.282	0		646.411	0		647.015	0		646.008	0		646.21	0		646.246	0		646.247	0		646.244	0
647.019	0		644.832	0		645.025	0		644.894	0		646.284	0		646.413	0		647.019	0		646.01	176.876		646.212	0		646.249	0		646.249	0		646.246	0
647.023	0		644.834	0		645.027	0		644.896	0		646.286	0		646.415	0		647.023	0		646.012	17887.1		646.214	0		646.25	0		646.251	0		646.248	0
647.027	0		644.836	0		645.029	0		644.898	0		646.288	0		646.417	0		647.027	0		646.014	99829.5		646.216	0		646.252	0		646.253	0		646.25	0
647.031	0		644.838	0		645.031	0		644.9	0		646.29	0		646.419	0		647.031	0		646.016	234904		646.218	0		646.254	0		646.255	0		646.252	0
647.035	0		644.84	0		645.033	0		644.902	0		646.292	0		646.421	0		647.035	0		646.018	372329		646.22	0		646.256	0		646.257	0		646.254	0
647.039	0		644.842	0		645.035	0		644.904	0		646.294	0		646.423	0		647.039	0		646.019	424977		646.222	0		646.258	0		646.259	0		646.256	0
647.043	0		644.844	0		645.037	0		644.906	0		646.296	0		646.425	0		647.043	0		646.021	409033		646.224	0		646.26	0		646.26	0		646.258	0
647.046	0		644.846	0		645.039	0		644.908	0		646.298	0		646.427	0		647.046	0		646.023	356704		646.226	0		646.262	0		646.263	0		646.26	0
647.05	0		644.848	0		645.041	0		644.91	0		646.3	0		646.429	0		647.05	0		646.025	256308		646.228	0		646.264	0		646.264	0		646.262	0
647.054	0		644.85	0		645.043	0		644.912	0		646.302	0		646.431	0		647.054	0		646.027	152564		646.23	2988.42		646.266	0		646.266	0		646.264	0
647.058	0		644.852	0		645.045	0		644.914	0		646.304	0		646.433	0		647.058	0		646.029	69470.3		646.232	6479.49		646.268	0		646.268	0		646.266	0
647.062	0		644.854	0		645.047	0		644.916	0		646.306	0		646.435	0		647.062	0		646.031	16677.4		646.234	8509.66		646.27	0		646.27	0		646.268	0
647.066	0		644.856	0		645.049	0		644.918	0		646.308	0		646.437	0		647.066	0		646.033	800.081		646.236	7535.48		646.272	0		646.272	0		646.269	0
647.07	0		644.857	0		645.051	0		644.919	0		646.309	0		646.438	0		647.07	0		646.035	0		646.238	4337.13		646.274	0		646.274	0		646.271	0
647.074	0		644.859	0		645.053	0		644.921	0		646.312	0		646.441	0		647.074	0		646.037	0		646.24	565.652		646.276	0		646.276	0		646.273	0
647.078	0		644.861	0		645.054	0		644.923	0		646.313	0		646.442	0		647.078	0		646.039	14415.7		646.241	0		646.278	0		646.278	0		646.275	0
647.082	0		644.863	0		645.056	0		644.925	0		646.315	0		646.444	0		647.082	0		646.041	35617.3		646.244	0		646.28	0		646.28	0		646.277	0
647.085	0		644.865	0		645.058	0		644.927	0		646.317	0		646.446	0		647.085	0		646.043	58122.8		646.245	0		646.282	0		646.282	0		646.279	0
647.089	0		644.867	0		645.06	0		644.929	0		646.319	0		646.448	0		647.089	0		646.045	59419.8		646.247	0		646.284	0		646.284	0		646.281	0
647.093	2535.36		644.869	0		645.062	0		644.931	0		646.321	0		646.45	0		647.093	2535.36		646.047	31677.8		646.249	0		646.285	0		646.286	0		646.283	0
647.097	5455.3		644.871	0		645.064	0		644.933	0		646.323	611.833		646.452	0		647.097	5455.3		646.049	13347.3		646.251	0		646.287	0		646.288	0		646.285	0
647.101	8690.99		644.873	0		645.066	0		644.935	0		646.325	10265.7		646.454	0		647.101	8690.99		646.051	1492.94		646.253	0		646.289	0		646.29	0		646.287	0
647.105	12580.3		644.875	0		645.068	0		644.937	0		646.327	25600.9		646.456	0		647.105	12580.3		646.053	0		646.255	0		646.291	0		646.292	0		646.289	0
647.109	12314.5		644.877	0		645.07	0		644.939	45.5885		646.329	39491.5		646.458	0		647.109	12314.5		646.055	0		646.257	0		646.293	0		646.294	0		646.291	0
647.113	8386.67		644.879	0		645.072	0		644.941	583.156		646.331	42878.9		646.46	0		647.113	8386.67		646.057	0		646.259	0		646.295	0		646.296	0		646.293	0
647.117	7767.11		644.881	0		645.074	0		644.943	1534.11		646.333	31463.8		646.462	0		647.117	7767.11		646.058	0		646.261	0		646.297	0		646.298	0		646.295	0
647.12	4592.37		644.883	0		645.076	0		644.945	2513.98		646.335	15821.9		646.464	0		647.12	4592.37		646.06	8506.84		646.263	0		646.299	0		646.299	0		646.297	0
647.124	0		644.885	0		645.078	0		644.947	2815.29		646.337	4421.63		646.466	0		647.124	0		646.062	15753		646.265	0		646.301	0		646.301	0		646.299	0
647.128	0		644.887	0		645.08	0		644.949	1925.67		646.339	0		646.468	0		647.128	0		646.064	18778.8		646.267	0		646.303	0		646.303	0		646.301	0
647.132	0		644.889	0		645.082	0		644.951	963.742		646.341	0		646.47	0		647.132	0		646.066	16479.2		646.269	0		646.305	0		646.305	0		646.303	0
647.136	0		644.89	0		645.083	0		644.952	256.618		646.343	0		646.472	0		647.136	0		646.068	10488.7		646.271	0		646.307	0		646.307	0		646.304	0
647.14	0		644.892	0		645.086	0		644.954	239.683		646.345	0		646.474	0		647.14	0		646.07	1865.06		646.273	0		646.309	0		646.309	0		646.307	0
647.144	0		644.894	0		645.087	0		644.956	1324.54		646.346	0		646.476	0		647.144	0		646.072	0		646.275	0		646.311	0		646.311	0		646.308	0
647.148	0		644.896	0		645.089	0		644.958	1944.86		646.348	0		646.477	0		647.148	0		646.074	0		646.277	0		646.313	0		646.313	0		646.31	0
647.152	496.941		644.898	0		645.091	0		644.96	2049.9		646.35	3164.69		646.48	0		647.152	496.941		646.076	8416.56		646.279	0		646.315	0		646.315	0		646.312	0
647.156	2819.55		644.9	0		645.093	0		644.962	1633.86		646.352	15459.4		646.481	0		647.156	2819.55		646.078	38256.9		646.28	0		646.317	0		646.317	0		646.314	0
647.16	7731.87		644.902	0		645.095	0		644.964	2496.86		646.354	33268.7		646.483	9.7573		647.16	7731.87		646.08	80962		646.282	0		646.319	0		646.319	0		646.316	0
647.163	16112.9		644.904	0		645.097	0		644.966	12578.2		646.356	54256.7		646.485	550.685		647.163	16112.9		646.082	101659		646.284	0		646.321	0		646.321	0		646.318	0
647.167	17382.8		644.906	0		645.099	0		644.968	36903.8		646.358	64499.2		646.487	1080.25		647.167	17382.8		646.084	91671.7		646.286	0		646.322	0		646.323	0		646.32	0
647.171	15112.8		644.908	0		645.101	0		644.97	67987.9		646.36	70024.2		646.489	1419.22		647.171	15112.8		646.086	64569.4		646.288	0		646.324	0		646.325	0		646.322	0
647.175	9424.58		644.91	0		645.103	0		644.972	85383.7		646.362	73048.9		646.491	1311.51		647.175	9424.58		646.088	34205.8		646.29	0		646.326	0		646.327	1444.01		646.324	0
647.179	4685.25		644.912	0		645.105	0		644.974	79037.7		646.364	67890.4		646.493	822.487		647.179	4685.25		646.09	3534.43		646.292	0		646.328	4183.33		646.329	5032.1		646.326	0
647.183	1823.1		644.914	0		645.107	0		644.976	55960.1		646.366	51094.2		646.495	0		647.183	1823.1		646.092	0		646.294	0		646.33	18462.5		646.331	21797.2		646.328	2290.95
647.187	0		644.916	0		645.109	0		644.978	31456.7		646.368	27288.9		646.497	0		647.187	0		646.093	0		646.296	0		646.332	33412.8		646.333	38712		646.33	7390.21
647.191	0		644.918	0		645.111	0		644.98	19055.9		646.37	7748.49		646.499	0		647.191	0		646.096	4425.06		646.298	0		646.334	51160.4		646.335	46124.3		646.332	18208.9
647.195	0		644.92	0		645.113	0		644.982	8143.43		646.372	1345.45		646.501	0		647.195	0		646.097	18982.2		646.3	0		646.336	47695.4		646.337	39173.8		646.334	25535.8
647.199	0		644.922	0		645.115	0		644.984	2835.48		646.374	0		646.503	0		647.199	0		646.099	63779.4		646.302	0		646.338	25634.8		646.338	23432.6		646.336	22848.5
647.202	0		644.923	0		645.117	0		644.986	210.694		646.376	0		646.505	0		647.202	0		646.101	117706		646.304	0		646.34	9167.5		646.34	7047.02		646.338	14318.6
647.206	0		644.925	0		645.119	0		644.987	0		646.378	0		646.507	0		647.206	0		646.103	156704		646.306	0		646.342	2132.2		646.342	505.192		646.34	4797.52
647.21	0		644.927	0		645.12	0		644.989	0		646.38	0		646.509	0		647.21	0		646.105	167094		646.308	0		646.344	0		646.344	0		646.341	569.835
647.214	0		644.929	0		645.122	0		644.991	0		646.382	0		646.511	0		647.214	0		646.107	128740		646.31	0		646.346	968.682		646.346	2983.41		646.343	0
647.218	0		644.931	0		645.124	0		644.993	0		646.384	0		646.513	0		647.218	0		646.109	80258.9		646.312	0		646.348	13571.3		646.348	12826.2		646.345	3538.34
647.222	0		644.933	0		645.126	0		644.995	0		646.385	0		646.514	0		647.222	0		646.111	34582.3		646.314	0		646.35	58249.7		646.35	38959.2		646.347	11206.2
647.226	0		644.935	0		645.128	0		644.997	0		646.388	0		646.516	0		647.226	0		646.113	4357.84		646.316	0		646.352	127399		646.352	82432.8		646.349	42178.4
647.23	0		644.937	0		645.13	0		644.999	0		646.389	0		646.518	480.298		647.23	0		646.115	0		646.317	0		646.354	177622		646.354	125324		646.351	107982
647.234	0		644.939	0		645.132	0		645.001	0		646.391	0		646.52	2784.94		647.234	0		646.117	0		646.319	0		646.356	170530		646.356	131545		646.353	188300
647.238	0		644.941	0		645.134	0		645.003	0		646.393	0		646.522	4345.74		647.238	0		646.119	0		646.321	18.0313		646.357	128128		646.358	97132.6		646.355	239216
647.242	0		644.943	0		645.136	0		645.005	0		646.395	0		646.524	4679.95		647.242	0		646.121	0		646.323	9689.85		646.36	67973.3		646.36	55349.9		646.357	217322
647.245	0		644.945	0		645.138	0		645.007	0		646.397	0		646.526	3472.21		647.245	0		646.123	0		646.325	19623.5		646.361	40652.3		646.362	26390.4		646.359	148328
647.249	0		644.947	0		645.14	0		645.009	321.679		646.399	0		646.528	1541.08		647.249	0		646.125	0		646.327	29238.6		646.363	66268.7		646.364	28581.6		646.361	77458.2
647.253	1647.74		644.949	0		645.142	741.094		645.011	3178.1		646.401	0		646.53	0		647.253	1647.74		646.127	0		646.329	41088		646.365	133412		646.366	62260.7		646.363	37382.5
647.257	15271.2		644.951	0		645.144	1591.11		645.013	10812.8		646.403	0		646.532	422.683		647.257	15271.2		646.129	0		646.331	45453.9		646.367	191337		646.368	93662.7		646.365	33451.8
647.261	22346.1		644.953	971.09		645.146	2630.8		645.015	21463.9		646.405	0		646.534	3631.35		647.261	22346.1		646.13	0		646.333	44731.5		646.369	196274		646.37	94278.1		646.367	37047.6
647.265	25151.7		644.955	2989.78		645.148	4599.16		645.017	29987.4		646.407	0		646.536	6379.43		647.265	25151.7		646.133	0		646.335	36251		646.371	149167		646.372	72941.4		646.369	25655.1
647.269	22231.1		644.957	3873.98		645.15	3930.22		645.019	29058.2		646.409	0		646.538	7712.77		647.269	22231.1		646.134	0		646.337	20867.2		646.373	90261		646.374	41482		646.371	14137.8
647.273	13071.7		644.958	3708.96		645.152	3484.64		645.02	19024.4		646.411	0		646.54	6563.38		647.273	13071.7		646.136	0		646.339	3253.75		646.375	33427.8		646.375	18876.5		646.373	4059.37
647.277	5.6261		644.96	2639.08		645.154	2262.99		645.022	8618.68		646.413	0		646.542	3783.52		647.277	5.6261		646.138	0		646.341	0		646.377	7641.49		646.377	8839.07		646.375	365.842
647.281	0		644.962	1093.08		645.155	4813.15		645.024	2138.32		646.415	0		646.544	2098.34		647.281	0		646.14	0		646.343	0		646.379	11357.5		646.379	3729.74		646.377	2184.52
647.284	0		644.964	3576.64		645.157	7084.77		645.026	80.0606		646.417	0		646.546	4644.23		647.284	0		646.142	0		646.345	0		646.381	23743.7		646.381	0		646.379	5039.16
647.288	0		644.966	13101.4		645.159	9274.11		645.028	0		646.419	0		646.548	7410.03		647.288	0		646.144	0		646.347	3921.51		646.383	30921.6		646.383	0		646.38	11201.5
647.292	0		644.968	23701.4		645.161	8999.18		645.03	0		646.421	0		646.55	8571.32		647.292	0		646.146	0		646.349	33788.1		646.385	24742.1		646.385	0		646.382	10228.9
647.296	0		644.97	34723.2		645.163	6659.61		645.032	0		646.423	0		646.552	7315.62		647.296	0		646.148	0		646.351	97165.8		646.387	15489.9		646.387	0		646.384	5866.9
647.3	0		644.972	38539.2		645.165	4073.43		645.034	0		646.424	0		646.553	4725.51		647.3	0		646.15	0		646.353	173748		646.389	2548.71		646.389	0		646.386	942.227
647.304	0		644.974	32210.8		645.167	5292.6		645.036	0		646.426	0		646.556	2248.56		647.304	0		646.152	0		646.355	209209		646.391	0		646.391	0		646.388	42.6485
647.308	0		644.976	23505.1		645.169	10750		645.038	0		646.428	0		646.557	2842.34		647.308	0		646.154	0		646.356	178180		646.393	0		646.393	156.675		646.39	0
647.312	0		644.978	15350.1		645.171	16412.9		645.04	0		646.43	0		646.559	2760.18		647.312	0		646.156	0		646.358	123887		646.395	0		646.395	2800.64		646.392	0
647.316	0		644.98	10988.8		645.173	20717.4		645.042	0		646.432	0		646.561	2436.91		647.316	0		646.158	4623.82		646.36	98565.1		646.396	731.609		646.397	6342.35		646.394	0
647.32	0		644.982	4540.45		645.175	21786.3		645.044	0		646.434	0		646.563	3074.05		647.32	0		646.16	76974.1		646.362	142867		646.399	12937.1		646.399	10696.6		646.396	0
647.324	0		644.984	2070.78		645.177	19046.9		645.046	0		646.436	0		646.565	3722.84		647.324	0		646.162	307097		646.364	262364		646.4	48507.3		646.401	17637.4		646.398	4639.11
647.327	0		644.986	670.34		645.179	16010.4		645.048	0		646.438	0		646.567	4172.51		647.327	0		646.164	637720		646.366	403021		646.402	110550		646.403	52439.1		646.4	32680.2
647.331	0		644.988	0		645.181	12116.1		645.05	0		646.44	0		646.569	3093.13		647.331	0		646.166	962969		646.368	450468		646.404	175218		646.405	139586		646.402	110425
647.335	0		644.99	0		645.183	7237.36		645.052	0		646.442	0		646.571	1284.8		647.335	0		646.168	1.00136e+06		646.37	345049		646.406	211501		646.407	218470		646.404	233795
647.339	6.5053		644.991	0		645.185	2488.9		645.053	0		646.444	0		646.573	0		647.339	6.5053		646.169	715337		646.372	201212		646.408	182609		646.409	237352		646.406	372681
647.343	5641		644.993	0		645.187	360.089		645.055	0		646.446	0		646.575	0		647.343	5641		646.171	373712		646.374	79377.1		646.41	114313		646.41	171526		646.408	420946
647.347	10254.7		644.995	0		645.188	0		645.057	0		646.448	0		646.577	0		647.347	10254.7		646.173	123396		646.376	18459.3		646.412	47645.8		646.413	87738.4		646.41	326096
647.351	12670.9		644.997	0		645.19	0		645.059	0		646.45	0		646.579	0		647.351	12670.9		646.175	29554.3		646.378	6941.65		646.414	9011.35		646.414	23336.4		646.412	183929
647.355	13653.8		644.999	0		645.192	0		645.061	0		646.452	0		646.581	0		647.355	13653.8		646.177	34469.7		646.38	10053.1		646.416	362.438		646.416	1113.91		646.414	65684.7
647.359	20791.4		645.001	0		645.194	0		645.063	0		646.454	0		646.583	0		647.359	20791.4		646.179	51997.4		646.382	16916.5		646.418	0		646.418	0		646.416	9442.77
647.363	36750.2		645.003	0		645.196	0		645.065	0		646.456	0		646.585	0		647.363	36750.2		646.181	48360.1		646.384	19433.1		646.42	0		646.42	0		646.418	211.762
647.366	59367.8		645.005	1898.54		645.198	0		645.067	0		646.458	0		646.587	0		647.366	59367.8		646.183	29800.1		646.386	17112.9		646.422	0		646.422	0		646.419	0
647.37	68098		645.007	11226		645.2	0		645.069	0		646.46	0		646.589	0		647.37	68098		646.185	8991.27		646.388	9344.45		646.424	0		646.424	0		646.421	0
647.374	53140		645.009	30021.1		645.202	0		645.071	0		646.462	0		646.591	0		647.374	53140		646.187	870.91		646.39	3060.84		646.426	0		646.426	0		646.423	0
647.378	28172		645.011	45529.8		645.204	0		645.073	0		646.463	0		646.592	0		647.378	28172		646.189	0		646.391	206.083		646.428	0		646.428	0		646.425	0
647.382	9412.09		645.013	48346.6		645.206	0		645.075	0		646.465	0		646.595	0		647.382	9412.09		646.191	0		646.394	12044.5		646.43	0		646.43	0		646.427	0
647.386	0		645.015	37350.6		645.208	0		645.077	0		646.467	0		646.596	0		647.386	0		646.193	0		646.395	31486.6		646.432	0		646.432	0		646.429	0
647.39	0		645.017	19945.6		645.21	0		645.079	0		646.469	0		646.598	0		647.39	0		646.195	0		646.397	48839.5		646.433	0		646.434	0		646.431	0
647.394	0		645.019	4559.03		645.212	0		645.081	0		646.471	0		646.6	0		647.394	0		646.197	0		646.399	56970.3		646.436	0		646.436	0		646.433	0
647.398	0		645.021	291.668		645.214	0		645.083	0		646.473	0		646.602	0		647.398	0		646.199	0		646.401	52129		646.437	0		646.438	0		646.435	0
647.402	0		645.023	0		645.216	0		645.085	0		646.475	0		646.604	0		647.402	0		646.201	0		646.403	43229.9		646.439	0		646.44	0		646.437	0
647.406	0		645.024	0		645.218	0		645.087	0		646.477	0		646.606	0		647.406	0		646.203	0		646.405	32810.3		646.441	0		646.442	0		646.439	0
647.409	0		645.026	0		645.22	0		645.088	0		646.479	0		646.608	0		647.409	0		646.205	7678.02		646.407	19274.3		646.443	0		646.444	0		646.441	0
647.413	0		645.028	0		645.221	0		645.09	0		646.481	0		646.61	0		647.413	0		646.207	14424.1		646.409	11078.6		646.445	0		646.446	0		646.443	0
647.417	0		645.03	0		645.223	0		645.092	0		646.483	0		646.612	0		647.417	0		646.208	18152.6		646.411	1837.2		646.447	0		646.447	0		646.445	0
647.421	0		645.032	518.807		645.225	0		645.094	0		646.485	0		646.614	0		647.421	0		646.21	17727		646.413	0		646.449	0		646.449	0		646.447	0
647.425	0		645.034	2340.53		645.227	0		645.096	0		646.487	0		646.616	0		647.425	0		646.212	22126		646.415	0		646.451	0		646.451	0		646.449	0
647.429	0		645.036	3974.18		645.229	0		645.098	0		646.489	0		646.618	0		647.429	0		646.214	23793.9		646.417	0		646.453	0		646.453	0		646.451	0
647.433	0		645.038	4781.66		645.231	0		645.1	0		646.491	0		646.62	0		647.433	0		646.216	30434.2		646.419	0		646.455	0		646.455	0		646.453	0
647.437	0		645.04	4112.08		645.233	0		645.102	0		646.493	0		646.622	0		647.437	0		646.218	31640.3		646.421	0		646.457	0		646.457	0		646.455	0
647.441	0		645.042	2444		645.235	0		645.104	0		646.495	0		646.624	0		647.441	0		646.22	22522.8		646.423	0		646.459	0		646.459	0		646.457	0
647.445	0		645.044	836.298		645.237	0		645.106	0		646.497	0		646.626	0		647.445	0		646.222	13289.5		646.425	0		646.461	0		646.461	0		646.458	0
647.448	0		645.046	0		645.239	0		645.108	0		646.499	0		646.628	0		647.448	0		646.224	19434.2		646.427	0		646.463	0		646.463	0		646.46	0
647.452	0		645.048	0		645.241	0		645.11	0		646.5	0		646.63	0		647.452	0		646.226	15037.4		646.428	0		646.465	0		646.465	0		646.462	0
647.456	0		645.05	0		645.243	0		645.112	0		646.502	0		646.631	0		647.456	0		646.228	10007.7		646.431	0		646.467	0		646.467	0		646.464	0
647.46	0		645.052	0		645.245	0		645.114	0		646.504	0		646.633	0		647.46	0		646.23	5317.87		646.432	0		646.469	0		646.469	0		646.466	0
647.464	0		645.054	0		645.247	0		645.116	0		646.506	0		646.635	0		647.464	0		646.232	891.883		646.434	0		646.471	0		646.471	0		646.468	0
647.468	0		645.056	0		645.249	0		645.118	0		646.508	0		646.637	0		647.468	0		646.234	0		646.436	0		646.472	0		646.473	0		646.47	0
647.472	0		645.058	0		645.251	0		645.12	0		646.51	0		646.639	0		647.472	0		646.236	0		646.438	0		646.474	0		646.475	0		646.472	0
647.476	0		645.059	0		645.253	0		645.121	0		646.512	0		646.641	0		647.476	0		646.238	0		646.44	0		646.476	0		646.477	0		646.474	0
647.48	0		645.061	0		645.255	0		645.123	0		646.514	0		646.643	0		647.48	0		646.24	0		646.442	0		646.478	0		646.479	0		646.476	0
647.484	0		645.063	0		645.256	0		645.125	0		646.516	0		646.645	0		647.484	0		646.241	0		646.444	0		646.48	4951.79		646.481	0		646.478	0
647.488	0		645.065	0		645.258	0		645.127	0		646.518	0		646.647	0		647.488	0		646.244	0		646.446	0		646.482	10531		646.483	0		646.48	0
647.491	0		645.067	0		645.26	0		645.129	0		646.52	0		646.649	0		647.491	0		646.245	0		646.448	0		646.484	13481.8		646.485	0		646.482	0
647.495	0		645.069	0		645.262	0		645.131	0		646.522	0		646.651	0		647.495	0		646.247	0		646.45	0		646.486	13419.2		646.486	0		646.484	0
647.499	0		645.071	0		645.264	1869.78		645.133	0		646.524	0		646.653	0		647.499	0		646.249	0		646.452	0		646.488	10906.4		646.489	0		646.486	0
647.503	0		645.073	0		645.266	3049.78		645.135	358.069		646.526	0		646.655	0		647.503	0		646.251	0		646.454	0		646.49	3336.47		646.49	0		646.488	0
647.507	0		645.075	0		645.268	3388.12		645.137	2931.84		646.528	0		646.657	0		647.507	0		646.253	0		646.456	0		646.492	0		646.492	0		646.49	0
647.511	0		645.077	0		645.27	2699.8		645.139	4309.77		646.53	0		646.659	0		647.511	0		646.255	0		646.458	0		646.494	0		646.494	0		646.491	0
647.515	0		645.079	0		645.272	1471.46		645.141	6293.02		646.532	0		646.661	0		647.515	0		646.257	0		646.46	0		646.496	0		646.496	0		646.494	0
647.519	0		645.081	0		645.274	127.34		645.143	7576		646.534	0		646.663	0		647.519	0		646.259	0		646.462	0		646.498	0		646.498	0		646.495	0
647.523	0		645.083	0		645.276	0		645.145	7604.3		646.535	129.78		646.665	0		647.523	0		646.261	0		646.464	0		646.5	0		646.5	2177.71		646.497	0
647.527	0		645.085	0		645.278	0		645.147	5238.78		646.538	2137.66		646.667	0		647.527	0		646.263	0		646.466	0		646.502	0		646.502	5549.48		646.499	0
647.531	0		645.087	0		645.28	0		645.149	2054.58		646.539	4014.87		646.668	0		647.531	0		646.265	0		646.467	0		646.504	0		646.504	8381.45		646.501	0
647.534	0		645.088	0		645.282	0		645.151	0		646.541	5041.29		646.67	0		647.534	0		646.267	0		646.47	0		646.506	0		646.506	8749.8		646.503	0
647.538	0		645.091	0		645.284	0		645.153	648.926		646.543	4576.67		646.672	0		647.538	0		646.269	0		646.471	0		646.508	0		646.508	6408.09		646.505	0
647.542	0		645.092	0		645.286	0		645.154	7745.49		646.545	2906.39		646.674	0		647.542	0		646.271	0		646.473	0		646.51	0		646.51	1336.06		646.507	0
647.546	0		645.094	0		645.288	0		645.156	23610		646.547	0		646.676	0		647.546	0		646.273	0		646.475	0		646.511	0		646.512	0		646.509	0
647.55	0		645.096	0		645.289	0		645.158	37543.6		646.549	0		646.678	0		647.55	0		646.275	0		646.477	0		646.513	0		646.514	0		646.511	0
647.554	0		645.098	0		645.291	0		645.16	39736.8		646.551	0		646.68	0		647.554	0		646.277	0		646.479	0		646.515	0		646.516	0		646.513	0
647.558	0		645.1	0		645.293	0		645.162	28923.5		646.553	0		646.682	131.221		647.558	0		646.279	0		646.481	0		646.517	0		646.518	0		646.515	0
647.562	0		645.102	0		645.295	0		645.164	14102.2		646.555	96.577		646.684	3080.35		647.562	0		646.28	0		646.483	0		646.519	0		646.52	0		646.517	0
647.566	5122.27		645.104	0		645.297	0		645.166	10674.5		646.557	3393.87		646.686	4798.92		647.566	5122.27		646.282	0		646.485	0		646.521	0		646.522	0		646.519	0
647.57	7743.5		645.106	0		645.299	0		645.168	25468.6		646.559	13932.3		646.688	5527.01		647.57	7743.5		646.284	0		646.487	0		646.523	0		646.524	0		646.521	0
647.573	7818.06		645.108	0		645.301	0		645.17	58586		646.561	29775.4		646.69	4777.12		647.573	7818.06		646.286	0		646.489	0		646.525	0		646.525	0		646.523	0
647.577	5634.44		645.11	0		645.303	0		645.172	85205.9		646.563	45738.4		646.692	2924.57		647.577	5634.44		646.288	0		646.491	0		646.527	0		646.527	0		646.525	0
647.581	2929.92		645.112	0		645.305	0		645.174	95473.4		646.565	51736.2		646.694	0		647.581	2929.92		646.29	0		646.493	0		646.529	0		646.529	0		646.527	0
647.585	5.112		645.114	0		645.307	0		645.176	80640.3		646.567	42645.4		646.696	0		647.585	5.112		646.292	0		646.495	0		646.531	0		646.531	0		646.529	0
647.589	0		645.116	0		645.309	0		645.178	48854.6		646.569	25156.1		646.698	0		647.589	0		646.294	0		646.497	0		646.533	0		646.533	0		646.53	0
647.593	0		645.118	0		645.311	0		645.18	22381.7		646.571	9126.75		646.7	0		647.593	0		646.296	0		646.499	0		646.535	0		646.535	0		646.533	0
647.597	0		645.12	0		645.313	0		645.182	8294.65		646.573	1712		646.702	0		647.597	0		646.298	0		646.501	0		646.537	0		646.537	0		646.534	0
647.601	0		645.122	0		645.315	0		645.184	2694.42		646.574	200.131		646.704	2593		647.601	0		646.3	0		646.503	0		646.539	0		646.539	0		646.536	0
647.605	0		645.124	0		645.317	0		645.186	511.796		646.577	3193.67		646.706	6081.8		647.605	0		646.302	0		646.505	0		646.541	0		646.541	0		646.538	0
647.609	0		645.125	0		645.319	0		645.188	0		646.578	4506.81		646.707	8767.09		647.609	0		646.304	0		646.506	0		646.543	0		646.543	0		646.54	0
647.613	0		645.127	0		645.321	1196.43		645.189	0		646.58	4627.36		646.71	13190.1		647.613	0		646.306	0		646.508	0		646.545	0		646.545	0		646.542	0
647.616	0		645.129	0		645.322	20620.5		645.191	0		646.582	3577.3		646.711	13302.4		647.616	0		646.308	0		646.51	0		646.547	0		646.547	0		646.544	0
647.62	0		645.131	0		645.324	80602.1		645.193	0		646.584	1955.27		646.713	10809.6		647.62	0		646.31	0		646.512	0		646.548	0		646.549	0		646.546	0
647.624	0		645.133	0		645.326	162985		645.195	0		646.586	0		646.715	6809.32		647.624	0		646.312	0		646.514	0		646.55	0		646.551	0		646.548	0
647.628	0		645.135	0		645.328	236574		645.197	0		646.588	0		646.717	3680.66		647.628	0		646.314	0		646.516	0		646.552	0		646.553	0		646.55	0
647.632	0		645.137	0		645.33	230886		645.199	0		646.59	0		646.719	121.449		647.632	0		646.316	0		646.518	0		646.554	0		646.555	0		646.552	0
647.636	0		645.139	0		645.332	156554		645.201	0		646.592	0		646.721	0		647.636	0		646.317	0		646.52	0		646.556	0		646.557	0		646.554	0
647.64	0		645.141	0		645.334	74502		645.203	0		646.594	0		646.723	0		647.64	0		646.319	0		646.522	0		646.558	0		646.559	0		646.556	0
647.644	0		645.143	0		645.336	21072.6		645.205	0		646.596	0		646.725	0		647.644	0		646.321	0		646.524	0		646.56	0		646.561	463.382		646.558	0
647.648	0		645.145	0		645.338	1404.85		645.207	0		646.598	0		646.727	0		647.648	0		646.323	0		646.526	0		646.562	13894.5		646.562	9482.64		646.56	0
647.652	0		645.147	0		645.34	2809.8		645.209	0		646.6	0		646.729	0		647.652	0		646.325	0		646.528	0		646.564	65411.1		646.564	29697.9		646.562	0
647.656	0		645.149	45.6375		645.342	10807.4		645.211	0		646.602	0		646.731	0		647.656	0		646.327	0		646.53	0		646.566	172167		646.566	55793.1		646.564	6641.16
647.659	0		645.151	1107.98		645.344	22189.5		645.213	0		646.604	0		646.733	0		647.659	0		646.329	5183.84		646.532	0		646.568	308517		646.568	75520.1		646.566	13609.7
647.663	0		645.153	18759.1		645.346	31073.2		645.215	0		646.606	0		646.735	0		647.663	0		646.331	21634		646.534	0		646.57	388873		646.57	77414.3		646.567	18430.1
647.667	0		645.155	76789.5		645.348	33914		645.217	0		646.608	0		646.737	0		647.667	0		646.333	40567.5		646.536	0		646.572	337729		646.572	55545.7		646.569	18661.6
647.671	0		645.157	159917		645.35	30853.8		645.219	0		646.61	0		646.739	0		647.671	0		646.335	41230.3		646.538	0		646.574	208960		646.574	26591.9		646.571	13977.1
647.675	0		645.159	244970		645.352	17737		645.221	0		646.612	0		646.741	0		647.675	0		646.337	28994.5		646.54	0		646.576	89502.5		646.576	6242.57		646.573	5454.67
647.679	0		645.16	255905		645.354	7810.45		645.222	0		646.614	0		646.743	0		647.679	0		646.339	6868.07		646.542	0		646.578	21386.3		646.578	0		646.575	5400.67
647.683	0		645.162	185857		645.356	4668.92		645.224	0		646.615	0		646.745	0		647.683	0		646.341	386.711		646.543	0		646.58	1059.68		646.58	0		646.577	8836.85
647.687	0		645.164	99523.1		645.357	12802		645.226	0		646.617	0		646.746	0		647.687	0		646.343	0		646.545	0		646.582	0		646.582	0		646.579	10299.8
647.691	0		645.166	35714.1		645.36	23641.8		645.228	0		646.619	0		646.749	0		647.691	0		646.345	106.764		646.547	0		646.584	0		646.584	0		646.581	8176.15
647.695	0		645.168	12407.1		645.361	29024.8		645.23	0		646.621	0		646.75	0		647.695	0		646.347	30067.2		646.549	0		646.586	0		646.586	0		646.583	4314.52
647.699	0		645.17	11216.4		645.363	25171.5		645.232	0		646.623	0		646.752	0		647.699	0		646.349	114267		646.551	0		646.587	0		646.588	0		646.585	793.322
647.702	0		645.172	26614.7		645.365	15393.9		645.234	0		646.625	0		646.754	0		647.702	0		646.351	259739		646.553	0		646.589	0		646.59	4252.1		646.587	0
647.706	0		645.174	35846.9		645.367	5488.57		645.236	0		646.627	0		646.756	0		647.706	0		646.352	394594		646.555	0		646.591	0		646.592	6729.77		646.589	0
647.71	0		645.176	36057		645.369	7155.98		645.238	0		646.629	0		646.758	0		647.71	0		646.355	427785		646.557	0		646.593	0		646.594	8009.85		646.591	0
647.714	0		645.178	21702.7		645.371	20346.2		645.24	0		646.631	0		646.76	0		647.714	0		646.356	358380		646.559	716.283		646.595	0		646.596	6631.72		646.593	0
647.718	0		645.18	8669.57		645.373	33752.3		645.242	0		646.633	0		646.762	0		647.718	0		646.358	288105		646.561	22058.5		646.597	35.4078		646.598	3140.89		646.595	0
647.722	0		645.182	1348.91		645.375	39138		645.244	0		646.635	0		646.764	3360.39		647.722	0		646.36	268253		646.563	95817.3		646.599	3875.99		646.6	1370.26		646.597	0
647.726	0		645.184	19.8115		645.377	32798.2		645.246	0		646.637	0		646.766	8034.8		647.726	0		646.362	424028		646.565	243119		646.601	8731.91		646.601	10317		646.599	4068.36
647.73	0		645.186	0		645.379	22412.4		645.248	0		646.639	0		646.768	13192.5		647.73	0		646.364	813192		646.567	421917		646.603	18331.9		646.604	24477.9		646.601	19390
647.734	0		645.188	0		645.381	9584.41		645.25	0		646.641	0		646.77	14770.3		647.734	0		646.366	1.30577e+06		646.569	538418		646.605	19427.8		646.605	43740.5		646.603	45527.1
647.738	0		645.19	0		645.383	1998.39		645.252	0		646.643	0		646.772	11184.2		647.738	0		646.368	1.63605e+06		646.571	472550		646.607	12522.8		646.607	48871.4		646.605	85302.3
647.742	0		645.192	0		645.385	620.467		645.254	0		646.645	0		646.774	8814.79		647.742	0		646.37	1.34126e+06		646.573	313389		646.609	5718		646.609	35934.2		646.606	111402
647.745	0		645.193	0		645.387	48.6521		645.255	0		646.647	0		646.776	9395.42		647.745	0		646.372	805132		646.575	145961		646.611	0		646.611	18568.2		646.609	103007
647.749	0		645.195	0		645.389	0		645.258	0		646.649	0		646.778	14965.6		647.749	0		646.374	319578		646.577	37600.6		646.613	0		646.613	4447.09		646.61	70107.6
647.753	0		645.197	0		645.39	0		645.259	0		646.65	0		646.78	18286.9		647.753	0		646.376	70681.6		646.579	9294.22		646.615	0		646.615	297.197		646.612	30508.2
647.757	142.847		645.199	0		645.393	0		645.261	0		646.653	0		646.782	16044.1		647.757	142.847		646.378	14683.8		646.581	8495.33		646.617	0		646.617	0		646.614	5905.03
647.761	6088.65		645.201	0		645.394	0		645.263	0		646.654	0		646.784	9892.54		647.761	6088.65		646.38	22831.9		646.582	9764.63		646.619	0		646.619	0		646.616	424.654
647.765	18907		645.203	0		645.396	0		645.265	0		646.656	0		646.785	3635.42		647.765	18907		646.382	22722.5		646.584	7966.26		646.621	0		646.621	0		646.618	0
647.769	33986.5		645.205	0		645.398	0		645.267	0		646.658	0		646.788	1419.75		647.769	33986.5		646.384	13250.6		646.586	4407.46		646.623	0		646.623	0		646.62	0
647.773	36881.3		645.207	0		645.4	0		645.269	0		646.66	0		646.789	296.531		647.773	36881.3		646.386	4264.38		646.588	0		646.625	0		646.625	0		646.622	0
647.777	22130.8		645.209	0		645.402	0		645.271	0		646.662	0		646.791	0		647.777	22130.8		646.388	38.9647		646.59	0		646.626	0		646.627	0		646.624	0
647.781	10222		645.211	0		645.404	0		645.273	0		646.664	0		646.793	0		647.781	10222		646.39	0		646.592	0		646.628	0		646.629	0		646.626	0
647.785	894.406		645.213	0		645.406	0		645.275	0		646.666	0		646.795	0		647.785	894.406		646.391	0		646.594	0		646.63	0		646.631	0		646.628	0
647.788	0		645.215	0		645.408	0		645.277	0		646.668	0		646.797	0		647.788	0		646.393	7433.57		646.596	0		646.632	0		646.633	0		646.63	0
647.792	0		645.217	0		645.41	0		645.279	0		646.67	0		646.799	0		647.792	0		646.395	33772.9		646.598	0		646.634	0		646.635	0		646.632	0
647.796	0		645.219	0		645.412	0		645.281	0		646.672	0		646.801	0		647.796	0		646.397	55662.5		646.6	13.7983		646.636	0		646.637	0		646.634	0
647.8	0		645.221	0		645.414	0		645.283	0		646.674	0		646.803	0		647.8	0		646.399	69426.9		646.602	3238.78		646.638	114.76		646.639	0		646.636	0
647.804	0		645.223	0		645.416	0		645.285	0		646.676	0		646.805	0		647.804	0		646.401	80009.3		646.604	5874.15		646.64	5785.78		646.64	0		646.638	0
647.808	0		645.225	0		645.418	0		645.287	0		646.678	0		646.807	0		647.808	0		646.403	76285		646.606	12782.6		646.642	12846		646.642	0		646.64	0
647.812	0		645.226	0		645.42	0		645.289	0		646.68	854.885		646.809	0		647.812	0		646.405	70431.1		646.608	11818.2		646.644	19039.9		646.644	0		646.642	0
647.816	0		645.228	0		645.422	0		645.29	250.329		646.682	2910.62		646.811	0		647.816	0		646.407	43814.5		646.61	5368.2		646.646	17323.5		646.646	0		646.644	0
647.82	0		645.23	0		645.424	0		645.292	1799.79		646.684	5706.48		646.813	0		647.82	0		646.409	21553.3		646.612	2585.49		646.648	7239.38		646.648	0		646.645	0
647.824	0		645.232	0		645.426	0		645.294	3627.91		646.686	14451.8		646.815	0		647.824	0		646.411	2624.48		646.614	0		646.65	0		646.65	0		646.648	0
647.828	0		645.234	0		645.428	0		645.296	5033.78		646.688	37948.5		646.817	0		647.828	0		646.413	125.785		646.616	0		646.652	0		646.652	0		646.649	0
647.832	0		645.236	0		645.429	0		645.298	4994.83		646.689	67684.1		646.819	0		647.832	0		646.415	0		646.618	0		646.654	0		646.654	0		646.651	0
647.835	0		645.238	0		645.431	0		645.3	3440.27		646.692	94323		646.821	0		647.835	0		646.417	0		646.62	0		646.656	0		646.656	0		646.653	0
647.839	0		645.24	0		645.433	0		645.302	1399.38		646.693	98625.7		646.823	0		647.839	0		646.419	0		646.621	0		646.658	0		646.658	0		646.655	0
647.843	0		645.242	0		645.435	0		645.304	0		646.695	72794.8		646.824	0		647.843	0		646.421	0		646.623	0		646.66	0		646.66	0		646.657	0
647.847	0		645.244	0		645.437	0		645.306	0		646.697	39026.2		646.827	0		647.847	0		646.423	0		646.625	0		646.662	0		646.662	0		646.659	0
647.851	0		645.246	0		645.439	0		645.308	0		646.699	13265.2		646.828	0		647.851	0		646.425	0		646.627	0		646.663	0		646.664	0		646.661	0
647.855	0		645.248	0		645.441	0		645.31	0		646.701	1514.42		646.83	0		647.855	0		646.427	0		646.629	0		646.665	0		646.666	0		646.663	0
647.859	0		645.25	0		645.443	0		645.312	0		646.703	0		646.832	0		647.859	0		646.428	0		646.631	0		646.667	0		646.668	0		646.665	0
647.863	0		645.252	0		645.445	0		645.314	0		646.705	0		646.834	0		647.863	0		646.431	0		646.633	0		646.669	0		646.67	0		646.667	0
647.867	0		645.254	0		645.447	0		645.316	0		646.707	0		646.836	0		647.867	0		646.432	0		646.635	0		646.671	0		646.672	0		646.669	0
647.871	0		645.256	0		645.449	0		645.318	0		646.709	0		646.838	0		647.871	0		646.434	0		646.637	0		646.673	0		646.674	0		646.671	0
647.875	0		645.258	0		645.451	0		645.32	4394.37		646.711	0		646.84	0		647.875	0		646.436	0		646.639	0		646.675	0		646.676	0		646.673	0
647.878	0		645.26	0		645.453	0		645.322	40034.4		646.713	0		646.842	0		647.878	0		646.438	0		646.641	0		646.677	0		646.678	0		646.675	0
647.882	0		645.261	0		645.455	0		645.323	159814		646.715	0		646.844	0		647.882	0		646.44	0		646.643	0		646.679	0		646.679	0		646.677	0
647.886	0		645.263	0		645.457	0		645.326	371064		646.717	2618.29		646.846	0		647.886	0		646.442	0		646.645	0		646.681	0		646.681	0		646.679	0
647.89	0		645.265	0		645.459	0		645.327	586818		646.719	5923.49		646.848	0		647.89	0		646.444	0		646.647	0		646.683	8025.54		646.683	0		646.681	0
647.894	0		645.267	0		645.461	0		645.329	658101		646.721	7060.01		646.85	0		647.894	0		646.446	0		646.649	0		646.685	35654.2		646.685	0		646.683	0
647.898	0		645.269	0		645.462	0		645.331	482308		646.723	6060.21		646.852	0		647.898	0		646.448	0		646.651	0		646.687	73389.1		646.687	0		646.684	0
647.902	0		645.271	0		645.464	0		645.333	262443		646.725	3747		646.854	0		647.902	0		646.45	0		646.653	0		646.689	102647		646.689	0		646.687	0
647.906	0		645.273	0		645.466	0		645.335	87401.8		646.727	1125.46		646.856	0		647.906	0		646.452	0		646.655	0		646.691	93027		646.691	2959.84		646.688	0
647.91	0		645.275	0		645.468	0		645.337	19082.3		646.729	0		646.858	0		647.91	0		646.454	0		646.657	0		646.693	58132.9		646.693	6095.57		646.69	7040.83
647.914	0		645.277	0		645.47	0		645.339	1707.2		646.731	0		646.86	0		647.914	0		646.456	0		646.659	0		646.695	25747.6		646.695	8059.36		646.692	17198.6
647.918	0		645.279	0		645.472	0		645.341	756.53		646.732	0		646.862	0		647.918	0		646.458	0		646.66	0		646.697	5482.91		646.697	7625.63		646.694	27502.5
647.921	1585.44		645.281	0		645.474	0		645.343	3340.15		646.734	0		646.864	0		647.921	1585.44		646.46	0		646.662	0		646.699	5240.13		646.699	5022.41		646.696	29967.2
647.925	8297.37		645.283	0		645.476	0		645.345	7726.9		646.736	1493.82		646.865	0		647.925	8297.37		646.462	0		646.664	0		646.701	10629.3		646.701	2707.17		646.698	21419.8
647.929	13255.5		645.285	0		645.478	0		645.347	21215.5		646.738	3752.32		646.867	0		647.929	13255.5		646.464	0		646.666	0		646.702	13464.1		646.703	5677.91		646.7	10628.8
647.933	14670.4		645.287	0		645.48	0		645.349	39456.6		646.74	4963.52		646.869	3318.23		647.933	14670.4		646.466	0		646.668	0		646.704	12129.4		646.705	10076.7		646.702	2308
647.937	11973.1		645.289	0		645.482	0		645.351	57932.6		646.742	4657.23		646.871	6187.84		647.937	11973.1		646.467	0		646.67	0		646.706	7681.19		646.707	11621.3		646.704	118.205
647.941	7175.41		645.291	0		645.484	0		645.353	63309.5		646.744	3093.71		646.873	7715.67		647.941	7175.41		646.469	0		646.672	0		646.708	1465.81		646.709	7269.69		646.706	5341.82
647.945	6676.66		645.293	0		645.486	0		645.355	56977.4		646.746	990.46		646.875	6881.83		647.945	6676.66		646.471	0		646.674	0		646.71	0		646.711	2951.29		646.708	7510.62
647.949	23052.9		645.294	0		645.488	0		645.357	59215.5		646.748	0		646.877	4174.86		647.949	23052.9		646.473	0		646.676	0		646.712	0		646.713	43.6595		646.71	7963.83
647.953	50311.4		645.296	0		645.49	0		645.359	74627		646.75	0		646.879	524.219		647.953	50311.4		646.475	0		646.678	0		646.714	0		646.715	0		646.712	9420.57
647.957	77649.5		645.298	0		645.492	0		645.361	94367.6		646.752	0		646.881	0		647.957	77649.5		646.477	0		646.68	0		646.716	0		646.716	0		646.714	10657.4
647.961	88657.7		645.3	0		645.494	0		645.362	90697.1		646.754	0		646.883	0		647.961	88657.7		646.479	7621.3		646.682	0		646.718	0		646.718	0		646.716	12702.4
647.964	70006.7		645.302	0		645.495	0		645.364	65630.8		646.756	0		646.885	0		647.964	70006.7		646.481	16516.6		646.684	11835.3		646.72	0		646.72	0		646.718	13222.3
647.968	34836.2		645.304	0		645.497	0		645.366	46122.5		646.758	186.02		646.887	0		647.968	34836.2		646.483	30350.5		646.686	36520.7		646.722	0		646.722	0		646.72	13232.1
647.972	16955.3		645.306	0		645.499	0		645.368	45322.1		646.76	6125.92		646.889	0		647.972	16955.3		646.485	37266.2		646.688	60798.7		646.724	0		646.724	0		646.722	12336.9
647.976	7021.27		645.308	0		645.501	0		645.37	62222.8		646.762	27534.1		646.891	0		647.976	7021.27		646.487	34795.2		646.69	75018		646.726	0		646.726	0		646.723	13805.8
647.98	0		645.31	0		645.503	0		645.372	76679.1		646.764	66078.6		646.893	0		647.98	0		646.489	20545.4		646.692	79787.1		646.728	0		646.728	0		646.726	8719.27
647.984	0		645.312	0		645.505	0		645.374	79964.2		646.766	103870		646.895	0		647.984	0		646.491	10788.7		646.694	72798.7		646.73	0		646.73	0		646.727	4903.91
647.988	0		645.314	0		645.507	0		645.376	65837.2		646.768	116390		646.897	0		647.988	0		646.493	1934.23		646.696	63886.5		646.732	7111.26		646.732	0		646.729	2160.22
647.992	0		645.316	0		645.509	0		645.378	44192.6		646.769	89835.3		646.899	0		647.992	0		646.495	0		646.697	45826.1		646.734	15917.3		646.734	0		646.731	304.93
647.996	0		645.318	0		645.511	0		645.38	22982.7		646.771	47184.8		646.901	0		647.996	0		646.497	0		646.699	24855		646.736	20335.7		646.736	0		646.733	0
648	0		645.32	308.069		645.513	0		645.382	10138		646.773	13893.2		646.903	0		648	0		646.499	0		646.701	8256.85		646.738	19801.6		646.738	0		646.735	0
648.004	0		645.322	10034.2		645.515	0		645.384	3522.41		646.775	1551.85		646.904	0		648.004	0		646.501	0		646.703	1014.9		646.74	14909.6		646.74	0		646.737	0
648.008	0		645.324	53538.6		645.517	0		645.386	0		646.777	0		646.906	0		648.008	0		646.503	0		646.705	2675.52		646.741	4880.42		646.742	0		646.739	0
648.011	0		645.326	133942		645.519	0		645.388	0		646.779	0		646.908	0		648.011	0		646.505	0		646.707	8569.58		646.743	0		646.744	0		646.741	0
648.015	0		645.327	230157		645.521	0		645.39	0		646.781	0		646.91	0		648.015	0		646.506	0		646.709	10803.2		646.745	0		646.746	0		646.743	0
648.019	0		645.33	278841		645.523	0		645.392	268.573		646.783	0		646.912	1757.63		648.019	0		646.508	0		646.711	8363.04		646.747	0		646.748	0		646.745	0
648.023	0		645.331	235814		645.525	0		645.394	2499.56		646.785	0		646.914	3956.3		648.023	0		646.51	0		646.713	4026.4		646.749	0		646.75	0		646.747	0
648.027	0		645.333	149225		645.527	0		645.395	3992.01		646.787	0		646.916	5302.14		648.027	0		646.512	0		646.715	176.835		646.751	0		646.752	0		646.749	0
648.031	0		645.335	67254.9		645.529	0		645.397	4672.92		646.789	0		646.918	4915.91		648.031	0		646.514	0		646.717	0		646.753	0		646.754	0		646.751	0
648.035	0		645.337	19357.6		645.53	0		645.399	4000.21		646.791	0		646.92	3188.67		648.035	0		646.516	0		646.719	0		646.755	0		646.755	0		646.753	0
648.039	0		645.339	2917.61		645.533	0		645.401	2318.74		646.793	0		646.922	359.22		648.039	0		646.518	0		646.721	0		646.757	0		646.758	0		646.755	0
648.043	0		645.341	10658.1		645.534	0		645.403	0		646.795	0		646.924	0		648.043	0		646.52	0		646.723	0		646.759	0		646.759	0		646.757	0
648.047	0		645.343	38143.1		645.536	0		645.405	0		646.797	0		646.926	0		648.047	0		646.522	0		646.725	0		646.761	0		646.761	0		646.759	0
648.051	0		645.345	71947.7		645.538	0		645.407	0		646.799	0		646.928	0		648.051	0		646.524	0		646.727	0		646.763	12701.7		646.763	2074.02		646.76	0
648.054	0		645.347	93090.9		645.54	0		645.409	0		646.801	0		646.93	0		648.054	0		646.526	0		646.729	0		646.765	74586		646.765	21448.7		646.763	0
648.058	0		645.349	79493.5		645.542	0		645.411	0		646.803	0		646.932	0		648.058	0		646.528	0		646.731	9108.77		646.767	216607		646.767	54078.3		646.764	6312.89
648.062	0		645.351	48823.6		645.544	0		645.413	0		646.805	0		646.934	0		648.062	0		646.53	0		646.733	17861.7		646.769	392324		646.769	85534.1		646.766	14258.5
648.066	0		645.353	42754.4		645.546	0		645.415	0		646.807	0		646.936	0		648.066	0		646.532	659.675		646.735	22548.1		646.771	522436		646.771	99167.9		646.768	21528.1
648.07	0		645.355	99195.6		645.548	0		645.417	0		646.808	0		646.938	0		648.07	0		646.534	19765.8		646.736	21317.2		646.773	475160		646.773	76680.8		646.77	23567
648.074	0		645.357	217675		645.55	0		645.419	0		646.81	0		646.94	0		648.074	0		646.536	48982.3		646.738	15068.6		646.775	312112		646.775	43898.4		646.772	17719.3
648.078	0		645.359	349826		645.552	0		645.421	0		646.812	0		646.942	0		648.078	0		646.538	62629.8		646.74	3526.3		646.777	141816		646.777	17025.6		646.774	7953.77
648.082	0		645.361	415013		645.554	0		645.423	0		646.814	0		646.943	0		648.082	0		646.54	73291		646.742	0		646.779	38555.1		646.779	7412.34		646.776	2478.47
648.086	0		645.362	362870		645.556	1096.43		645.425	0		646.816	0		646.945	0		648.086	0		646.542	67281		646.744	0		646.78	3380.66		646.781	4935.79		646.778	298.697
648.09	0		645.364	243253		645.558	10046.3		645.427	0		646.818	0		646.947	0		648.09	0		646.543	44698		646.746	0		646.782	0		646.783	1331.22		646.78	3098.93
648.093	0		645.366	125585		645.56	26897.7		645.428	0		646.82	0		646.949	0		648.093	0		646.545	25796.6		646.748	0		646.784	0		646.785	0		646.782	6745.68
648.097	0		645.368	56210.2		645.562	41345.2		645.43	0		646.822	0		646.951	0		648.097	0		646.547	15452.2		646.75	0		646.786	0		646.787	0		646.784	9154.07
648.101	0		645.37	33170.5		645.564	41774.7		645.432	0		646.824	0		646.953	0		648.101	0		646.549	2347.03		646.752	0		646.788	0		646.789	0		646.786	8802.21
648.105	0		645.372	34457.7		645.566	28952.2		645.434	0		646.826	0		646.955	0		648.105	0		646.551	0		646.754	0		646.79	0		646.791	0		646.788	5734.13
648.109	0		645.374	46550.1		645.567	13884.2		645.436	0		646.828	0		646.957	0		648.109	0		646.553	0		646.756	0		646.792	0		646.793	0		646.79	1156.4
648.113	0		645.376	50581.3		645.569	10451.6		645.438	0		646.83	0		646.959	0		648.113	0		646.555	0		646.758	0		646.794	0		646.794	0		646.792	0
648.117	0		645.378	44811		645.571	25592.2		645.44	0		646.832	0		646.961	98.9869		648.117	0		646.557	7198.83		646.76	0		646.796	0		646.797	0		646.794	0
648.121	0		645.38	31907.2		645.573	45766.8		645.442	0		646.834	0		646.963	2313.94		648.121	0		646.559	11770.8		646.762	12362.1		646.798	0		646.798	0		646.796	0
648.125	0		645.382	19095.9		645.575	56300.1		645.444	0		646.836	0		646.965	12095.3		648.125	0		646.561	73374		646.764	89522.1		646.8	0		646.8	0		646.798	0
648.129	0		645.384	8900.84		645.577	49475.2		645.446	0		646.838	0		646.967	31261.3		648.129	0		646.563	316515		646.766	281005		646.802	0		646.802	0		646.799	0
648.133	0		645.386	3337.25		645.579	28146.6		645.448	0		646.84	0		646.969	55477.8		648.133	0		646.565	840087		646.768	530949		646.804	0		646.804	0		646.802	0
648.136	643.311		645.388	741.14		645.581	8489.1		645.45	0		646.842	0		646.971	64637.7		648.136	643.311		646.567	1.48362e+06		646.77	754921		646.806	0		646.806	0		646.803	0
648.14	9973.71		645.39	0		645.583	1431.17		645.452	0		646.844	0		646.973	50151		648.14	9973.71		646.569	1.9632e+06		646.772	732156		646.808	0		646.808	0		646.805	0
648.144	59971.5		645.392	0		645.585	54.7171		645.454	0		646.846	0		646.975	27092.9		648.144	59971.5		646.571	1.74488e+06		646.774	508937		646.81	0		646.81	0		646.807	0
648.148	215951		645.394	0		645.587	0		645.456	0		646.847	0		646.977	9058.77		648.148	215951		646.573	1.13242e+06		646.775	252821		646.812	0		646.812	0		646.809	0
648.152	427643		645.395	0		645.589	0		645.458	0		646.849	0		646.979	476.745		648.152	427643		646.575	519442		646.777	79229.4		646.814	0		646.814	0		646.811	0
648.156	620308		645.398	0		645.591	0		645.46	0		646.851	0		646.981	0		648.156	620308		646.577	149340		646.779	10006.7		646.816	0		646.816	0		646.813	0
648.16	618608		645.399	0		645.593	1145.37		645.462	0		646.853	0		646.982	0		648.16	618608		646.579	46034.3		646.781	0		646.817	0		646.818	0		646.815	0
648.164	422374		645.401	0		645.595	3311.21		645.463	0		646.855	0		646.985	0		648.164	422374		646.581	37064.9		646.783	0		646.819	0		646.82	0		646.817	0
648.168	210096		645.403	0		645.597	7508.05		645.465	0		646.857	0		646.986	0		648.168	210096		646.582	38751.5		646.785	0		646.821	0		646.822	0		646.819	0
648.172	56876.3		645.405	0		645.599	8882.16		645.467	0		646.859	0		646.988	0		648.172	56876.3		646.584	23584.7		646.787	0		646.823	0		646.824	2533.75		646.821	0
648.176	6351.3		645.407	0		645.601	6186.39		645.469	0		646.861	0		646.99	0		648.176	6351.3		646.586	9638.46		646.789	0		646.825	0		646.826	22183.4		646.823	0
648.18	20.0694		645.409	0		645.602	2840.11		645.471	0		646.863	0		646.992	0		648.18	20.0694		646.588	1793.8		646.791	0		646.827	0		646.828	57330.8		646.825	0
648.183	6.405		645.411	0		645.604	452.546		645.473	0		646.865	0		646.994	0		648.183	6.405		646.59	15.8442		646.793	0		646.829	0		646.83	81309.4		646.827	0
648.187	4582.86		645.413	0		645.606	0		645.475	0		646.867	0		646.996	0		648.187	4582.86		646.592	0		646.795	0		646.831	0		646.832	74560.3		646.829	0
648.191	8799.53		645.415	0		645.608	0		645.477	0		646.869	0		646.998	0		648.191	8799.53		646.594	0		646.797	0		646.833	0		646.833	46492.6		646.831	4474.78
648.195	12276		645.417	0		645.61	0		645.479	0		646.871	0		647	0		648.195	12276		646.596	0		646.799	0		646.835	0		646.836	17429.4		646.833	8868.21
648.199	12464.7		645.419	0		645.612	0		645.481	0		646.873	0		647.002	0		648.199	12464.7		646.598	2933.17		646.801	0		646.837	0		646.837	1008.17		646.835	10783.6
648.203	9055.71		645.421	0		645.614	0		645.483	0		646.875	0		647.004	0		648.203	9055.71		646.6	13027.2		646.803	0		646.839	0		646.839	0		646.837	8973.5
648.207	4357.7		645.423	0		645.616	0		645.485	0		646.877	0		647.006	0		648.207	4357.7		646.602	23516.1		646.805	0		646.841	0		646.841	0		646.839	5054.65
648.211	0		645.425	0		645.618	0		645.487	0		646.879	0		647.008	0		648.211	0		646.604	29931.6		646.807	0		646.843	0		646.843	0		646.841	636.028
648.215	0		645.427	0		645.62	0		645.489	0		646.881	0		647.01	0		648.215	0		646.606	22030.9		646.809	0		646.845	0		646.845	0		646.842	0
648.219	0		645.429	0		645.622	0		645.491	0		646.883	0		647.012	0		648.219	0		646.608	11904.9		646.811	0		646.847	0		646.847	0		646.844	0
648.223	0		645.431	0		645.624	0		645.493	0		646.885	0		647.014	0		648.223	0		646.61	2169.03		646.812	0		646.849	0		646.849	3436.17		646.846	0
648.226	0		645.433	0		645.626	0		645.495	0		646.886	0		647.016	0		648.226	0		646.612	0.3133		646.814	0		646.851	13941.8		646.851	13180.3		646.848	0
648.23	0		645.434	0		645.628	0		645.496	0		646.888	0		647.018	0		648.23	0		646.614	0		646.816	0		646.853	48477.1		646.853	25843.8		646.85	0
648.234	0		645.436	0		645.63	0		645.499	0		646.89	0		647.02	0		648.234	0		646.616	0		646.818	0		646.855	97802.2		646.855	36676.7		646.852	2723.37
648.238	0		645.438	0		645.632	0		645.5	221.648		646.892	0		647.021	0		648.238	0		646.618	0		646.82	0		646.856	124750		646.857	40345.9		646.854	10592.2
648.242	0		645.44	0		645.634	0		645.502	1331.51		646.894	0		647.024	0		648.242	0		646.62	0		646.822	0		646.859	105251		646.859	28730.9		646.856	20649.2
648.246	0		645.442	0		645.635	0		645.504	2217.88		646.896	0		647.025	0		648.246	0		646.621	0		646.824	0		646.86	58179.4		646.861	13468		646.858	24939.9
648.25	0		645.444	0		645.638	0		645.506	2478.65		646.898	0		647.027	0		648.25	0		646.623	0		646.826	5677.71		646.862	16252		646.863	4012.14		646.86	19775.2
648.254	0		645.446	0		645.639	0		645.508	1904.61		646.9	0		647.029	0		648.254	0		646.625	0		646.828	9784.84		646.864	797.311		646.865	5108.93		646.862	10933
648.258	185.352		645.448	0		645.641	0		645.51	893.379		646.902	0		647.031	0		648.258	185.352		646.627	0		646.83	11343.6		646.866	0		646.867	7962.16		646.864	3206.23
648.262	6686.07		645.45	0		645.643	0		645.512	0		646.904	0		647.033	0		648.262	6686.07		646.629	0		646.832	9186.17		646.868	0		646.869	8954.47		646.866	339.9
648.266	15239.7		645.452	0		645.645	0		645.514	0		646.906	0		647.035	0		648.266	15239.7		646.631	0		646.834	4837.87		646.87	0		646.871	7928.78		646.868	0
648.27	21199.6		645.454	0		645.647	0		645.516	0		646.908	0		647.037	0		648.27	21199.6		646.633	0		646.836	207.602		646.872	0		646.872	5870.04		646.87	0
648.274	18839.7		645.456	0		645.649	0		645.518	0		646.91	0		647.039	0		648.274	18839.7		646.635	0		646.838	0		646.874	0		646.875	1310.73		646.872	0
648.277	10947.7		645.458	0		645.651	0		645.52	977.78		646.912	1471.51		647.041	0		648.277	10947.7		646.637	0		646.84	0		646.876	0		646.876	0		646.874	0
648.281	1886.1		645.46	0		645.653	0		645.522	3082.59		646.914	5153.33		647.043	0		648.281	1886.1		646.639	0		646.842	0		646.878	0		646.878	0		646.876	0
648.285	2.8998		645.462	0		645.655	0		645.524	4037.41		646.916	7829.47		647.045	0		648.285	2.8998		646.641	0		646.844	0		646.88	0		646.88	0		646.878	0
648.289	0		645.464	0		645.657	0		645.526	3968.82		646.918	8545.32		647.047	0		648.289	0		646.643	0		646.846	0		646.882	0		646.882	0		646.88	0
648.293	0		645.466	0		645.659	0		645.528	2871.47		646.92	6793.78		647.049	0		648.293	0		646.645	0		646.848	0		646.884	0		646.884	0		646.881	0
648.297	0		645.467	0		645.661	0		645.53	1193.2		646.922	3130.37		647.051	0		648.297	0		646.647	7613.41		646.85	2039.79		646.886	0		646.886	0		646.883	0
648.301	0		645.469	0		645.663	0		645.532	0		646.924	0		647.053	0		648.301	0		646.649	14103.5		646.851	6187.72		646.888	0		646.888	0		646.885	0
648.305	0		645.471	0		645.665	0		645.534	0		646.926	0		647.055	0		648.305	0		646.651	16260.7		646.854	19262.8		646.89	0		646.89	0		646.887	0
648.309	0		645.473	0		645.667	0		645.535	0		646.928	0		647.057	0		648.309	0		646.653	13408.9		646.855	27753.7		646.892	0		646.892	0		646.889	0
648.313	0		645.475	0		645.669	0		645.537	0		646.929	0		647.059	0		648.313	0		646.655	7818.96		646.857	26615.5		646.894	0		646.894	0		646.891	0
648.317	0		645.477	0		645.67	0		645.539	295.283		646.931	0		647.061	0		648.317	0		646.657	1356.45		646.859	19361.2		646.896	0		646.896	0		646.893	0
648.321	0		645.479	0		645.673	0		645.541	1702.27		646.933	0		647.062	0		648.321	0		646.659	0		646.861	10771.1		646.898	0		646.898	0		646.895	0
648.324	0		645.481	0		645.674	0		645.543	2575.24		646.935	0		647.064	0		648.324	0		646.66	0		646.863	5439.6		646.899	0		646.9	0		646.897	0
648.328	0		645.483	0		645.676	3745.08		645.545	2970.76		646.937	0		647.066	0		648.328	0		646.662	0		646.865	228.027		646.901	108.372		646.902	1627.13		646.899	0
648.332	0		645.485	0		645.678	11927.7		645.547	2751.35		646.939	0		647.068	0		648.332	0		646.664	0		646.867	0		646.903	17178.4		646.904	8912.61		646.901	4826.77
648.336	241.234		645.487	0		645.68	22084.3		645.549	2078.74		646.941	0		647.07	0		648.336	241.234		646.666	0		646.869	0		646.905	28475.7		646.906	21416.4		646.903	33619.7
648.34	16350.1		645.489	0		645.682	29037.3		645.551	1137.09		646.943	0		647.072	0		648.34	16350.1		646.668	0		646.871	0		646.907	32268.8		646.908	34709		646.905	85831.3
648.344	115136		645.491	0		645.684	26409.1		645.553	1287.92		646.945	0		647.074	0		648.344	115136		646.67	0		646.873	0		646.909	26217.3		646.91	35138.2		646.907	151387
648.348	385396		645.493	0		645.686	17070.7		645.555	15774.4		646.947	0		647.076	0		648.348	385396		646.672	0		646.875	0		646.911	14625.6		646.912	24368.1		646.909	188203
648.352	774654		645.495	0		645.688	6092.33		645.557	54284		646.949	0		647.078	0		648.352	774654		646.674	0		646.877	0		646.913	1277.26		646.913	13172.5		646.911	167669
648.356	1.13857e+06		645.497	0		645.69	701.387		645.559	102229		646.951	642.939		647.08	0		648.356	1.13857e+06		646.676	0		646.879	0		646.915	0		646.915	2742.06		646.913	106750
648.36	1.16408e+06		645.499	0		645.692	0		645.561	141616		646.953	2408.97		647.082	0		648.36	1.16408e+06		646.678	0		646.881	0		646.917	0		646.917	0		646.915	46124.5
648.364	834584		645.5	0		645.694	0		645.563	132310		646.955	4360.6		647.084	0		648.364	834584		646.68	2655.64		646.883	0		646.919	0		646.919	3215.66		646.917	9850.42
648.367	460127		645.503	0		645.696	0		645.565	86828.3		646.957	4786.06		647.086	0		648.367	460127		646.682	16185		646.885	0		646.921	0		646.921	6054.7		646.918	535.438
648.371	171180		645.504	0		645.698	0		645.567	39451.4		646.959	3104.05		647.088	0		648.371	171180		646.684	64149.8		646.887	0		646.923	0		646.923	7875.83		646.92	0
648.375	48625.9		645.506	0		645.7	0		645.568	18373.3		646.961	8144.03		647.09	0		648.375	48625.9		646.686	129756		646.889	0		646.925	0		646.925	7813.8		646.922	0
648.379	18689.7		645.508	0		645.702	0		645.57	31336		646.963	40912.8		647.092	0		648.379	18689.7		646.688	184703		646.891	0		646.927	0		646.927	5298.73		646.924	0
648.383	18591.4		645.51	0		645.704	0		645.572	69771.8		646.965	111827		647.094	0		648.383	18591.4		646.69	215391		646.893	0		646.929	0		646.929	2345.69		646.926	0
648.387	17151.3		645.512	0		645.706	0		645.574	109524		646.966	200389		647.096	0		648.387	17151.3		646.692	251718		646.894	0		646.931	7953.87		646.931	5707.49		646.928	0
648.391	6317.42		645.514	0		645.707	0		645.576	127950		646.968	256402		647.098	0		648.391	6317.42		646.694	294024		646.896	0		646.933	13446.6		646.933	13317.4		646.93	0
648.395	223.237		645.516	0		645.709	0		645.578	107557		646.97	225705		647.1	0		648.395	223.237		646.696	316234		646.898	0		646.935	16112.8		646.935	25236.6		646.932	0
648.399	0		645.518	0		645.711	0		645.58	72664.6		646.972	141998		647.101	0		648.399	0		646.697	259761		646.9	0		646.937	14288		646.937	30801.3		646.934	0
648.403	0		645.52	0		645.713	0		645.582	35630.1		646.974	64243.2		647.104	0		648.403	0		646.699	152076		646.902	0		646.938	9127.21		646.939	28283.8		646.936	0
648.407	946.263		645.522	0		645.715	0		645.584	12920.9		646.976	16544.1		647.105	0		648.407	946.263		646.701	59351.5		646.904	0		646.94	439.716		646.941	17439.7		646.938	0
648.41	6353.11		645.524	0		645.717	0		645.586	3815.05		646.978	1537.69		647.107	0		648.41	6353.11		646.703	7705.11		646.906	0		646.942	0		646.943	7496.07		646.94	0
648.414	9820.73		645.526	0		645.719	0		645.588	550.347		646.98	0		647.109	0		648.414	9820.73		646.705	0		646.908	0		646.944	0		646.945	2420.07		646.942	0
648.418	10638.1		645.528	0		645.721	0		645.59	0		646.982	0		647.111	2822.05		648.418	10638.1		646.707	0		646.91	0		646.946	0		646.947	99.0638		646.944	0
648.422	9057.27		645.53	0		645.723	0		645.592	0		646.984	0		647.113	4751.97		648.422	9057.27		646.709	0		646.912	0		646.948	0		646.949	0		646.946	0
648.426	5822.02		645.532	0		645.725	0		645.594	0		646.986	0		647.115	5374.44		648.426	5822.02		646.711	0		646.914	0		646.95	0		646.951	0		646.948	0
648.43	0		645.534	0		645.727	0		645.596	0		646.988	0		647.117	4256.92		648.43	0		646.713	0		646.916	0		646.952	0		646.952	0		646.95	0
			645.535	0		645.729	0		645.598	0		646.99	0		647.119	2197.76					646.715	0		646.918	0		646.954	0		646.955	0		646.952	0
			645.538	0		645.731	0		645.6	0		646.992	0		647.121	125.304					646.717	0		646.92	0		646.956	0		646.956	0		646.954	0
			645.539	0		645.733	0		645.601	0		646.994	0		647.123	0					646.719	0		646.922	0		646.958	0		646.958	0		646.956	0
			645.541	0		645.735	0		645.604	0		646.996	0		647.125	0					646.721	0		646.924	0		646.96	0		646.96	0		646.957	0
			645.543	0		645.737	0		645.605	0		646.998	0		647.127	0					646.723	0		646.926	0		646.962	0		646.962	153.847		646.96	0
			645.545	0		645.739	0		645.607	0		647	0		647.129	0					646.725	0		646.928	0		646.964	18625.6		646.964	13931.3		646.961	0
			645.547	0		645.741	0		645.609	0		647.002	0		647.131	0					646.727	0		646.93	3460.26		646.966	102525		646.966	63957.1		646.963	460.2
			645.549	0		645.742	0		645.611	0		647.004	0		647.133	0					646.729	0		646.932	8208.02		646.968	315788		646.968	158625		646.965	15241.8
			645.551	115.077		645.745	0		645.613	0		647.005	0		647.135	0					646.731	0		646.933	11837.7		646.97	609779		646.97	259146		646.967	50061.9
			645.553	13265.8		645.746	0		645.615	0		647.007	0		647.137	0					646.733	6446.13		646.935	11907.3		646.972	865457		646.972	303083		646.969	93931.9
			645.555	80754.7		645.748	0		645.617	0		647.009	0		647.139	0					646.735	12327.7		646.937	8350.2		646.974	847872		646.974	252286		646.971	121515
			645.557	237856		645.75	0		645.619	0		647.011	0		647.141	0					646.736	14681.3		646.939	1227.46		646.976	586641		646.976	153034		646.973	102425
			645.559	451512		645.752	0		645.621	0		647.013	0		647.143	0					646.738	13501.3		646.941	0		646.977	292493		646.978	62216.1		646.975	59437.2
			645.561	641873		645.754	261.957		645.623	0		647.015	3431.66		647.144	1972.51					646.74	9377.85		646.943	0		646.979	93373.8		646.98	12424.4		646.977	20326.7
			645.563	650017		645.756	5419.87		645.625	0		647.017	12978.3		647.146	3552					646.742	2345.66		646.945	0		646.981	22050.6		646.982	0		646.979	2462.53
			645.565	506401		645.758	20501.4		645.627	0		647.019	28359.9		647.148	4132.89					646.744	0		646.947	0		646.983	24241.1		646.984	0		646.981	0
			645.567	296975		645.76	41686		645.629	0		647.021	51399.7		647.15	3475.4					646.746	0		646.949	0		646.985	42122.7		646.986	0		646.983	0
			645.569	136312		645.762	63546.1		645.631	0		647.023	79789.3		647.152	2126.74					646.748	0		646.951	0		646.987	43024.8		646.988	0		646.985	0
			645.571	56142.6		645.764	62653.8		645.633	0		647.025	111600		647.154	210.537					646.75	0		646.953	0		646.989	26588.9		646.99	0		646.987	0
			645.572	44849.7		645.766	43244.7		645.635	0		647.027	132634		647.156	0					646.752	0		646.955	0		646.991	13122.2		646.991	0		646.989	0
			645.574	64062		645.768	21012.6		645.636	0		647.029	121914		647.158	0					646.754	0		646.957	0		646.993	1941.66		646.994	0		646.991	0
			645.576	76014.1		645.77	6647.11		645.639	0		647.031	81949.2		647.16	0					646.756	2104.66		646.959	0		646.995	0		646.995	0		646.993	0
			645.578	67164.7		645.772	4503.43		645.64	0		647.033	40372.3		647.162	344.686					646.758	9530.25		646.961	0		646.997	0		646.997	0		646.995	0
			645.58	42059.8		645.774	10722.1		645.642	0		647.035	12945.3		647.164	12413.4					646.76	18688.2		646.963	9394.58		646.999	0		646.999	0		646.997	0
			645.582	18253.6		645.776	19375		645.644	0		647.037	2651.23		647.166	54265					646.762	78887.5		646.965	73338.4		647.001	0		647.001	0		646.999	0
			645.584	3840.75		645.778	23127.9		645.646	0		647.039	0		647.168	132182					646.764	382782		646.967	273086		647.003	0		647.003	0		647	0
			645.586	35.9141		645.779	19238.5		645.648	0		647.041	0		647.17	216124					646.766	1.09084e+06		646.969	585595		647.005	0		647.005	0		647.002	0
			645.588	0		645.781	10871.7		645.65	0		647.043	0		647.172	260209					646.768	1.97475e+06		646.971	908139		647.007	0		647.007	0		647.004	0
			645.59	0		645.783	4136.05		645.652	0		647.044	0		647.174	209474					646.77	2.74129e+06		646.972	974093		647.009	0		647.009	0		647.006	0
			645.592	0		645.785	714.154		645.654	0		647.047	0		647.176	124055					646.772	2.59191e+06		646.974	717376		647.011	0		647.011	0		647.008	0
			645.594	0		645.787	0		645.656	0		647.048	0		647.178	46227.4					646.774	1.77484e+06		646.976	384460		647.013	0		647.013	0		647.01	0
			645.596	0		645.789	0		645.658	0		647.05	0		647.18	8867.53					646.775	882648		646.978	133584		647.015	0		647.015	0		647.012	0
			645.598	0		645.791	0		645.66	0		647.052	0		647.182	234.821					646.777	284129		646.98	25992.2		647.016	0		647.017	0		647.014	0
			645.6	0		645.793	0		645.662	0		647.054	0		647.183	0					646.779	34633.6		646.982	12180.7		647.019	20199.9		647.019	0		647.016	2560.34
			645.602	0		645.795	0		645.664	0		647.056	0		647.186	0					646.781	136.707		646.984	20713.5		647.02	74593.7		647.021	2206.33		647.018	6468.48
			645.604	0		645.797	0		645.666	0		647.058	0		647.187	0					646.783	0		646.986	28544.6		647.022	138738		647.023	6094.33		647.02	9367.04
			645.606	0		645.799	0		645.668	0		647.06	0		647.189	0					646.785	0		646.988	25893.2		647.024	180829		647.025	10796.7		647.022	9631.01
			645.607	0		645.801	0		645.67	0		647.062	0		647.191	0					646.787	0		646.99	17110.6		647.026	161997		647.027	16002.5		647.024	11932.4
			645.609	0		645.803	0		645.672	0		647.064	0		647.193	0					646.789	0		646.992	8648.39		647.028	104958		647.029	21631.6		647.026	20271.9
			645.611	0		645.805	0		645.673	0		647.066	0		647.195	0					646.791	0		646.994	2798.95		647.03	41147.9		647.03	25849.3		647.028	40803.3
			645.613	0		645.807	0		645.675	401.258		647.068	0		647.197	0					646.793	0		646.996	330.481		647.032	9394.82		647.033	27821.8		647.03	63862.2
			645.615	0		645.809	0		645.677	3733.24		647.07	0		647.199	0					646.795	0		646.998	0		647.034	924.077		647.034	21998		647.032	70322.4
			645.617	0		645.811	0		645.679	9910.48		647.072	0		647.201	0					646.797	0		647	0		647.036	8111.09		647.036	12150.2		647.034	50835.1
			645.619	0		645.812	0		645.681	28354.9		647.074	0		647.203	0					646.799	0		647.002	0		647.038	13524.3		647.038	3975.58		647.036	24510.7
			645.621	0		645.814	0		645.683	70749.5		647.076	0		647.205	0					646.801	0		647.004	0		647.04	14840.4		647.04	239.84		647.038	5095.91
			645.623	0		645.816	0		645.685	127142		647.078	0		647.207	0					646.803	0		647.006	0		647.042	12999.2		647.042	0		647.039	109.26
			645.625	0		645.818	0		645.687	175497		647.08	0		647.209	0					646.805	0		647.008	0		647.044	9304.92		647.044	0		647.041	0
			645.627	0		645.82	0		645.689	170595		647.082	0		647.211	0					646.807	0		647.01	0		647.046	1878.33		647.046	0		647.043	0
			645.629	0		645.822	207.379		645.691	118253		647.083	0		647.213	0					646.809	0		647.011	0		647.048	0		647.048	0		647.045	0
			645.631	0		645.824	10125.8		645.693	60235.9		647.086	0		647.215	0					646.811	0		647.014	0		647.05	0		647.05	0		647.047	0
			645.633	0		645.826	44587.2		645.695	20127.7		647.087	0		647.217	0					646.812	0		647.015	3425.03		647.052	0		647.052	0		647.049	0
			645.635	0		645.828	92917.1		645.697	3313.85		647.089	0		647.219	0					646.814	0		647.017	12128.1		647.054	0		647.054	0		647.051	0
			645.637	0		645.83	134694		645.699	0		647.091	0		647.221	0					646.816	0		647.019	26998.4		647.056	0		647.056	0		647.053	0
			645.639	0		645.832	129737		645.701	0		647.093	0		647.222	0					646.818	0		647.021	41737.4		647.058	0		647.058	0		647.055	0
			645.64	0		645.834	87920.3		645.703	0		647.095	0		647.225	0					646.82	0		647.023	47969.1		647.059	0		647.06	0		647.057	0
			645.643	0		645.836	40501.3		645.705	0		647.097	0		647.226	0					646.822	0		647.025	52489.8		647.061	0		647.062	0		647.059	0
			645.644	0		645.838	9895.31		645.707	0		647.099	0		647.228	0					646.824	0		647.027	68336		647.063	0		647.064	0		647.061	0
			645.646	0		645.84	1187.52		645.708	0		647.101	0		647.23	0					646.826	0		647.029	85538.4		647.065	0		647.066	0		647.063	0
			645.648	0		645.842	0		645.711	0		647.103	1263.87		647.232	0					646.828	3588.49		647.031	98968.5		647.067	0		647.068	0		647.065	0
			645.65	0		645.844	0		645.712	0		647.105	4144.2		647.234	0					646.83	8656.19		647.033	82908.6		647.069	0		647.07	0		647.067	0
			645.652	0		645.846	0		645.714	0		647.107	6927.44		647.236	0					646.832	19159.8		647.035	48865		647.071	0		647.072	0		647.069	0
			645.654	0		645.848	0		645.716	0		647.109	8033.24		647.238	0					646.834	21414.6		647.037	20220.3		647.073	0		647.073	0		647.071	0
			645.656	0		645.85	0		645.718	0		647.111	6585.54		647.24	0					646.836	14411.1		647.039	1880.25		647.075	0		647.075	0		647.073	0
			645.658	0		645.851	0		645.72	0		647.113	2678.35		647.242	0					646.838	5918.77		647.041	0		647.077	0		647.077	0		647.075	0
			645.66	0		645.853	0		645.722	0		647.115	0		647.244	0					646.84	823.283		647.043	0		647.079	0		647.079	0		647.077	0
			645.662	0		645.855	0		645.724	0		647.117	0		647.246	0					646.842	0		647.045	0		647.081	0		647.081	0		647.078	0
			645.664	0		645.857	0		645.726	0		647.119	0		647.248	0					646.844	0		647.047	0		647.083	0		647.083	0		647.081	0
			645.666	0		645.859	0		645.728	0		647.121	0		647.25	0					646.846	0		647.049	0		647.085	0		647.085	0		647.082	0
			645.668	0		645.861	0		645.73	0		647.123	0		647.252	0					646.848	0		647.051	0		647.087	0		647.087	0		647.084	0
			645.67	0		645.863	0		645.732	0		647.125	0		647.254	0					646.85	11026.3		647.053	0		647.089	0		647.089	0		647.086	0
			645.672	0		645.865	0		645.734	0		647.126	0		647.256	0					646.851	50019.2		647.054	0		647.091	0		647.091	0		647.088	0
			645.674	1960.22		645.867	0		645.736	0		647.128	0		647.258	0					646.854	104729		647.056	0		647.093	0		647.093	0		647.09	0
			645.676	19076.3		645.869	0		645.738	0		647.13	218.444		647.26	0					646.855	152898		647.058	0		647.095	0		647.095	0		647.092	0
			645.678	60535.5		645.871	0		645.74	0		647.132	2823.69		647.262	0					646.857	140079		647.06	0		647.096	0		647.097	0		647.094	0
			645.679	114853		645.873	2157.72		645.742	0		647.134	4433.35		647.264	0					646.859	76596.1		647.062	0		647.098	0		647.099	0		647.096	0
			645.681	163449		645.875	4518.8		645.744	0		647.136	4828.7		647.265	0					646.861	25209.1		647.064	0		647.1	97.9322		647.101	2444.27		647.098	0
			645.683	165998		645.877	5692.13		645.745	0		647.138	3739.73		647.267	0					646.863	4606.13		647.066	0		647.102	27700.1		647.103	8986		647.1	3442.37
			645.685	127427		645.879	5046.19		645.747	0		647.14	1924.52		647.269	0					646.865	306.841		647.068	0		647.104	92983.4		647.105	21240.3		647.102	19064
			645.687	73300.7		645.881	3065.25		645.749	0		647.142	0		647.271	0					646.867	0		647.07	0		647.106	161863		647.107	36302.1		647.104	40630.7
			645.689	29253.7		645.883	653.317		645.751	0		647.144	0		647.273	0					646.869	0		647.072	0		647.108	188652		647.109	35076.4		647.106	56320.5
			645.691	7732.91		645.885	0		645.753	361.161		647.146	0		647.275	0					646.871	0		647.074	0		647.11	153904		647.111	25503.7		647.108	61812.3
			645.693	802.231		645.886	0		645.755	7829.62		647.148	0		647.277	0					646.873	0		647.076	0		647.112	99205.1		647.112	14502.4		647.11	42984.8
			645.695	0		645.888	0		645.757	38412.5		647.15	0		647.279	0					646.875	0		647.078	0		647.114	55565.3		647.114	5444.81		647.112	19731.3
			645.697	0		645.89	0		645.759	91965.8		647.152	0		647.281	0					646.877	0		647.08	0		647.116	30060		647.116	61.2193		647.114	4719.07
			645.699	0		645.892	0		645.761	146161		647.154	0		647.283	0					646.879	0		647.082	0		647.118	17657.3		647.118	0		647.116	628.912
			645.701	0		645.894	0		645.763	165469		647.156	0		647.285	0					646.881	0		647.084	0		647.12	7559.67		647.12	0		647.117	0
			645.703	0		645.896	0		645.765	124750		647.158	0		647.287	0					646.883	0		647.086	0		647.122	0		647.122	0		647.12	0
			645.705	0		645.898	0		645.767	70337		647.16	1317.72		647.289	0					646.885	0		647.088	0		647.124	0		647.124	0		647.121	0
			645.707	0		645.9	0		645.769	30562.6		647.162	26094.5		647.291	0					646.887	0		647.09	0		647.126	0		647.126	0		647.123	0
			645.709	0		645.902	0		645.771	28733.2		647.163	120143		647.293	0					646.889	0		647.091	0		647.128	0		647.128	0		647.125	0
			645.711	0		645.904	0		645.773	58158.1		647.165	313766		647.295	333.247					646.89	0		647.093	0		647.13	0		647.13	0		647.127	0
			645.712	0		645.906	0		645.775	97109.3		647.168	552930		647.297	1196.36					646.893	0		647.095	0		647.132	0		647.132	0		647.129	0
			645.714	0		645.908	0		645.777	112200		647.169	717220		647.299	1711.01					646.894	0		647.097	0		647.134	0		647.134	0		647.131	0
			645.716	0		645.91	0		645.779	96892.7		647.171	643632		647.301	1867.05					646.896	0		647.099	0		647.135	0		647.136	0		647.133	0
			645.718	0		645.912	0		645.78	63917.7		647.173	416757		647.303	1607.2					646.898	0		647.101	0		647.138	0		647.138	0		647.135	0
			645.72	0		645.914	0		645.782	34238.5		647.175	194306		647.304	870.059					646.9	0		647.103	4700.87		647.139	0		647.14	0		647.137	0
			645.722	0		645.916	0		645.784	15018.6		647.177	53421.2		647.307	1038.63					646.902	0		647.105	13813.6		647.141	0		647.142	0		647.139	0
			645.724	0		645.918	0		645.786	6248.31		647.179	7986.29		647.308	1512.02					646.904	0		647.107	20723.9		647.143	0		647.144	0		647.141	0
			645.726	0		645.92	0		645.788	2168.9		647.181	708.96		647.31	1522.14					646.906	0		647.109	21890.3		647.145	0		647.146	0		647.143	0
			645.728	0		645.922	0		645.79	1168.11		647.183	0		647.312	1074.14					646.908	0		647.111	18018.2		647.147	0		647.148	0		647.145	0
			645.73	0		645.923	0		645.792	88.262		647.185	0		647.314	489.296					646.91	0		647.113	8611.98		647.149	0		647.15	0		647.147	0
			645.732	0		645.925	0		645.794	0		647.187	0		647.316	0					646.912	0		647.115	1966.62		647.151	0		647.152	0		647.149	0
			645.734	0		645.927	0		645.796	0		647.189	0		647.318	0					646.914	0		647.117	0		647.153	0		647.154	0		647.151	0
			645.736	0		645.929	0		645.798	0		647.191	0		647.32	0					646.916	0		647.119	0		647.155	0		647.155	0		647.153	0
			645.738	0		645.931	0		645.8	0		647.193	0		647.322	0					646.918	0		647.121	0		647.157	0		647.157	0		647.155	0
			645.74	0		645.933	0		645.802	0		647.195	0		647.324	0					646.92	0		647.123	0		647.159	0		647.159	0		647.157	0
			645.742	0		645.935	0		645.804	0		647.197	0		647.326	0					646.922	0		647.125	0		647.161	0		647.161	0		647.159	0
			645.744	0		645.937	0		645.806	0		647.199	0		647.328	0					646.924	0		647.127	0		647.163	1788.06		647.163	208.67		647.16	0
			645.746	0		645.939	0		645.808	0		647.201	0		647.33	0					646.926	0		647.129	0		647.165	39940.6		647.165	16810.9		647.162	0
			645.747	0		645.941	0		645.81	0		647.203	0		647.332	0					646.928	0		647.13	0		647.167	215850		647.167	90435.4		647.164	1360.26
			645.75	0		645.943	0		645.812	0		647.205	0		647.334	0					646.93	0		647.133	0		647.169	656379		647.169	256637		647.166	26217.4
			645.751	0		645.945	0		645.814	0		647.207	0		647.336	0					646.932	0		647.134	0		647.171	1.23395e+06		647.171	460261		647.168	101069
			645.753	5917.47		645.947	0		645.816	0		647.208	0		647.338	0					646.933	7747		647.136	0		647.173	1.75957e+06		647.173	601505		647.17	202352
			645.755	56343.4		645.949	0		645.817	0		647.21	0		647.34	0					646.935	15224.2		647.138	0		647.175	1.72214e+06		647.175	528982		647.172	289241
			645.757	228048		645.951	0		645.819	0		647.212	0		647.342	0					646.937	18623.9		647.14	0		647.177	1.20178e+06		647.177	341834		647.174	274299
			645.759	551927		645.953	0		645.821	1387.11		647.214	0		647.344	0					646.939	17058.6		647.142	0		647.178	620421		647.179	152737		647.176	188462
			645.761	951834		645.955	47.5492		645.823	15186.5		647.216	0		647.346	0					646.941	13142		647.144	0		647.18	216799		647.181	36956.4		647.178	88061.9
			645.763	1.2086e+06		645.957	3446.69		645.825	58317.6		647.218	0		647.347	0					646.943	2499.34		647.146	0		647.182	40230		647.183	2722.74		647.18	24213.4
			645.765	1.10632e+06		645.958	21547.3		645.827	128798		647.22	0		647.349	0					646.945	0		647.148	0		647.184	2252.73		647.185	0		647.182	2774.6
			645.767	777968		645.96	66125.6		645.829	196465		647.222	0		647.351	1485.49					646.947	0		647.15	0		647.186	0		647.187	0		647.184	0
			645.769	417188		645.962	132855		645.831	216561		647.224	0		647.353	5733.47					646.949	0		647.152	0		647.188	0		647.189	0		647.186	0
			645.771	174778		645.964	190908		645.833	159581		647.226	0		647.355	22952.7					646.951	0		647.154	0		647.19	0		647.191	0		647.188	0
			645.773	67138.9		645.966	188973		645.835	87232.1		647.228	0		647.357	42987.1					646.953	0		647.156	0		647.192	0		647.192	0		647.19	0
			645.775	39822.2		645.968	130777		645.837	29441.4		647.23	0		647.359	49005.5					646.955	0		647.158	0		647.194	0		647.194	0		647.192	0
			645.777	38092.9		645.97	63414.6		645.839	4731.41		647.232	0		647.361	37250.3					646.957	0		647.16	0		647.196	0		647.196	0		647.194	0
			645.779	30110.6		645.972	20246.5		645.841	8.7028		647.234	0		647.363	27289.1					646.959	0		647.162	0		647.198	0		647.198	0		647.196	3774.81
			645.781	16318.5		645.974	11239.7		645.843	0		647.236	0		647.365	59762.1					646.961	1096.67		647.164	12163.7		647.2	0		647.2	0		647.198	7298.96
			645.783	3958.17		645.976	17113.8		645.845	0		647.238	0		647.367	188370					646.963	48023.2		647.166	99971.8		647.202	0		647.202	0		647.199	8929.93
			645.784	329.23		645.978	23685.6		645.847	0		647.24	0		647.369	431038					646.965	351265		647.168	356823		647.204	0		647.204	0		647.202	7510.6
			645.786	0		645.98	23852.8		645.849	0		647.242	0		647.371	685015					646.967	1.15207e+06		647.17	768467		647.206	0		647.206	3784.13		647.203	4175.63
			645.788	0		645.982	16969.5		645.851	0		647.244	0		647.373	801010					646.969	2.28443e+06		647.172	1.21108e+06		647.208	0		647.208	5827.64		647.205	319.984
			645.79	0		645.984	9232.71		645.852	0		647.245	0		647.375	619587					646.971	3.4271e+06		647.173	1.36024e+06		647.21	0		647.21	8265.36		647.207	0
			645.792	0		645.986	3568.48		645.854	0		647.247	0		647.377	364636					646.972	3.57416e+06		647.175	1.03681e+06		647.212	0		647.212	4697.32		647.209	0
			645.794	0		645.988	622.328		645.856	0		647.249	0		647.379	144411					646.974	2.59323e+06		647.177	605223		647.214	0		647.214	1003.86		647.211	0
			645.796	0		645.99	0		645.858	0		647.251	0		647.381	39212.6					646.976	1.41243e+06		647.179	235881		647.216	0		647.216	37.5317		647.213	0
			645.798	0		645.992	0		645.86	0		647.253	0		647.383	4515.84					646.978	509283		647.181	50740.4		647.217	0		647.218	0		647.215	0
			645.8	0		645.994	0		645.862	0		647.255	0		647.385	96.5213					646.98	89125.4		647.183	3400.32		647.22	0		647.22	0		647.217	0
			645.802	0		645.995	0		645.864	0		647.257	0		647.386	0					646.982	4614.89		647.185	0		647.221	0		647.222	0		647.219	0
			645.804	0		645.997	0		645.866	0		647.259	0		647.389	0					646.984	0		647.187	0		647.223	0		647.224	0		647.221	0
			645.806	0		645.999	0		645.868	0		647.261	0		647.39	0					646.986	0		647.189	0		647.225	0		647.226	0		647.223	0
			645.808	0		646.001	0		645.87	0		647.263	0		647.392	0					646.988	0		647.191	0		647.227	0		647.228	0		647.225	0
			645.81	0		646.003	0		645.872	0		647.265	0		647.394	0					646.99	0		647.193	0		647.229	5179.44		647.23	0		647.227	0
			645.812	649.034		646.005	0		645.874	0		647.267	0		647.396	0					646.992	0		647.195	0		647.231	11221.1		647.232	0		647.229	0
			645.814	2002.94		646.007	0		645.876	0		647.269	0		647.398	0					646.994	0		647.197	0		647.233	14800.7		647.234	1235.69		647.231	0
			645.816	2927.6		646.009	507.123		645.878	0		647.271	0		647.4	0					646.996	0		647.199	0		647.235	14949.9		647.236	3488.99		647.233	0
			645.817	3158.25		646.011	8064.71		645.88	0		647.273	0		647.402	0					646.998	0		647.201	0		647.237	12039.2		647.237	7271.58		647.235	0
			645.819	2539.48		646.013	34454.3		645.882	0		647.275	0		647.404	0					647	0		647.203	0		647.239	3647.53		647.239	9318.65		647.237	0
			645.821	1590.96		646.015	67888.3		645.884	0		647.277	0		647.406	0					647.002	0		647.205	0		647.241	0		647.241	6338.48		647.239	0
			645.823	8260.67		646.017	93959.6		645.886	0		647.279	0		647.408	0					647.004	0		647.207	0		647.243	0		647.243	3025.92		647.24	0
			645.825	37526.9		646.019	88388.3		645.888	0		647.281	0		647.41	0					647.006	0		647.209	0		647.245	0		647.245	687.714		647.242	0
			645.827	84976.4		646.021	58984.8		645.889	0		647.283	0		647.412	0					647.008	0		647.211	0		647.247	0		647.247	0		647.244	0
			645.829	135701		646.023	23787.9		645.891	0		647.285	0		647.414	0					647.01	0		647.212	0		647.249	0		647.249	0		647.246	0
			645.831	152939		646.025	5197.34		645.893	0		647.287	0		647.416	0					647.011	0		647.215	0		647.251	0		647.251	0		647.248	0
			645.833	120594		646.027	620.543		645.895	0		647.288	0		647.418	0					647.013	0		647.216	0		647.253	0		647.253	0		647.25	0
			645.835	70478.4		646.029	0		645.897	0		647.29	0		647.42	0					647.015	0		647.218	0		647.255	0		647.255	0		647.252	0
			645.837	28398.4		646.03	0		645.899	0		647.292	0		647.422	0					647.017	12589.5		647.22	0		647.257	0		647.257	0		647.254	0
			645.839	5505.85		646.033	0		645.901	0		647.294	0		647.424	0					647.019	24434.9		647.222	0		647.259	0		647.259	0		647.256	0
			645.841	0		646.034	0		645.903	0		647.296	0		647.426	0					647.021	42599.3		647.224	0		647.26	0		647.261	0		647.258	0
			645.843	0		646.036	0		645.905	0		647.298	0		647.428	0					647.023	69540.6		647.226	0		647.262	0		647.263	0		647.26	0
			645.845	0		646.038	0		645.907	0		647.3	0		647.429	0					647.025	120099		647.228	0		647.264	0		647.265	0		647.262	0
			645.847	0		646.04	0		645.909	0		647.302	0		647.432	0					647.027	198332		647.23	0		647.266	0		647.267	0		647.264	0
			645.849	0		646.042	0		645.911	0		647.304	0		647.433	0					647.029	284621		647.232	0		647.268	0		647.269	0		647.266	0
			645.851	0		646.044	0		645.913	0		647.306	0		647.435	1788.8					647.031	307582		647.234	0		647.27	0		647.271	0		647.268	0
			645.853	0		646.046	0		645.915	0		647.308	0		647.437	3101.47					647.033	243072		647.236	0		647.272	0		647.273	0		647.27	0
			645.855	0		646.048	0		645.917	0		647.31	0		647.439	3757.81					647.035	143982		647.238	0		647.274	0		647.274	0		647.272	0
			645.856	0		646.05	0		645.919	0		647.312	0		647.441	3402.92					647.037	56186.3		647.24	0		647.276	0		647.277	0		647.274	0
			645.858	0		646.052	0		645.921	0		647.314	0		647.443	2180.21					647.039	10019		647.242	0		647.278	0		647.278	0		647.276	0
			645.86	0		646.054	0		645.923	0		647.316	0		647.445	275.169					647.041	0		647.244	0		647.28	0		647.28	0		647.278	0
			645.862	0		646.056	0		645.924	0		647.318	0		647.447	0					647.043	0		647.246	0		647.282	0		647.282	0		647.279	0
			645.864	0		646.058	0		645.926	0		647.32	0		647.449	0					647.045	0		647.248	0		647.284	0		647.284	0		647.282	0
			645.866	0		646.06	0		645.928	0		647.322	0		647.451	0					647.047	0		647.25	0		647.286	0		647.286	0		647.283	0
			645.868	0		646.062	0		645.93	0		647.324	0		647.453	0					647.049	8863.54		647.251	0		647.288	0		647.288	0		647.285	0
			645.87	0		646.064	0		645.932	0		647.326	0		647.455	0					647.051	17384.3		647.254	0		647.29	0		647.29	0		647.287	0
			645.872	0		646.066	0		645.934	0		647.327	883.524		647.457	0					647.053	21887.2		647.255	0		647.292	0		647.292	0		647.289	0
			645.874	0		646.067	0		645.936	0		647.33	3166.1		647.459	0					647.054	19711.4		647.257	0		647.294	0		647.294	0		647.291	0
			645.876	0		646.069	0		645.938	181.107		647.331	4118.43		647.461	0					647.056	12387.2		647.259	0		647.296	0		647.296	0		647.293	0
			645.878	0		646.071	0		645.94	1629.15		647.333	4156.13		647.463	0					647.058	2178.8		647.261	0		647.298	0		647.298	0		647.295	0
			645.88	0		646.073	0		645.942	3095.17		647.335	3324.07		647.465	0					647.06	0		647.263	0		647.299	0		647.3	0		647.297	0
			645.882	0		646.075	0		645.944	3861.34		647.337	3457.15		647.467	0					647.062	0		647.265	0		647.302	0		647.302	0		647.299	0
			645.884	0		646.077	0		645.946	3229.11		647.339	4683.06		647.469	0					647.064	0		647.267	0		647.303	0		647.304	0		647.301	0
			645.886	0		646.079	0		645.948	1669.92		647.341	6810.2		647.471	0					647.066	0		647.269	0		647.305	0		647.306	0		647.303	0
			645.888	0		646.081	0		645.95	0		647.343	6565.2		647.472	0					647.068	0		647.271	0		647.307	0		647.308	0		647.305	0
			645.889	0		646.083	0		645.952	0		647.345	2460.19		647.474	0					647.07	0		647.273	0		647.309	0		647.31	0		647.307	0
			645.891	0		646.085	0		645.954	165.328		647.347	267.19		647.476	0					647.072	0		647.275	0		647.311	0		647.312	0		647.309	0
			645.893	0		646.087	0		645.956	4842.57		647.349	1779.55		647.478	0					647.074	0		647.277	0		647.313	0		647.313	0		647.311	0
			645.895	0		646.089	0		645.958	32841.5		647.351	8497.1		647.48	0					647.076	0		647.279	0		647.315	0		647.316	0		647.313	0
			645.897	0		646.091	0		645.96	102747		647.353	25958.2		647.482	4355.49					647.078	0		647.281	0		647.317	0		647.317	0		647.315	0
			645.899	0		646.093	0		645.962	191718		647.355	66901.6		647.484	6609.73					647.08	0		647.283	0		647.319	0		647.319	0		647.317	0
			645.901	0		646.095	0		645.963	262543		647.357	113059		647.486	7344.83					647.082	0		647.285	0		647.321	0		647.321	0		647.319	0
			645.903	0		646.097	0		645.965	243503		647.359	147439		647.488	6143.65					647.084	0		647.287	0		647.323	0		647.323	0		647.321	3724.7
			645.905	0		646.099	0		645.967	161164		647.361	156700		647.49	3702.45					647.086	0		647.289	0		647.325	0		647.325	956.933		647.322	7652.82
			645.907	0		646.101	0		645.969	81196.6		647.363	170848		647.492	120.897					647.088	0		647.291	0		647.327	0		647.327	6871.26		647.324	10501.8
			645.909	0		646.102	0		645.971	35122.7		647.365	294234		647.494	0					647.09	0		647.293	0		647.329	0		647.329	39161.6		647.326	10731.7
			645.911	0		646.105	0		645.973	33194.6		647.367	662762		647.496	0					647.091	0		647.294	0		647.331	4808.87		647.331	69249.8		647.328	8159.91
			645.913	0		646.106	0		645.975	53877.6		647.369	1.16729e+06		647.498	0					647.093	0		647.296	0		647.333	9019.61		647.333	86631.5		647.33	6714.32
			645.915	0		646.108	0		645.977	69736.6		647.37	1.58069e+06		647.5	0					647.095	0		647.298	0		647.335	11780.9		647.335	73575.6		647.332	7228.9
			645.917	0		646.11	0		645.979	69475.5		647.372	1.4829e+06		647.502	0					647.097	0		647.3	0		647.337	15095.5		647.337	40739.7		647.334	10849.5
			645.919	0		646.112	0		645.981	49299.9		647.374	989681		647.504	0					647.099	0		647.302	0		647.339	8131.21		647.339	8793.89		647.336	12343.2
			645.921	0		646.114	0		645.983	24830.3		647.376	479342		647.506	0					647.101	7771.96		647.304	0		647.341	3568.8		647.341	350.592		647.338	10028
			645.923	0		646.116	0		645.985	6735.45		647.378	150654		647.508	0					647.103	47664.4		647.306	0		647.342	165.4		647.343	0		647.34	5740.07
			645.925	0		646.118	0		645.987	1112.11		647.38	25437.1		647.51	0					647.105	89718.9		647.308	0		647.344	0		647.345	0		647.342	1294.45
			645.927	0		646.12	0		645.989	0		647.382	803.799		647.511	0					647.107	112201		647.31	0		647.346	0		647.347	0		647.344	0
			645.928	0		646.122	0		645.991	0		647.384	0		647.514	0					647.109	93344.1		647.312	0		647.348	0		647.349	0		647.346	0
			645.93	0		646.124	0		645.993	0		647.386	0		647.515	0					647.111	57505.3		647.314	0		647.35	4769.13		647.351	0		647.348	0
			645.932	0		646.126	0		645.995	0		647.388	0		647.517	0					647.113	10500.6		647.316	0		647.352	18504		647.353	615.171		647.35	0
			645.934	0		646.128	0		645.996	0		647.39	0		647.519	0					647.115	1186.55		647.318	0		647.354	68014.7		647.355	8295.7		647.352	1558.21
			645.936	0		646.13	0		645.998	0		647.392	0		647.521	0					647.117	0		647.32	0		647.356	146480		647.356	37262.9		647.354	9797.37
			645.938	0		646.132	0		646	0		647.394	0		647.523	0					647.119	0		647.322	0		647.358	242062		647.359	85796.9		647.356	38016
			645.94	0		646.134	0		646.002	0		647.396	0		647.525	0					647.121	0		647.324	0		647.36	273239		647.36	116655		647.358	88171
			645.942	0		646.136	0		646.004	0		647.398	0		647.527	0					647.123	0		647.326	0		647.362	211574		647.362	104109		647.36	135868
			645.944	0		646.138	0		646.006	0		647.4	0		647.529	0					647.125	0		647.328	0		647.364	140363		647.364	71842.1		647.361	157445
			645.946	0		646.139	0		646.008	42.0059		647.402	0		647.531	0					647.127	0		647.33	0		647.366	133122		647.366	76962.2		647.364	146528
			645.948	0		646.141	0		646.01	1247.94		647.404	0		647.533	1190.28					647.129	0		647.332	3092.51		647.368	358788		647.368	207716		647.365	138236
			645.95	0		646.143	0		646.012	8217.32		647.406	0		647.535	2817.74					647.13	0		647.333	8329.73		647.37	1.06456e+06		647.37	570287		647.367	174199
			645.952	115.32		646.145	0		646.014	27992.8		647.408	0		647.537	3743.49					647.133	0		647.336	11918		647.372	2.09923e+06		647.372	1.04538e+06		647.369	344661
			645.954	3460.99		646.147	0		646.016	64445.4		647.409	0		647.539	3183.87					647.134	0		647.337	11111.4		647.374	3.16043e+06		647.374	1.4561e+06		647.371	625160
			645.956	55044.1		646.149	0		646.018	126369		647.412	0		647.541	1674.16					647.136	0		647.339	11668.9		647.376	3.30622e+06		647.376	1.36982e+06		647.373	926537
			645.958	281481		646.151	0		646.02	204765		647.413	0		647.543	233.251					647.138	0		647.341	10118		647.378	2404406		647.378	919673		647.375	964054
			645.96	911864		646.153	0		646.022	275096		647.415	0		647.545	0					647.14	0		647.343	10226.6		647.38	1.31032e+06		647.38	441210		647.377	690928
			645.962	1.88987e+06		646.155	0		646.024	283532		647.417	0		647.547	0					647.142	0		647.345	9760.08		647.381	486609		647.382	131625		647.379	361378
			645.963	2.93433e+06		646.157	4999.97		646.026	206926		647.419	0		647.549	0					647.144	0		647.347	7225.48		647.384	95002.7		647.384	16027.7		647.381	122779
			645.965	3.30321e+06		646.159	46104.9		646.028	113892		647.421	0		647.551	0					647.146	0		647.349	1196.24		647.385	4275.36		647.386	550.324		647.383	18525.1
			645.967	2.76416e+06		646.161	164912		646.03	41710		647.423	0		647.553	0					647.148	0		647.351	12309.8		647.387	0		647.388	0		647.385	844.146
			645.969	1.74833e+06		646.163	325719		646.032	9022.51		647.425	0		647.554	0					647.15	0		647.353	29730.9		647.389	0		647.39	0		647.387	0
			645.971	849907		646.165	484103		646.034	567.887		647.427	0		647.557	302.039					647.152	0		647.355	66405		647.391	0		647.392	0		647.389	0
			645.973	315118		646.167	488257		646.035	317.683		647.429	0		647.558	2222.55					647.154	0		647.357	128322		647.393	0		647.394	0		647.391	0
			645.975	86038.5		646.169	348304		646.037	2975.87		647.431	0		647.56	3511.02					647.156	0		647.359	180600		647.395	0		647.396	0		647.393	0
			645.977	22156.7		646.171	184404		646.039	4965.23		647.433	0		647.562	4272.71					647.158	0		647.361	171683		647.397	0		647.398	89.7935		647.395	0
			645.979	10155.7		646.173	65554		646.041	5999.22		647.435	0		647.564	10931.3					647.16	0		647.363	124123		647.399	0		647.399	1753.32		647.397	0
			645.981	4437.02		646.175	12441.6		646.043	5352.44		647.437	0		647.566	103719					647.162	19.5712		647.365	93522		647.401	7781.35		647.401	13401.4		647.399	0
			645.983	1093.39		646.177	3843.51		646.045	3488.07		647.439	0		647.568	395415					647.164	48414.1		647.367	180415		647.403	14214.4		647.403	27516.9		647.401	0
			645.985	0		646.178	5750.63		646.047	1503.86		647.441	0		647.57	947517					647.166	440715		647.369	531117		647.405	17435.4		647.405	36816.3		647.403	0
			645.987	0		646.18	7575.27		646.049	0		647.443	0		647.572	1.54871e+06					647.168	1.48854e+06		647.371	1.18466e+06		647.407	16445.2		647.407	33970.1		647.404	0
			645.989	0		646.182	6272.72		646.051	0		647.445	0		647.574	1.86905e+06					647.17	3.06126e+06		647.373	1.92468e+06		647.409	11971.5		647.409	24506		647.407	2109.23
			645.991	0		646.184	3522.46		646.053	0		647.447	0		647.576	1.4821e+06					647.172	4.74277e+06		647.375	2.2856e+06		647.411	2414.16		647.411	11195		647.408	4596.13
			645.993	0		646.186	369.584		646.055	0		647.449	0		647.578	900432					647.173	5.19582e+06		647.376	1.83082e+06		647.413	0		647.413	4983.9		647.41	10389.5
			645.995	0		646.188	0		646.057	0		647.451	0		647.58	368133					647.175	3.90263e+06		647.379	1.11361e+06		647.415	0		647.415	780.596		647.412	11928.5
			645.997	0		646.19	0		646.059	0		647.452	0		647.582	107685					647.177	2.2384e+06		647.38	455680		647.417	0		647.417	0		647.414	8511.61
			645.999	0		646.192	0		646.061	0		647.455	0		647.584	11800.2					647.179	864775		647.382	104397		647.419	0		647.419	0		647.416	3935.54
			646	0		646.194	0		646.063	0		647.456	0		647.586	1016.32					647.181	180329		647.384	8705.28		647.421	0		647.421	0		647.418	405.587
			646.002	0		646.196	0		646.065	0		647.458	0		647.588	0					647.183	12960.6		647.386	108.84		647.423	0		647.423	0		647.42	0
			646.004	0		646.198	0		646.067	0		647.46	0		647.59	0					647.185	0		647.388	0		647.424	0		647.425	0		647.422	0
			646.006	126.52		646.2	0		646.068	0		647.462	0		647.592	0					647.187	0		647.39	0		647.426	0		647.427	0		647.424	0
			646.008	3213.94		646.202	0		646.071	0		647.464	0		647.594	0					647.189	0		647.392	0		647.428	0		647.429	0		647.426	0
			646.01	22137.7		646.204	0		646.072	0		647.466	0		647.596	0					647.191	0		647.394	0		647.43	0		647.431	0		647.428	0
			646.012	74104.2		646.206	0		646.074	0		647.468	0		647.597	0					647.193	0		647.396	0		647.432	0		647.433	0		647.43	0
			646.014	151706		646.208	0		646.076	0		647.47	0		647.599	0					647.195	0		647.398	0		647.434	0		647.435	0		647.432	0
			646.016	226020		646.21	0		646.078	0		647.472	0		647.601	0					647.197	0		647.4	0		647.436	0		647.437	0		647.434	0
			646.018	241277		646.212	0		646.08	0		647.474	0		647.603	3530.41					647.199	0		647.402	0		647.438	0		647.438	0		647.436	0
			646.02	183150		646.213	0		646.082	891.038		647.476	0		647.605	6342.01					647.201	0		647.404	0		647.44	0		647.441	0		647.438	0
			646.022	103282		646.216	0		646.084	2615.58		647.478	0		647.607	8779.24					647.203	0		647.406	0		647.442	0		647.442	0		647.44	0
			646.024	42039.3		646.217	0		646.086	3846.29		647.48	1039.39		647.609	9131.25					647.205	0		647.408	0		647.444	0		647.444	0		647.442	0
			646.026	12303.1		646.219	1726.67		646.088	3983.96		647.482	2659.55		647.611	6833.86					647.207	0		647.41	0		647.446	0		647.446	0		647.444	0
			646.028	1499.57		646.221	3729.02		646.09	2937.34		647.484	3583.32		647.613	3398.64					647.209	0		647.412	0		647.448	0		647.448	0		647.446	0
			646.03	0		646.223	4799.78		646.092	1103.74		647.486	3691.72		647.615	24.6548					647.211	0		647.414	0		647.45	0		647.45	0		647.447	0
			646.032	0		646.225	5676.51		646.094	0		647.488	3790.39		647.617	0					647.212	0		647.416	0		647.452	0		647.452	0		647.449	0
			646.034	0		646.227	5672.15		646.096	0		647.49	3948.98		647.619	0					647.214	0		647.418	0		647.454	0		647.454	0		647.451	0
			646.035	0		646.229	4348.81		646.098	0		647.492	4446.03		647.621	0					647.216	0		647.419	0		647.456	0		647.456	0		647.453	0
			646.038	0		646.231	3566.11		646.1	0		647.494	5249.64		647.623	0					647.218	0		647.421	0		647.458	0		647.458	0		647.455	0
			646.039	0		646.233	2458.35		646.102	0		647.495	4694.92		647.625	0					647.22	0		647.423	0		647.46	0		647.46	0		647.457	0
			646.041	0		646.235	619.437		646.104	0		647.497	3132.79		647.627	0					647.222	0		647.425	0		647.462	0		647.462	0		647.459	0
			646.043	0		646.237	0		646.106	0		647.499	1181.1		647.629	0					647.224	0		647.427	0		647.463	0		647.464	0		647.461	0
			646.045	0		646.239	0		646.107	0		647.501	0		647.631	0					647.226	0		647.429	0		647.466	0		647.466	0		647.463	0
			646.047	0		646.241	0		646.109	0		647.503	0		647.633	0					647.228	0		647.431	0		647.467	0		647.468	0		647.465	0
			646.049	626.383		646.243	0		646.111	0		647.505	0		647.635	0					647.23	0		647.433	0		647.469	0		647.47	0		647.467	0
			646.051	2049.34		646.245	0		646.113	0		647.507	0		647.637	0					647.232	0		647.435	0		647.471	0		647.472	0		647.469	0
			646.053	2986.29		646.247	0		646.115	0		647.509	0		647.639	0					647.234	5748.91		647.437	0		647.473	0		647.474	0		647.471	0
			646.055	3274.41		646.249	0		646.117	0		647.511	0		647.64	0					647.236	18578.3		647.439	0		647.475	0		647.476	0		647.473	0
			646.057	2720.24		646.25	0		646.119	0		647.513	0		647.642	0					647.238	29661.8		647.441	0		647.477	0		647.478	0		647.475	0
			646.059	1274.75		646.253	0		646.121	0		647.515	0		647.644	0					647.24	29541		647.443	0		647.479	0		647.48	0		647.477	0
			646.061	0		646.254	0		646.123	200.309		647.517	0		647.646	0					647.242	18566.8		647.445	0		647.481	0		647.481	0		647.479	0
			646.063	0		646.256	0		646.125	1879.23		647.519	0		647.648	0					647.244	6642.06		647.447	0		647.483	3247.41		647.483	0		647.481	0
			646.065	0		646.258	0		646.127	3188.97		647.521	0		647.65	0					647.246	649.164		647.449	0		647.485	12089.4		647.485	991.662		647.483	0
			646.067	0		646.26	0		646.129	4117.42		647.523	0		647.652	0					647.248	0		647.451	0		647.487	23519.8		647.487	2960.07		647.485	0
			646.069	0		646.262	0		646.131	4143.95		647.525	0		647.654	0					647.25	0		647.453	0		647.489	30029		647.489	5190.88		647.486	0
			646.071	0		646.264	0		646.133	3216.51		647.527	0		647.656	0					647.251	0		647.455	0		647.491	24425.9		647.491	9257.99		647.489	0
			646.072	0		646.266	0		646.135	1775.58		647.529	0		647.658	0					647.254	0		647.457	0		647.493	13761.1		647.493	8330.04		647.49	0
			646.074	0		646.268	0		646.137	0		647.531	0		647.66	0					647.255	0		647.458	0		647.495	4742.25		647.495	4817.85		647.492	0
			646.076	0		646.27	0		646.139	1172.78		647.533	0		647.662	0					647.257	0		647.461	0		647.497	674.942		647.497	2158.79		647.494	0
			646.078	0		646.272	0		646.14	3896.33		647.534	0		647.664	0					647.259	0		647.462	0		647.499	0		647.499	444.711		647.496	0
			646.08	0		646.274	0		646.143	5309.28		647.537	0		647.666	0					647.261	0		647.464	0		647.501	0		647.501	0		647.498	0
			646.082	0		646.276	0		646.144	5143.52		647.538	0		647.668	0					647.263	0		647.466	0		647.503	0		647.503	0		647.5	0
			646.084	0		646.278	0		646.146	3601.82		647.54	0		647.67	0					647.265	0		647.468	0		647.505	0		647.505	0		647.502	0
			646.086	0		646.28	0		646.148	1472.97		647.542	0		647.672	0					647.267	0		647.47	0		647.506	0		647.507	0		647.504	0
			646.088	0		646.282	0		646.15	0		647.544	0		647.674	0					647.269	0		647.472	0		647.509	0		647.509	0		647.506	0
			646.09	0		646.284	0		646.152	0		647.546	0		647.676	0					647.271	0		647.474	0		647.51	0		647.511	0		647.508	0
			646.092	0		646.286	0		646.154	23.6833		647.548	0		647.678	0					647.273	0		647.476	0		647.512	0		647.513	0		647.51	0
			646.094	0		646.288	0		646.156	3121.13		647.55	0		647.68	0					647.275	0		647.478	0		647.514	0		647.515	0		647.512	0
			646.096	0		646.289	0		646.158	32231.2		647.552	0		647.682	0					647.277	0		647.48	0		647.516	0		647.517	0		647.514	0
			646.098	0		646.291	0		646.16	110429		647.554	0		647.683	0					647.279	0		647.482	0		647.518	0		647.519	0		647.516	0
			646.1	0		646.293	0		646.162	229221		647.556	0		647.685	613.838					647.281	0		647.484	4146.76		647.52	0		647.521	0		647.518	0
			646.102	0		646.295	0		646.164	346238		647.558	0		647.687	11188.4					647.283	0		647.486	10598.5		647.522	0		647.523	0		647.52	0
			646.104	0		646.297	0		646.166	376074		647.56	784.142		647.689	39628.4					647.285	0		647.488	19388.4		647.524	0		647.524	0		647.522	0
			646.106	0		646.299	0		646.168	283725		647.562	10990.6		647.691	77074.6					647.287	0		647.49	32818.6		647.526	0		647.526	0		647.524	0
			646.107	0		646.301	0		646.17	162860		647.564	111227		647.693	111900					647.289	0		647.492	32791.7		647.528	0		647.528	0		647.526	0
			646.11	0		646.303	0		646.172	66286.9		647.566	492170		647.695	112606					647.291	0		647.494	15307.2		647.53	0		647.53	0		647.528	0
			646.111	0		646.305	0		646.174	28805.1		647.568	1.32749e+06		647.697	76384.6					647.293	0		647.496	6649.69		647.532	5469.25		647.532	0		647.529	0
			646.113	0		646.307	0		646.176	30762.7		647.57	2.40451e+06		647.699	35563.9					647.294	0		647.498	637.002		647.534	11203.7		647.534	0		647.532	0
			646.115	0		646.309	0		646.178	47154.9		647.572	3.2425e+06		647.701	8209.1					647.296	0		647.5	0		647.536	14737.9		647.536	0		647.533	0
			646.117	0		646.311	0		646.179	52130.5		647.574	3.02123e+06		647.703	612.83					647.298	0		647.501	0		647.538	15598.4		647.538	0		647.535	0
			646.119	0		646.313	0		646.181	39642.1		647.576	2.01744e+06		647.705	0					647.3	0		647.503	0		647.54	12782.9		647.54	0		647.537	0
			646.121	0		646.315	0		646.183	22034.4		647.577	993744		647.707	0					647.302	0		647.505	0		647.542	3858.93		647.542	0		647.539	0
			646.123	0		646.317	0		646.185	8802.68		647.58	325607		647.709	0					647.304	0		647.507	0		647.544	0		647.544	0		647.541	0
			646.125	0		646.319	0		646.187	3536.76		647.581	60754.3		647.711	0					647.306	0		647.509	0		647.546	0		647.546	0		647.543	0
			646.127	0		646.321	0		646.189	1244.3		647.583	1411.76		647.713	0					647.308	0		647.511	0		647.548	0		647.548	0		647.545	0
			646.129	0		646.323	0		646.191	2117.4		647.585	0		647.715	0					647.31	0		647.513	0		647.549	0		647.55	0		647.547	0
			646.131	0		646.324	1497.88		646.193	2502.7		647.587	0		647.717	0					647.312	0		647.515	0		647.551	0		647.552	0		647.549	0
			646.133	0		646.327	6384.79		646.195	2177.47		647.589	0		647.719	0					647.314	0		647.517	0		647.553	0		647.554	0		647.551	0
			646.135	0		646.328	20059.2		646.197	1357.98		647.591	0		647.721	0					647.316	0		647.519	3545.9		647.555	0		647.556	0		647.553	0
			646.137	0		646.33	35224.1		646.199	148.511		647.593	0		647.722	0					647.318	6465.4		647.521	6552.88		647.557	0		647.558	0		647.555	0
			646.139	0		646.332	42101.5		646.201	0		647.595	0		647.725	0					647.32	12767.8		647.523	8124.46		647.559	4087.4		647.56	0		647.557	0
			646.141	0		646.334	35892.3		646.203	0		647.597	0		647.726	0					647.322	15512.4		647.525	7596.63		647.561	9308.7		647.562	0		647.559	0
			646.143	0		646.336	22689.4		646.205	0		647.599	0		647.728	0					647.324	13041.3		647.527	5416.58		647.563	12848.6		647.563	0		647.561	0
			646.144	2670.15		646.338	9080.9		646.207	0		647.601	0		647.73	0					647.326	7235.36		647.529	792.546		647.565	12220.5		647.566	10898.3		647.563	0
			646.146	1731.99		646.34	1567.75		646.209	0		647.603	0		647.732	0					647.328	1218.96		647.531	0		647.567	114473		647.567	99237.8		647.565	4530.84
			646.148	0		646.342	35.4035		646.211	0		647.605	0		647.734	0					647.33	0		647.533	0		647.569	596912		647.569	403110		647.567	46240.6
			646.15	0		646.344	0		646.213	0		647.607	0		647.736	0					647.332	0		647.535	0		647.571	2.01176e+06		647.571	1.14864e+06		647.569	253165
			646.152	1877.48		646.346	2557.14		646.215	0		647.609	0		647.738	0					647.333	9810.11		647.537	0		647.573	4.13685e+06		647.573	2.11834e+06		647.571	799864
			646.154	11949		646.348	25952		646.216	0		647.611	0		647.74	0					647.336	19505.5		647.539	0		647.575	6.37539e+06		647.575	2.97734e+06		647.572	1.55634e+06
			646.156	78535.3		646.35	73972.5		646.218	0		647.613	0		647.742	0					647.337	24351.1		647.541	0		647.577	6.81057e+06		647.577	2.85201e+06		647.574	2.31534e+06
			646.158	409437		646.352	116617		646.22	0		647.615	0		647.744	347.698					647.339	25184.3		647.543	0		647.579	4.95889e+06		647.579	1.96026e+06		647.576	2.3712e+06
			646.16	1.49066e+06		646.354	113242		646.222	0		647.617	1147.78		647.746	1664.71					647.341	25928.5		647.544	0		647.581	2.73769e+06		647.581	980200		647.578	1.6991e+06
			646.162	3.52647e+06		646.356	76100.6		646.224	0		647.619	2853.61		647.748	2933.74					647.343	17434.6		647.546	0		647.583	1.03054e+06		647.583	334511		647.58	911444
			646.164	6.12504e+06		646.358	43683.1		646.226	0		647.62	3875.54		647.75	3659.66					647.345	14671.1		647.548	0		647.585	251575		647.585	55380.8		647.582	331322
			646.166	7.78943e+06		646.36	90074.7		646.228	0		647.622	3921.06		647.752	3507.86					647.347	16615.3		647.55	0		647.587	26481.9		647.587	992.851		647.584	64030.4
			646.168	7.21509e+06		646.362	299618		646.23	0		647.624	2911.66		647.754	2028.38					647.349	10402.7		647.552	0		647.588	72.2916		647.589	0		647.586	4423.88
			646.17	4.9639e+06		646.364	683294		646.232	0		647.626	1013.88		647.756	0					647.351	1999.89		647.554	0		647.591	0		647.591	0		647.588	0
			646.172	2.59935e+06		646.365	1.11902e+06		646.234	0		647.628	0		647.758	0					647.353	6670.31		647.556	0		647.592	0		647.593	0		647.59	0
			646.174	1.01305e+06		646.367	1.30629e+06		646.236	0		647.63	0		647.76	0					647.355	42812.7		647.558	0		647.594	0		647.595	0		647.592	0
			646.176	282813		646.369	1.01149e+06		646.238	0		647.632	0		647.762	0					647.357	103990		647.56	0		647.596	0		647.597	0		647.594	0
			646.178	40555.3		646.371	597000		646.24	0		647.634	0		647.764	1337.94					647.359	173952		647.562	0		647.598	0		647.599	0		647.596	0
			646.18	1338.54		646.373	238127		646.242	0		647.636	3082.93		647.765	30344.3					647.361	163733		647.564	1060.02		647.6	0		647.601	0		647.598	0
			646.182	0		646.375	67594.3		646.244	0		647.638	5816.17		647.768	268240					647.363	130852		647.566	21205.3		647.602	5822.82		647.603	2237.17		647.6	0
			646.183	0		646.377	14746.9		646.246	0		647.64	7199.28		647.769	948575					647.365	141434		647.568	220867		647.604	17019.6		647.605	16180.1		647.602	0
			646.185	0		646.379	9106.57		646.248	0		647.642	6316.29		647.771	2.15534e+06					647.367	507926		647.57	843124		647.606	34619.7		647.606	33541.3		647.604	0
			646.187	0		646.381	8844.36		646.25	0		647.644	3930.03		647.773	3.45813e+06					647.369	1.71887e+06		647.572	2.04523e+06		647.608	45275		647.609	48428.1		647.606	15567.3
			646.189	0		646.383	5153.2		646.251	0		647.646	1726.89		647.775	4.03742e+06					647.371	4.02649e+06		647.574	3.44976e+06		647.61	56168.3		647.61	44838.8		647.608	32255.3
			646.191	0		646.385	1769.8		646.254	0		647.648	104.601		647.777	3.1345e+06					647.373	6.63694e+06		647.576	4.26876e+06		647.612	40337.6		647.612	30197.6		647.61	45660.7
			646.193	0		646.387	227.281		646.255	0		647.65	777.144		647.779	1.88345e+06					647.375	8.02695e+06		647.578	3.5231e+06		647.614	17134.1		647.614	11250		647.612	47967.1
			646.195	0		646.389	0		646.257	0		647.652	2539.99		647.781	765377					647.376	6.49172e+06		647.58	2.18441e+06		647.616	7047.11		647.616	1764.02		647.614	39389.3
			646.197	0		646.391	0		646.259	0		647.654	4032.41		647.783	229811					647.378	3.96451e+06		647.582	930035		647.618	151.668		647.618	0		647.615	19646
			646.199	0		646.393	0		646.261	0		647.656	4743.12		647.785	26355.4					647.38	1.6404e+06		647.583	250165		647.62	0		647.62	0		647.617	7103.62
			646.201	0		646.395	0		646.263	0		647.658	4165.52		647.787	1604.01					647.382	407962		647.586	27973		647.622	0		647.622	0		647.619	1119.33
			646.203	0		646.397	0		646.265	0		647.66	2617.94		647.789	0					647.384	35049.7		647.587	45.905		647.624	0		647.624	0		647.621	0
			646.205	0		646.399	0		646.267	0		647.662	899.909		647.791	0					647.386	0		647.589	0		647.626	0		647.626	0		647.623	0
			646.207	0		646.4	0		646.269	0		647.663	0		647.793	0					647.388	0		647.591	0		647.628	0		647.628	0		647.625	0
			646.209	0		646.403	0		646.271	0		647.665	2279.3		647.795	0					647.39	0		647.593	0		647.63	0		647.63	0		647.627	0
			646.211	0		646.404	0		646.273	0		647.667	4044.23		647.797	0					647.392	0		647.595	0		647.631	0		647.632	0		647.629	0
			646.213	0		646.406	0		646.275	0		647.669	4669.52		647.799	0					647.394	0		647.597	0		647.634	0		647.634	0		647.631	0
			646.215	0		646.408	0		646.277	0		647.671	3839.79		647.801	0					647.396	0		647.599	0		647.635	0		647.636	0		647.633	0
			646.217	0		646.41	0		646.279	0		647.673	2195.48		647.803	0					647.398	0		647.601	0		647.637	0		647.638	0		647.635	0
			646.218	0		646.412	0		646.281	0		647.675	137.684		647.805	0					647.4	0		647.603	1291.62		647.639	0		647.64	0		647.637	0
			646.221	0		646.414	0		646.283	0		647.677	0		647.807	0					647.402	0		647.605	6467.33		647.641	0		647.642	0		647.639	0
			646.222	0		646.416	0		646.285	0		647.679	0		647.808	161.125					647.404	0		647.607	13298.5		647.643	0		647.644	0		647.641	0
			646.224	0		646.418	0		646.287	0		647.681	0		647.811	3730.21					647.406	0		647.609	22741.1		647.645	0		647.646	0		647.643	0
			646.226	0		646.42	0		646.289	0		647.683	238.781		647.812	5803.83					647.408	0		647.611	26989.2		647.647	0		647.648	0		647.645	0
			646.228	0		646.422	0		646.29	0		647.685	6890.81		647.814	6025.13					647.41	0		647.613	25846.6		647.649	0		647.649	0		647.647	0
			646.23	0		646.424	0		646.292	942.013		647.687	35506.7		647.816	4453.56					647.412	0		647.615	19757.1		647.651	0		647.651	0		647.649	0
			646.232	0		646.426	0		646.294	3124.91		647.689	83387.6		647.818	2204.29					647.414	0		647.617	8725.24		647.653	0		647.653	0		647.651	0
			646.234	0		646.428	0		646.296	4393.61		647.691	148498		647.82	0					647.415	0		647.619	3648.35		647.655	0		647.655	0		647.653	0
			646.236	0		646.43	0		646.298	4457.1		647.693	207262		647.822	0					647.418	0		647.621	543.284		647.657	0		647.657	0		647.654	0
			646.238	0		646.432	0		646.3	3332.45		647.695	223912		647.824	0					647.419	0		647.623	0		647.659	0		647.659	0		647.657	0
			646.24	0		646.434	0		646.302	1453.6		647.697	209518		647.826	0					647.421	0		647.625	0		647.661	0		647.661	0		647.658	0
			646.242	0		646.436	0		646.304	0		647.699	169606		647.828	0					647.423	0		647.626	0		647.663	0		647.663	0		647.66	0
			646.244	0		646.438	0		646.306	0		647.701	108639		647.83	0					647.425	0		647.629	0		647.665	0		647.665	0		647.662	0
			646.246	0		646.439	0		646.308	0		647.703	56630.8		647.832	0					647.427	0		647.63	0		647.667	0		647.667	0		647.664	0
			646.248	0		646.441	0		646.31	0		647.705	20505.9		647.834	0					647.429	0		647.632	0		647.669	0		647.669	0		647.666	0
			646.25	0		646.443	0		646.312	0		647.707	3210.57		647.836	0					647.431	0		647.634	0		647.671	0		647.671	0		647.668	0
			646.252	0		646.445	0		646.314	0		647.708	1940.21		647.838	1731.17					647.433	0		647.636	0		647.673	0		647.673	0		647.67	0
			646.254	0		646.447	0		646.316	0		647.71	2991.68		647.84	3119.82					647.435	0		647.638	0		647.674	0		647.675	0		647.672	0
			646.255	0		646.449	0		646.318	0		647.712	4031.28		647.842	3815.66					647.437	0		647.64	0		647.677	0		647.677	0		647.674	0
			646.258	0		646.451	0		646.32	0		647.714	3868.48		647.844	3427.99					647.439	0		647.642	0		647.678	0		647.679	0		647.676	0
			646.259	0		646.453	0		646.322	0		647.716	2607.13		647.846	2191.39					647.441	0		647.644	0		647.68	0		647.681	0		647.678	0
			646.261	0		646.455	0		646.324	999.462		647.718	840.872		647.848	276.019					647.443	0		647.646	0		647.682	0		647.683	0		647.68	0
			646.263	0		646.457	0		646.326	14087.2		647.72	0		647.85	0					647.445	0		647.648	0		647.684	0		647.685	0		647.682	0
			646.265	0		646.459	0		646.327	53796.5		647.722	0		647.851	0					647.447	0		647.65	0		647.686	0		647.687	0		647.684	0
			646.267	0		646.461	0		646.33	108566		647.724	1110.28		647.854	0					647.449	0		647.652	0		647.688	3828.04		647.689	6360.4		647.686	0
			646.269	0		646.463	0		646.331	153054		647.726	2815.74		647.856	0					647.451	0		647.654	0		647.69	30752.8		647.691	25198.2		647.688	0
			646.271	0		646.465	0		646.333	149896		647.728	3922.24		647.857	0					647.453	0		647.656	0		647.692	104895		647.692	54062.4		647.69	10584.2
			646.273	0		646.467	0		646.335	101376		647.73	4065.97		647.859	0					647.455	0		647.658	0		647.694	197935		647.694	79657.6		647.692	41494.3
			646.275	0		646.469	0		646.337	49048		647.732	3289.1		647.861	0					647.457	0		647.66	0		647.696	259295		647.696	80438.9		647.694	85247.4
			646.277	0		646.471	0		646.339	12423.8		647.734	1251.24		647.863	0					647.458	0		647.662	0		647.698	233704		647.698	57890.5		647.696	129523
			646.279	0		646.473	0		646.341	35.7938		647.736	0		647.865	0					647.461	0		647.664	0		647.7	150313		647.7	32877.7		647.697	147424
			646.281	0		646.475	0		646.343	0		647.738	0		647.867	0					647.462	0		647.666	0		647.702	63156.7		647.702	14395		647.699	145498
			646.283	0		646.476	0		646.345	870.484		647.74	0		647.869	0					647.464	0		647.668	0		647.704	13307.4		647.704	7519.35		647.701	114332
			646.285	0		646.479	0		646.347	7993.23		647.742	0		647.871	175.139					647.466	0		647.669	0		647.706	49.5351		647.706	4460.74		647.703	72745.3
			646.287	0		646.48	0		646.349	27038		647.744	0		647.873	2826.64					647.468	0		647.672	0		647.708	0		647.708	1082.28		647.705	35968
			646.289	0		646.482	0		646.351	77789.1		647.746	0		647.875	5020.75					647.47	0		647.673	0		647.71	0		647.71	0		647.707	11751
			646.291	0		646.484	0		646.353	159664		647.747	0		647.877	6646.25					647.472	0		647.675	0		647.712	0		647.712	0		647.709	1735.88
			646.293	0		646.486	0		646.355	244850		647.75	0		647.879	6613.56					647.474	0		647.677	0		647.714	0		647.714	0		647.711	0
			646.294	0		646.488	0		646.357	312057		647.751	0		647.881	4794.65					647.476	0		647.679	0		647.716	0		647.716	0		647.713	0
			646.296	0		646.49	0		646.359	314726		647.753	0		647.883	2308.19					647.478	0		647.681	0		647.717	0		647.718	0		647.715	0
			646.298	0		646.492	0		646.361	308590		647.755	0		647.885	0					647.48	0		647.683	0		647.72	0		647.72	0		647.717	0
			646.3	0		646.494	0		646.363	394412		647.757	0		647.887	0					647.482	4.1379		647.685	0		647.721	0		647.722	0		647.719	0
			646.302	0		646.496	0		646.365	538152		647.759	830.434		647.889	0					647.484	11472.1		647.687	0		647.723	0		647.724	0		647.721	0
			646.304	0		646.498	0		646.366	668298		647.761	5160.44		647.891	0					647.486	25841.1		647.689	5910.2		647.725	0		647.726	0		647.723	0
			646.306	0		646.5	0		646.368	582501		647.763	28524.9		647.893	0					647.488	33893.2		647.691	20003.5		647.727	0		647.728	0		647.725	0
			646.308	0		646.502	0		646.37	370788		647.765	240017		647.895	0					647.49	33031.8		647.693	34925.2		647.729	0		647.73	0		647.727	0
			646.31	0		646.504	0		646.372	165346		647.767	980205		647.896	0					647.492	24652.9		647.695	51820.6		647.731	0		647.732	0		647.729	0
			646.312	0		646.506	0		646.374	53369.1		647.769	2.58063e+06		647.899	0					647.494	12579		647.697	79021		647.733	0		647.734	0		647.731	0
			646.314	0		646.508	0		646.376	20637.2		647.771	4636813		647.9	0					647.496	1494.33		647.699	103248		647.735	56.0029		647.736	0		647.733	0
			646.316	0		646.51	0		646.378	17230.6		647.773	6.15738e+06		647.902	0					647.498	0		647.701	116913		647.737	5697.34		647.737	3287.96		647.735	0
			646.318	0		646.512	0		646.38	13531.3		647.775	5.61323e+06		647.904	0					647.5	0		647.703	108556		647.739	10504.8		647.739	7418.61		647.737	0
			646.32	0		646.514	0		646.382	6708.05		647.777	3.68079e+06		647.906	0					647.501	0		647.705	75611.1		647.741	18307.8		647.741	9463.56		647.739	0
			646.322	0		646.515	0		646.384	1918.05		647.779	1.76807e+06		647.908	0					647.503	0		647.707	36575.2		647.743	15669.3		647.743	8283.4		647.74	0
			646.324	1076.28		646.517	0		646.386	0		647.781	567265		647.91	0					647.505	0		647.709	9347.65		647.745	14182.7		647.745	5191.54		647.742	1515.16
			646.326	3891.55		646.519	0		646.388	0		647.783	111445		647.912	0					647.507	0		647.711	3897.01		647.747	11347.3		647.747	1272.76		647.744	3895.77
			646.328	9309.62		646.521	0		646.39	0		647.785	7257		647.914	0					647.509	0		647.712	5955.37		647.749	13432.6		647.749	0		647.746	9115.76
			646.33	14731		646.523	0		646.392	0		647.787	555.896		647.916	0					647.511	0		647.715	7506.6		647.751	4861.62		647.751	0		647.748	11603.8
			646.332	12868.7		646.525	0		646.394	0		647.789	0		647.918	0					647.513	0		647.716	7199.08		647.753	355.145		647.753	0		647.75	8994.94
			646.333	7051.45		646.527	0		646.396	0		647.79	0		647.92	0					647.515	0		647.718	5057.88		647.755	0		647.755	0		647.752	4494.64
			646.335	1937.11		646.529	0		646.398	0		647.793	0		647.922	0					647.517	0		647.72	691.923		647.757	0		647.757	0		647.754	572.103
			646.337	2153.84		646.531	0		646.4	0		647.794	0		647.924	0					647.519	0		647.722	0		647.759	0		647.759	0		647.756	0
			646.339	3069.49		646.533	0		646.402	0		647.796	0		647.926	0					647.521	0		647.724	0		647.76	0		647.761	0		647.758	0
			646.341	0		646.535	0		646.404	0		647.798	0		647.928	0					647.523	0		647.726	0		647.763	0		647.763	0		647.76	0
			646.343	0		646.537	0		646.405	0		647.8	0		647.93	0					647.525	0		647.728	0		647.764	0		647.765	7051.3		647.762	0
			646.345	0		646.539	0		646.407	0		647.802	0		647.932	0					647.527	0		647.73	0		647.766	14116.9		647.767	17056.6		647.764	0
			646.347	0		646.541	0		646.409	0		647.804	0		647.934	0					647.529	0		647.732	0		647.768	222080		647.769	189100		647.766	6723.32
			646.349	0		646.543	1822.67		646.411	0		647.806	0		647.936	14.4371					647.531	0		647.734	0		647.77	1.12567e+06		647.771	796285		647.768	115205
			646.351	7964.19		646.545	3860.71		646.413	0		647.808	0		647.938	773.329					647.533	0		647.736	0		647.772	3.65764e+06		647.773	2.23215e+06		647.77	552938
			646.353	36940.2		646.547	5160.58		646.415	0		647.81	0		647.939	1240.75					647.535	0		647.738	7349.24		647.774	7.33449e+06		647.775	4.01141e+06		647.772	1.70086e+06
			646.355	79396.9		646.549	4788.57		646.417	0		647.812	0		647.942	4283.68					647.537	0		647.74	17297.8		647.776	1.10801e+07		647.777	5.45491e+06		647.774	3.2147e+06
			646.357	163269		646.551	2965.81		646.419	0		647.814	0		647.943	5749.68					647.539	0		647.742	22326.4		647.778	1.15434e+07		647.779	4.98476e+06		647.776	4.6788e+06
			646.359	579629		646.553	651.612		646.421	0		647.816	0		647.945	6881.01					647.54	0		647.744	18751.9		647.78	8.25998e+06		647.78	3.31748e+06		647.778	4.61437e+06
			646.361	2.14824e+06		646.554	0		646.423	0		647.818	0		647.947	6239.44					647.543	0		647.746	12649.9		647.782	4.46548e+06		647.782	1.58371e+06		647.78	3.20437e+06
			646.363	5.56086e+06		646.556	0		646.425	0		647.82	0		647.949	4906.9					647.544	0		647.748	5492.1		647.784	1.6503e+06		647.784	516080		647.782	1.6607e+06
			646.365	1.02941e+07		646.558	5628.57		646.427	0		647.822	0		647.951	1508.05					647.546	0		647.75	8692.18		647.786	405356		647.786	79424.4		647.784	584674
			646.367	1.40278e+07		646.56	116618		646.429	0		647.824	0		647.953	586.191					647.548	0		647.752	14423.6		647.788	36352.4		647.788	1222.37		647.785	111033
			646.369	1.3737e+07		646.562	479121		646.431	0		647.826	0		647.955	0					647.55	0		647.754	16640.4		647.79	0		647.79	0		647.787	7278.18
			646.37	9.84959e+06		646.564	1.22562e+06		646.433	0		647.828	0		647.957	0					647.552	0		647.755	10338.1		647.792	0		647.792	0		647.789	115.931
			646.372	5.30018e+06		646.566	2.10408e+06		646.435	0		647.83	0		647.959	0					647.554	0		647.757	2324.99		647.794	0		647.794	0		647.791	0
			646.374	2.0879e+06		646.568	2.66242e+06		646.437	0		647.832	0		647.961	0					647.556	0		647.759	0		647.796	0		647.796	0		647.793	0
			646.376	587958		646.57	2.2395e+06		646.439	0		647.833	0		647.963	116.821					647.558	0		647.761	0		647.798	0		647.798	0		647.795	0
			646.378	93316.1		646.572	1.42043e+06		646.441	0		647.836	0		647.965	4985.16					647.56	0		647.763	0		647.8	0		647.8	0		647.797	0
			646.38	3103.34		646.574	624696		646.442	0		647.837	0		647.967	84439.7					647.562	4928.3		647.765	40.7826		647.802	0		647.802	0		647.799	0
			646.382	0		646.576	196471		646.444	0		647.839	0		647.969	554624					647.564	11097.7		647.767	35273.6		647.803	0		647.804	0		647.801	0
			646.384	0		646.578	32212.4		646.446	0		647.841	0		647.971	1.86286e+06					647.566	72182.8		647.769	388188		647.806	0		647.806	0		647.803	0
			646.386	0		646.58	4288.08		646.448	0		647.843	0		647.973	4.00914e+06					647.568	780589		647.771	1.46191e+06		647.807	0		647.808	0		647.805	0
			646.388	0		646.582	4225.17		646.45	0		647.845	0		647.975	6.25422e+06					647.57	2.93046e+06		647.773	3.47026e+06		647.809	0		647.81	0		647.807	0
			646.39	0		646.584	4064.69		646.452	0		647.847	0		647.977	6.95979e+06					647.572	7.04947e+06		647.775	5.77131e+06		647.811	0		647.812	0		647.809	0
			646.392	0		646.586	1771.11		646.454	0		647.849	0		647.979	5205753					647.574	1.172e+07		647.777	6.97964e+06		647.813	0		647.814	0		647.811	0
			646.394	0		646.588	730.955		646.456	0		647.851	0		647.981	3.03732e+06					647.576	1.42775e+07		647.779	5.59621e+06		647.815	0		647.816	0		647.813	0
			646.396	0		646.59	60.5332		646.458	0		647.853	0		647.982	1.20096e+06					647.578	1.14524e+07		647.781	3.4108e+06		647.817	0		647.818	0		647.815	0
			646.398	0		646.591	0		646.46	0		647.855	0		647.985	368648					647.58	6.97273e+06		647.783	1.41093e+06		647.819	0		647.819	0		647.817	0
			646.4	0		646.593	0		646.462	0		647.857	0		647.986	53572.2					647.582	2.86794e+06		647.785	387363		647.821	0		647.822	0		647.819	0
			646.402	0		646.595	0		646.464	0		647.859	0		647.988	4344.21					647.583	780557		647.787	44045.3		647.823	0		647.823	0		647.821	0
			646.404	0		646.597	0		646.466	0		647.861	0		647.99	0					647.586	81787.8		647.789	512.965		647.825	0		647.825	0		647.823	0
			646.405	0		646.599	0		646.468	0		647.863	423.336		647.992	0					647.587	1016.26		647.791	0		647.827	0		647.827	0		647.825	0
			646.408	0		646.601	0		646.47	0		647.865	2227.92		647.994	0					647.589	0		647.793	0		647.829	0		647.829	0		647.827	0
			646.409	0		646.603	0		646.472	0		647.867	3811.36		647.996	0					647.591	0		647.795	0		647.831	0		647.831	3153.07		647.828	0
			646.411	0		646.605	0		646.474	0		647.869	4487.74		647.998	0					647.593	0		647.797	0		647.833	0		647.833	10738.6		647.83	0
			646.413	0		646.607	0		646.476	0		647.871	3694.37		648	0					647.595	0		647.798	0		647.835	0		647.835	17689.9		647.832	0
			646.415	0		646.609	0		646.477	0		647.873	1812.69		648.002	0					647.597	0		647.8	0		647.837	0		647.837	15809.3		647.834	0
			646.417	0		646.611	0		646.48	0		647.875	0		648.004	0					647.599	0		647.802	0		647.839	0		647.839	11822.7		647.836	0
			646.419	0		646.613	0		646.481	0		647.876	0		648.006	0					647.601	0		647.804	0		647.841	0		647.841	3407.89		647.838	0
			646.421	0		646.615	0		646.483	0		647.879	0		648.008	0					647.603	0		647.806	0		647.843	0		647.843	0		647.84	0
			646.423	0		646.617	0		646.485	0		647.88	0		648.01	0					647.605	0		647.808	0		647.845	0		647.845	0		647.842	0
			646.425	0		646.619	0		646.487	0		647.882	0		648.012	0					647.607	0		647.81	0		647.846	0		647.847	0		647.844	0
			646.427	0		646.621	0		646.489	0		647.884	0		648.014	0					647.609	13229.1		647.812	0		647.848	0		647.849	0		647.846	0
			646.429	0		646.623	0		646.491	0		647.886	1448.82		648.016	0					647.611	27868.9		647.814	0		647.85	0		647.851	0		647.848	0
			646.431	0		646.625	0		646.493	0		647.888	3436.68		648.018	0					647.613	37737.5		647.816	0		647.852	0		647.853	0		647.85	0
			646.433	0		646.627	0		646.495	0		647.89	4628.5		648.02	33.1151					647.615	54469.2		647.818	0		647.854	22029.4		647.855	0		647.852	0
			646.435	0		646.629	0		646.497	0		647.892	4897.98		648.022	3649.94					647.617	59093.1		647.82	0		647.856	50575.7		647.857	17017.3		647.854	0
			646.437	0		646.63	0		646.499	0		647.894	3959.74		648.024	29043.6					647.619	51510		647.822	0		647.858	95512.4		647.859	35296.5		647.856	10022.6
			646.439	0		646.632	0		646.501	0		647.896	2354.91		648.026	76024					647.621	34700.6		647.824	0		647.86	118873		647.861	47015		647.858	30138
			646.441	0		646.634	0		646.503	0		647.898	708.958		648.028	127743					647.623	19744		647.826	0		647.862	105715		647.862	49533.4		647.86	51313.1
			646.443	0		646.636	0		646.505	0		647.9	0		648.029	151010					647.625	536.5		647.828	0		647.864	63478.7		647.865	44195.5		647.862	70432.3
			646.444	0		646.638	0		646.507	0		647.902	0		648.031	114794					647.626	0		647.83	0		647.866	29560.3		647.866	28965.7		647.864	65009
			646.446	0		646.64	0		646.509	0		647.904	0		648.033	60419.8					647.629	0		647.832	0		647.868	4049.95		647.868	18103		647.866	53819.2
			646.448	0		646.642	0		646.511	0		647.906	0		648.035	17732.4					647.63	0		647.834	0		647.87	0		647.87	10906		647.868	34397.3
			646.45	0		646.644	0		646.513	0		647.908	0		648.037	1631.6					647.632	0		647.836	0		647.872	0		647.872	3718.04		647.87	19074.4
			646.452	0		646.646	0		646.515	0		647.91	0		648.039	1.0798					647.634	0		647.838	0		647.874	0		647.874	0		647.871	4387.57
			646.454	0		646.648	0		646.516	0		647.912	0		648.041	0					647.636	0		647.84	0		647.876	0		647.876	0		647.873	435.396
			646.456	0		646.65	0		646.519	0		647.914	0		648.043	0					647.638	0		647.841	0		647.878	5194.32		647.878	0		647.875	0
			646.458	0		646.652	0		646.52	0		647.916	0		648.045	0					647.64	0		647.843	0		647.88	10576.3		647.88	0		647.877	0
			646.46	0		646.654	0		646.522	0		647.918	0		648.047	0					647.642	0		647.845	0		647.882	14129.8		647.882	0		647.879	0
			646.462	0		646.656	0		646.524	0		647.919	0		648.049	0					647.644	0		647.847	0		647.884	14012		647.884	0		647.881	0
			646.464	0		646.658	0		646.526	0		647.922	0		648.051	0					647.646	0		647.849	0		647.886	10277.8		647.886	0		647.883	0
			646.466	0		646.66	0		646.528	0		647.923	0		648.053	0					647.648	0		647.851	0		647.888	2066.72		647.888	0		647.885	0
			646.468	0		646.662	0		646.53	0		647.925	0		648.055	0					647.65	0		647.853	0		647.889	0		647.89	0		647.887	0
			646.47	0		646.664	0		646.532	0		647.927	0		648.057	0					647.652	0		647.855	0		647.891	0		647.892	0		647.889	0
			646.472	0		646.666	0		646.534	0		647.929	0		648.059	0					647.654	0		647.857	0		647.893	0		647.894	0		647.891	0
			646.474	0		646.668	0		646.536	0		647.931	0		648.061	0					647.656	0		647.859	2097.88		647.895	0		647.896	0		647.893	0
			646.476	0		646.669	0		646.538	0		647.933	0		648.063	0					647.658	0		647.861	9080.71		647.897	0		647.898	0		647.895	0
			646.478	0		646.671	0		646.54	0		647.935	0		648.065	0					647.66	0		647.863	14473.5		647.899	0		647.9	0		647.897	0
			646.48	0		646.673	0		646.542	0		647.937	0		648.067	0					647.662	0		647.865	17890		647.901	0		647.902	0		647.899	0
			646.481	1133.68		646.675	0		646.544	0		647.939	0		648.069	0					647.664	0		647.867	14955		647.903	0		647.904	0		647.901	0
			646.484	3295.34		646.677	0		646.546	0		647.941	126.791		648.071	0					647.666	0		647.869	9032.3		647.905	0		647.905	0		647.903	0
			646.485	5302.98		646.679	1486		646.548	0		647.943	2108.67		648.072	0					647.668	0		647.871	3467.57		647.907	0		647.908	0		647.905	0
			646.487	6060.28		646.681	9532.25		646.55	0		647.945	4469.47		648.074	0					647.669	0		647.873	146.428		647.909	0		647.909	0		647.907	4193.36
			646.489	5156.55		646.683	36755.1		646.552	666.18		647.947	6174.03		648.076	0					647.671	0		647.875	0		647.911	0		647.911	0		647.909	6893.52
			646.491	3219.68		646.685	76844.3		646.553	1227.29		647.949	5911.54		648.078	0					647.673	0		647.877	0		647.913	0		647.913	0		647.911	7815.03
			646.493	932.794		646.687	111839		646.556	1705.72		647.951	4324.44		648.08	0					647.675	0		647.879	0		647.915	0		647.915	0		647.913	6327.83
			646.495	0		646.689	111746		646.557	5906.51		647.953	2696.57		648.082	0					647.677	0		647.881	0		647.917	0		647.917	0		647.914	3363.66
			646.497	0		646.691	78202.8		646.559	44635.5		647.955	0		648.084	0					647.679	0		647.883	0		647.919	0		647.919	0		647.916	127.533
			646.499	0		646.693	36892.3		646.561	209906		647.957	0		648.086	0					647.681	0		647.885	0		647.921	0		647.921	0		647.918	0
			646.501	0		646.695	9273.28		646.563	589311		647.959	0		648.088	0					647.683	0		647.886	0		647.923	0		647.923	0		647.92	0
			646.503	0		646.697	1019.18		646.565	1.09026e+06		647.961	0		648.09	0					647.685	0		647.888	0		647.925	0		647.925	0		647.922	0
			646.505	0		646.699	0		646.567	1.52546e+06		647.963	2287		648.092	0					647.687	0		647.89	0		647.927	0		647.927	0		647.924	0
			646.507	0		646.701	0		646.569	1.46553e+06		647.965	61254.6		648.094	0					647.689	16579		647.892	0		647.929	0		647.929	0		647.926	0
			646.509	0		646.703	0		646.571	975113		647.966	486711		648.096	0					647.691	76892.6		647.894	0		647.931	0		647.931	0		647.928	0
			646.511	0		646.705	0		646.573	496093		647.968	1.86694e+06		648.098	0					647.693	139617		647.896	0		647.933	0		647.933	0		647.93	0
			646.513	0		646.707	0		646.575	161697		647.97	4.57048e+06		648.1	0					647.695	212473		647.898	0		647.934	0		647.935	0		647.932	0
			646.515	0		646.708	0		646.577	32742.6		647.972	7.84402e+06		648.102	0					647.697	242649		647.9	0		647.936	0		647.937	0		647.934	0
			646.517	0		646.71	0		646.579	6776.85		647.974	9.89015e+06		648.104	0					647.699	225559		647.902	0		647.938	0		647.939	0		647.936	0
			646.519	0		646.712	0		646.581	9349.14		647.976	8.49575e+06		648.106	0					647.701	183449		647.904	0		647.94	0		647.941	0		647.938	0
			646.52	0		646.714	0		646.583	11174.2		647.978	5.33901e+06		648.108	0					647.703	121749		647.906	0		647.942	0		647.943	0		647.94	0
			646.522	0		646.716	0		646.585	8851.24		647.98	2.44082e+06		648.11	0					647.705	66110.1		647.908	0		647.944	0		647.945	0		647.942	0
			646.524	0		646.718	0		646.587	4287.51		647.982	754090		648.112	0					647.707	24501.1		647.91	0		647.946	0		647.947	0		647.944	0
			646.526	0		646.72	0		646.589	1128.95		647.984	137576		648.114	0					647.709	3892.9		647.912	0		647.948	0		647.948	0		647.946	0
			646.528	0		646.722	0		646.591	0		647.986	3074.17		648.115	0					647.711	193.559		647.914	0		647.95	0		647.951	0		647.948	0
			646.53	0		646.724	0		646.592	0		647.988	0		648.117	0					647.712	0		647.916	0		647.952	0		647.952	0		647.95	0
			646.532	0		646.726	0		646.595	0		647.99	0		648.119	0					647.714	0		647.918	0		647.954	0		647.954	0		647.952	0
			646.534	208.478		646.728	0		646.596	0		647.992	1835.17		648.121	0					647.716	0		647.92	0		647.956	0		647.956	0		647.954	0
			646.536	1391.8		646.73	0		646.598	0		647.994	4964.62		648.123	0					647.718	0		647.922	0		647.958	0		647.958	0		647.956	0
			646.538	4192.79		646.732	0		646.6	0		647.996	6559.48		648.125	0					647.72	0		647.924	0		647.96	0		647.96	0		647.957	0
			646.54	5829.65		646.734	0		646.602	0		647.998	6322.96		648.127	0					647.722	0		647.926	0		647.962	70.1204		647.962	0		647.96	0
			646.542	2616.48		646.736	0		646.604	0		648	4714		648.129	0					647.724	0		647.928	0		647.964	2722.67		647.964	4490.52		647.961	0
			646.544	0		646.738	0		646.606	0		648.002	1891.94		648.131	0					647.726	0		647.929	0		647.966	15981.9		647.966	13914.1		647.963	0
			646.546	8981.32		646.74	0		646.608	0		648.004	0		648.133	0					647.728	0		647.931	0		647.968	52421.8		647.968	42532.5		647.965	2130.92
			646.548	7069.06		646.742	0		646.61	0		648.006	0		648.135	0					647.73	0		647.933	0		647.97	471068		647.97	366640		647.967	16086
			646.55	0		646.744	0		646.612	0		648.008	0		648.137	0					647.732	0		647.935	0		647.972	2.16386e+06		647.972	1.47357e+06		647.969	249670
			646.552	0		646.745	0		646.614	0		648.01	0		648.139	0					647.734	0		647.937	0		647.974	6.78961e+06		647.974	3.9825e+06		647.971	1.09379e+06
			646.554	1854.11		646.747	0		646.616	0		648.011	0		648.141	0					647.736	0		647.939	0		647.976	1.30138e+07		647.976	6.99453e+06		647.973	3.23903e+06
			646.556	22856.1		646.749	0		646.618	0		648.013	0		648.143	0					647.738	7817.2		647.941	0		647.977	1.88986e+07		647.978	9.17816e+06		647.975	5.96029e+06
			646.558	104114		646.751	0		646.62	0		648.015	0		648.145	0					647.74	14970.2		647.943	0		647.98	1.85079e+07		647.98	7.97587e+06		647.977	8.38165e+06
			646.559	650159		646.753	0		646.622	0		648.017	964.236		648.147	0					647.742	18227.2		647.945	0		647.981	1.26596e+07		647.982	5.12153e+06		647.979	7.87835e+06
			646.561	2.67099e+06		646.755	0		646.624	0		648.019	10927.9		648.149	0					647.744	15429.4		647.947	0		647.983	6.44743e+06		647.984	2.30442e+06		647.981	5.29653e+06
			646.563	7.40964e+06		646.757	0		646.626	0		648.021	42885.1		648.151	0					647.746	9314.81		647.949	0		647.985	2.24934e+06		647.986	712316		647.983	2.59398e+06
			646.565	1.41103e+07		646.759	2644.21		646.628	0		648.023	105078		648.153	0					647.748	520.297		647.951	0		647.987	529971		647.988	106698		647.985	866522
			646.567	1.99168e+07		646.761	145878		646.63	0		648.025	194827		648.155	0					647.75	0		647.953	0		647.989	45938.3		647.99	2508.17		647.987	159009
			646.569	1.99975e+07		646.763	651551		646.631	0		648.027	268515		648.157	0					647.752	0		647.955	0		647.991	709.093		647.992	26.6256		647.989	9497.34
			646.571	1.45339e+07		646.765	1.8481e+06		646.633	0		648.029	270301		648.159	0					647.754	0		647.957	0		647.993	0		647.994	0		647.991	129.231
[truncated: 3,393 more rows]

## Sheet: Peptide 119-146
Unbound Peptide 23-50																		Bound 23-50
	0 seconds			10 seconds			25 seconds			50 seconds			500 seconds			5000 seconds			0 seconds			10 seconds			25 seconds			50 seconds			500 seconds			5000 seconds
767.399	0		767.893	0		767.902	0		767.896	0		769.163	0		769.417	0		767.399	0		767.886	0		767.9	0		767.902	0		769.264	0		769.163	0
767.404	9902.3		767.895	161.845		767.904	156.786		767.898	114.191		769.165	740.925		769.419	4506.8		767.404	9902.3		767.888	4091.08		767.903	0		767.905	0		769.267	2857.83		769.166	557.142
767.409	17619.2		767.898	2274.15		767.907	2160.42		767.901	930.5		769.168	2126.11		769.422	10436.9		767.409	17619.2		767.891	6643.66		767.905	0		767.907	0		769.269	4589.31		769.168	4381.27
767.414	12959.4		767.9	9084.15		767.909	3619.23		767.903	2148.11		769.17	1664.19		769.424	6254.05		767.414	12959.4		767.893	7412.72		767.908	1926.81		767.91	0		769.272	5080.04		769.171	6181.45
767.419	5764.49		767.903	18973.1		767.912	4486.15		767.906	3890.83		769.173	797.372		769.427	2944.38		767.419	5764.49		767.896	6091.68		767.91	7268.45		767.912	175.879		769.274	3954.72		769.173	3927.63
767.424	38.4045		767.905	28187.4		767.914	4361.53		767.909	3965.41		769.176	0		769.429	417.346		767.424	38.4045		767.898	3735.67		767.913	15046.7		767.915	6781.02		769.277	2037.47		769.176	1662.6
767.429	0		767.908	31538.8		767.917	2870.01		767.911	3189.6		769.178	0		769.432	0		767.429	0		767.901	4702.4		767.915	20276.9		767.917	17296.5		769.279	92.3566		769.178	0
767.434	0		767.911	28292		767.919	1252.05		767.913	4165.42		769.181	0		769.434	0		767.434	0		767.903	14641.7		767.918	19917.1		767.92	21061.5		769.282	0		769.181	0
767.439	0		767.913	25307.4		767.922	116.063		767.916	4563.52		769.183	0		769.437	0		767.439	0		767.906	32775.9		767.92	12728.3		767.923	17590.4		769.284	0		769.183	0
767.444	0		767.916	18712.9		767.925	0		767.918	4715.39		769.186	0		769.439	0		767.444	0		767.908	46699.8		767.923	5505.27		767.925	9420.33		769.287	0		769.186	0
767.449	0		767.918	11429.2		767.927	0		767.921	6086.87		769.188	344.75		769.442	0		767.449	0		767.911	45167.1		767.926	1440.15		767.928	2458.82		769.289	0		769.188	0
767.454	0		767.921	5483.07		767.93	0		767.924	7888.45		769.191	1403.86		769.444	0		767.454	0		767.913	66147.9		767.928	163.329		767.93	0		769.292	0		769.191	0
767.459	0		767.923	1704.01		767.932	0		767.926	9809.61		769.193	2092.11		769.447	179.617		767.459	0		767.916	93580.9		767.931	0		767.933	0		769.294	0		769.193	0
767.464	0		767.926	654.184		767.935	0		767.929	9566.03		769.196	2295.29		769.449	2692.79		767.464	0		767.918	119260		767.933	0		767.935	0		769.297	0		769.196	0
767.47	0		767.928	0		767.937	0		767.931	6475.12		769.198	1831.17		769.452	5655.96		767.47	0		767.921	111996		767.936	0		767.938	0		769.299	0		769.198	0
767.475	0		767.931	0		767.94	0		767.934	2791.59		769.201	870.569		769.455	8367.85		767.475	0		767.923	74748.5		767.938	0		767.94	0		769.302	0		769.201	0
767.48	0		767.933	0		767.942	0		767.936	933.16		769.203	0		769.457	8515.7		767.48	0		767.926	33090.1		767.941	0		767.943	0		769.304	0		769.204	0
767.485	0		767.936	133.726		767.945	0		767.939	0		769.206	0		769.46	5928.77		767.485	0		767.928	8801.23		767.943	0		767.945	0		769.307	0		769.206	0
767.49	0		767.938	1754.27		767.947	0		767.941	0		769.208	0		769.462	2155.38		767.49	0		767.931	939.982		767.946	0		767.948	0		769.31	0		769.209	0
767.495	0		767.941	4868.8		767.95	0		767.944	0		769.211	0		769.465	403.933		767.495	0		767.933	0		767.948	0		767.95	0		769.312	0		769.211	0
767.5	0		767.943	7900.9		767.952	0		767.946	0		769.213	0		769.467	0		767.5	0		767.936	0		767.951	0		767.953	0		769.315	0		769.214	211.102
767.505	0		767.946	7924.19		767.955	0		767.949	0		769.216	0		769.47	0		767.505	0		767.939	0		767.953	0		767.955	0		769.317	0		769.216	2683.07
767.51	0		767.948	4889.43		767.957	0		767.951	0		769.219	0		769.472	0		767.51	0		767.941	0		767.956	0		767.958	0		769.32	0		769.219	4698.02
767.515	0		767.951	2116.5		767.96	0		767.954	0		769.221	0		769.475	0		767.515	0		767.944	0		767.958	0		767.96	0		769.322	0		769.221	5597.89
767.52	0		767.953	173.174		767.962	0		767.956	0		769.224	0		769.477	0		767.52	0		767.946	0		767.961	0		767.963	0		769.325	0		769.224	4833.14
767.525	0		767.956	0		767.965	0		767.959	0		769.226	0		769.48	0		767.525	0		767.949	0		767.963	0		767.965	0		769.327	0		769.226	2870.5
767.53	0		767.958	0		767.967	0		767.961	0		769.229	0		769.482	0		767.53	0		767.951	0		767.966	0		767.968	0		769.33	0		769.229	0
767.535	0		767.961	0		767.97	0		767.964	0		769.231	0		769.485	0		767.535	0		767.954	0		767.968	0		767.97	0		769.332	0		769.231	0
767.54	0		767.964	0		767.972	0		767.966	0		769.234	0		769.487	0		767.54	0		767.956	0		767.971	0		767.973	0		769.335	0		769.234	0
767.545	0		767.966	0		767.975	0		767.969	0		769.236	0		769.49	0		767.545	0		767.959	0		767.973	0		767.975	0		769.337	0		769.236	0
767.55	0		767.969	0		767.977	0		767.971	0		769.239	0		769.492	0		767.55	0		767.961	0		767.976	0		767.978	0		769.34	0		769.239	0
767.555	0		767.971	0		767.98	0		767.974	0		769.241	73.3322		769.495	0		767.555	0		767.964	0		767.979	0		767.981	0		769.342	0		769.241	0
767.56	0		767.974	0		767.983	0		767.977	0		769.244	580.976		769.498	0		767.56	0		767.966	0		767.981	0		767.983	0		769.345	0		769.244	0
767.565	0		767.976	0		767.985	0		767.979	0		769.246	1721.57		769.5	0		767.565	0		767.969	0		767.984	0		767.986	0		769.347	0		769.247	0
767.57	0		767.979	0		767.988	0		767.982	0		769.249	2651.56		769.503	0		767.57	0		767.971	0		767.986	0		767.988	0		769.35	0		769.249	0
767.575	0		767.981	0		767.99	0		767.984	0		769.251	2602.65		769.505	0		767.575	0		767.974	0		767.989	0		767.991	0		769.353	0		769.252	0
767.58	0		767.984	0		767.993	0		767.987	0		769.254	1565.43		769.508	0		767.58	0		767.976	0		767.991	0		767.993	0		769.355	0		769.254	0
767.585	0		767.986	0		767.995	0		767.989	0		769.256	534.046		769.51	0		767.585	0		767.979	0		767.994	0		767.996	0		769.358	0		769.257	0
767.591	0		767.989	0		767.998	0		767.992	0		769.259	0		769.513	0		767.591	0		767.981	0		767.996	0		767.998	0		769.36	0		769.259	0
767.596	0		767.991	0		768	0		767.994	0		769.262	0		769.515	0		767.596	0		767.984	0		767.999	0		768.001	0		769.363	0		769.262	0
767.601	0		767.994	0		768.003	0		767.997	0		769.264	0		769.518	0		767.601	0		767.986	0		768.001	0		768.003	0		769.365	0		769.264	0
767.606	0		767.996	0		768.005	0		767.999	0		769.267	0		769.52	0		767.606	0		767.989	0		768.004	0		768.006	0		769.368	0		769.267	0
767.611	0		767.999	0		768.008	0		768.002	0		769.269	0		769.523	0		767.611	0		767.991	0		768.006	0		768.008	0		769.37	0		769.269	0
767.616	0		768.001	0		768.01	0		768.004	0		769.272	0		769.525	0		767.616	0		767.994	0		768.009	0		768.011	0		769.373	0		769.272	0
767.621	0		768.004	0		768.013	0		768.007	0		769.274	0		769.528	0		767.621	0		767.997	0		768.011	0		768.013	0		769.375	0		769.274	0
767.626	0		768.006	0		768.015	0		768.009	0		769.277	0		769.53	0		767.626	0		767.999	0		768.014	0		768.016	0		769.378	0		769.277	0
767.631	0		768.009	0		768.018	0		768.012	0		769.279	0		769.533	0		767.631	0		768.002	0		768.016	0		768.018	0		769.38	0		769.279	0
767.636	0		768.011	0		768.02	0		768.014	0		769.282	0		769.536	0		767.636	0		768.004	3545.77		768.019	0		768.021	0		769.383	0		769.282	0
767.641	0		768.014	0		768.023	0		768.017	0		769.284	0		769.538	0		767.641	0		768.007	8211.55		768.021	0		768.023	0		769.385	0		769.284	0
767.646	0		768.016	0		768.025	0		768.019	0		769.287	0		769.541	0		767.646	0		768.009	16098.7		768.024	0		768.026	0		769.388	0		769.287	0
767.651	0		768.019	0		768.028	0		768.022	0		769.289	0		769.543	0		767.651	0		768.012	19976.9		768.027	0		768.028	0		769.39	0		769.29	0
767.656	0		768.022	0		768.03	0		768.024	0		769.292	0		769.546	0		767.656	0		768.014	13271		768.029	0		768.031	0		769.393	0		769.292	0
767.661	0		768.024	0		768.033	0		768.027	0		769.294	0		769.548	0		767.661	0		768.017	6607.11		768.032	0		768.034	0		769.396	0		769.295	0
767.666	0		768.027	0		768.036	0		768.03	0		769.297	0		769.551	0		767.666	0		768.019	1754.03		768.034	0		768.036	0		769.398	0		769.297	0
767.671	0		768.029	0		768.038	0		768.032	0		769.299	0		769.553	0		767.671	0		768.022	0		768.037	0		768.038	0		769.401	0		769.3	0
767.676	0		768.032	0		768.041	0		768.035	0		769.302	0		769.556	0		767.676	0		768.024	0		768.039	0		768.041	0		769.403	0		769.302	0
767.681	0		768.034	0		768.043	0		768.037	0		769.305	0		769.558	0		767.681	0		768.027	0		768.042	0		768.044	0		769.406	0		769.305	0
767.686	0		768.037	0		768.046	0		768.04	0		769.307	0		769.561	0		767.686	0		768.029	0		768.044	0		768.046	0		769.408	0		769.307	0
767.691	0		768.039	0		768.048	0		768.042	0		769.31	0		769.563	0		767.691	0		768.032	0		768.047	0		768.049	0		769.411	2870.97		769.31	0
767.696	0		768.042	0		768.051	0		768.045	0		769.312	0		769.566	0		767.696	0		768.034	0		768.049	0		768.051	0		769.413	4769.44		769.312	0
767.701	0		768.044	0		768.053	0		768.047	0		769.315	0		769.568	0		767.701	0		768.037	0		768.052	0		768.054	0		769.416	5578.36		769.315	0
767.706	0		768.047	0		768.056	0		768.05	0		769.317	0		769.571	633.932		767.706	0		768.039	0		768.054	0		768.056	0		769.418	5290.71		769.317	0
767.712	0		768.049	0		768.058	0		768.052	0		769.32	0		769.573	1208.08		767.712	0		768.042	0		768.057	0		768.059	0		769.421	5182.76		769.32	0
767.716	0		768.052	0		768.061	0		768.055	0		769.322	0		769.576	1403.35		767.716	0		768.044	2835.19		768.059	0		768.061	0		769.423	4586.23		769.322	0
767.722	0		768.054	0		768.063	0		768.057	0		769.325	0		769.579	1311.09		767.722	0		768.047	10806.3		768.062	0		768.064	0		769.426	7186.08		769.325	0
767.727	0		768.057	0		768.066	0		768.06	0		769.327	0		769.581	968.077		767.727	0		768.05	19107.5		768.064	0		768.066	0		769.428	7831.51		769.327	0
767.732	0		768.059	0		768.068	0		768.062	0		769.33	0		769.584	285.497		767.732	0		768.052	26868.5		768.067	0		768.069	0		769.431	5682.29		769.33	0
767.737	0		768.062	0		768.071	0		768.065	0		769.332	0		769.586	0		767.737	0		768.055	21125		768.069	0		768.071	0		769.434	2817.26		769.333	0
767.742	0		768.064	0		768.073	0		768.067	0		769.335	0		769.589	0		767.742	0		768.057	9242.5		768.072	0		768.074	0		769.436	654.619		769.335	0
767.747	0		768.067	0		768.076	0		768.07	0		769.337	0		769.591	0		767.747	0		768.06	1241.45		768.074	0		768.076	0		769.439	0		769.338	0
767.752	0		768.069	0		768.078	0		768.072	0		769.34	0		769.594	0		767.752	0		768.062	0		768.077	0		768.079	0		769.441	0		769.34	0
767.757	0		768.072	0		768.081	0		768.075	0		769.342	0		769.596	0		767.757	0		768.065	0		768.079	0		768.081	0		769.444	0		769.343	0
767.762	0		768.075	0		768.083	0		768.077	0		769.345	0		769.599	0		767.762	0		768.067	0		768.082	0		768.084	0		769.446	0		769.345	0
767.767	0		768.077	0		768.086	0		768.08	0		769.348	0		769.601	0		767.767	0		768.07	0		768.085	0		768.087	0		769.449	0		769.348	0
767.772	0		768.08	0		768.089	0		768.083	0		769.35	0		769.604	0		767.772	0		768.072	0		768.087	0		768.089	0		769.451	0		769.35	0
767.777	0		768.082	0		768.091	0		768.085	0		769.353	0		769.606	0		767.777	0		768.075	0		768.09	0		768.091	0		769.454	0		769.353	0
767.782	0		768.085	0		768.094	0		768.088	0		769.355	0		769.609	0		767.782	0		768.077	0		768.092	0		768.094	0		769.456	0		769.355	0
767.787	0		768.087	0		768.096	0		768.09	0		769.358	0		769.611	0		767.787	0		768.08	0		768.095	0		768.097	0		769.459	0		769.358	0
767.792	0		768.09	0		768.099	0		768.093	0		769.36	0		769.614	0		767.792	0		768.082	0		768.097	0		768.099	0		769.461	0		769.36	0
767.797	0		768.092	0		768.101	0		768.095	0		769.363	0		769.617	0		767.797	0		768.085	0		768.1	0		768.102	0		769.464	0		769.363	0
767.802	0		768.095	0		768.104	0		768.098	0		769.365	0		769.619	0		767.802	0		768.087	0		768.102	0		768.104	0		769.466	0		769.365	0
767.807	0		768.097	0		768.106	0		768.1	0		769.368	0		769.622	0		767.807	0		768.09	0		768.105	0		768.107	0		769.469	0		769.368	0
767.812	0		768.1	0		768.109	0		768.103	0		769.37	0		769.624	0		767.812	0		768.092	0		768.107	0		768.109	0		769.471	0		769.37	0
767.817	0		768.102	0		768.111	0		768.105	0		769.373	0		769.627	0		767.817	0		768.095	0		768.11	0		768.112	0		769.474	0		769.373	0
767.822	0		768.105	0		768.114	0		768.108	0		769.375	0		769.629	0		767.822	0		768.097	0		768.112	0		768.114	0		769.477	0		769.376	0
767.827	0		768.107	0		768.116	0		768.11	0		769.378	0		769.632	0		767.827	0		768.1	0		768.115	0		768.117	0		769.479	0		769.378	0
767.832	0		768.11	0		768.119	0		768.113	0		769.38	0		769.634	0		767.832	0		768.103	0		768.117	0		768.119	0		769.482	0		769.381	0
767.838	0		768.112	0		768.121	0		768.115	0		769.383	0		769.637	0		767.838	0		768.105	0		768.12	0		768.122	0		769.484	0		769.383	0
767.843	0		768.115	0		768.124	0		768.118	0		769.386	0		769.639	0		767.843	0		768.108	0		768.122	0		768.124	0		769.487	0		769.386	0
767.848	0		768.117	0		768.126	0		768.12	0		769.388	0		769.642	0		767.848	0		768.11	0		768.125	0		768.127	0		769.489	0		769.388	0
767.853	0		768.12	0		768.129	0		768.123	0		769.391	0		769.644	116.933		767.853	0		768.113	0		768.127	0		768.129	0		769.492	0		769.391	0
767.858	0		768.122	0		768.131	0		768.125	0		769.393	0		769.647	726.712		767.858	0		768.115	0		768.13	0		768.132	0		769.494	0		769.393	0
767.863	0		768.125	0		768.134	0		768.128	0		769.396	0		769.649	1538.6		767.863	0		768.118	0		768.132	0		768.134	0		769.497	0		769.396	0
767.868	0		768.128	0		768.136	0		768.13	0		769.398	0		769.652	2111.62		767.868	0		768.12	0		768.135	0		768.137	0		769.499	0		769.398	0
767.873	0		768.13	0		768.139	0		768.133	0		769.401	0		769.654	1886.84		767.873	0		768.123	0		768.138	0		768.139	0		769.502	0		769.401	0
767.878	0		768.133	0		768.142	0		768.136	0		769.403	0		769.657	1009.58		767.878	0		768.125	0		768.14	0		768.142	0		769.504	0		769.403	0
767.883	0		768.135	0		768.144	0		768.138	0		769.406	0		769.66	199.54		767.883	0		768.128	0		768.143	0		768.144	0		769.507	0		769.406	0
767.888	0		768.138	0		768.147	0		768.141	0		769.408	132.231		769.662	138.435		767.888	0		768.13	0		768.145	1272.79		768.147	0		769.51	0		769.409	0
767.893	0		768.14	0		768.149	0		768.143	0		769.411	989.805		769.665	1111.66		767.893	0		768.133	0		768.148	2663.73		768.15	0		769.512	0		769.411	0
767.898	0		768.143	0		768.152	0		768.146	0		769.413	3787.86		769.667	2328.81		767.898	0		768.135	0		768.15	4623.72		768.152	0		769.514	0		769.413	0
767.903	0		768.145	37.3846		768.154	3.67		768.148	0		769.416	7870.88		769.67	3108.56		767.903	0		768.138	0		768.153	6153.45		768.155	0		769.517	0		769.416	385.315
767.908	0		768.148	1124.9		768.157	329.661		768.151	0		769.418	10627.6		769.672	2479.87		767.908	0		768.14	0		768.155	6335.64		768.157	0		769.52	0		769.419	3958.23
767.913	0		768.15	8124.92		768.159	813.633		768.153	0		769.421	9999.8		769.675	718.441		767.913	0		768.143	0		768.158	4915.06		768.16	0		769.522	0		769.421	6291.58
767.918	0		768.153	19984.8		768.162	2130.26		768.156	0		769.423	7021.6		769.677	0		767.918	0		768.145	0		768.16	3244.72		768.162	0		769.525	0		769.424	8730.61
767.923	0		768.155	32877.8		768.164	2296.7		768.158	0		769.426	4231.39		769.68	0		767.923	0		768.148	0		768.163	946.47		768.165	0		769.527	0		769.426	9745.11
767.928	0		768.158	41082.1		768.167	1599.09		768.161	0		769.429	1955.02		769.682	0		767.928	0		768.15	4419.05		768.165	0		768.167	0		769.53	0		769.429	8475.46
767.933	0		768.16	38859		768.169	809.303		768.163	0		769.431	622.54		769.685	0		767.933	0		768.153	11207.7		768.168	0		768.17	0		769.532	0		769.431	3799.7
767.938	0		768.163	29512.4		768.172	15.6189		768.166	105.268		769.434	0		769.687	116.491		767.938	0		768.156	27423.3		768.17	0		768.172	0		769.535	0		769.434	1858.04
767.943	0		768.165	17192.5		768.174	0		768.168	913.278		769.436	0		769.69	804.88		767.943	0		768.158	41227.4		768.173	0		768.175	0		769.537	0		769.436	503.186
767.949	0		768.168	7254.51		768.177	0		768.171	1495.67		769.439	0		769.692	1644.9		767.949	0		768.161	48190.8		768.175	0		768.177	0		769.54	0		769.439	0
767.954	0		768.17	910.103		768.179	0		768.173	2585.58		769.441	0		769.695	2065.2		767.954	0		768.163	40462		768.178	0		768.18	0		769.542	0		769.441	0
767.959	0		768.173	5.1677		768.182	0		768.176	1842.83		769.444	0		769.698	1787.93		767.959	0		768.166	24973.6		768.18	0		768.182	0		769.545	0		769.444	0
767.964	0		768.176	0		768.184	0		768.178	763.379		769.446	0		769.7	989.324		767.964	0		768.168	8843.31		768.183	0		768.185	0		769.547	0		769.446	0
767.969	0		768.178	0		768.187	0		768.181	0		769.449	0		769.703	0		767.969	0		768.171	2423.47		768.185	0		768.187	0		769.55	0		769.449	0
767.974	0		768.181	0		768.189	0		768.183	0		769.451	0		769.705	0		767.974	0		768.173	186.935		768.188	0		768.19	0		769.553	0		769.452	0
767.979	0		768.183	0		768.192	0		768.186	0		769.454	0		769.708	0		767.979	0		768.176	0		768.191	0		768.192	0		769.555	0		769.454	0
767.984	0		768.186	0		768.195	0		768.189	0		769.456	0		769.71	0		767.984	0		768.178	0		768.193	0		768.195	0		769.558	0		769.457	0
767.989	0		768.188	0		768.197	0		768.191	0		769.459	0		769.713	0		767.989	0		768.181	0		768.196	0		768.197	0		769.56	0		769.459	0
767.994	0		768.191	0		768.2	0		768.194	0		769.462	0		769.715	0		767.994	0		768.183	0		768.198	0		768.2	0		769.563	0		769.462	0
767.999	0		768.193	0		768.202	0		768.196	0		769.464	0		769.718	0		767.999	0		768.186	0		768.201	0		768.203	0		769.565	0		769.464	0
768.004	0		768.196	0		768.205	0		768.199	0		769.466	0		769.72	0		768.004	0		768.188	0		768.203	0		768.205	0		769.568	0		769.467	0
768.009	0		768.198	0		768.207	0		768.201	0		769.469	0		769.723	0		768.009	0		768.191	0		768.206	0		768.208	0		769.57	0		769.469	0
768.014	0		768.201	0		768.21	0		768.204	111.374		769.472	0		769.725	0		768.014	0		768.193	0		768.208	0		768.21	0		769.573	0		769.472	0
768.019	0		768.203	0		768.212	0		768.206	917.575		769.474	0		769.728	0		768.019	0		768.196	0		768.211	0		768.213	0		769.575	0		769.474	0
768.024	0		768.206	0		768.215	0		768.209	1638.72		769.477	0		769.731	0		768.024	0		768.198	0		768.213	0		768.215	0		769.578	0		769.477	0
768.029	0		768.208	0		768.217	0		768.211	2041.34		769.479	0		769.733	0		768.029	0		768.201	0		768.216	0		768.218	0		769.58	0		769.479	0
768.034	0		768.211	0		768.22	0		768.214	1837.02		769.482	0		769.736	0		768.034	0		768.203	0		768.218	0		768.22	0		769.583	0		769.482	0
768.039	0		768.213	0		768.222	0		768.216	1103.55		769.484	0		769.738	0		768.039	0		768.206	0		768.221	0		768.223	0		769.585	0		769.484	0
768.044	0		768.216	0		768.225	0		768.219	0		769.487	0		769.741	0		768.044	0		768.209	0		768.223	0		768.225	0		769.588	0		769.487	0
768.049	0		768.218	0		768.227	0		768.221	0		769.489	0		769.743	0		768.049	0		768.211	0		768.226	0		768.228	0		769.59	0		769.49	0
768.054	0		768.221	0		768.23	0		768.224	0		769.492	0		769.746	0		768.054	0		768.214	0		768.228	0		768.23	0		769.593	0		769.492	0
768.06	0		768.223	0		768.232	0		768.226	0		769.494	0		769.748	0		768.06	0		768.216	0		768.231	0		768.233	0		769.596	0		769.495	0
768.065	0		768.226	0		768.235	0		768.229	0		769.497	0		769.751	0		768.065	0		768.219	0		768.233	0		768.235	0		769.598	0		769.497	0
768.07	0		768.229	82.3263		768.237	0		768.231	0		769.499	0		769.753	0		768.07	0		768.221	0		768.236	0		768.238	0		769.601	0		769.5	0
768.075	0		768.231	1103.27		768.24	0		768.234	0		769.502	0		769.756	0		768.075	0		768.224	0		768.239	0		768.24	0		769.603	0		769.502	0
768.08	0		768.234	3439.93		768.242	0		768.236	0		769.505	0		769.758	0		768.08	0		768.226	0		768.241	0		768.243	0		769.606	0		769.505	0
768.085	0		768.236	5572.91		768.245	0		768.239	0		769.507	0		769.761	0		768.085	0		768.229	0		768.244	0		768.245	0		769.608	0		769.507	0
768.09	0		768.239	5759.92		768.248	0		768.242	0		769.51	0		769.763	0		768.09	0		768.231	0		768.246	0		768.248	0		769.611	0		769.51	0
768.095	0		768.241	3980.64		768.25	0		768.244	0		769.512	0		769.766	0		768.095	0		768.234	0		768.249	0		768.25	0		769.613	0		769.512	0
768.1	0		768.244	1728.02		768.253	0		768.247	0		769.515	0		769.768	0		768.1	0		768.236	0		768.251	0		768.253	0		769.616	0		769.515	0
768.105	0		768.246	719.798		768.255	0		768.249	0		769.517	0		769.771	239.553		768.105	0		768.239	0		768.254	0		768.256	0		769.618	0		769.517	0
768.11	0		768.249	0		768.258	0		768.252	0		769.52	0		769.774	1669.49		768.11	0		768.241	0		768.256	0		768.258	0		769.621	0		769.52	0
768.115	0		768.251	0		768.26	0		768.254	0		769.522	0		769.776	2324.68		768.115	0		768.244	0		768.259	0		768.261	0		769.623	0		769.522	0
768.12	76.9015		768.254	0		768.263	27.8641		768.257	0		769.525	0		769.779	2318.38		768.12	76.9015		768.246	0		768.261	0		768.263	0		769.626	0		769.525	0
768.125	3961.87		768.256	0		768.265	811.568		768.259	0		769.527	0		769.781	1672.07		768.125	3961.87		768.249	0		768.264	0		768.266	0		769.628	0		769.527	0
768.13	6646.89		768.259	0		768.268	1196.74		768.262	0		769.53	0		769.784	788.643		768.13	6646.89		768.251	0		768.266	0		768.268	0		769.631	0		769.53	0
768.135	7951.48		768.261	0		768.27	1315.37		768.264	0		769.532	0		769.786	0		768.135	7951.48		768.254	0		768.269	0		768.271	0		769.634	0		769.533	0
768.14	6651.17		768.264	0		768.273	1072.8		768.267	0		769.535	0		769.789	0		768.14	6651.17		768.256	0		768.271	0		768.273	0		769.636	0		769.535	0
768.145	3568.77		768.266	0		768.275	607.07		768.269	0		769.537	0		769.791	0		768.145	3568.77		768.259	0		768.274	0		768.276	0		769.639	0		769.538	0
768.15	0		768.269	0		768.278	0		768.272	0		769.54	0		769.794	0		768.15	0		768.262	0		768.276	0		768.278	0		769.641	0		769.54	0
768.155	0		768.271	0		768.28	0		768.274	0		769.542	0		769.796	0		768.155	0		768.264	0		768.279	0		768.281	0		769.644	0		769.543	0
768.16	0		768.274	0		768.283	0		768.277	0		769.545	0		769.799	0		768.16	0		768.267	0		768.281	0		768.283	0		769.646	0		769.545	0
768.166	0		768.277	0		768.285	0		768.279	0		769.548	0		769.801	0		768.166	0		768.269	0		768.284	0		768.286	0		769.649	0		769.548	0
768.171	0		768.279	0		768.288	0		768.282	0		769.55	0		769.804	0		768.171	0		768.272	0		768.286	0		768.288	0		769.651	0		769.55	0
768.176	0		768.282	0		768.29	0		768.284	0		769.553	0		769.806	0		768.176	0		768.274	0		768.289	0		768.291	0		769.654	0		769.553	0
768.181	0		768.284	0		768.293	0		768.287	0		769.555	0		769.809	0		768.181	0		768.277	0		768.292	0		768.293	0		769.656	0		769.555	0
768.186	0		768.287	0		768.295	0		768.289	0		769.558	0		769.812	0		768.186	0		768.279	0		768.294	0		768.296	0		769.659	0		769.558	0
768.191	0		768.289	0		768.298	0		768.292	0		769.56	0		769.814	0		768.191	0		768.282	0		768.297	0		768.298	0		769.661	0		769.56	0
768.196	0		768.292	0		768.301	0		768.295	0		769.563	0		769.817	0		768.196	0		768.284	0		768.299	0		768.301	0		769.664	0		769.563	0
768.201	0		768.294	0		768.303	0		768.297	0		769.565	0		769.819	0		768.201	0		768.287	0		768.302	0		768.303	0		769.666	0		769.565	0
768.206	0		768.297	0		768.306	0		768.3	0		769.568	0		769.822	0		768.206	0		768.289	0		768.304	0		768.306	0		769.669	0		769.568	0
768.211	0		768.299	0		768.308	0		768.302	0		769.57	0		769.824	0		768.211	0		768.292	0		768.307	0		768.309	0		769.671	0		769.57	0
768.216	0		768.302	0		768.311	0		768.305	0		769.573	0		769.827	0		768.216	0		768.294	0		768.309	0		768.311	0		769.674	0		769.573	0
768.221	0		768.304	0		768.313	0		768.307	0		769.575	0		769.829	0		768.221	0		768.297	0		768.312	0		768.314	0		769.677	0		769.576	0
768.226	0		768.307	0		768.316	0		768.31	0		769.578	0		769.832	0		768.226	0		768.299	0		768.314	0		768.316	0		769.679	0		769.578	0
768.231	0		768.309	0		768.318	0		768.312	0		769.58	0		769.834	0		768.231	0		768.302	0		768.317	0		768.319	0		769.682	0		769.581	0
768.236	0		768.312	0		768.321	0		768.315	0		769.583	0		769.837	0		768.236	0		768.304	0		768.319	0		768.321	0		769.684	0		769.583	0
768.241	0		768.314	0		768.323	0		768.317	0		769.586	0		769.839	0		768.241	0		768.307	0		768.322	0		768.324	0		769.687	0		769.586	0
768.246	0		768.317	0		768.326	0		768.32	0		769.588	0		769.842	0		768.246	0		768.31	0		768.324	0		768.326	0		769.689	0		769.588	0
768.251	0		768.319	0		768.328	0		768.322	0		769.591	0		769.844	0		768.251	0		768.312	0		768.327	0		768.329	0		769.692	0		769.591	0
768.256	0		768.322	0		768.331	0		768.325	0		769.593	0		769.847	0		768.256	0		768.315	0		768.329	0		768.331	0		769.694	0		769.593	0
768.261	0		768.324	0		768.333	0		768.327	0		769.596	0		769.85	0		768.261	0		768.317	0		768.332	0		768.334	0		769.697	0		769.596	0
768.267	0		768.327	0		768.336	0		768.33	0		769.598	0		769.852	0		768.267	0		768.32	0		768.334	0		768.336	0		769.699	0		769.598	0
768.272	0		768.33	0		768.338	0		768.332	0		769.601	0		769.855	0		768.272	0		768.322	0		768.337	0		768.339	0		769.702	0		769.601	0
768.277	0		768.332	0		768.341	0		768.335	0		769.603	0		769.857	0		768.277	0		768.325	0		768.339	0		768.341	0		769.704	0		769.603	0
768.282	0		768.335	0		768.343	0		768.337	0		769.606	0		769.86	0		768.282	0		768.327	0		768.342	0		768.344	0		769.707	0		769.606	0
768.287	0		768.337	0		768.346	0		768.34	0		769.608	0		769.862	0		768.287	0		768.33	0		768.345	0		768.346	0		769.709	0		769.608	0
768.292	0		768.34	0		768.349	0		768.342	0		769.611	0		769.865	0		768.292	0		768.332	0		768.347	0		768.349	0		769.712	0		769.611	0
768.297	0		768.342	0		768.351	0		768.345	0		769.613	0		769.867	0		768.297	0		768.335	0		768.35	0		768.351	0		769.715	0		769.614	0
768.302	0		768.345	0		768.354	0		768.348	0		769.616	0		769.87	0		768.302	0		768.337	0		768.352	0		768.354	0		769.717	0		769.616	0
768.307	0		768.347	0		768.356	0		768.35	0		769.618	0		769.872	0		768.307	0		768.34	0		768.355	0		768.357	0		769.72	0		769.619	0
768.312	0		768.35	0		768.359	0		768.353	0		769.621	0		769.875	0		768.312	0		768.342	0		768.357	0		768.359	0		769.722	0		769.621	0
768.317	0		768.352	0		768.361	0		768.355	0		769.623	0		769.877	166.486		768.317	0		768.345	0		768.36	0		768.362	0		769.725	0		769.624	0
768.322	0		768.355	0		768.364	0		768.358	0		769.626	0		769.88	1452.8		768.322	0		768.347	0		768.362	0		768.364	0		769.727	0		769.626	0
768.327	0		768.357	0		768.366	0		768.36	0		769.629	0		769.882	1869.16		768.327	0		768.35	7967.37		768.365	0		768.367	0		769.73	0		769.629	0
768.332	0		768.36	0		768.369	0		768.363	0		769.631	0		769.885	1929.63		768.332	0		768.352	16660.6		768.367	0		768.369	0		769.732	0		769.631	0
768.337	0		768.362	0		768.371	0		768.365	0		769.634	0		769.888	1628.49		768.337	0		768.355	21721.1		768.37	0		768.372	0		769.735	0		769.634	0
768.342	0		768.365	0		768.374	0		768.368	0		769.636	0		769.89	1057.34		768.342	0		768.357	19715.7		768.372	0		768.374	0		769.737	0		769.636	0
768.347	0		768.367	0		768.376	0		768.37	0		769.639	0		769.893	0		768.347	0		768.36	12169.9		768.375	0		768.377	0		769.74	0		769.639	0
768.352	0		768.37	0		768.379	0		768.373	0		769.641	0		769.895	0		768.352	0		768.363	2207.95		768.377	0		768.379	0		769.742	0		769.641	0
768.357	0		768.372	0		768.381	0		768.375	0		769.644	0		769.898	0		768.357	0		768.365	0		768.38	0		768.382	0		769.745	0		769.644	0
768.362	0		768.375	0		768.384	0		768.378	0		769.646	0		769.9	0		768.362	0		768.368	0		768.382	0		768.384	0		769.747	0		769.646	0
768.367	0		768.378	0		768.386	0		768.38	0		769.649	0		769.903	0		768.367	0		768.37	0		768.385	0		768.387	0		769.75	0		769.649	0
768.373	0		768.38	0		768.389	0		768.383	0		769.651	0		769.905	0		768.373	0		768.373	0		768.387	0		768.389	0		769.753	0		769.651	0
768.378	0		768.383	0		768.391	0		768.385	0		769.654	0		769.908	0		768.378	0		768.375	0		768.39	0		768.392	0		769.755	0		769.654	0
768.383	0		768.385	0		768.394	0		768.388	0		769.656	0		769.91	0		768.383	0		768.378	0		768.393	0		768.394	0		769.758	0		769.657	0
768.388	0		768.388	0		768.396	0		768.39	0		769.659	251.575		769.913	453.48		768.388	0		768.38	0		768.395	0		768.397	0		769.76	0		769.659	0
768.393	0		768.39	0		768.399	0		768.393	0		769.661	2242.76		769.915	2038.81		768.393	0		768.383	0		768.398	0		768.399	0		769.763	0		769.662	347.31
768.398	0		768.393	0		768.402	0		768.396	0		769.664	5975.12		769.918	5260.15		768.398	0		768.385	0		768.4	0		768.402	0		769.765	0		769.664	3519.17
768.403	0		768.395	0		768.404	35.8224		768.398	0		769.667	9505.51		769.92	9093.18		768.403	0		768.388	0		768.403	0		768.404	0		769.768	0		769.667	5261.91
768.408	0		768.398	676.979		768.407	758.87		768.401	0		769.669	11076.6		769.923	11267.1		768.408	0		768.39	0		768.405	0		768.407	0		769.77	0		769.669	5593.02
768.413	0		768.4	4773.55		768.409	1629.5		768.403	166.238		769.672	9347.29		769.925	14239		768.413	0		768.393	3430.93		768.408	0		768.41	0		769.773	0		769.672	4549.57
768.418	0		768.403	12979.8		768.412	2686.77		768.406	1434.04		769.674	5563.45		769.928	17309.9		768.418	0		768.395	6813.43		768.41	1232.67		768.412	1056.44		769.775	0		769.674	4778.25
768.423	0		768.405	24538.8		768.414	2993.47		768.408	3544.8		769.677	2389.24		769.931	17787		768.423	0		768.398	8785.04		768.413	8910.69		768.415	6446.47		769.778	0		769.677	4624.04
768.428	0		768.408	35452.7		768.417	2225.86		768.411	6039.48		769.679	456.939		769.933	14019.7		768.428	0		768.4	8653.67		768.415	29366.6		768.417	19214.2		769.78	0		769.679	3914.5
768.433	0		768.41	36774.4		768.419	648.263		768.413	6553.53		769.682	0		769.936	9109.68		768.433	0		768.403	7387.77		768.418	56012		768.42	37183		769.783	0		769.682	3031.71
768.438	0		768.413	30505.9		768.422	61.9545		768.416	6245.92		769.684	0		769.938	2835.84		768.438	0		768.405	1038.48		768.42	76406.1		768.422	56264.2		769.785	0		769.684	1558.6
768.443	0		768.415	18682		768.424	0		768.418	6339.46		769.687	0		769.941	418.006		768.443	0		768.408	0		768.423	68448.2		768.425	62029.1		769.788	0		769.687	0
768.448	0		768.418	8027.69		768.427	0		768.421	6023.69		769.689	0		769.943	0		768.448	0		768.411	5584		768.425	43169		768.427	47530		769.79	0		769.689	0
768.453	0		768.42	2645.47		768.429	0		768.423	7803.34		769.692	0		769.946	0		768.453	0		768.413	33545		768.428	17574.5		768.43	26037.5		769.793	0		769.692	0
768.458	0		768.423	2652.51		768.432	0		768.426	8406.35		769.694	0		769.948	0		768.458	0		768.416	97748.9		768.43	3558.68		768.432	8265.37		769.795	0		769.694	0
768.463	0		768.426	3030.91		768.434	0		768.428	9181.27		769.697	0		769.951	558.196		768.463	0		768.418	169277		768.433	209.915		768.435	759.928		769.798	0		769.697	0
768.469	0		768.428	2757.75		768.437	0		768.431	9043.27		769.699	0		769.953	1934.62		768.469	0		768.421	230479		768.435	0		768.437	0		769.801	0		769.699	0
768.474	0		768.431	3328.6		768.439	0		768.433	6520.7		769.702	0		769.956	2872.36		768.474	0		768.423	224364		768.438	0		768.44	0		769.803	0		769.702	0
768.479	0		768.433	3479.69		768.442	0		768.436	3290.06		769.704	0		769.958	3114.05		768.479	0		768.426	154570		768.44	1593.27		768.442	0		769.806	0		769.705	0
768.484	0		768.436	3972.43		768.444	0		768.438	179.17		769.707	0		769.961	2606.2		768.484	0		768.428	77816.1		768.443	2601.36		768.445	0		769.808	0		769.707	0
768.489	0		768.438	1884.04		768.447	0		768.441	162.325		769.71	0		769.963	1438.16		768.489	0		768.431	25161.9		768.446	2924.86		768.447	0		769.811	0		769.71	0
768.494	0		768.441	2001.76		768.45	0		768.443	2059.96		769.712	0		769.966	160.83		768.494	0		768.433	2814.79		768.448	2484.11		768.45	0		769.813	0		769.712	0
768.499	0		768.443	3604.03		768.452	0		768.446	3801.48		769.715	0		769.968	0		768.499	0		768.436	0		768.451	1082.03		768.452	0		769.816	0		769.715	0
768.504	0		768.446	5887.28		768.455	0		768.449	4360.87		769.717	0		769.971	0		768.504	0		768.438	0		768.453	166.062		768.455	0		769.818	0		769.717	0
768.509	0		768.448	7045.63		768.457	0		768.451	3012.96		769.72	0		769.974	0		768.509	0		768.441	0		768.456	616.793		768.458	0		769.821	0		769.72	0
768.514	0		768.451	5418.98		768.46	0		768.454	1290.12		769.722	0		769.976	0		768.514	0		768.443	0		768.458	1987.35		768.46	0		769.823	0		769.722	0
768.519	0		768.453	2854.87		768.462	0		768.456	484.507		769.725	0		769.979	0		768.519	0		768.446	0		768.461	3519.6		768.463	0		769.826	0		769.725	0
768.524	0		768.456	557.511		768.465	0		768.459	0.9035		769.727	0		769.981	0		768.524	0		768.448	0		768.463	4379.02		768.465	0		769.828	0		769.727	0
768.529	0		768.458	9.9157		768.467	0		768.461	0		769.73	0		769.984	0		768.529	0		768.451	0		768.466	3580.36		768.468	0		769.831	0		769.73	0
768.534	0		768.461	0		768.47	0		768.464	0		769.732	0		769.986	0		768.534	0		768.453	0		768.468	1751.77		768.47	0		769.833	0		769.732	0
768.539	0		768.463	0		768.472	0		768.466	0		769.735	0		769.989	0		768.539	0		768.456	0		768.471	307.433		768.473	0		769.836	0		769.735	0
768.544	0		768.466	0		768.475	0		768.469	0		769.737	0		769.991	0		768.544	0		768.458	0		768.473	0		768.475	0		769.838	0		769.737	0
768.549	0		768.468	0		768.477	0		768.471	0		769.74	0		769.994	0		768.549	0		768.461	0		768.476	0		768.478	0		769.841	0		769.74	0
768.554	0		768.471	0		768.48	0		768.474	0		769.742	0		769.996	0		768.554	0		768.464	0		768.478	0		768.48	0		769.844	0		769.743	0
768.559	0		768.473	0		768.482	0		768.476	0		769.745	0		769.999	0		768.559	0		768.466	0		768.481	0		768.483	0		769.846	0		769.745	0
768.564	0		768.476	0		768.485	0		768.479	0		769.747	0		770.001	0		768.564	0		768.469	0		768.483	0		768.485	0		769.849	0		769.748	0
768.57	0		768.479	0		768.487	0		768.481	0		769.75	0		770.004	0		768.57	0		768.471	0		768.486	0		768.488	0		769.851	0		769.75	0
768.575	0		768.481	0		768.49	0		768.484	0		769.753	0		770.006	0		768.575	0		768.474	0		768.488	0		768.49	0		769.854	0		769.753	0
768.58	0		768.484	0		768.492	0		768.486	0		769.755	0		770.009	0		768.58	0		768.476	0		768.491	0		768.493	0		769.856	0		769.755	0
768.585	0		768.486	0		768.495	0		768.489	0		769.758	0		770.012	0		768.585	0		768.479	0		768.494	0		768.495	0		769.859	0		769.758	0
768.59	0		768.489	0		768.497	0		768.491	0		769.76	0		770.014	0		768.59	0		768.481	0		768.496	0		768.498	0		769.861	0		769.76	458.576
768.595	0		768.491	0		768.5	0		768.494	0		769.763	0		770.017	0		768.595	0		768.484	0		768.499	0		768.5	0		769.864	0		769.763	2942.25
768.6	0		768.494	0		768.503	0		768.497	0		769.765	0		770.019	0		768.6	0		768.486	0		768.501	0		768.503	0		769.866	0		769.765	4705.78
768.605	0		768.496	110.524		768.505	0		768.499	53.3519		769.768	0		770.022	0		768.605	0		768.489	0		768.504	0		768.505	0		769.869	0		769.768	5681.88
768.61	0		768.499	1516.25		768.508	0		768.502	1011.44		769.77	0		770.024	0		768.61	0		768.491	0		768.506	0		768.508	0		769.871	0		769.77	5293.68
768.615	0		768.501	3848.37		768.51	0		768.504	2384.23		769.773	0		770.027	0		768.615	0		768.494	0		768.509	0		768.511	0		769.874	0		769.773	3336.95
768.62	0		768.504	4953.53		768.513	0		768.507	2397.68		769.775	0		770.029	0		768.62	0		768.496	0		768.511	0		768.513	0		769.876	0		769.775	0
768.625	0		768.506	4881.09		768.515	0		768.509	1509.33		769.778	0		770.032	0		768.625	0		768.499	0		768.514	0		768.516	0		769.879	0		769.778	0
768.63	0		768.509	3568.36		768.518	0		768.512	626.978		769.78	0		770.034	0		768.63	0		768.501	0		768.516	0		768.518	0		769.882	0		769.78	0
768.635	0		768.511	1230.66		768.52	0		768.514	0		769.783	0		770.037	0		768.635	0		768.504	0		768.519	0		768.521	0		769.884	0		769.783	0
768.64	0		768.514	0		768.523	0		768.517	0		769.785	0		770.039	0		768.64	0		768.506	0		768.521	0		768.523	0		769.887	0		769.786	0
768.645	0		768.516	0		768.525	0		768.519	0		769.788	0		770.042	0		768.645	0		768.509	0		768.524	0		768.526	0		769.889	0		769.788	0
768.65	0		768.519	0		768.528	0		768.522	0		769.79	0		770.044	0		768.65	0		768.512	0		768.526	0		768.528	0		769.892	0		769.791	0
768.655	0		768.521	0		768.53	0		768.524	0		769.793	0		770.047	0		768.655	0		768.514	0		768.529	0		768.531	0		769.894	0		769.793	0
768.66	0		768.524	0		768.533	0		768.527	0		769.796	0		770.05	0		768.66	0		768.517	0		768.531	0		768.533	0		769.897	0		769.796	0
768.666	0		768.527	0		768.535	0		768.529	0		769.798	0		770.052	0		768.666	0		768.519	0		768.534	0		768.536	0		769.899	0		769.798	0
768.671	0		768.529	0		768.538	0		768.532	0		769.801	0		770.055	0		768.671	0		768.522	0		768.536	0		768.538	0		769.902	0		769.801	0
768.676	0		768.532	0		768.54	0		768.534	0		769.803	0		770.057	0		768.676	0		768.524	0		768.539	0		768.541	0		769.904	0		769.803	0
768.681	0		768.534	0		768.543	0		768.537	0		769.806	70.1605		770.06	0		768.681	0		768.527	0		768.542	0		768.543	0		769.907	0		769.806	0
768.686	0		768.537	0		768.545	0		768.539	0		769.808	593.092		770.062	0		768.686	0		768.529	0		768.544	0		768.546	0		769.909	0		769.808	0
768.691	0		768.539	0		768.548	0		768.542	0		769.811	1562.03		770.065	0		768.691	0		768.532	0		768.547	0		768.548	0		769.912	0		769.811	0
768.696	0		768.542	0		768.551	0		768.545	0		769.813	1886.88		770.067	0		768.696	0		768.534	0		768.549	0		768.551	0		769.914	0		769.813	0
768.701	0		768.544	0		768.553	0		768.547	0		769.816	1496.48		770.07	0		768.701	0		768.537	0		768.552	0		768.553	0		769.917	0		769.816	0
768.706	0		768.547	0		768.556	0		768.55	0		769.818	682.78		770.072	0		768.706	0		768.539	0		768.554	0		768.556	0		769.92	0		769.818	0
768.711	0		768.549	0		768.558	0		768.552	0		769.821	0		770.075	0		768.711	0		768.542	0		768.557	0		768.559	0		769.922	2007.55		769.821	0
768.716	0		768.552	0		768.561	0		768.555	0		769.823	0		770.077	0		768.716	0		768.544	0		768.559	0		768.561	0		769.925	9204.53		769.824	0
768.721	0		768.554	0		768.563	0		768.557	0		769.826	0		770.08	0		768.721	0		768.547	0		768.562	0		768.564	0		769.927	13458.1		769.826	0
768.726	0		768.557	0		768.566	0		768.56	0		769.828	0		770.082	0		768.726	0		768.549	0		768.564	0		768.566	0		769.93	18625.8		769.829	0
768.731	0		768.559	0		768.568	0		768.562	0		769.831	0		770.085	0		768.731	0		768.552	0		768.567	0		768.569	0		769.932	13164.2		769.831	0
768.736	0		768.562	0		768.571	0		768.565	0		769.834	0		770.088	0		768.736	0		768.554	0		768.569	0		768.571	0		769.935	6441.08		769.834	0
768.741	0		768.564	0		768.573	0		768.567	0		769.836	0		770.09	0		768.741	0		768.557	0		768.572	0		768.574	0		769.937	592.688		769.836	0
768.746	0		768.567	0		768.576	0		768.57	0		769.839	70.1783		770.093	0		768.746	0		768.56	0		768.574	0		768.576	0		769.94	0.2504		769.839	0
768.751	0		768.569	0		768.578	0		768.572	0		769.841	614.26		770.095	0		768.751	0		768.562	0		768.577	0		768.579	12.8274		769.942	0		769.841	0
768.756	0		768.572	0		768.581	0		768.575	0		769.844	1499.95		770.098	0		768.756	0		768.565	0		768.579	0		768.581	1544.07		769.945	0		769.844	0
768.762	0		768.574	74.9314		768.583	0		768.577	0		769.846	2227.63		770.1	0		768.762	0		768.567	0		768.582	0		768.584	3476.87		769.947	0		769.846	0
768.767	0		768.577	863.026		768.586	0		768.58	0		769.849	1922.51		770.103	0		768.767	0		768.57	0		768.584	0		768.586	5222.11		769.95	0		769.849	0
768.772	0		768.58	1845.71		768.588	0		768.582	0		769.851	1038.55		770.105	0		768.772	0		768.572	0		768.587	0		768.589	2772.88		769.952	0		769.851	0
768.777	0		768.582	3267.92		768.591	0		768.585	0		769.854	387.243		770.108	0		768.777	0		768.575	0		768.59	0		768.591	1591.07		769.955	0		769.854	0
768.782	0		768.585	2793.68		768.593	0		768.587	0		769.856	0		770.11	0		768.782	0		768.577	0		768.592	0		768.594	0		769.958	0		769.856	0
768.787	0		768.587	1213.68		768.596	0		768.59	0		769.859	0		770.113	0		768.787	0		768.58	0		768.595	0		768.596	0		769.96	0		769.859	0
768.792	0		768.59	0		768.599	0		768.593	0		769.861	0		770.115	0		768.792	0		768.582	0		768.597	0		768.599	0		769.963	0		769.862	0
768.797	0		768.592	0		768.601	0		768.595	0		769.864	0		770.118	0		768.797	0		768.585	0		768.6	0		768.601	0		769.965	0		769.864	0
768.802	0		768.595	0		768.604	0		768.598	0		769.866	0		770.12	0		768.802	0		768.587	0		768.602	0		768.604	0		769.968	0		769.867	0
768.807	0		768.597	0		768.606	590.866		768.6	0		769.869	0		770.123	0		768.807	0		768.59	0		768.605	0		768.607	0		769.97	0		769.869	0
768.812	0		768.6	0		768.609	1093.7		768.603	0		769.871	0		770.126	0		768.812	0		768.592	0		768.607	0		768.609	0		769.973	0		769.872	0
768.817	0		768.602	0		768.611	1372.62		768.605	0		769.874	0		770.128	0		768.817	0		768.595	0		768.61	0		768.612	0		769.975	0		769.874	0
768.822	0		768.605	0		768.614	1290.96		768.608	0		769.877	0		770.131	0		768.822	0		768.597	0		768.612	0		768.614	0		769.978	0		769.877	0
768.827	0		768.607	0		768.616	942.014		768.61	0		769.879	0		770.133	0		768.827	0		768.6	0		768.615	0		768.617	0		769.98	0		769.879	0
768.832	0		768.61	0		768.619	74.8246		768.613	0		769.882	52.9539		770.136	0		768.832	0		768.602	0		768.617	0		768.619	0		769.983	0		769.882	0
768.837	0		768.612	0		768.621	0		768.615	0		769.884	681.253		770.138	0		768.837	0		768.605	0		768.62	0		768.622	0		769.985	0		769.884	0
768.842	0		768.615	0		768.624	0		768.618	0		769.887	1350.48		770.141	0		768.842	0		768.608	0		768.622	0		768.624	0		769.988	0		769.887	0
768.847	0		768.617	0		768.626	0		768.62	0		769.889	1597.85		770.143	0		768.847	0		768.61	0		768.625	0		768.627	0		769.99	0		769.889	0
768.853	0		768.62	0		768.629	0		768.623	0		769.892	1233.42		770.146	0		768.853	0		768.613	0		768.627	0		768.629	0		769.993	0		769.892	0
768.858	0		768.622	0		768.631	0		768.625	0		769.894	561.938		770.148	0		768.858	0		768.615	0		768.63	0		768.632	0		769.996	0		769.894	0
768.863	0		768.625	0		768.634	0		768.628	0		769.897	0		770.151	0		768.863	0		768.618	0		768.632	0		768.634	0		769.998	0		769.897	0
768.868	0		768.628	0		768.636	0		768.63	0		769.899	0		770.153	0		768.868	0		768.62	0		768.635	0		768.637	0		770.001	0		769.9	0
768.873	0		768.63	0		768.639	0		768.633	0		769.902	0		770.156	0		768.873	0		768.623	0		768.638	0		768.639	0		770.003	0		769.902	0
768.878	0		768.633	0		768.641	0		768.635	0		769.904	0		770.159	0		768.878	0		768.625	0		768.64	0		768.642	0		770.006	0		769.905	0
768.883	0		768.635	0		768.644	0		768.638	0		769.907	0		770.161	0		768.883	0		768.628	0		768.643	0		768.644	0		770.008	0		769.907	0
768.888	0		768.638	0		768.647	0		768.641	0		769.909	0		770.164	65.4633		768.888	0		768.63	0		768.645	0		768.647	0		770.011	0		769.91	0
768.893	0		768.64	0		768.649	0		768.643	0		769.912	695.158		770.166	1522.63		768.893	0		768.633	0		768.648	0		768.649	0		770.013	0		769.912	19.5034
768.898	0		768.643	0		768.652	0		768.646	0		769.915	3997.43		770.169	5469.32		768.898	0		768.635	0		768.65	0		768.652	0		770.016	0		769.915	750.249
768.903	0		768.645	0		768.654	0		768.648	0		769.917	10120		770.171	9300.78		768.903	0		768.638	0		768.653	0		768.655	0		770.018	0		769.917	6466.05
768.908	0		768.648	0		768.657	13.9315		768.651	0		769.92	16036.1		770.174	11735.5		768.908	0		768.64	0		768.655	0		768.657	0		770.021	0		769.92	14214.3
768.913	0		768.65	0		768.659	312.698		768.653	68.0874		769.922	18005.2		770.176	9860.19		768.913	0		768.643	0		768.658	0		768.66	0		770.023	0		769.922	20625.2
768.918	0		768.653	999.831		768.662	747.927		768.656	743.113		769.925	16542.8		770.179	5681.33		768.918	0		768.645	0		768.66	0		768.662	0		770.026	0		769.925	24486.2
768.923	0		768.655	6831.42		768.664	1101.21		768.658	2736.65		769.927	11749.1		770.181	1980.64		768.923	0		768.648	0		768.663	0		768.665	0		770.029	0		769.927	23684.3
768.928	0		768.658	16852.1		768.667	1339.49		768.661	6069.3		769.93	8335.24		770.184	256.361		768.928	0		768.65	0		768.665	0		768.667	0		770.031	0		769.93	19761.8
768.933	0		768.66	25388.9		768.669	745.175		768.663	8179.29		769.932	4915.76		770.186	0		768.933	0		768.653	0		768.668	0		768.67	0		770.034	0		769.933	13259.4
768.938	0		768.663	27217.4		768.672	333.277		768.666	8018.34		769.935	2083.71		770.189	0		768.938	0		768.656	0		768.67	0		768.672	0		770.036	0		769.935	5075.28
768.944	0		768.665	18938.7		768.674	0		768.668	5303.33		769.937	733.064		770.191	0		768.944	0		768.658	0		768.673	0		768.675	0		770.039	0		769.938	667.479
768.949	0		768.668	7525.02		768.677	0		768.671	3356.3		769.94	0		770.194	0		768.949	0		768.661	0		768.675	0		768.677	0		770.041	0		769.94	0
768.954	0		768.67	849.154		768.679	0		768.673	2495.11		769.942	0		770.197	0		768.954	0		768.663	0		768.678	0		768.68	0		770.044	0		769.943	0
768.959	0		768.673	0.915		768.682	0		768.676	2087.61		769.945	0		770.199	0		768.959	0		768.666	0		768.68	0		768.682	0		770.046	0		769.945	0
768.964	0		768.676	0		768.684	0		768.678	1565.88		769.947	0		770.202	0		768.964	0		768.668	0		768.683	0		768.685	0		770.049	0		769.948	0
768.969	0		768.678	0		768.687	0		768.681	811.055		769.95	0		770.204	0		768.969	0		768.671	0		768.686	0		768.687	0		770.051	0		769.95	0
768.974	0		768.681	0		768.689	0		768.683	0		769.953	0		770.207	0		768.974	0		768.673	0		768.688	0		768.69	0		770.054	0		769.953	0
768.979	0		768.683	0		768.692	0		768.686	0		769.955	0		770.209	0		768.979	0		768.676	0		768.691	0		768.692	0		770.056	0		769.955	0
768.984	0		768.686	0		768.695	0		768.689	0		769.958	0		770.212	0		768.984	0		768.678	0		768.693	0		768.695	0		770.059	0		769.958	0
768.989	0		768.688	0		768.697	0		768.691	0		769.96	0		770.214	0		768.989	0		768.681	0		768.696	0		768.697	0		770.061	0		769.96	0
768.994	0		768.691	0		768.7	0		768.694	0		769.963	0		770.217	0		768.994	0		768.683	0		768.698	0		768.7	0		770.064	0		769.963	0
768.999	0		768.693	0		768.702	0		768.696	0		769.965	0		770.219	0		768.999	0		768.686	0		768.701	0		768.703	0		770.067	0		769.965	0
769.004	0		768.696	0		768.705	0		768.699	0		769.968	0		770.222	0		769.004	0		768.688	0		768.703	0		768.705	0		770.069	0		769.968	0
769.009	0		768.698	0		768.707	0		768.701	0		769.97	0		770.224	0		769.009	0		768.691	0		768.706	0		768.708	0		770.072	0		769.971	0
769.014	0		768.701	0		768.71	0		768.704	0		769.973	0		770.227	0		769.014	0		768.693	0		768.708	0		768.71	0		770.074	0		769.973	0
769.019	0		768.703	0		768.712	280.082		768.706	0		769.975	0		770.23	0		769.019	0		768.696	0		768.711	0		768.713	0		770.077	0		769.976	0
769.024	0		768.706	0		768.715	716.208		768.709	0		769.978	0		770.232	0		769.024	0		768.698	0		768.713	0		768.715	0		770.079	0		769.978	0
769.029	0		768.708	0		768.717	1458.44		768.711	0		769.98	0		770.235	0		769.029	0		768.701	0		768.716	0		768.718	0		770.082	0		769.981	0
769.035	0		768.711	0		768.72	1499.73		768.714	0		769.983	0		770.237	0		769.035	0		768.704	0		768.718	0		768.72	0		770.084	0		769.983	0
769.04	0		768.713	0		768.722	816.118		768.716	0		769.986	0		770.24	0		769.04	0		768.706	0		768.721	1269.31		768.723	0		770.087	0		769.986	0
769.045	0		768.716	0		768.725	389.295		768.719	0		769.988	0		770.242	0		769.045	0		768.709	0		768.723	3871.53		768.725	0		770.089	0		769.988	0
769.05	0		768.718	0		768.727	29.2547		768.721	0		769.991	302.605		770.245	0		769.05	0		768.711	0		768.726	5985.61		768.728	0		770.092	0		769.991	0
769.055	0		768.721	0		768.73	0		768.724	0		769.993	1335.3		770.247	0		769.055	0		768.714	0		768.728	5840.44		768.73	0		770.094	1151.26		769.993	0
769.06	0		768.723	0		768.732	0		768.726	0		769.996	1774.04		770.25	0		769.06	0		768.716	0		768.731	3974.01		768.733	0		770.097	3279.77		769.996	0
769.065	0		768.726	0		768.735	0		768.729	0		769.998	1778.99		770.252	0		769.065	0		768.719	0		768.734	1804.83		768.735	0		770.099	6290.4		769.998	0
769.07	0		768.729	0		768.737	0		768.731	0		770.001	1346.79		770.255	0		769.07	0		768.721	0		768.736	372.279		768.738	0		770.102	8265.85		770.001	0
769.075	0		768.731	0		768.74	0		768.734	0		770.003	655.044		770.257	0		769.075	0		768.724	0		768.739	0		768.74	0		770.105	6412.74		770.003	0
769.08	0		768.734	0		768.743	0		768.737	0		770.006	0		770.26	0		769.08	0		768.726	0		768.741	0		768.743	0		770.107	2540.37		770.006	0
769.085	0		768.736	0		768.745	0		768.739	0		770.008	0		770.262	0		769.085	0		768.729	0		768.744	0		768.745	0		770.11	104.761		770.009	0
769.09	0		768.739	0		768.748	0		768.742	0		770.011	0		770.265	0		769.09	0		768.731	0		768.746	0		768.748	0		770.112	0		770.011	0
769.095	0		768.741	0		768.75	0		768.744	0		770.013	0		770.268	0		769.095	0		768.734	0		768.749	0		768.751	0		770.115	0		770.014	0
769.1	0		768.744	0		768.753	0		768.747	0		770.016	0		770.27	0		769.1	0		768.736	0		768.751	0		768.753	0		770.117	0		770.016	0
769.105	0		768.746	0		768.755	0		768.749	0		770.018	0		770.273	0		769.105	0		768.739	0		768.754	0		768.756	0		770.12	0		770.019	0
769.11	0		768.749	0		768.758	0		768.752	0		770.021	0		770.275	0		769.11	0		768.741	0		768.756	0		768.758	0		770.122	0		770.021	0
769.115	0		768.751	0		768.76	0		768.754	0		770.024	0		770.278	0		769.115	0		768.744	0		768.759	0		768.761	0		770.125	0		770.024	0
769.12	0		768.754	0		768.763	0		768.757	0		770.026	0		770.28	0		769.12	0		768.746	0		768.761	0		768.763	0		770.127	0		770.026	0
769.126	55.3483		768.756	0		768.765	0		768.759	0		770.029	0		770.283	0		769.126	55.3483		768.749	0		768.764	0		768.766	0		770.13	0		770.029	0
769.131	2844.19		768.759	0		768.768	0		768.762	0		770.031	0		770.285	0		769.131	2844.19		768.752	0		768.766	0		768.768	0		770.132	0		770.031	0
769.136	5568.16		768.761	0		768.77	0		768.764	0		770.034	0		770.288	0		769.136	5568.16		768.754	0		768.769	0		768.771	0		770.135	0		770.034	0
769.141	8743.79		768.764	0		768.773	0		768.767	0		770.036	0		770.29	0		769.141	8743.79		768.757	13693.7		768.771	0		768.773	0		770.137	0		770.036	0
769.146	7948.72		768.766	0		768.775	0		768.769	0		770.039	0		770.293	0		769.146	7948.72		768.759	31251.7		768.774	0		768.776	0		770.14	0		770.039	0
769.151	3838.97		768.769	0		768.778	0		768.772	0		770.041	0		770.295	0		769.151	3838.97		768.762	46134.5		768.776	0		768.778	0		770.143	0		770.041	0
769.156	0		768.771	0		768.78	0		768.774	0		770.044	0		770.298	0		769.156	0		768.764	41608.4		768.779	0		768.781	0		770.145	0		770.044	0
769.161	0		768.774	0		768.783	0		768.777	0		770.046	0		770.3	0		769.161	0		768.767	25790.3		768.782	0		768.783	0		770.148	0		770.047	0
769.166	0		768.777	0		768.785	0		768.779	0		770.049	0		770.303	0		769.166	0		768.769	7833.79		768.784	0		768.786	0		770.15	0		770.049	0
769.171	0		768.779	0		768.788	0		768.782	0		770.051	0		770.306	0		769.171	0		768.772	542.648		768.787	0		768.788	0		770.153	0		770.052	0
769.176	0		768.782	0		768.791	0		768.785	0		770.054	0		770.308	0		769.176	0		768.774	0		768.789	0		768.791	0		770.155	0		770.054	0
769.181	0		768.784	0		768.793	0		768.787	0		770.056	0		770.311	0		769.181	0		768.777	0		768.792	0		768.793	0		770.158	0		770.057	0
769.186	0		768.787	0		768.796	0		768.79	0		770.059	0		770.313	0		769.186	0		768.779	0		768.794	0		768.796	0		770.16	0		770.059	0
769.191	0		768.789	0		768.798	0		768.792	0		770.062	0		770.316	0		769.191	0		768.782	0		768.797	0		768.799	0		770.163	431.187		770.062	0
769.196	0		768.792	0		768.801	0		768.795	0		770.064	0		770.318	0		769.196	0		768.784	0		768.799	0		768.801	0		770.165	3217.76		770.064	0
769.202	0		768.794	0		768.803	0		768.797	0		770.067	0		770.321	98.4177		769.202	0		768.787	0		768.802	0		768.804	0		770.168	8684.35		770.067	0
769.207	0		768.797	0		768.806	0		768.8	0		770.069	0		770.323	778.898		769.207	0		768.789	0		768.804	0		768.806	0		770.17	15779.8		770.069	0
769.212	0		768.799	0		768.808	0		768.802	0		770.072	0		770.326	1591.01		769.212	0		768.792	0		768.807	0		768.809	0		770.173	17314.1		770.072	0
769.217	0		768.802	0		768.811	0		768.805	0		770.074	0		770.328	2115.31		769.217	0		768.794	0		768.809	0		768.811	0		770.175	12663		770.074	0
769.222	0		768.804	0		768.813	0		768.807	0		770.077	0		770.331	1301.85		769.222	0		768.797	0		768.812	0		768.814	0		770.178	4956.83		770.077	0
769.227	0		768.807	0		768.816	0		768.81	0		770.079	0		770.333	716.034		769.227	0		768.8	0		768.814	0		768.816	0		770.181	1507.92		770.079	0
769.232	0		768.809	0		768.818	0		768.812	0		770.082	0		770.336	0		769.232	0		768.802	0		768.817	0		768.819	0		770.183	40.201		770.082	0
769.237	0		768.812	0		768.821	0		768.815	0		770.084	0		770.338	0		769.237	0		768.805	0		768.819	0		768.821	0		770.186	0		770.085	0
769.242	0		768.814	109.508		768.823	0		768.817	0		770.087	0		770.341	0		769.242	0		768.807	0		768.822	0		768.824	0		770.188	0		770.087	0
769.247	0		768.817	1334.72		768.826	0		768.82	0		770.089	0		770.343	0		769.247	0		768.81	0		768.824	0		768.826	0		770.191	0		770.09	0
769.252	0		768.82	1986.97		768.828	0		768.822	0		770.092	0		770.346	0		769.252	0		768.812	0		768.827	0		768.829	0		770.193	0		770.092	11.1727
769.257	0		768.822	2200.95		768.831	0		768.825	0		770.094	0		770.349	0		769.257	0		768.815	0		768.83	0		768.832	0		770.196	0		770.095	1169.6
769.262	0		768.825	1823.76		768.834	0		768.827	0		770.097	0		770.351	0		769.262	0		768.817	0		768.832	0		768.834	0		770.198	0		770.097	4897.56
769.267	0		768.827	1046.8		768.836	0		768.83	0		770.1	0		770.354	0		769.267	0		768.82	0		768.835	0		768.837	0		770.201	0		770.1	10426.6
769.272	0		768.83	0		768.839	0		768.833	0		770.102	0		770.356	0		769.272	0		768.822	0		768.837	0		768.839	0		770.203	0		770.102	15995
769.277	0		768.832	0		768.841	0		768.835	0		770.105	0		770.359	0		769.277	0		768.825	0		768.84	0		768.842	0		770.206	0		770.105	15403.1
769.282	0		768.835	0		768.844	0		768.838	0		770.107	0		770.361	0		769.282	0		768.827	0		768.842	0		768.844	0		770.208	0		770.107	9436.03
769.288	0		768.837	0		768.846	0		768.84	0		770.11	0		770.364	0		769.288	0		768.83	0		768.845	0		768.847	0		770.211	0		770.11	3969.11
769.293	0		768.84	0		768.849	0		768.843	0		770.112	0		770.366	0		769.293	0		768.832	0		768.847	0		768.849	0		770.213	0		770.112	453.205
769.298	0		768.842	0		768.851	0		768.845	0		770.115	0		770.369	0		769.298	0		768.835	0		768.85	0		768.852	0		770.216	0		770.115	0
769.303	0		768.845	0		768.854	0		768.848	0		770.117	0		770.371	0		769.303	0		768.837	0		768.852	0		768.854	0		770.218	0		770.117	0
769.308	0		768.847	0		768.856	0		768.85	0		770.12	0		770.374	0		769.308	0		768.84	0		768.855	0		768.857	0		770.221	0		770.12	0
769.313	0		768.85	0		768.859	0		768.853	0		770.122	0		770.376	0		769.313	0		768.842	0		768.857	0		768.859	0		770.224	0		770.122	0
769.318	0		768.852	0		768.861	0		768.855	0		770.125	0		770.379	0		769.318	0		768.845	0		768.86	0		768.862	0		770.226	0		770.125	0
769.323	0		768.855	0		768.864	0		768.858	0		770.127	0		770.381	0		769.323	0		768.848	0		768.862	0		768.864	0		770.229	0		770.128	0
769.328	0		768.857	0		768.866	0		768.86	0		770.13	0		770.384	0		769.328	0		768.85	0		768.865	0		768.867	0		770.231	0		770.13	0
769.333	0		768.86	0		768.869	0		768.863	0		770.132	0		770.387	0		769.333	0		768.853	0		768.867	0		768.869	0		770.234	0		770.133	0
769.338	0		768.862	0		768.871	0		768.865	0		770.135	0		770.389	0		769.338	0		768.855	0		768.87	0		768.872	0		770.236	0		770.135	0
769.343	0		768.865	0		768.874	0		768.868	0		770.138	0		770.392	0		769.343	0		768.858	0		768.872	0		768.874	0		770.239	0		770.138	0
769.348	0		768.868	0		768.876	0		768.87	0		770.14	0		770.394	0		769.348	0		768.86	0		768.875	0		768.877	0		770.241	0		770.14	0
769.353	0		768.87	0		768.879	0		768.873	0		770.143	0		770.397	0		769.353	0		768.863	0		768.878	0		768.88	0		770.244	0		770.143	0
769.358	0		768.873	0		768.882	0		768.876	0		770.145	163.717		770.399	0		769.358	0		768.865	0		768.88	0		768.882	0		770.246	0		770.145	0
769.363	0		768.875	0		768.884	0		768.878	0		770.148	1410.69		770.402	0		769.363	0		768.868	0		768.883	0		768.885	0		770.249	0		770.148	0
769.368	0		768.878	0		768.887	0		768.881	0		770.15	3759.99		770.404	0		769.368	0		768.87	0		768.885	0		768.887	0		770.251	0		770.15	0
769.374	0		768.88	0		768.889	0		768.883	0		770.153	5180.2		770.407	0		769.374	0		768.873	0		768.888	0		768.89	0		770.254	0		770.153	0
769.379	0		768.883	0		768.892	0		768.886	0		770.155	5140.51		770.409	0		769.379	0		768.875	0		768.89	0		768.892	0		770.256	0		770.155	0
769.384	0		768.885	0		768.894	0		768.888	0		770.158	3481.18		770.412	0		769.384	0		768.878	0		768.893	0		768.895	0		770.259	0		770.158	0
769.389	5577.17		768.888	0		768.897	0		768.891	0		770.16	1022.21		770.414	114.046		769.389	5577.17		768.88	0		768.895	0		768.897	0		770.262	0		770.16	0
769.394	14684.9		768.89	0		768.899	0		768.893	0		770.163	797.254		770.417	875.637		769.394	14684.9		768.883	0		768.898	0		768.9	0		770.264	0		770.163	308.108
769.399	26859.8		768.893	0		768.902	0		768.896	0		770.165	4071.59		770.419	2353.77		769.399	26859.8		768.885	0		768.9	0		768.902	0		770.267	0		770.165	2535.54
769.404	40619.1		768.895	0		768.904	0		768.898	0		770.168	9209.74		770.422	5351.79		769.404	40619.1		768.888	0		768.903	0		768.905	0		770.269	0		770.168	6500.88
769.409	50256.8		768.898	0		768.907	6.1386		768.901	0		770.17	13869.7		770.425	7698.26		769.409	50256.8		768.891	0		768.905	0		768.907	0		770.272	0		770.171	9022.08
769.414	33057		768.9	195.779		768.909	540.535		768.903	207.664		770.173	15204.6		770.427	11493.5		769.414	33057		768.893	0		768.908	0		768.91	0		770.274	0		770.173	8999.95
769.419	16838.9		768.903	2529.77		768.912	2186.58		768.906	1634.92		770.176	11376.1		770.43	14593.1		769.419	16838.9		768.896	0		768.91	0		768.912	0		770.277	0		770.176	6142.33
769.424	3710.16		768.905	5267.15		768.914	5531.49		768.908	3810.6		770.178	6171.64		770.432	16688.1		769.424	3710.16		768.898	3260.96		768.913	2299.84		768.915	1735.83		770.279	0		770.178	1963.35
769.429	108.026		768.908	10521.9		768.917	8761.75		768.911	6134.62		770.181	1912.4		770.435	15542.1		769.429	108.026		768.901	5444.3		768.915	10870.8		768.917	12417.7		770.282	0		770.181	0
769.434	0		768.91	11800		768.919	10271.4		768.913	7364.35		770.183	440.433		770.437	9028.35		769.434	0		768.903	6674.13		768.918	30732.3		768.92	36962.9		770.284	0		770.183	0
769.439	0		768.913	13595.4		768.922	8350.68		768.916	7342.06		770.186	0		770.44	3614.85		769.439	0		768.906	7943.84		768.92	57978.1		768.922	67623.5		770.287	0		770.186	0
769.444	0		768.916	12245.4		768.924	4334.66		768.918	5271.63		770.188	0		770.442	922.437		769.444	0		768.908	8743.52		768.923	79750.3		768.925	94742.6		770.289	0		770.188	0
769.449	0		768.918	8863.19		768.927	665.628		768.921	3817.44		770.191	0		770.445	64.7092		769.449	0		768.911	16483.8		768.926	76906.2		768.928	92112.7		770.292	0		770.191	0
769.454	0		768.921	6078.86		768.93	0		768.924	3257.38		770.193	0		770.447	0		769.454	0		768.913	30858.4		768.928	52972.9		768.93	62222.8		770.294	0		770.193	0
769.46	0		768.923	3321.05		768.932	0		768.926	3009.14		770.196	0		770.45	0		769.46	0		768.916	57318.7		768.931	25960.7		768.933	30596.3		770.297	0		770.196	0
769.465	0		768.926	1873.43		768.935	0		768.929	2088.27		770.198	0		770.452	0		769.465	0		768.918	118818		768.933	7333.84		768.935	8710.07		770.3	0		770.198	0
769.47	0		768.928	589.825		768.937	0		768.931	2068.38		770.201	0		770.455	0		769.47	0		768.921	200704		768.936	604.547		768.938	790.345		770.302	0		770.201	0
769.475	0		768.931	0		768.94	0		768.934	1633.65		770.203	0		770.458	0		769.475	0		768.923	277123		768.938	0		768.94	0		770.305	0		770.203	0
769.48	0		768.933	0		768.942	0		768.936	990.074		770.206	0		770.46	0		769.48	0		768.926	272523		768.941	0		768.943	0		770.307	0		770.206	0
769.485	0		768.936	0		768.945	0		768.939	0		770.208	0		770.463	0		769.485	0		768.928	186117		768.943	0		768.945	0		770.31	0		770.209	0
769.49	0		768.938	0		768.947	0		768.941	0		770.211	0		770.465	169.293		769.49	0		768.931	93045.6		768.946	0		768.948	0		770.312	0		770.211	0
769.495	0		768.941	54.5234		768.95	0		768.944	0		770.213	0		770.468	1243.42		769.495	0		768.933	25360		768.948	0		768.95	0		770.315	0		770.214	0
769.5	0		768.943	1681.43		768.952	0		768.946	0		770.216	0		770.47	1933.41		769.5	0		768.936	1248.38		768.951	0		768.953	0		770.317	0		770.216	0
769.505	0		768.946	4170.79		768.955	0		768.949	0		770.219	0		770.473	2071.81		769.505	0		768.939	0		768.953	0		768.955	0		770.32	0		770.219	0
769.51	0		768.948	6582.6		768.957	0		768.951	0		770.221	0		770.475	1544.56		769.51	0		768.941	0		768.956	0		768.958	0		770.322	0		770.221	0
769.515	0		768.951	6829.14		768.96	0		768.954	0		770.224	0		770.478	709.297		769.515	0		768.944	0		768.958	0		768.96	0		770.325	0		770.224	0
769.52	0		768.953	4591.55		768.962	0		768.956	0		770.226	0		770.48	0		769.52	0		768.946	0		768.961	0		768.963	0		770.327	0		770.226	0
769.525	0		768.956	2207.39		768.965	0		768.959	0		770.229	0		770.483	0		769.525	0		768.949	0		768.963	0		768.965	0		770.33	0		770.229	0
769.53	0		768.959	386.785		768.967	0		768.962	0		770.231	0		770.486	0		769.53	0		768.951	0		768.966	0		768.968	0		770.333	0		770.231	0
769.535	0		768.961	6.7708		768.97	0		768.964	0		770.234	0		770.488	0		769.535	0		768.954	0		768.968	0		768.971	0		770.335	0		770.234	0
769.54	0		768.964	0		768.973	0		768.967	0		770.236	0		770.49	0		769.54	0		768.956	0		768.971	0		768.973	0		770.338	0		770.236	0
769.545	0		768.966	0		768.975	0		768.969	0		770.239	0		770.493	0		769.545	0		768.959	0		768.974	0		768.976	0		770.34	0		770.239	0
769.551	0		768.969	0		768.978	0		768.972	0		770.241	0		770.496	0		769.551	0		768.961	0		768.976	0		768.978	0		770.343	0		770.242	0
769.556	0		768.971	0		768.98	0		768.974	0		770.244	0		770.498	0		769.556	0		768.964	0		768.979	0		768.981	0		770.345	0		770.244	0
769.561	0		768.974	0		768.983	0		768.977	0		770.246	0		770.501	0		769.561	0		768.966	0		768.981	0		768.983	0		770.348	0		770.247	0
769.566	0		768.976	0		768.985	0		768.979	0		770.249	0		770.503	0		769.566	0		768.969	0		768.984	0		768.986	0		770.35	0		770.249	0
769.571	0		768.979	0		768.988	0		768.982	0		770.251	0		770.506	0		769.571	0		768.971	0		768.986	0		768.988	0		770.353	0		770.252	0
769.576	0		768.981	0		768.99	0		768.984	0		770.254	0		770.508	0		769.576	0		768.974	0		768.989	0		768.991	0		770.355	0		770.254	0
769.581	0		768.984	0		768.993	0		768.987	0		770.257	0		770.511	0		769.581	0		768.976	0		768.991	0		768.993	0		770.358	0		770.257	0
769.586	0		768.986	0		768.995	0		768.989	0		770.259	0		770.513	0		769.586	0		768.979	0		768.994	0		768.996	0		770.36	0		770.259	0
769.591	0		768.989	0		768.998	0		768.992	0		770.262	0		770.516	0		769.591	0		768.982	0		768.996	0		768.998	0		770.363	0		770.262	0
769.596	0		768.991	0		769	0		768.994	0		770.264	0		770.518	0		769.596	0		768.984	0		768.999	0		769.001	0		770.365	0		770.264	0
769.601	0		768.994	0		769.003	0		768.997	0		770.267	0		770.521	0		769.601	0		768.987	0		769.001	0		769.003	0		770.368	0		770.267	0
769.606	0		768.996	0		769.005	0		768.999	0		770.269	0		770.524	0		769.606	0		768.989	0		769.004	0		769.006	0		770.371	0		770.269	0
769.611	0		768.999	0		769.008	0		769.002	0		770.272	0		770.526	0		769.611	0		768.992	0		769.006	0		769.008	0		770.373	0		770.272	0
769.616	0		769.001	0		769.01	0		769.005	0		770.274	0		770.529	0		769.616	0		768.994	0		769.009	0		769.011	0		770.376	0		770.274	0
769.621	0		769.004	0		769.013	0		769.007	0		770.277	0		770.531	0		769.621	0		768.997	0		769.011	0		769.013	0		770.378	0		770.277	0
769.626	0		769.007	0		769.016	0		769.01	0		770.279	0		770.534	0		769.626	0		768.999	0		769.014	0		769.016	0		770.381	0		770.28	0
769.632	1536.66		769.009	0		769.018	0		769.012	105.855		770.282	0		770.536	0		769.632	1536.66		769.002	0		769.016	0		769.019	0		770.383	0		770.282	0
769.637	4431.94		769.012	0		769.021	0		769.015	781.443		770.284	0		770.539	0		769.637	4431.94		769.004	0		769.019	0		769.021	0		770.386	0		770.285	0
769.642	8152.75		769.014	0		769.023	0		769.017	1367.85		770.287	0		770.541	0		769.642	8152.75		769.007	0		769.022	0		769.024	0		770.388	0		770.287	0
769.647	11999.9		769.017	0		769.026	0		769.02	1886		770.29	0		770.544	0		769.647	11999.9		769.009	0		769.024	0		769.026	0		770.391	0		770.29	0
769.652	11831		769.019	0		769.028	0		769.022	1160.84		770.292	0		770.546	0		769.652	11831		769.012	0		769.027	0		769.029	0		770.393	0		770.292	0
769.657	7707.88		769.022	0		769.031	0		769.025	374.478		770.295	0		770.549	0		769.657	7707.88		769.014	0		769.029	0		769.031	0		770.396	0		770.295	0
769.662	3621.31		769.024	0		769.033	0		769.027	0		770.297	0		770.551	0		769.662	3621.31		769.017	0		769.032	0		769.034	0		770.399	0		770.297	0
769.667	1.4667		769.027	0		769.036	0		769.03	0		770.3	0		770.554	0		769.667	1.4667		769.019	0		769.034	0		769.036	0		770.401	0		770.3	0
769.672	0		769.029	0		769.038	0		769.032	0		770.302	0		770.557	0		769.672	0		769.022	0		769.037	0		769.039	0		770.404	0		770.302	0
769.677	0		769.032	0		769.041	0		769.035	0		770.305	0		770.559	0		769.677	0		769.024	0		769.039	0		769.041	0		770.406	0		770.305	0
769.682	0		769.034	0		769.043	0		769.037	0		770.307	0		770.562	0		769.682	0		769.027	0		769.042	0		769.044	0		770.409	0		770.308	0
769.687	0		769.037	0		769.046	0		769.04	0		770.31	0		770.564	0		769.687	0		769.03	0		769.044	0		769.046	0		770.411	0		770.31	0
769.692	0		769.039	0		769.048	0		769.042	0		770.312	0		770.567	0		769.692	0		769.032	0		769.047	0		769.049	0		770.414	0		770.312	0
769.697	0		769.042	0		769.051	0		769.045	0		770.315	0		770.569	0		769.697	0		769.035	0		769.049	0		769.051	0		770.416	0		770.315	0
769.702	0		769.044	0		769.053	0		769.048	0		770.317	0		770.572	0		769.702	0		769.037	0		769.052	0		769.054	0		770.419	0		770.318	0
769.707	0		769.047	0		769.056	0		769.05	0		770.32	0		770.574	0		769.707	0		769.04	0		769.054	0		769.056	0		770.421	112.412		770.32	0
769.713	0		769.05	0		769.058	0		769.053	0		770.322	0		770.577	0		769.713	0		769.042	0		769.057	0		769.059	0		770.424	1091.48		770.323	0
769.718	1583.99		769.052	0		769.061	0		769.055	0		770.325	0		770.579	0		769.718	1583.99		769.045	0		769.059	0		769.062	0		770.426	5743.65		770.325	0
769.723	7848.69		769.055	0		769.064	0		769.058	0		770.328	0		770.582	0		769.723	7848.69		769.047	0		769.062	0		769.064	0		770.429	14038.4		770.328	0
769.728	14435.7		769.057	0		769.066	0		769.06	0		770.33	0		770.584	0		769.728	14435.7		769.05	0		769.065	0		769.067	0		770.431	21120.3		770.33	0
769.733	18203.2		769.06	0		769.069	0		769.063	0		770.333	0		770.587	0		769.733	18203.2		769.052	0		769.067	0		769.069	0		770.434	21889.9		770.333	0
769.738	14085.6		769.062	0		769.071	0		769.065	0		770.335	0		770.589	0		769.738	14085.6		769.055	0		769.07	0		769.072	0		770.437	19333.3		770.335	0
769.743	7751.01		769.065	0		769.074	0		769.068	0		770.338	0		770.592	0		769.743	7751.01		769.057	0		769.072	0		769.074	0		770.439	14149.4		770.338	0
769.748	1040.45		769.067	0		769.076	0		769.07	0		770.34	0		770.595	0		769.748	1040.45		769.06	0		769.075	0		769.077	0		770.442	8728.75		770.34	0
769.753	0.3455		769.07	0		769.079	0		769.073	0		770.343	0		770.597	0		769.753	0.3455		769.062	0		769.077	0		769.079	0		770.444	4260.56		770.343	0
769.758	0		769.072	0		769.081	0		769.075	0		770.345	0		770.6	0		769.758	0		769.065	0		769.08	0		769.082	0		770.447	984.178		770.346	0
769.763	0		769.075	0		769.084	0		769.078	0		770.348	0		770.602	0		769.763	0		769.067	0		769.082	0		769.084	0		770.449	0		770.348	0
769.768	0		769.077	0		769.086	0		769.08	0		770.35	0		770.605	0		769.768	0		769.07	0		769.085	0		769.087	0		770.452	0		770.351	0
769.773	0		769.08	0		769.089	0		769.083	0		770.353	0		770.607	0		769.773	0		769.073	0		769.087	0		769.089	0		770.454	0		770.353	0
769.778	0		769.082	0		769.091	0		769.085	0		770.355	0		770.61	0		769.778	0		769.075	0		769.09	0		769.092	0		770.457	0		770.356	0
769.784	0		769.085	0		769.094	0		769.088	0		770.358	0		770.612	0		769.784	0		769.078	0		769.092	0		769.094	0		770.459	0		770.358	0
769.788	0		769.087	0		769.096	0		769.09	0		770.361	0		770.615	0		769.788	0		769.08	0		769.095	0		769.097	0		770.462	0		770.361	0
769.794	0		769.09	0		769.099	0		769.093	0		770.363	0		770.617	0		769.794	0		769.083	0		769.097	0		769.099	0		770.464	0		770.363	0
769.799	0		769.093	0		769.101	0		769.096	0		770.366	0		770.62	0		769.799	0		769.085	183.435		769.1	0		769.102	0		770.467	0		770.366	0
769.804	0		769.095	0		769.104	0		769.098	0		770.368	0		770.622	0		769.804	0		769.088	6959.3		769.102	0		769.105	0		770.47	0		770.368	0
769.809	0		769.098	0		769.107	0		769.101	0		770.371	0		770.625	0		769.809	0		769.09	52602.6		769.105	0		769.107	0		770.472	0		770.371	0
769.814	0		769.1	0		769.109	0		769.103	0		770.373	0		770.628	0		769.814	0		769.093	152534		769.108	0		769.11	0		770.475	0		770.373	0
769.819	0		769.103	0		769.112	0		769.106	0		770.376	0		770.63	0		769.819	0		769.095	268499		769.11	0		769.112	0		770.477	0		770.376	0
769.824	0		769.105	0		769.114	0		769.108	0		770.378	0		770.633	0		769.824	0		769.098	333368		769.113	0		769.115	0		770.48	0		770.378	0
769.829	0		769.108	0		769.117	0		769.111	0		770.381	0		770.635	0		769.829	0		769.1	281146		769.115	0		769.117	0		770.482	0		770.381	0
769.834	0		769.11	0		769.119	0		769.113	0		770.383	0		770.638	0		769.834	0		769.103	169389		769.118	0		769.12	0		770.485	0		770.384	0
769.839	0		769.113	0		769.122	0		769.116	0		770.386	0		770.64	0		769.839	0		769.105	64751.7		769.12	0		769.122	0		770.487	0		770.386	0
769.844	0		769.115	0		769.124	0		769.118	0		770.388	0		770.643	0		769.844	0		769.108	11594		769.123	0		769.125	0		770.49	0		770.389	0
769.849	0		769.118	0		769.127	0		769.121	0		770.391	0		770.645	0		769.849	0		769.111	1179.13		769.125	0		769.127	0		770.492	0		770.391	0
769.854	0		769.12	0		769.129	0		769.123	0		770.394	232.557		770.648	0		769.854	0		769.113	0		769.128	0		769.13	0		770.495	0		770.394	0
769.859	0		769.123	0		769.132	0		769.126	0		770.396	1966.78		770.65	0		769.859	0		769.116	0		769.13	0		769.132	0		770.497	0		770.396	397.017
769.865	0		769.125	0		769.134	0		769.128	0		770.399	5962.4		770.653	0		769.865	0		769.118	0		769.133	0		769.135	0		770.5	0		770.399	3386.95
769.87	0		769.128	0		769.137	0		769.131	0		770.401	10849.4		770.655	0		769.87	0		769.121	0		769.135	0		769.137	0		770.502	0		770.401	6430.94
769.875	55.9583		769.13	0		769.139	0		769.133	0		770.404	14534.9		770.658	0		769.875	55.9583		769.123	0		769.138	0		769.14	0		770.505	0		770.404	8143.17
769.88	17010.8		769.133	0		769.142	0		769.136	0		770.406	12709		770.66	0		769.88	17010.8		769.126	0		769.14	0		769.142	0		770.508	0		770.406	6084.8
769.885	64175.6		769.136	0		769.144	0		769.139	0		770.409	7692.98		770.663	60.7506		769.885	64175.6		769.128	0		769.143	0		769.145	0		770.51	0		770.409	3173.33
769.89	218221		769.138	0		769.147	0		769.141	0		770.411	3498.17		770.665	1232.01		769.89	218221		769.131	0		769.145	0		769.148	0		770.513	0		770.411	866.911
769.895	446259		769.141	0		769.15	0		769.144	0		770.414	2275.37		770.668	3425.24		769.895	446259		769.133	0		769.148	0		769.15	0		770.515	0		770.414	1875.41
769.9	688014		769.143	0		769.152	0		769.146	0		770.416	6178.02		770.671	6047.59		769.9	688014		769.136	0		769.15	0		769.153	0		770.518	0		770.416	4547.76
769.905	698946		769.146	0		769.155	0		769.149	0		770.419	10973.3		770.673	8966.1		769.905	698946		769.138	0		769.153	0		769.155	0		770.52	0		770.419	6971.85
769.91	463121		769.148	0		769.157	0		769.151	0		770.421	15173		770.676	10609.8		769.91	463121		769.141	0		769.156	0		769.158	0		770.523	0		770.422	6197.23
769.915	233147		769.151	0		769.16	0		769.154	0		770.424	17657.5		770.678	9202.72		769.915	233147		769.143	3447.7		769.158	0		769.16	0		770.525	0		770.424	4594.06
769.92	69428		769.153	77.4853		769.162	0		769.156	349.176		770.426	15686.7		770.681	5815.07		769.92	69428		769.146	7317.67		769.161	0		769.163	0		770.528	0		770.427	7283.94
769.925	15864.7		769.156	892.74		769.165	0		769.159	2875.72		770.429	10507.9		770.683	3171.71		769.925	15864.7		769.148	7322.5		769.163	0		769.165	0		770.53	0		770.429	18255.6
769.93	2361.95		769.158	3816.09		769.167	0		769.161	6671.78		770.432	6155.68		770.686	1229.88		769.93	2361.95		769.151	4434.7		769.166	0		769.168	0		770.533	0		770.432	33361.3
769.935	0		769.161	7979.07		769.17	0		769.164	10603.5		770.434	2445.58		770.688	0		769.935	0		769.154	1876.88		769.168	0		769.17	0		770.535	0		770.434	44675.1
769.941	0		769.163	12376		769.172	0		769.166	12198.9		770.437	0		770.691	0		769.941	0		769.156	47.8474		769.171	0		769.173	0		770.538	0		770.437	44673
769.946	0		769.166	11836.1		769.175	0		769.169	10590.3		770.439	0		770.693	0		769.946	0		769.159	0		769.173	0		769.175	0		770.54	0		770.439	36571
769.951	0		769.168	8660.48		769.177	0		769.171	7422.19		770.442	0		770.696	0		769.951	0		769.161	0		769.176	0		769.178	0		770.543	0		770.442	21756.9
769.956	0		769.171	4026.31		769.18	0		769.174	3731.33		770.444	0		770.698	0		769.956	0		769.164	0		769.178	0		769.18	0		770.545	0		770.444	10095
769.961	0		769.173	1442.03		769.182	0		769.176	1448.37		770.447	0		770.701	0		769.961	0		769.166	0		769.181	0		769.183	0		770.548	0		770.447	2974.89
769.966	0		769.176	0		769.185	0		769.179	317.895		770.449	0		770.704	0		769.966	0		769.169	0		769.183	0		769.185	14.4557		770.551	0		770.449	331.945
769.971	0		769.178	0		769.188	0		769.182	0		770.452	0		770.706	0		769.971	0		769.171	0		769.186	0		769.188	1694.37		770.553	0		770.452	0
769.976	0		769.181	0		769.19	0		769.184	0		770.454	0		770.709	0		769.976	0		769.174	0		769.188	0		769.19	3535.58		770.556	0		770.455	0
769.981	0		769.184	0		769.193	0		769.187	0		770.457	0		770.711	0		769.981	0		769.176	0		769.191	0		769.193	5080.55		770.558	0		770.457	0
769.986	0		769.186	0		769.195	0		769.189	0		770.459	0		770.714	0		769.986	0		769.179	0		769.193	0		769.196	2888.38		770.561	0		770.46	0
769.991	0		769.189	0		769.198	0		769.192	0		770.462	0		770.716	0		769.991	0		769.181	0		769.196	0		769.198	1780.53		770.563	0		770.462	0
769.996	0		769.191	0		769.2	0		769.194	0		770.465	0		770.719	0		769.996	0		769.184	0		769.199	0		769.201	0		770.566	0		770.465	0
770.001	0		769.194	0		769.203	0		769.197	0		770.467	0		770.721	0		770.001	0		769.186	0		769.201	0		769.203	0		770.568	0		770.467	0
770.006	0		769.196	0		769.205	10.0924		769.199	0		770.47	0		770.724	0		770.006	0		769.189	0		769.204	0		769.206	0		770.571	0		770.47	0
770.011	0		769.199	0		769.208	302.692		769.202	0		770.472	0		770.726	0		770.011	0		769.191	0		769.206	0		769.208	0		770.573	0		770.472	0
770.016	0		769.201	0		769.21	760.615		769.204	906.74		770.475	0		770.729	0		770.016	0		769.194	0		769.209	0		769.211	0		770.576	0		770.475	0
770.021	0		769.204	0		769.213	1448.39		769.207	2095.49		770.477	0		770.731	0		770.021	0		769.197	0		769.211	0		769.213	0		770.578	0		770.477	0
770.027	0		769.206	0		769.215	1915.98		769.209	3203.83		770.48	0		770.734	0		770.027	0		769.199	0		769.214	0		769.216	0		770.581	0		770.48	0
770.032	0		769.209	0		769.218	1436.11		769.212	3047.09		770.482	0		770.736	0		770.032	0		769.202	0		769.216	0		769.218	75.2087		770.584	0		770.482	0
770.037	0		769.211	0		769.22	609.595		769.214	1969.06		770.485	0		770.739	0		770.037	0		769.204	0		769.219	0		769.221	1591.23		770.586	0		770.485	0
770.042	0		769.214	0		769.223	0		769.217	794.952		770.487	0		770.742	0		770.042	0		769.207	0		769.221	0		769.223	4290.99		770.589	0		770.487	0
770.047	0		769.216	0		769.225	0		769.219	101.331		770.49	0		770.744	0		770.047	0		769.209	0		769.224	0		769.226	4799.34		770.591	0		770.49	0
770.052	0		769.219	0		769.228	0		769.222	0		770.492	0		770.747	0		770.052	0		769.212	0		769.226	0		769.228	3866.07		770.594	0		770.492	0
770.057	0		769.221	0		769.231	0		769.225	0		770.495	0		770.749	0		770.057	0		769.214	0		769.229	0		769.231	2168.62		770.596	0		770.495	0
770.062	0		769.224	0		769.233	0		769.227	186.213		770.497	0		770.752	0		770.062	0		769.217	0		769.231	0		769.233	0		770.599	0		770.498	0
770.067	0		769.227	0		769.236	0		769.23	1451.05		770.5	0		770.754	0		770.067	0		769.219	0		769.234	0		769.236	0		770.601	0		770.5	0
770.072	0		769.229	0		769.238	0		769.232	2056.09		770.503	0		770.757	0		770.072	0		769.222	0		769.236	0		769.239	0		770.604	0		770.503	0
770.077	0		769.232	0		769.241	0		769.235	2115.96		770.505	0		770.759	0		770.077	0		769.224	0		769.239	0		769.241	0		770.606	0		770.505	0
770.082	0		769.234	0		769.243	0		769.237	1593.05		770.508	0		770.762	0		770.082	0		769.227	0		769.242	0		769.244	0		770.609	0		770.508	0
770.087	0		769.237	0		769.246	0		769.24	796.442		770.51	0		770.764	0		770.087	0		769.229	0		769.244	0		769.246	0		770.611	0		770.51	0
770.092	0		769.239	0		769.248	0		769.242	0		770.513	0		770.767	0		770.092	0		769.232	0		769.247	0		769.249	0		770.614	0		770.513	0
770.097	0		769.242	0		769.251	0		769.245	0		770.515	0		770.769	0		770.097	0		769.234	0		769.249	0		769.251	0		770.616	0		770.515	0
770.103	0		769.244	0		769.253	0		769.247	0		770.518	0		770.772	0		770.103	0		769.237	0		769.252	0		769.254	0		770.619	0		770.518	0
770.108	0		769.247	0		769.256	0		769.25	0		770.52	0		770.775	0		770.108	0		769.24	0		769.254	0		769.256	0		770.622	0		770.52	0
770.113	0		769.249	0		769.258	0		769.252	0		770.523	0		770.777	0		770.113	0		769.242	0		769.257	0		769.259	0		770.624	0		770.523	0
770.118	0		769.252	0		769.261	0		769.255	0		770.525	0		770.78	0		770.118	0		769.245	0		769.259	0		769.261	0		770.627	0		770.525	0
770.123	38.7116		769.254	0		769.263	0		769.257	0		770.528	0		770.782	0		770.123	38.7116		769.247	0		769.262	0		769.264	0		770.629	0		770.528	0
770.128	6139.9		769.257	0		769.266	0		769.26	0		770.53	0		770.785	0		770.128	6139.9		769.25	0		769.264	0		769.266	0		770.632	0		770.53	0
770.133	49013.6		769.26	0		769.268	0		769.262	0		770.533	0		770.787	0		770.133	49013.6		769.252	0		769.267	0		769.269	0		770.634	0		770.533	0
770.138	195388		769.262	0		769.271	0		769.265	0		770.535	0		770.79	0		770.138	195388		769.255	0		769.269	0		769.271	0		770.637	0		770.536	0
770.143	572551		769.264	0		769.274	0		769.268	0		770.538	0		770.792	0		770.143	572551		769.257	0		769.272	0		769.274	0		770.639	0		770.538	0
770.148	981933		769.267	0		769.276	0		769.27	0		770.54	0		770.795	0		770.148	981933		769.26	0		769.274	0		769.276	0		770.642	0		770.541	0
770.153	1.28681e+06		769.27	0		769.279	0		769.273	0		770.543	0		770.797	0		770.153	1.28681e+06		769.262	0		769.277	0		769.279	0		770.644	0		770.543	0
770.158	1.03868e+06		769.272	0		769.281	0		769.275	0		770.546	0		770.8	0		770.158	1.03868e+06		769.265	0		769.279	0		769.282	0		770.647	0		770.546	0
770.163	623453		769.275	0		769.284	0		769.278	0		770.548	0		770.803	0		770.163	623453		769.267	0		769.282	0		769.284	0		770.649	0		770.548	0
770.168	230208		769.277	0		769.286	0		769.28	0		770.551	0		770.805	0		770.168	230208		769.27	0		769.285	0		769.287	0		770.652	0		770.551	0
770.173	59214.4		769.28	0		769.289	0		769.283	0		770.553	0		770.808	0		770.173	59214.4		769.272	0		769.287	0		769.289	0		770.655	0		770.553	0
770.179	8514.72		769.282	0		769.291	0		769.285	0		770.556	0		770.81	0		770.179	8514.72		769.275	0		769.29	0		769.292	0		770.657	0		770.556	0
770.184	56.4672		769.285	0		769.294	0		769.288	0		770.558	0		770.813	0		770.184	56.4672		769.277	0		769.292	0		769.294	0		770.66	0		770.558	0
770.189	0		769.287	0		769.296	0		769.29	0		770.561	0		770.815	0		770.189	0		769.28	0		769.295	0		769.297	0		770.662	0		770.561	0
770.194	0		769.29	0		769.299	0		769.293	0		770.563	0		770.818	0		770.194	0		769.283	0		769.297	0		769.299	0		770.665	516.386		770.563	0
770.199	0		769.292	0		769.301	0		769.295	0		770.566	0		770.82	0		770.199	0		769.285	0		769.3	0		769.302	0		770.667	2690.6		770.566	0
770.204	0		769.295	0		769.304	0		769.298	0		770.568	0		770.823	0		770.204	0		769.288	0		769.302	0		769.304	0		770.67	5745.43		770.569	0
770.209	0		769.297	0		769.306	0		769.3	0		770.571	0		770.825	0		770.209	0		769.29	0		769.305	0		769.307	0		770.672	8939.8		770.571	0
770.214	0		769.3	0		769.309	0		769.303	0		770.573	0		770.828	0		770.214	0		769.293	0		769.307	0		769.309	0		770.675	9433.7		770.574	0
770.219	0		769.303	0		769.311	0		769.305	0		770.576	0		770.83	0		770.219	0		769.295	0		769.31	0		769.312	0		770.677	6366.42		770.576	0
770.224	0		769.305	0		769.314	0		769.308	0		770.579	0		770.833	0		770.224	0		769.298	0		769.312	0		769.314	0		770.68	3181.59		770.579	0
770.229	0		769.308	0		769.317	0		769.311	0		770.581	0		770.836	0		770.229	0		769.3	0		769.315	0		769.317	0		770.683	520.029		770.581	0
770.234	0		769.31	0		769.319	0		769.313	0		770.584	0		770.838	0		770.234	0		769.303	0		769.317	0		769.319	0		770.685	7.3311		770.584	0
770.239	0		769.313	0		769.322	0		769.316	0		770.586	0		770.841	0		770.239	0		769.305	0		769.32	0		769.322	0		770.688	0		770.586	0
770.245	0		769.315	0		769.324	0		769.318	0		770.589	0		770.843	0		770.245	0		769.308	0		769.322	0		769.324	0		770.69	0		770.589	299.926
770.25	0		769.318	0		769.327	0		769.321	0		770.591	0		770.846	0		770.25	0		769.31	0		769.325	0		769.327	0		770.693	0		770.591	3649.77
770.255	0		769.32	0		769.329	0		769.323	0		770.594	0		770.848	0		770.255	0		769.313	0		769.328	0		769.33	0		770.695	0		770.594	4840.3
770.26	0		769.323	0		769.332	0		769.326	0		770.596	0		770.851	0		770.26	0		769.315	0		769.33	0		769.332	0		770.698	0		770.596	4911.13
770.265	0		769.325	0		769.334	0		769.328	0		770.599	0		770.853	0		770.265	0		769.318	0		769.333	0		769.335	0		770.7	592.68		770.599	3922.02
770.27	0		769.328	0		769.337	0		769.331	0		770.601	298.768		770.856	0		770.27	0		769.32	0		769.335	0		769.337	0		770.703	3178.69		770.601	2326.66
770.275	0		769.33	0		769.339	0		769.333	0		770.604	1354.96		770.858	0		770.275	0		769.323	0		769.338	0		769.34	0		770.705	5930.01		770.604	0
770.28	0		769.333	0		769.342	0		769.336	0		770.606	1889.43		770.861	0		770.28	0		769.326	0		769.34	0		769.342	0		770.708	11113.2		770.607	0
770.285	0		769.335	0		769.344	0		769.338	0		770.609	1835.77		770.863	0		770.285	0		769.328	0		769.343	0		769.345	0		770.71	12127.8		770.609	0
770.29	0		769.338	0		769.347	0		769.341	0		770.611	1726.39		770.866	0		770.29	0		769.331	0		769.345	0		769.347	0		770.713	10284.5		770.612	0
770.295	0		769.34	0		769.349	0		769.343	0		770.614	1912.29		770.869	0		770.295	0		769.333	0		769.348	0		769.35	0		770.715	6694.34		770.614	0
770.3	0		769.343	0		769.352	0		769.346	0		770.617	1760.04		770.871	0		770.3	0		769.336	0		769.35	0		769.352	0		770.718	3460.99		770.617	0
770.305	0		769.346	0		769.354	0		769.348	0		770.619	1683.03		770.874	0		770.305	0		769.338	0		769.353	0		769.355	0		770.721	167.117		770.619	0
770.31	0		769.348	0		769.357	0		769.351	0		770.622	1168.08		770.876	0		770.31	0		769.341	0		769.355	0		769.357	0		770.723	0		770.622	0
770.316	0		769.351	0		769.36	0		769.354	0		770.624	455.934		770.879	0		770.316	0		769.343	0		769.358	0		769.36	0		770.726	0		770.624	0
770.321	0		769.353	0		769.362	0		769.356	0		770.627	0		770.881	0		770.321	0		769.346	0		769.361	0		769.362	0		770.728	0		770.627	0
770.326	0		769.356	0		769.365	0		769.359	0		770.629	0		770.884	0		770.326	0		769.348	0		769.363	0		769.365	0		770.731	0		770.629	0
770.331	0		769.358	0		769.367	0		769.361	0		770.632	0		770.886	32.4147		770.331	0		769.351	0		769.365	0		769.367	0		770.733	0		770.632	0
770.336	0		769.361	0		769.37	0		769.364	0		770.634	0		770.889	432.298		770.336	0		769.353	0		769.368	0		769.37	0		770.736	0		770.635	0
770.341	0		769.363	0		769.372	0		769.366	0		770.637	0		770.891	1329.65		770.341	0		769.356	0		769.371	0		769.373	0		770.738	0		770.637	0
770.346	0		769.366	0		769.375	0		769.369	0		770.639	0		770.894	2662.71		770.346	0		769.358	0		769.373	0		769.375	0		770.741	0		770.64	0
770.351	0		769.368	0		769.377	0		769.371	0		770.642	0		770.896	2147.4		770.351	0		769.361	0		769.376	0		769.378	0		770.743	0		770.642	0
770.356	0		769.371	0		769.38	0		769.374	0		770.644	97.8133		770.899	841.238		770.356	0		769.363	0		769.378	0		769.38	0		770.746	0		770.645	0
770.361	0		769.373	0		769.382	0		769.376	0		770.647	811.217		770.901	0		770.361	0		769.366	0		769.381	0		769.383	0		770.748	0		770.647	0
770.366	0		769.376	0		769.385	0		769.379	0		770.65	3310.07		770.904	0		770.366	0		769.369	0		769.383	0		769.385	0		770.751	0		770.65	0
770.371	51.9623		769.378	0		769.387	0		769.381	0		770.652	7937.2		770.907	0		770.371	51.9623		769.371	0		769.386	0		769.388	0		770.754	0		770.652	308.011
770.376	5798.05		769.381	0		769.39	0		769.384	0		770.655	11985.1		770.909	0		770.376	5798.05		769.374	0		769.388	0		769.39	0		770.756	0		770.655	2235.78
770.381	26596.1		769.383	0		769.392	0		769.386	0		770.657	12431.3		770.912	0		770.381	26596.1		769.376	0		769.391	0		769.393	0		770.759	0		770.657	3367.41
770.386	116217		769.386	0		769.395	0		769.389	0		770.66	8477.36		770.914	0		770.386	116217		769.379	0		769.393	0		769.395	0		770.761	0		770.66	3598.48
770.391	384492		769.389	0		769.397	0		769.391	0		770.662	3901.05		770.917	727.952		770.391	384492		769.381	3088.03		769.396	0		769.398	0		770.764	0		770.662	3309.9
770.397	759701		769.391	0		769.4	0		769.394	0		770.665	1105.22		770.919	2046.97		770.397	759701		769.384	7187.53		769.398	0		769.4	0		770.766	4767.49		770.665	4825.85
770.402	1.14512e+06		769.394	0		769.403	0		769.396	0		770.667	2271.41		770.922	4051.12		770.402	1.14512e+06		769.386	10680.9		769.401	0		769.403	0		770.769	16639		770.668	5323.04
770.407	1.12866e+06		769.396	0		769.405	0		769.399	0		770.67	6368.18		770.924	7029.56		770.407	1.12866e+06		769.389	6873.69		769.404	0		769.405	0		770.771	29853.9		770.67	5908.37
770.412	738260		769.399	60.0425		769.408	0		769.402	0		770.672	11746.8		770.927	8406.75		770.412	738260		769.391	3970.65		769.406	1099.14		769.408	0		770.774	38120.6		770.673	7135.07
770.417	366516		769.401	683.667		769.41	0		769.404	0		770.675	15266		770.929	10646		770.417	366516		769.394	481.404		769.409	2829.15		769.41	0		770.776	30384.7		770.675	6074.43
770.422	112215		769.404	3055.92		769.413	0		769.407	4.6668		770.678	13922.2		770.932	16227.8		770.422	112215		769.396	0		769.411	3584.07		769.413	0		770.779	17748.5		770.678	4475.02
770.427	28169.9		769.406	8372.35		769.415	8.3741		769.409	316.507		770.68	8853.49		770.934	24001.6		770.427	28169.9		769.399	0		769.414	3265.04		769.416	1094.37		770.781	6538.61		770.68	3759.81
770.432	8911.13		769.409	14729.1		769.418	1214.09		769.412	3126.95		770.683	3272.47		770.937	27949		770.432	8911.13		769.401	0		769.416	5163.58		769.418	6353.7		770.784	440.558		770.683	2477.05
770.437	89.9764		769.411	18683.8		769.42	2491.05		769.414	8356.75		770.685	879.509		770.939	20341.3		770.437	89.9764		769.404	4291.61		769.419	14201.9		769.421	18546.4		770.787	0		770.685	0
770.442	0		769.414	16874.5		769.423	3980.64		769.417	12424.6		770.688	31.3832		770.942	10431.8		770.442	0		769.406	12221.2		769.421	37738.4		769.423	41414.2		770.789	0		770.688	0
770.447	0		769.416	9829.43		769.425	3089.87		769.419	13250.7		770.69	0		770.945	3567.29		770.447	0		769.409	20093.6		769.424	64650		769.426	65941.1		770.792	0		770.69	0
770.452	0		769.419	4586.23		769.428	1578.15		769.422	13779.2		770.693	0		770.947	631.55		770.452	0		769.412	21917.8		769.426	82161.8		769.428	82674.8		770.794	0		770.693	0
770.457	0		769.421	611.802		769.43	486.533		769.424	12651.2		770.695	0		770.95	47.1612		770.457	0		769.414	15878.9		769.429	72327.9		769.431	70763		770.797	0		770.695	0
770.462	0		769.424	0		769.433	35.6717		769.427	9319.15		770.698	0		770.952	0		770.462	0		769.417	6891.11		769.431	44933.2		769.433	44699.5		770.799	0		770.698	0
770.468	0		769.426	0		769.435	0		769.429	6884.02		770.7	0		770.955	0		770.468	0		769.419	16754.4		769.434	18726.3		769.436	19564.3		770.802	0		770.701	0
770.473	0		769.429	0		769.438	0		769.432	3840.91		770.703	0		770.957	0		770.473	0		769.422	56004.6		769.436	3316.35		769.438	4558.26		770.804	0		770.703	0
770.478	0		769.432	0		769.441	0		769.434	2227.6		770.705	0		770.96	0		770.478	0		769.424	133414		769.439	60.9694		769.441	119.272		770.807	0		770.706	0
770.483	0		769.434	0		769.443	0		769.437	182.281		770.708	0		770.962	0		770.483	0		769.427	282496		769.441	0		769.443	0		770.809	2490.19		770.708	0
770.488	0		769.437	0		769.446	0		769.439	0		770.71	0		770.965	0		770.488	0		769.429	460552		769.444	0		769.446	0		770.812	4265.81		770.711	0
770.493	0		769.439	0		769.448	0		769.442	0		770.713	0		770.967	0		770.493	0		769.432	606684		769.447	0		769.448	0		770.814	6322.06		770.713	0
770.498	0		769.442	0		769.451	0		769.445	0		770.716	0		770.97	0		770.498	0		769.434	612797		769.449	0		769.451	0		770.817	7281.05		770.716	0
770.503	0		769.444	0		769.453	0		769.447	18.2205		770.718	0		770.972	0		770.503	0		769.437	449386		769.452	0		769.453	0		770.819	9521.92		770.718	0
770.508	0		769.447	0		769.456	0		769.45	384.186		770.721	0		770.975	0		770.508	0		769.439	234596		769.454	0		769.456	0		770.822	7372.02		770.721	0
770.513	0		769.449	0		769.458	0		769.452	1541.62		770.723	0		770.978	0		770.513	0		769.442	70142.4		769.457	0		769.459	0		770.824	4732.04		770.723	0
770.518	0		769.452	0		769.461	0		769.455	2079.1		770.726	0		770.98	0		770.518	0		769.444	5189.02		769.459	0		769.461	134.658		770.827	2070.85		770.726	0
770.523	0		769.454	0		769.463	0		769.457	1620.96		770.728	0		770.983	0		770.523	0		769.447	0		769.462	5010.68		769.464	2677.18		770.83	54.8331		770.728	0
770.528	0		769.457	0		769.466	0		769.46	765.558		770.731	0		770.985	0		770.528	0		769.449	0		769.464	11673.9		769.466	4445.58		770.832	0		770.731	0
770.534	0		769.459	0		769.468	0		769.462	0		770.733	0		770.988	0		770.534	0		769.452	0		769.467	15623.5		769.469	5308.23		770.835	0		770.733	0
770.538	0		769.462	0		769.471	0		769.465	0		770.736	0		770.99	0		770.538	0		769.455	0		769.469	14231.2		769.471	4631.35		770.837	0		770.736	0
770.544	0		769.464	0		769.473	0		769.467	0		770.738	0		770.993	0		770.544	0		769.457	0		769.472	9339.65		769.474	2803.07		770.84	2055.54		770.739	0
770.549	0		769.467	0		769.476	0		769.47	0		770.741	0		770.995	120.453		770.549	0		769.46	0		769.474	3146.92		769.476	0		770.842	4045.44		770.741	0
770.554	0		769.47	0		769.478	0		769.472	0		770.743	0		770.998	1390.36		770.554	0		769.462	0		769.477	370.913		769.479	0		770.845	5207.98		770.744	0
770.559	0		769.472	0		769.481	0		769.475	0		770.746	0		771	2069.72		770.559	0		769.465	0		769.479	0		769.481	0		770.847	4736.36		770.746	0
770.564	0		769.475	0		769.484	0		769.477	0		770.749	0		771.003	2134.11		770.564	0		769.467	0		769.482	0		769.484	0		770.85	3000.64		770.749	0
770.569	0		769.477	76.3906		769.486	0		769.48	0		770.751	0		771.005	1567.22		770.569	0		769.47	0		769.485	0		769.486	0		770.852	45.3764		770.751	0
770.574	0		769.48	876.866		769.489	0		769.482	0		770.754	0		771.008	767.404		770.574	0		769.472	0		769.487	0		769.489	0		770.855	0		770.754	0
770.579	0		769.482	1684.51		769.491	0		769.485	0		770.756	0		771.011	0		770.579	0		769.475	0		769.49	0		769.491	0		770.857	0		770.756	0
770.584	0		769.485	2061		769.494	0		769.488	0		770.759	0		771.013	0		770.584	0		769.477	0		769.492	0		769.494	0		770.86	0		770.759	0
770.589	0		769.487	1783.86		769.496	0		769.49	0		770.761	0		771.016	0		770.589	0		769.48	0		769.495	0		769.497	0		770.863	0		770.761	0
770.594	0		769.49	1048.25		769.499	0		769.493	0		770.764	0		771.018	0		770.594	0		769.482	0		769.497	0		769.499	0		770.865	0		770.764	1652.13
770.599	0		769.492	0		769.501	0		769.495	0		770.766	0		771.021	0		770.599	0		769.485	0		769.5	0		769.502	0		770.868	0		770.766	8800.72
770.605	0		769.495	0		769.504	0		769.498	0		770.769	0		771.023	0		770.605	0		769.487	0		769.502	0		769.504	0		770.87	0		770.769	25003
770.61	0		769.497	0		769.506	0		769.5	0		770.771	0		771.026	0		770.61	0		769.49	0		769.505	0		769.507	0		770.873	0		770.771	42413.6
770.615	0		769.5	0		769.509	0		769.503	0		770.774	0		771.028	0		770.615	0		769.492	0		769.507	0		769.509	0		770.875	0		770.774	49442.9
770.62	0		769.502	0		769.511	0		769.505	0		770.776	0		771.031	0		770.62	0		769.495	0		769.51	0		769.512	0		770.878	0		770.777	35916.8
770.625	69.8627		769.505	0		769.514	0		769.508	0		770.779	0		771.033	0		770.625	69.8627		769.497	0		769.512	0		769.514	0		770.88	0		770.779	18108.2
770.63	10698.4		769.507	115.057		769.516	0		769.51	0		770.782	0		771.036	0		770.63	10698.4		769.5	0		769.515	0		769.517	0		770.883	0		770.782	4185.5
770.635	50288.5		769.51	1479.53		769.519	0		769.513	0		770.784	0		771.038	0		770.635	50288.5		769.503	0		769.517	0		769.519	0		770.885	0		770.784	98.5682
770.64	172239		769.513	2550.14		769.521	0		769.515	0		770.787	0		771.041	0		770.64	172239		769.505	0		769.52	0		769.522	0		770.888	0		770.787	0
770.645	405773		769.515	3052.65		769.524	0		769.518	0		770.789	0		771.044	0		770.645	405773		769.508	0		769.522	0		769.524	0		770.89	0		770.789	0
770.65	664485		769.518	2672.15		769.527	0		769.52	0		770.792	0		771.046	0		770.65	664485		769.51	0		769.525	0		769.527	0		770.893	0		770.792	0
770.655	779021		769.52	1641.31		769.529	0		769.523	0		770.794	0		771.049	0		770.655	779021		769.513	0		769.528	0		769.529	0		770.896	0		770.794	0
770.66	581867		769.523	0		769.532	0		769.525	0		770.797	0		771.051	0		770.66	581867		769.515	0		769.53	0		769.532	0		770.898	0		770.797	0
770.665	332452		769.525	0		769.534	0		769.528	0		770.799	0		771.054	0		770.665	332452		769.518	0		769.533	0		769.534	0		770.901	0		770.799	0
770.67	113151		769.528	0		769.537	0		769.531	0		770.802	0		771.056	0		770.67	113151		769.52	0		769.535	0		769.537	0		770.903	0		770.802	0
770.676	23918.4		769.53	0		769.539	0		769.533	0		770.804	0		771.059	0		770.676	23918.4		769.523	0		769.538	0		769.54	0		770.906	0		770.804	0
770.681	1419.84		769.533	0		769.542	0		769.536	0		770.807	0		771.061	0		770.681	1419.84		769.525	0		769.54	0		769.542	0		770.908	0		770.807	0
770.686	6.3931		769.535	0		769.544	0		769.538	0		770.809	0		771.064	0		770.686	6.3931		769.528	0		769.543	0		769.545	0		770.911	0		770.809	0
770.691	0		769.538	0		769.547	0		769.541	0		770.812	0		771.066	0		770.691	0		769.53	0		769.545	0		769.547	0		770.913	0		770.812	0
770.696	0		769.54	0		769.549	0		769.543	0		770.814	0		771.069	228.058		770.696	0		769.533	0		769.548	0		769.55	0		770.916	0		770.815	0
770.701	0		769.543	0		769.552	0		769.546	0		770.817	0		771.072	1579.97		770.701	0		769.535	0		769.55	0		769.552	0		770.918	0		770.817	0
770.706	0		769.545	0		769.554	0		769.548	0		770.819	0		771.074	2178.88		770.706	0		769.538	0		769.553	0		769.555	0		770.921	0		770.82	0
770.711	0		769.548	0		769.557	0		769.551	0		770.822	116.471		771.077	2316.02		770.711	0		769.54	0		769.555	0		769.557	0		770.923	0		770.822	0
770.716	0		769.55	0		769.559	0		769.553	0		770.825	898.945		771.079	1904.41		770.716	0		769.543	0		769.558	0		769.56	0		770.926	0		770.825	0
770.721	0		769.553	0		769.562	0		769.556	0		770.827	1492.06		771.082	1078.52		770.721	0		769.546	0		769.56	0		769.562	0		770.929	1531.12		770.827	0
770.726	0		769.556	0		769.564	0		769.558	0		770.83	1729.1		771.084	0		770.726	0		769.548	0		769.563	0		769.565	0		770.931	5110.54		770.83	0
770.731	0		769.558	0		769.567	0		769.561	0		770.832	1448.28		771.087	527.511		770.731	0		769.551	0		769.565	0		769.567	0		770.934	8547.81		770.832	0
770.736	0		769.561	0		769.569	0		769.563	0		770.835	793.175		771.089	1211.64		770.736	0		769.553	0		769.568	0		769.57	0		770.936	9221.2		770.835	0
770.741	0		769.563	0		769.572	0		769.566	0		770.837	0		771.092	1615.63		770.741	0		769.556	0		769.571	0		769.572	0		770.939	5406.65		770.837	0
770.746	0		769.566	0		769.575	0		769.569	0		770.84	0		771.094	1559.23		770.746	0		769.558	0		769.573	0		769.575	0		770.941	1257.62		770.84	0
770.752	0		769.568	0		769.577	0		769.571	0		770.842	0		771.097	1091.12		770.752	0		769.561	0		769.576	0		769.577	0		770.944	0.5048		770.842	0
770.757	0		769.571	0		769.58	0		769.574	0		770.845	0		771.099	307.423		770.757	0		769.563	0		769.578	0		769.58	0		770.946	0		770.845	0
770.762	0		769.573	0		769.582	0		769.576	0		770.847	0		771.102	0		770.762	0		769.566	0		769.581	0		769.583	0		770.949	0		770.848	0
770.767	0		769.576	0		769.585	0		769.579	0		770.85	0		771.105	0		770.767	0		769.568	0		769.583	0		769.585	0		770.951	0		770.85	0
770.772	0		769.578	0		769.587	0		769.581	0		770.852	0		771.107	0		770.772	0		769.571	0		769.586	0		769.588	0		770.954	0		770.853	0
770.777	0		769.581	0		769.59	0		769.584	0		770.855	0		771.11	0		770.777	0		769.573	0		769.588	0		769.59	0		770.957	0		770.855	0
770.782	0		769.583	0		769.592	0		769.586	0		770.858	0		771.112	0		770.782	0		769.576	0		769.591	0		769.593	0		770.959	0		770.858	0
770.787	0		769.586	0		769.595	0		769.589	0		770.86	0		771.115	0		770.787	0		769.578	0		769.593	0		769.595	0		770.962	0		770.86	0
770.792	0		769.588	0		769.597	0		769.591	0		770.863	0		771.117	0		770.792	0		769.581	0		769.596	0		769.598	0		770.964	0		770.863	0
770.797	0		769.591	0		769.6	0		769.594	0		770.865	0		771.12	0		770.797	0		769.584	0		769.598	0		769.6	0		770.967	0		770.865	0
770.802	4415.6		769.593	0		769.602	0		769.596	0		770.868	0		771.122	0		770.802	4415.6		769.586	0		769.601	0		769.603	0		770.969	0		770.868	0
770.807	7418.9		769.596	0		769.605	0		769.599	0		770.87	0		771.125	0		770.807	7418.9		769.589	0		769.603	0		769.605	0		770.972	0		770.87	0
770.812	8715.63		769.598	0		769.607	0		769.601	0		770.873	0		771.127	0		770.812	8715.63		769.591	0		769.606	0		769.608	0		770.974	0		770.873	0
770.817	7530.27		769.601	0		769.61	0		769.604	0		770.875	0		771.13	0		770.817	7530.27		769.594	0		769.609	0		769.61	0		770.977	0		770.875	0
770.823	4930.89		769.604	0		769.612	0		769.606	0		770.878	0		771.132	0		770.823	4930.89		769.596	0		769.611	0		769.613	0		770.979	0		770.878	0
770.828	1.0187		769.606	0		769.615	0		769.609	0		770.88	0		771.135	0		770.828	1.0187		769.599	0		769.614	0		769.615	0		770.982	0		770.881	0
770.833	0		769.609	0		769.618	0		769.612	0		770.883	0		771.138	0		770.833	0		769.601	0		769.616	0		769.618	0		770.984	0		770.883	0
770.838	0		769.611	0		769.62	0		769.614	0		770.885	0		771.14	0		770.838	0		769.604	0		769.619	0		769.621	0		770.987	0		770.886	0
770.843	0		769.614	0		769.623	0		769.617	0		770.888	0		771.143	0		770.843	0		769.606	0		769.621	0		769.623	0		770.99	0		770.888	0
770.848	0		769.616	0		769.625	0		769.619	0		770.891	0		771.145	0		770.848	0		769.609	0		769.624	0		769.626	0		770.992	0		770.891	0
770.853	0		769.619	0		769.628	0		769.622	0		770.893	0		771.148	0		770.853	0		769.611	0		769.626	0		769.628	0		770.995	0		770.893	0
770.858	0		769.621	0		769.63	0		769.624	0		770.896	87.1874		771.15	0		770.858	0		769.614	0		769.629	0		769.631	0		770.997	0		770.896	0
770.863	0		769.624	0		769.633	0		769.627	0		770.898	712.459		771.153	0		770.863	0		769.616	0		769.631	0		769.633	0		771	0		770.898	0
770.868	0		769.626	0		769.635	0		769.629	0		770.901	2029.66		771.155	0		770.868	0		769.619	0		769.634	0		769.636	0		771.002	0		770.901	0
770.873	0		769.629	0		769.638	0		769.632	0		770.903	3114.41		771.158	0		770.873	0		769.621	0		769.636	0		769.638	122.314		771.005	0		770.903	0
770.878	0		769.631	0		769.64	0		769.634	0		770.906	2626.6		771.16	0		770.878	0		769.624	0		769.639	0		769.641	3279.94		771.007	0		770.906	0
770.884	13205.9		769.634	0		769.643	0		769.637	0		770.908	1205.22		771.163	0		770.884	13205.9		769.627	0		769.641	0		769.643	6241.35		771.01	0		770.909	0
770.889	55831.2		769.636	0		769.645	0		769.639	0		770.911	427.988		771.165	184.133		770.889	55831.2		769.629	0		769.644	0		769.646	9095.46		771.012	0		770.911	0
770.894	162823		769.639	0		769.648	0		769.642	0		770.913	29.193		771.168	1158.78		770.894	162823		769.632	0		769.646	0		769.648	8543.03		771.015	0		770.914	0
770.899	294361		769.642	0		769.65	0		769.644	0		770.916	967.256		771.17	2871.81		770.899	294361		769.634	0		769.649	0		769.651	4760.22		771.017	0		770.916	0
770.904	410384		769.644	0		769.653	0		769.647	0		770.918	4345.97		771.173	6299.71		770.904	410384		769.637	0		769.652	0		769.654	1439.21		771.02	0		770.919	166.303
770.909	370829		769.647	0		769.656	0		769.649	0		770.921	8919.99		771.176	9656.97		770.909	370829		769.639	0		769.654	0		769.656	0		771.023	0		770.921	2659.31
770.914	239716		769.649	0		769.658	0		769.652	0		770.924	12229.5		771.178	12307		770.914	239716		769.642	0		769.657	0		769.659	0		771.025	0		770.924	9828.92
770.919	105246		769.652	0		769.661	0		769.655	0		770.926	11884.7		771.181	11061.3		770.919	105246		769.644	2100.09		769.659	0		769.661	0		771.028	0		770.926	18228.5
770.924	28636.9		769.654	0		769.663	0		769.657	440.264		770.929	10567		771.183	6585.73		770.924	28636.9		769.647	13423.1		769.662	0		769.664	0		771.03	0		770.929	27111.2
770.929	3404.58		769.657	21.1453		769.666	0		769.66	4077.28		770.931	10458		771.186	2202.13		770.929	3404.58		769.649	22322.9		769.664	0		769.666	0		771.033	0		770.931	29295.9
770.934	79.6385		769.659	534.129		769.668	0		769.662	12421.7		770.934	8541.85		771.188	216.522		770.934	79.6385		769.652	28702.5		769.667	1762.51		769.669	0		771.035	0		770.934	27278.7
770.939	0		769.662	2388.7		769.671	0		769.665	24557.9		770.936	5618.9		771.191	0		770.939	0		769.654	24547		769.669	3320.75		769.671	0		771.038	0		770.936	20498.2
770.944	0		769.664	4695.09		769.673	0		769.667	35589.1		770.939	2876.44		771.193	0		770.944	0		769.657	16357.2		769.672	3882.52		769.674	0		771.04	0		770.939	11248.9
770.949	0		769.667	8295.45		769.676	23.3611		769.67	34060		770.941	660.609		771.196	0		770.949	0		769.659	9482.39		769.674	3379.79		769.676	0		771.043	0		770.942	4877
[truncated: 4,213 more rows]
