# Supplementary material for: NUB1 traps unfolded FAT10 for ubiquitin-independent degradation by the 26S proteasome
Source: Nat Struct Mol Biol. 2025 Apr 11;32(9):1752–65. doi: 10.1038/s41594-025-01527-3 (PMC12285911; doi:10.1038/s41594-025-01527-3)
Supplement: Supplementary file 13 — Raw data for biochemical measurements. [file 41594_2025_1527_MOESM13_ESM.xlsx]

## Sheet: Nub1 Unbound woods plot
Protein	Start	End	Unbound - 10s	Unbound - 50s	Unbound - 500s	Unbound - 5000s
NUB1	0	7	50.42	68.11	77.7	78.03
NUB1	0	8	42.22	58.25	75.23	75.48
NUB1	0	9	38.57	57.28	76.05	76.84
NUB1	0	10	37.15	51.96	74.92	81.41
NUB1	0	11	24.43	38.38	57.56	69.06
NUB1	0	14	17.73	29.19	47.76	66.97
NUB1	3	11	12.62	30.02	55.22	68.63
NUB1	3	13	13.43	28.47	55.02	72.56
NUB1	3	14	7.78	18.85	43.97	66.47
NUB1	3	15	6.9	14.56	37.7	58.75
NUB1	6	14	5.02	14.33	40.25	71.95
NUB1	6	15	5.2	12.57	37.86	71.73
NUB1	7	13	3.41	11.66	38.11	70.74
NUB1	7	14	4.43	10.96	33.56	69.59
NUB1	7	15	4.15	8.74	27.41	62.85
NUB1	7	16	2.91	6	23.36	60.53
NUB1	8	14	1.5	5.57	25.53	68.33
NUB1	8	15	2.41	4.29	20.55	63.23
NUB1	9	14	1.28	2.41	22.99	63.95
NUB1	9	15	2.43	4.39	22.02	64.2
NUB1	10	14	0.9	3.8	29.34	71.65
NUB1	10	15	1.36	3.11	23.9	64.1
NUB1	10	16	2.49	4.22	25.68	70.67
NUB1	11	15	3.16	4.3	29.01	65.03
NUB1	12	18	5.08	11.17	32.94	59.13
NUB1	14	18	6.59	14.57	42.51	61.84
NUB1	15	18	6.91	19.42	51.15	74.98
NUB1	15	22	31.1	34.98	53.38	60.85
NUB1	15	36	39.06	48.4	58.55	61.35
NUB1	15	40	40.83	51.77	60.47	63.45
NUB1	15	41	39.82	50.86	60.85	63.59
NUB1	15	49	32.62	43.72	58.37	68.35
NUB1	15	51	33.06	44.43	58.62	67.41
NUB1	18	30	36.05	52.35	67.54	72.84
NUB1	18	36	46.15	56.51	66.21	68.64
NUB1	18	39	47.87	58.84	68.77	70.56
NUB1	18	41	45.49	57.33	68.5	70.47
NUB1	19	36	49.92	63.04	68.41	66.49
NUB1	19	40	47.87	59.32	69.11	70.56
NUB1	19	41	46.62	58.96	68.26	68.33
NUB1	20	31	37.69	56.05	68.75	67.95
NUB1	20	32	36.58	55.47	65.12	64.5
NUB1	22	31	39.15	56.3	67.42	66.69
NUB1	22	32	37.69	52.48	61.71	61.3
NUB1	22	33	39.46	52.03	60.85	60.34
NUB1	22	35	46.27	57.44	64.55	63.93
NUB1	22	36	47.37	57.36	63.27	62.79
NUB1	22	38	46.36	56.75	62.1	61.85
NUB1	22	39	48.57	61.41	66.86	66.78
NUB1	22	41	45.57	57.96	66.91	67.24
NUB1	22	49	36.27	47.33	61.85	72.55
NUB1	23	30	38.92	57.14	65.44	63.47
NUB1	23	32	39.61	55.17	58.52	58.14
NUB1	23	36	43.06	54.26	61.27	61.83
NUB1	30	39	65.45	75.49	77.91	77.93
NUB1	30	41	43.03	55.82	62.9	64.93
NUB1	31	39	69.35	81.85	83.87	83.08
NUB1	31	41	54.49	65.62	74.93	75.77
NUB1	32	38	77.2	85.33	86.74	85.44
NUB1	32	39	70.09	83.36	88.38	87.75
NUB1	32	41	51.65	65.47	75.79	76.42
NUB1	33	39	66.83	81.77	86.91	87.04
NUB1	34	39	69.71	87.95	92.24	91.28
NUB1	34	41	47.75	62.96	76.96	78.34
NUB1	37	49	13.06	26.82	52.78	79.59
NUB1	37	51	19.47	32.81	54.23	76.83
NUB1	37	53	24.37	36.79	57.85	75.01
NUB1	40	45	2.55	6.82	36.35	73.45
NUB1	40	48	14.78	42.52	61.26	82.32
NUB1	41	49	15.55	28	47.16	67.37
NUB1	41	51	18.2	29.59	45.39	64.84
NUB1	42	49	10.45	20.47	36.55	61.45
NUB1	42	50	18.7	27.41	41.39	62.07
NUB1	42	51	19.58	30.11	43.09	60.63
NUB1	42	53	26.43	34.2	43.58	55.92
NUB1	42	54	30.94	38.42	46.58	59.02
NUB1	45	49	11.9	31.26	39.09	57.52
NUB1	45	50	27.49	39.53	47.63	59.28
NUB1	45	51	27.88	43.8	50.85	62.64
NUB1	46	51	28.69	43.62	52.03	63.41
NUB1	52	61	13.23	23.26	46.59	60.77
NUB1	52	62	12.69	23.34	45.15	62
NUB1	54	62	6.24	19.62	49.69	66.05
NUB1	54	64	12.64	24.21	41.77	61.21
NUB1	54	67	5.95	15.46	42.41	68.24
NUB1	55	61	2.59	10.27	22.73	43.4
NUB1	55	62	6.17	16.26	33.62	52.08
NUB1	56	62	2.5	10.03	22.5	43.17
NUB1	56	64	3.35	6.52	15.23	41.2
NUB1	58	64	2.27	2.04	4.74	30.6
NUB1	59	64	3.15	2.71	5.84	35.62
NUB1	63	76	35.19	41.56	55.48	58
NUB1	63	86	32.26	38	49.81	55.1
NUB1	65	86	36.42	42.18	53.58	59.24
NUB1	66	86	37.56	42.82	53.47	59.19
NUB1	67	78	56.75	62.29	67.8	67.03
NUB1	67	83	50.29	56.08	63.46	66.35
NUB1	67	84	48.2	53.95	63.89	68.89
NUB1	67	86	40.2	45.44	53.68	58.8
NUB1	68	77	59.66	62.22	63.83	62.71
NUB1	68	78	59.99	63.54	64.93	63.96
NUB1	68	81	64.76	67.74	69.39	67.9
NUB1	68	83	52.33	56.75	61.97	64.84
NUB1	68	84	49.72	53.94	62.4	67.64
NUB1	68	86	40.65	44.46	51.18	56.65
NUB1	70	84	47.51	51.41	61.02	66.15
NUB1	70	86	37.37	40.99	48.62	54.84
NUB1	71	86	38.1	41.95	50.21	56.93
NUB1	76	86	35.37	40.09	51.92	62.6
NUB1	77	84	39.4	46.64	64.66	78.29
NUB1	77	86	29.01	33.85	46.96	58.69
NUB1	78	86	22.31	29.84	42.61	57.17
NUB1	85	94	57.78	59.79	60.54	67.83
NUB1	85	100	42.15	49.33	52.45	56.46
NUB1	85	101	35.36	37.94	40.05	47.6
NUB1	87	91	77.46	94.14	94.56	93.76
NUB1	87	92	81	89.88	91.02	89.01
NUB1	87	93	86.06	91.72	92.59	91.8
NUB1	87	94	84.89	88.82	89.61	89.15
NUB1	87	96	73.56	77.15	78.27	77.11
NUB1	87	97	62.08	63.91	65.56	65.84
NUB1	87	98	61.15	64.43	64.82	64.36
NUB1	87	99	57.7	60.35	60.2	59.38
NUB1	87	100	50.6	56.41	57.33	56.8
NUB1	87	101	42.93	48.04	49.69	54.07
NUB1	87	102	42.7	48.93	52.99	57.15
NUB1	87	105	43.06	49.17	51.14	55.83
NUB1	88	98	65.09	67.33	68.7	67.32
NUB1	88	100	48.45	53.75	54.04	53.73
NUB1	89	100	49.79	55.63	56.79	56.05
NUB1	99	105	56.98	57.27	57.22	57.44
NUB1	100	106	30.4	34.28	39.78	44.71
NUB1	101	105	58.58	59.17	60.92	66.41
NUB1	101	112	15.99	17.55	25.59	36.32
NUB1	101	117	10.38	10.97	15.53	23.84
NUB1	102	110	20.79	22.94	34.43	47.12
NUB1	103	110	15.6	18.19	32.81	46.95
NUB1	103	112	10.22	11.73	21.47	34.21
NUB1	103	115	8.84	9.78	16.25	27.7
NUB1	106	112	4.51	6.64	22.99	40.1
NUB1	106	117	3.08	3.81	10.54	21.32
NUB1	106	124	11.49	14.14	21	32.39
NUB1	106	125	13.13	15.84	22.09	32.18
NUB1	107	112	6.13	9.11	26.43	43.23
NUB1	107	122	5.1	7.48	15.44	27.47
NUB1	113	120	1.93	2.06	4.39	17.81
NUB1	113	122	4.58	8.97	15.3	25.77
NUB1	113	124	17.22	20.24	25.93	35.05
NUB1	116	124	27.89	35.18	40.76	52.92
NUB1	116	125	28.88	32.88	39.57	49.4
NUB1	118	124	28.88	35.97	43.26	47.28
NUB1	119	122	5.06	20.22	38.66	43.48
NUB1	119	124	29.93	38.17	48.03	49.93
NUB1	123	128	12.16	16.87	34.19	50.59
NUB1	126	152	24.64	33.04	48.43	61.81
NUB1	126	153	22.8	30.63	45.96	58.73
NUB1	127	132	25.37	36.93	41.95	49.81
NUB1	127	142	28.52	36.91	49.48	61.34
NUB1	129	136	32.64	37.99	52	66.62
NUB1	129	139	42.72	47.15	58.19	74.19
NUB1	129	140	38.46	43.59	58.46	73.46
NUB1	129	142	31.82	38.42	53.04	65.94
NUB1	129	144	30.5	37.32	52.58	65.08
NUB1	129	149	30.75	39.3	54.42	69.05
NUB1	129	152	26.65	33.99	50.96	66.29
NUB1	129	153	25.63	32.94	49.46	64.08
NUB1	129	154	24.23	30.94	46.84	61.05
NUB1	130	136	35.52	41.81	57.97	72.68
NUB1	130	142	32.73	39.6	54.48	67.68
NUB1	131	142	34.02	42.12	57.61	72.37
NUB1	134	142	29.24	38.58	60.27	70.2
NUB1	136	142	37.3	46.31	63.47	66.73
NUB1	137	142	24.63	35.4	57.12	61.9
NUB1	143	153	12.2	18.27	36.31	52.58
NUB1	143	154	9.53	15.3	30.4	44.18
NUB1	144	154	9.14	14.62	32.55	44.57
NUB1	145	154	3.94	11.34	28.5	43.62
NUB1	146	154	4.67	11.52	31.02	40.88
NUB1	148	154	5.61	13.84	37.17	49.42
NUB1	155	159	33.44	48.31	74.08	72.58
NUB1	155	161	50.65	60.04	75.52	74.92
NUB1	155	168	58.21	61.7	67.56	67.33
NUB1	157	169	70.53	73.47	74.18	71.46
NUB1	157	171	69.54	70.72	71.3	70.79
NUB1	157	173	70.92	72.29	73.34	73.18
NUB1	157	174	70.6	71.04	72.05	73.73
NUB1	157	181	77.2	78.25	78.15	77.22
NUB1	157	192	76.9	78.26	79.33	78.24
NUB1	157	196	75.54	76.9	77.43	76.91
NUB1	158	171	63.72	64.04	66.13	63.87
NUB1	158	173	63.97	65.3	65.1	64.57
NUB1	159	169	60.63	61.52	62.81	62.28
NUB1	159	171	56.63	59.59	62.52	60.41
NUB1	159	173	60.44	61.75	63.12	61.23
NUB1	159	174	62.91	64.09	64.78	64.79
NUB1	159	192	72.99	75.08	76.51	75.81
NUB1	159	196	72.31	73.43	73.95	73.55
NUB1	162	171	77.49	78.24	79.17	77.93
NUB1	162	196	76.12	75.64	76.02	75.86
NUB1	164	171	83.15	83.46	84.86	83.31
NUB1	164	173	77.63	78.39	79.29	78.04
NUB1	164	192	77.21	78.07	79.85	78.52
NUB1	164	196	77.27	78.46	80.2	78.94
NUB1	165	171	67.49	69.85	71.13	70.31
NUB1	165	196	71.71	73.01	74.04	73.39
NUB1	166	171	63.09	62.11	65.24	63.62
NUB1	170	196	76.24	77.08	78.11	77.09
NUB1	172	192	73.41	74.6	75.44	74.29
NUB1	172	196	69.96	70.9	71.12	71.47
NUB1	173	181	71.57	72.2	73.84	71.9
NUB1	173	188	74.39	75.7	75.28	75.49
NUB1	173	192	75.06	76.3	76.72	76.32
NUB1	173	196	69.09	70.48	71.31	70.2
NUB1	174	181	73.02	73.53	74.64	74.43
NUB1	174	192	74.27	75.88	76.11	75.1
NUB1	174	196	68.48	69.47	70.18	69.58
NUB1	175	188	75.83	77.82	77.7	76.97
NUB1	175	191	77.02	77.14	78.18	76.69
NUB1	175	192	71.64	72.59	73.56	73.48
NUB1	175	196	67.83	68.63	69.14	69.27
NUB1	176	196	66.38	68.25	67.78	67.81
NUB1	177	196	67.78	68.65	68.91	68.88
NUB1	178	196	62.41	63.54	63.99	64.25
NUB1	179	196	61.68	62.93	63.26	63.16
NUB1	180	196	59.59	60.7	61.31	61.02
NUB1	181	193	61.65	63.26	63.97	62.88
NUB1	181	196	59.88	61.23	61.82	61.42
NUB1	182	196	59.69	60.7	61.32	60.91
NUB1	189	196	67.5	68.23	69.38	68.11
NUB1	197	206	71.07	72.09	73.44	72.76
NUB1	197	207	69.05	69.75	71.49	70.2
NUB1	197	213	69.67	70.55	71.41	70.82
NUB1	197	214	68.6	69.53	70.5	69.86
NUB1	197	216	69.53	69.98	71.48	70.57
NUB1	197	222	71.45	71.96	73.55	72.43
NUB1	197	234	64.71	68.36	71.2	72.31
NUB1	202	214	72.13	72.64	74.08	73.68
NUB1	203	213	77.28	75.4	75.83	74.27
NUB1	203	214	75.16	74.25	74.71	73.75
NUB1	203	222	75.72	76.6	77.21	77.43
NUB1	204	214	67.4	68.35	69.98	68.24
NUB1	204	222	72.81	74.35	75.17	74.71
NUB1	207	213	69.72	70.71	71.62	71.52
NUB1	207	214	70.22	71.34	72.14	70.69
NUB1	207	216	71.07	72.36	73.82	73.41
NUB1	207	222	73.67	74.7	75.41	75.01
NUB1	213	221	72.77	73.71	75.5	74.12
NUB1	214	234	59.97	65.04	69.85	74.92
NUB1	215	224	76.01	77.1	78.14	77.12
NUB1	215	231	70.41	73.3	74.52	74.56
NUB1	215	233	55.6	61.29	65.03	67.03
NUB1	215	234	50.04	55.1	60.45	65.98
NUB1	215	235	42.98	48.77	56.01	63.95
NUB1	216	224	83.15	84.06	86.18	84.74
NUB1	217	233	55.96	62.41	66.46	69.14
NUB1	217	234	49.15	55.19	61.11	68.37
NUB1	218	231	70.52	73.55	74.29	74.11
NUB1	218	232	64.9	71.16	73.25	71.67
NUB1	218	233	55.29	61.99	66.74	69.28
NUB1	218	234	47.94	54.12	60.61	66.92
NUB1	222	231	76.11	81.66	82.08	82.14
NUB1	222	234	48.62	55.72	64.72	74.67
NUB1	222	235	40.85	46.89	59.92	72.91
NUB1	223	231	75.93	82.32	83.4	82.33
NUB1	223	232	68.75	79.73	81.92	81.81
NUB1	223	233	51.55	61.83	70.66	75.65
NUB1	223	234	42.97	52.29	61.37	72.81
NUB1	223	235	35.58	44.69	57.77	72.38
NUB1	225	233	46.94	57.48	66.72	73.83
NUB1	226	233	43.58	53.99	61.1	67
NUB1	226	234	35.64	46.59	54.47	65.75
NUB1	227	233	51.57	64.76	73.47	79.14
NUB1	228	234	26.08	39.27	53.73	70.93
NUB1	234	245	2.32	2.79	9.44	24.19
NUB1	234	246	1.72	2.3	8.44	22.34
NUB1	235	245	1.88	2.58	10.75	24.68
NUB1	235	246	2.27	2.55	9.29	21.32
NUB1	235	247	1.63	2.04	8.28	17.92
NUB1	235	252	4.38	11.47	18.22	25.71
NUB1	235	256	7.94	12.5	21.03	27.17
NUB1	236	245	1.73	2.28	11.18	25.87
NUB1	236	246	1.64	2.05	9.58	21.2
NUB1	236	247	1.96	2.18	7.06	19.02
NUB1	236	252	4.96	11.29	19.51	25.9
NUB1	236	256	8.1	14.27	21.39	27.02
NUB1	237	245	1.89	2.67	12.12	26.58
NUB1	237	246	0.99	0.99	7.1	15.85
NUB1	237	247	1.93	1.97	7.13	13.53
NUB1	237	252	5.63	11.84	20.61	27.58
NUB1	237	256	8.76	14.1	22.71	28.08
NUB1	238	246	2.42	2.85	9.53	17.59
NUB1	239	246	1.7	2.43	10.15	19.66
NUB1	240	256	10.26	16.43	24.81	30.89
NUB1	246	252	10.45	25.83	42.89	51.51
NUB1	246	253	20.63	35.48	46.46	59.42
NUB1	246	256	14.1	23.05	36.48	43.34
NUB1	246	259	10.34	16.58	30.94	37.12
NUB1	247	255	16.02	24.57	40.3	49.25
NUB1	247	256	14.76	21.42	34.48	42.31
NUB1	247	257	14.46	20.97	33.78	41.2
NUB1	248	256	16.14	22.73	33.43	40.08
NUB1	260	265	2.92	2.73	2.92	8.81
NUB1	260	266	2.21	5.19	2.62	9.67
NUB1	260	268	3.02	6.54	16.26	25.82
NUB1	260	269	2.11	8.04	22.05	29.27
NUB1	261	268	2.04	5.79	17.98	28.92
NUB1	269	274	34.77	52.12	69.94	72.2
NUB1	269	275	25.99	41.97	59.48	59.86
NUB1	269	279	26.1	42.98	60.62	63.91
NUB1	269	280	24.62	41.58	62.99	66.61
NUB1	270	279	26.47	42.88	63.67	65.78
NUB1	270	280	21.69	37.54	59.92	63.7
NUB1	271	280	21.46	37.64	62.31	65.37
NUB1	280	285	-0.31	-0.23	1.14	2.77
NUB1	290	294	2.24	2.39	2.74	2.44
NUB1	291	296	1.11	0.73	0.29	13.55
NUB1	291	297	17.15	19.2	19.4	33.28
NUB1	291	299	28.44	35.42	38.48	46.1
NUB1	292	297	23.18	23.62	25.61	37.99
NUB1	292	298	32.94	33.36	33.83	44.1
NUB1	292	299	31.58	37.91	41.38	49.71
NUB1	293	297	29.64	31.4	32.34	47.68
NUB1	297	309	30.97	46.18	67.33	67.53
NUB1	298	309	29.26	45.94	69.59	71.12
NUB1	300	309	26.64	40.45	66.02	70.54
NUB1	300	312	21.86	33.95	69.84	76.26
NUB1	301	309	27.33	43.61	74.08	77.05
NUB1	301	312	22.55	38.26	75.19	81.87
NUB1	302	312	18.87	34.36	75.62	83.68
NUB1	308	314	7.64	25.77	74.8	85.35
NUB1	310	324	34.66	42.07	47.9	48.74
NUB1	310	339	25.82	30.09	35.33	38.18
NUB1	313	318	56.45	67.88	71.86	70.45
NUB1	313	322	47.65	53.36	55.99	54.99
NUB1	313	324	41.39	45.65	47.28	46.74
NUB1	313	325	40.75	44.13	45.04	44.77
NUB1	313	327	43.11	46.44	47.43	47.12
NUB1	313	336	36.99	41.47	42.41	42.4
NUB1	313	338	31.06	35.26	38.88	41.21
NUB1	313	339	28.19	32.03	35.3	39.19
NUB1	314	321	61.66	65.78	65.91	62.56
NUB1	315	338	31.29	36.13	39.84	42.01
NUB1	317	338	31.07	34.98	39.73	41.45
NUB1	318	338	29.15	33.4	37.69	41.19
NUB1	319	336	42.59	46.28	47.28	47.08
NUB1	319	338	30.6	35.17	39.12	42.56
NUB1	323	338	34.31	39.58	45.31	49.44
NUB1	325	338	29.19	34.63	40.97	45.86
NUB1	325	339	21.31	25.5	32.46	37.63
NUB1	326	338	30.09	36.5	43.4	49.02
NUB1	326	339	21.49	26.57	33.32	40.27
NUB1	328	338	28.2	35.95	44.27	50.05
NUB1	337	341	0.92	0.73	1.63	15.36
NUB1	339	343	0.53	0.55	0.81	6.19
NUB1	340	344	-0.1	-1.6	-0.74	-0.38
NUB1	343	349	1.72	1.57	1.49	1.73
NUB1	343	350	4.12	3.74	3.73	3.98
NUB1	343	351	2.61	2.46	2.36	2.86
NUB1	343	358	9.5	12.07	14.34	16.96
NUB1	343	359	9.57	12.18	14.44	18.28
NUB1	343	360	8.8	11.3	13.94	21.22
NUB1	344	349	1.84	1.74	1.75	1.89
NUB1	344	351	4.09	3.7	3.68	3.94
NUB1	344	359	10.47	13.53	16.2	21.38
NUB1	345	358	11.61	15.05	17.74	21.21
NUB1	345	359	11.44	14.33	17.71	23.47
NUB1	346	351	1.85	1.37	1.57	2.19
NUB1	346	358	13.56	17.17	20.82	24.37
NUB1	346	359	12.41	15.91	19.62	25.58
NUB1	346	360	11.38	14.59	18.1	27.88
NUB1	347	359	12.86	17.13	20.85	26.94
NUB1	348	359	13.72	17.71	20.82	28.44
NUB1	350	358	20.41	26.24	32.84	40.76
NUB1	350	359	18.77	24.17	30.35	39.73
NUB1	350	360	15.26	20.33	26.18	39.2
NUB1	350	361	15.12	19.94	27.52	43.61
NUB1	352	360	16.09	22.51	28.7	42.05
NUB1	359	362	1.72	2.75	19.36	50.85
NUB1	359	365	2.8	3.39	9.82	28.62
NUB1	359	369	1.82	1.89	6.34	22.71
NUB1	359	373	2.89	7.75	22.48	35.97
NUB1	360	365	1.73	1.57	3.94	20.27
NUB1	360	367	2.47	2.03	3.39	14.15
NUB1	360	369	1.54	1.92	5.98	21.77
NUB1	360	370	0.67	2.43	4.18	20.37
NUB1	360	372	2.68	7.34	18.52	32.07
NUB1	360	373	2.92	8.6	24.6	39.42
NUB1	361	373	3.06	9.73	26.1	40.5
NUB1	362	369	0.85	1.09	5.46	21.9
NUB1	362	373	3.14	9.78	28.34	38.45
NUB1	364	373	3.19	10.74	32.89	43.46
NUB1	366	373	2.81	11.52	39.09	51.01
NUB1	368	373	3.25	14.84	50.16	60.65
NUB1	369	373	3.97	19.21	65.26	72.57
NUB1	370	383	22.58	40.38	74.5	77.79
NUB1	373	379	45.8	63.35	75.59	75.38
NUB1	373	381	34.28	51.04	75.8	76.5
NUB1	373	383	30.81	49.07	77.15	77.29
NUB1	374	379	44.51	54.74	69.36	69.65
NUB1	374	381	34.09	46.56	75.47	76.16
NUB1	374	382	36.51	49.56	72.53	73.19
NUB1	374	383	28.45	44.68	76.44	76.02
NUB1	374	384	30.98	49.24	77.1	76.3
NUB1	377	383	9.46	28.74	67.19	68.41
NUB1	382	388	11.84	31.52	74.24	78.7
NUB1	382	392	26.31	44.86	77.67	80.77
NUB1	382	394	24.52	45.52	79.73	82.73
NUB1	382	395	23.66	44.91	84.62	85.41
NUB1	382	397	21.98	44.05	83.7	85.18
NUB1	384	391	36.47	58.86	85.29	85.03
NUB1	384	392	36.65	63.56	86.87	86.18
NUB1	384	394	29.24	52.18	85.03	85.08
NUB1	384	395	26.27	47.36	83.2	82.94
NUB1	384	397	22.48	44.78	80.13	80.24
NUB1	384	398	23.09	44.18	87.2	89.51
NUB1	385	391	38.29	61.23	78.63	78.05
NUB1	385	394	33.39	57.1	83.54	83.19
NUB1	385	395	29.07	56.68	88.07	86.39
NUB1	385	397	23.84	45.64	78.11	78.58
NUB1	387	394	35.44	55.52	85.98	84.77
NUB1	387	395	25.96	45.12	80.34	80.35
NUB1	387	397	24.42	46.37	82.79	82.28
NUB1	387	398	23.59	48.56	85.12	85.82
NUB1	388	397	25.22	46.27	83.27	84.34
NUB1	389	395	21.5	42.91	85.24	86.41
NUB1	389	397	16.49	39.84	81.26	80.23
NUB1	389	406	22.28	42.66	67.72	69.03
NUB1	392	397	8.54	34.22	82.42	81.39
NUB1	392	398	9.47	36.19	82.44	82.5
NUB1	392	406	22.71	42.65	63.76	63.03
NUB1	393	406	24.49	43.71	62.5	63.71
NUB1	393	418	16.88	36.88	52.27	52.8
NUB1	396	406	30.48	48.61	58.95	57.89
NUB1	396	418	18.29	37.38	49.68	49.22
NUB1	398	409	27.33	48.4	56.64	56.74
NUB1	398	412	22.32	40.49	50.45	49.22
NUB1	398	414	22.62	41.17	51.62	51.53
NUB1	398	416	22.54	42.99	53.29	51.03
NUB1	398	417	20.13	39.55	48.89	48.54
NUB1	398	418	18.08	36.65	47.52	47.05
NUB1	398	420	22.06	42.57	55.19	54.68
NUB1	401	412	25.91	47.67	59.12	57.64
NUB1	401	414	26.82	50.23	62.59	61.95
NUB1	401	415	27.09	50.19	65.57	63.08
NUB1	401	416	25.53	49.62	60.87	59.49
NUB1	401	417	24.19	46.6	57.92	57.05
NUB1	401	418	21.35	42.72	56.01	56.01
NUB1	404	417	16.54	37.61	49.09	48.21
NUB1	404	418	12.73	31.93	44.42	44.86
NUB1	407	418	14.81	35.61	48.34	47.99
NUB1	407	420	19.81	41.53	53.62	54.36
NUB1	408	418	15.47	36.85	51.83	51.46
NUB1	410	418	14.14	35.52	52.6	52.26
NUB1	411	418	16.72	41.13	59.96	58.53
NUB1	413	422	41.38	69.09	88	86.56
NUB1	417	422	54.48	80.8	85.58	85.74
NUB1	418	437	48.77	61.34	63.91	64.73
NUB1	419	437	49.65	62.69	64.44	64.25
NUB1	419	438	42.94	55.27	56.86	57.04
NUB1	436	453	47.83	61.1	63.26	63.38
NUB1	438	443	68.86	78.11	79.45	79.31
NUB1	438	444	66.98	74.66	75.77	75.6
NUB1	438	447	57.64	62.84	63.62	63.61
NUB1	438	451	56.72	60.62	62.08	62.76
NUB1	438	453	49.64	60.31	61.7	61.74
NUB1	439	451	62.97	68.44	68.44	67.92
NUB1	439	453	51.07	60.67	62.06	62.01
NUB1	440	452	60.92	65.69	67.15	67.57
NUB1	440	453	47.22	57.85	59.9	60.96
NUB1	441	447	62.26	64.53	65.94	65.74
NUB1	442	453	51.68	64.99	64.41	65.22
NUB1	443	453	52.05	62.81	65.72	65.77
NUB1	444	453	51.08	65.65	68.29	67.71
NUB1	445	453	50.51	66.84	69.21	69.02
NUB1	452	459	53.15	60.18	61.15	62.29
NUB1	454	460	75.48	75.66	76.9	75.48
NUB1	454	461	75.11	77.38	78.12	77.67
NUB1	458	464	65.41	67.62	68.94	68.35
NUB1	458	470	62.57	64.58	65.45	64.48
NUB1	458	472	61.34	62.87	64.04	63.26
NUB1	460	467	60.64	61.56	64.08	62.96
NUB1	460	470	58.95	60.01	61.44	60
NUB1	460	471	55.44	57.21	58.28	57.31
NUB1	460	472	57.8	58.45	60.16	58.66
NUB1	460	479	59.88	61	62.19	61.61
NUB1	460	483	50.88	56.22	61.38	60.92
NUB1	460	484	47.53	54.56	62.41	61.95
NUB1	461	472	56.1	56.98	58.54	57.42
NUB1	461	479	61.82	63.31	64.14	62.92
NUB1	461	483	52.48	58.52	63.83	63.15
NUB1	461	484	45.79	52.95	61.77	61.24
NUB1	463	483	55.69	62.98	69.67	69.26
NUB1	463	484	50.37	58.68	68.25	67.5
NUB1	464	476	68.5	71.02	71.51	71
NUB1	464	483	57.34	64.58	71.83	71.33
NUB1	464	484	51.29	60.93	70.25	69.37
NUB1	465	483	58.91	67.28	74.13	73.79
NUB1	465	484	52.97	62.31	72.91	72.93
NUB1	471	483	55.28	66.68	76.44	75.93
NUB1	471	484	45.69	58.23	73.62	73.21
NUB1	472	483	52.58	64.82	74.59	72.61
NUB1	473	482	54.92	64.66	72.74	72.2
NUB1	473	483	52.05	65.2	77.79	77.14
NUB1	473	484	43.94	58.56	76.85	75.92
NUB1	473	486	34.69	50.55	75.44	76.4
NUB1	474	483	47.32	62.03	76.12	75.38
NUB1	477	484	24.77	45.92	71.21	70.25
NUB1	480	484	10.42	38.37	76.08	77.04
NUB1	481	486	5.96	25.96	73.43	76.96
NUB1	483	488	7.54	33.68	76.29	84.18
NUB1	490	507	24.57	47.69	87.94	90.24
NUB1	496	501	3.22	19.86	81.38	88.37
NUB1	496	507	33.22	56	80.76	83.48
NUB1	497	501	4.03	24.53	86.73	88.85
NUB1	497	507	36.33	59.75	80.16	81.63
NUB1	498	507	40.47	64.74	82.86	82.75
NUB1	499	506	49.97	72.25	82.92	82.04
NUB1	499	507	43.85	68.88	79.22	78.44
NUB1	500	506	58.25	80.07	82.39	81.68
NUB1	500	507	49.87	75.05	79.07	78.79
NUB1	507	512	46.4	80.7	84.88	85.57
NUB1	507	515	39.93	66.97	69.85	69.38
NUB1	507	523	50.84	65.28	65.84	65.24
NUB1	507	529	52.11	62.93	64.35	63.98
NUB1	508	523	49.04	60.63	62.04	61.71
NUB1	508	529	51.33	60.04	61.14	60.49
NUB1	508	552	53.1	57.07	58.33	57.92
NUB1	510	523	46.96	56.35	57.83	57.43
NUB1	511	521	50.32	56.51	62.19	61.21
NUB1	511	522	37.62	43.64	44.33	43.77
NUB1	511	523	47.99	52.74	53.73	53.19
NUB1	511	524	47.05	51.88	52.68	52.54
NUB1	511	527	55.75	60.42	61.25	61.08
NUB1	511	529	50.32	54.08	55.14	54.61
NUB1	511	552	52.24	54.7	55.34	55.01
NUB1	513	521	53.2	52.69	54.2	54.39
NUB1	513	522	54.49	55.09	55.89	55.19
NUB1	513	523	54.05	55.9	56.23	55.86
NUB1	513	529	54.65	56.7	57.44	56.92
NUB1	516	523	69.48	74.76	72.59	74.16
NUB1	524	552	59.62	60.61	61.84	61.24
NUB1	525	552	58.42	59.52	61.01	60.31
NUB1	530	552	63.8	65	66.59	65.47
NUB1	530	553	60.64	62.57	62.96	62.62
NUB1	552	562	82.72	85.82	87.22	86.6
NUB1	553	560	76.37	76.85	78.16	76.62
NUB1	556	562	79.05	80.18	81.79	81.35
NUB1	557	562	72.19	73.06	75.11	74.99
NUB1	559	571	47.15	50.89	51.87	51.3
NUB1	560	571	42.79	45.82	48.53	47.33
NUB1	561	571	40.63	43.24	44.79	43.82
NUB1	561	573	42.65	44.4	45.59	44.45
NUB1	561	577	50.3	53.3	55.42	54.92
NUB1	563	568	47.62	53.2	55.26	54.39
NUB1	563	569	37.61	38.3	40.61	39.69
NUB1	563	570	41.75	44.77	46.46	45.64
NUB1	563	571	41.82	44.47	46.65	45.16
NUB1	563	573	42.82	44.92	46.22	45.35
NUB1	563	574	44.42	44.8	46.01	47.28
NUB1	563	577	53.13	54.65	55.81	55.11
NUB1	563	579	51.57	55.69	57.51	56.1
NUB1	564	570	37.57	38.26	40.57	40.02
NUB1	564	571	39.18	39.75	42.19	40.89
NUB1	564	577	50.74	52.03	52.13	50.97
NUB1	571	579	53.71	58.29	61.6	60.92
NUB1	580	587	0.93	1.09	5.89	21.14
NUB1	581	587	1.48	0.28	1.9	7.88
NUB1	582	601	23.48	25.9	36.19	48.49
NUB1	587	601	40.49	43.82	52.95	61.41
NUB1	588	593	17.51	22.57	49.38	69.21
NUB1	588	601	45.51	49.18	58.33	66.91

## Sheet: Nub1 Bound woods plot
Protein	Start	End	Bound - 10s	Bound - 50s	Bound - 500s	Bound - 5000s
NUB1	0	7	71.99	76.72	77.41	77.24
NUB1	0	8	64.82	73.03	74.85	75.94
NUB1	0	9	75.06	79.93	82.61	82.41
NUB1	0	10	63.17	71.5	79.07	81.78
NUB1	0	11	45.29	58.52	67.12	72.19
NUB1	0	14	35.43	46.37	64.35	74.66
NUB1	3	11	42.95	54.05	68.77	74.38
NUB1	3	13	36.88	47.34	69.31	79.47
NUB1	3	14	25.48	34.74	63.04	73.69
NUB1	3	15	21.13	28.93	54.75	69.96
NUB1	6	14	20.01	33.4	68.78	83.76
NUB1	6	15	16.8	28.03	64.26	88.19
NUB1	7	13	15.87	27.05	70.11	85.42
NUB1	7	14	14.65	25.74	65.69	83.63
NUB1	7	15	10.66	18.21	56.34	77.65
NUB1	7	16	7.08	12.87	51.25	72.7
NUB1	8	14	3.86	13.49	61.85	84.67
NUB1	8	15	3.92	10.06	53.92	82.98
NUB1	9	14	3.81	10.95	59.33	79.52
NUB1	9	15	3.47	9.87	54.14	84.94
NUB1	10	14	1.54	9.55	59.34	81.84
NUB1	10	15	2.32	8.13	51.89	80.27
NUB1	10	16	2.54	9.81	53.61	82.48
NUB1	11	15	2.55	8.26	49.99	81.09
NUB1	12	18	5.44	12.23	44.63	73.36
NUB1	14	18	7.96	15.58	48.84	63.29
NUB1	15	18	7.9	15.56	57.95	76.58
NUB1	15	22	33.4	35.3	52.99	62.95
NUB1	15	36	37.79	44.31	58.12	62.62
NUB1	15	40	40.86	53.12	62.4	68.71
NUB1	15	41	38.33	50.47	61.7	65.83
NUB1	15	49	30.77	41.97	62.97	71.65
NUB1	15	51	31.51	43.85	63.36	71.27
NUB1	18	30	31.72	46.08	65.93	72.17
NUB1	18	36	43.57	56.59	65.32	69.51
NUB1	18	39	45.54	57.27	67.98	71.39
NUB1	18	41	42.83	54.45	67.77	72.42
NUB1	19	36	46.79	60.48	65.88	67.85
NUB1	19	40	45.15	57.1	68.02	71.41
NUB1	19	41	43.5	56.22	67.22	69.64
NUB1	20	31	34.25	54.06	66.57	69.23
NUB1	20	32	32.38	53.83	63.41	64.32
NUB1	22	31	33.58	48.6	65.72	67.19
NUB1	22	32	32.66	47.08	60.75	60.94
NUB1	22	33	37.32	48.85	59.83	61.59
NUB1	22	35	43.14	55.45	63.17	64.59
NUB1	22	36	44.71	54.32	61.81	63.42
NUB1	22	38	43.95	54.19	60.75	62.33
NUB1	22	39	45.46	58.47	65.85	67.26
NUB1	22	41	42.61	56.36	65.39	68
NUB1	22	49	33.57	44.35	67.19	75.81
NUB1	23	30	31.44	51.12	61.47	64.42
NUB1	23	32	36.99	54.03	61.67	61.71
NUB1	23	36	40.76	51.14	59.93	61.09
NUB1	30	39	62.97	72.96	76.99	78.53
NUB1	30	41	41.54	52.43	60.26	64.01
NUB1	31	39	65.79	78.52	83.6	84.01
NUB1	31	41	51.64	63.3	73.21	76.04
NUB1	32	38	74.55	82.63	85.04	86.39
NUB1	32	39	66.23	83.24	87.98	90.3
NUB1	32	41	48.35	64.66	73.32	77.05
NUB1	33	39	64.15	77.64	85.34	86.36
NUB1	34	39	67.06	83.51	91.74	91.92
NUB1	34	41	44.17	59.12	74.73	79.4
NUB1	37	49	13.5	28.9	65.37	82.95
NUB1	37	51	19.95	34.89	67.3	82.97
NUB1	37	53	25.58	38.32	70.54	81.32
NUB1	40	45	2.76	9.17	61.5	83.52
NUB1	40	48	15.97	44.2	75.6	84.67
NUB1	41	49	19.1	29.29	60.1	72.19
NUB1	41	51	17.8	30.83	58.44	70.03
NUB1	42	49	10.53	24.05	54.32	67.06
NUB1	42	50	19.51	30.41	56.92	67.4
NUB1	42	51	19.84	33.34	55.73	66.15
NUB1	42	53	25.6	34.41	52.36	60.4
NUB1	42	54	31	39.24	55.43	62.54
NUB1	45	49	12.63	29.7	49.69	62.86
NUB1	45	50	27.79	39.74	54.71	64.67
NUB1	45	51	27.82	42.66	58.55	68.46
NUB1	46	51	27.37	41.01	59.58	68.61
NUB1	52	61	13.03	22.47	53.64	73.92
NUB1	52	62	12.99	23.17	53.91	68.46
NUB1	54	62	7.73	17.63	46.37	81.3
NUB1	54	64	14.52	23.77	52.13	86.77
NUB1	54	67	9.7	26.55	59.39	87.87
NUB1	55	61	3.93	14.27	36.64	66.55
NUB1	55	62	6.07	17.13	43.73	73.47
NUB1	56	62	3.07	12.96	36.81	66.26
NUB1	56	64	3.65	10.58	36.78	71.82
NUB1	58	64	2.56	5.33	28.91	71.75
NUB1	59	64	3.35	6.93	33.64	73.47
NUB1	63	76	43.02	50.67	56.62	58.91
NUB1	63	86	40.33	49.04	55.76	60.92
NUB1	65	86	45.32	53.22	59.71	65.52
NUB1	66	86	45.76	51.83	59.93	65.76
NUB1	67	78	62.05	63.41	66.12	67.32
NUB1	67	83	58.52	61.43	67.3	68.5
NUB1	67	84	56.98	63.65	69.57	71.03
NUB1	67	86	48.25	52.38	59.73	66.06
NUB1	68	77	60.16	58.19	62.09	62.53
NUB1	68	78	61.36	60.78	63.56	62.81
NUB1	68	81	66.09	67.48	68.39	69.12
NUB1	68	83	58.08	59.33	65.69	67.28
NUB1	68	84	56.38	60.11	68.33	69.94
NUB1	68	86	46.55	50.06	57.45	63.95
NUB1	70	84	54.09	60.53	67.59	68.89
NUB1	70	86	43.53	47.73	55.77	62.78
NUB1	71	86	45.22	50.49	57.18	65.56
NUB1	76	86	45.73	52.8	64.27	76.34
NUB1	77	84	55.04	65.35	79.85	84.1
NUB1	77	86	40.53	48.68	61.19	73.95
NUB1	78	86	36.02	43.93	59.07	74.06
NUB1	85	94	57.1	60.39	66.19	82.54
NUB1	85	100	46.55	52.17	55.41	58.44
NUB1	85	101	37.93	35.95	45.42	56.19
NUB1	87	91	74.61	92.3	93.42	93.77
NUB1	87	92	77.49	87.76	89.35	87.04
NUB1	87	93	84.11	90.32	91.7	92.23
NUB1	87	94	82.94	87.35	88.98	88.45
NUB1	87	96	72.78	75.25	77.26	77.59
NUB1	87	97	61.85	62.78	64.5	65.47
NUB1	87	98	60.77	63.42	63.78	64.59
NUB1	87	99	57.7	59.4	59.94	59.17
NUB1	87	100	53.19	57.53	56.64	57.73
NUB1	87	101	45.28	45.5	53.51	56.14
NUB1	87	102	46.56	51.91	54.73	58.75
NUB1	87	105	46.76	49.84	55.25	59.97
NUB1	88	98	64.7	62.59	67.52	67.66
NUB1	88	100	51.92	54.25	54.07	54.63
NUB1	89	100	53.22	51.85	56.46	56.96
NUB1	99	105	57.45	58.9	57.15	57.37
NUB1	100	106	34.78	34.19	45.48	52.51
NUB1	101	105	59.38	60.07	72.58	81.73
NUB1	101	112	16.69	19.7	29.76	47.93
NUB1	101	117	20.87	17.54	19.55	41.73
NUB1	102	110	22.23	26.17	38.56	56.04
NUB1	103	110	16.64	21.36	36.42	58.01
NUB1	103	112	10.76	15.36	26.09	44.63
NUB1	103	115	9.32	12.19	21.06	46.04
NUB1	106	112	4.89	11.08	27.93	54.9
NUB1	106	117	3.08	6.08	14.29	48.83
NUB1	106	124	12.07	15.46	24.94	59.07
NUB1	106	125	13.91	16.38	25.92	57.75
NUB1	107	112	6.78	12.52	31.61	62.41
NUB1	107	122	5.51	10.23	18.74	55.6
NUB1	113	120	2.5	4.08	7.27	43.55
NUB1	113	122	5.24	10.41	18.69	45.12
NUB1	113	124	17.97	21.82	28.81	50.89
NUB1	116	124	30.66	31.9	42.47	65.37
NUB1	116	125	29.18	32.65	41.75	61.87
NUB1	118	124	28.96	33.6	43.75	57.15
NUB1	119	122	5.35	19.37	39.55	55.89
NUB1	119	124	29.11	35.04	48.15	57.49
NUB1	123	128	13.8	22.84	42.89	60.47
NUB1	126	152	31.56	38.59	60.66	71.76
NUB1	126	153	27.36	36.6	53.51	69.06
NUB1	127	132	30.58	36.76	42.46	61.44
NUB1	127	142	30.97	39.97	55.28	71.31
NUB1	129	136	34.35	42.75	59.72	70.57
NUB1	129	139	44.71	48.63	65.74	79.52
NUB1	129	140	39.87	43.96	65.19	77.95
NUB1	129	142	33.42	40.73	58.97	73.9
NUB1	129	144	31.64	39.27	57.24	72.1
NUB1	129	149	35.22	42.16	62.21	75.75
NUB1	129	152	31.49	41.88	59.76	73.44
NUB1	129	153	30.08	40.25	58.35	73.12
NUB1	129	154	28.8	38.47	55.67	73.27
NUB1	130	136	37.17	46.01	66.24	77.34
NUB1	130	142	34.16	41.93	60.79	76.35
NUB1	131	142	35.65	44.44	64.5	81.56
NUB1	134	142	32.38	42.01	65.83	82.14
NUB1	136	142	38.34	47.7	65.06	78.01
NUB1	137	142	26.2	37.56	59.7	76.11
NUB1	143	153	21.2	35.52	49.55	63.8
NUB1	143	154	18.71	29.99	43.7	60.31
NUB1	144	154	17.71	31.21	45.25	60.94
NUB1	145	154	15.72	29.6	44.88	61.32
NUB1	146	154	15.99	30.37	42.68	59.26
NUB1	148	154	19.26	37.47	52.96	72.41
NUB1	155	159	50.91	68.14	73.94	74.21
NUB1	155	161	61.71	71.08	77.88	76.96
NUB1	155	168	63.38	66.21	71.57	71.18
NUB1	157	169	71.84	70.88	72.32	73.1
NUB1	157	171	70.1	68.24	71.39	72
NUB1	157	173	71.39	73.83	73.26	73.19
NUB1	157	174	69.98	72.04	71.22	71.65
NUB1	157	181	77.04	73.15	77.96	78.48
NUB1	157	192	71.28	72.42	77.71	78.82
NUB1	157	196	63.77	60.21	71.16	76.74
NUB1	158	171	61.4	62.53	63.81	65.11
NUB1	158	173	61.95	61.04	64.61	64.75
NUB1	159	169	60.97	59.02	62.81	62.99
NUB1	159	171	58.54	61.49	61.88	61.3
NUB1	159	173	61.68	58.41	61.32	62.47
NUB1	159	174	66.81	63.58	65.94	66.15
NUB1	159	192	68.59	68.6	76.83	76.59
NUB1	159	196	59.26	59.3	66.95	73.02
NUB1	162	171	76.51	75.7	78.34	79.86
NUB1	162	196	59.72	57.55	68.16	75.42
NUB1	164	171	81.97	82.46	83.98	82.57
NUB1	164	173	76.8	76.29	78.43	79.47
NUB1	164	192	70.2	72.3	78.15	78.95
NUB1	164	196	62.55	63.83	73.56	78.07
NUB1	165	171	66.36	66.19	69.89	70.83
NUB1	165	196	55.87	54.19	65.49	72.74
NUB1	166	171	61.72	58.19	59.62	64.75
NUB1	170	196	54.79	53.71	68.82	76.86
NUB1	172	192	61.31	65.01	73.72	76.97
NUB1	172	196	47.97	52.2	59.72	69.28
NUB1	173	181	70.08	69.6	71.54	72.06
NUB1	173	188	71.96	74.54	76	76.55
NUB1	173	192	63.49	68.25	75.29	77.15
NUB1	173	196	46.71	51.46	58.54	69.58
NUB1	174	181	74.68	71.2	74.25	76.57
NUB1	174	192	60.93	66.72	74.63	76.62
NUB1	174	196	45.07	49.08	57.27	67.91
NUB1	175	188	72.36	75.37	76.13	77.47
NUB1	175	191	66.78	69.33	75.47	76.98
NUB1	175	192	58.03	64.9	70.99	73.43
NUB1	175	196	43.71	48.93	55.91	67.11
NUB1	176	196	41.31	46.85	53.08	65.41
NUB1	177	196	40.26	46.21	54.39	66.5
NUB1	178	196	35.4	40.81	48.67	61.59
NUB1	179	196	33.15	37.89	47.08	60.59
NUB1	180	196	30.14	34.45	44.11	58.01
NUB1	181	193	38.55	46.51	57.54	65.29
NUB1	181	196	28.88	34.1	42.95	57.87
NUB1	182	196	25.57	31.53	41.24	56.74
NUB1	189	196	4.66	8.72	27.86	60.19
NUB1	197	206	65.45	68.81	73.04	73.28
NUB1	197	207	63.68	67.38	69.89	70.42
NUB1	197	213	55.35	58.51	66.18	72.27
NUB1	197	214	52.79	55.77	62.95	68.74
NUB1	197	216	46.38	52.73	59.02	67.82
NUB1	197	222	39.14	43.09	56.39	67.24
NUB1	197	234	35.57	39.41	54.62	68.05
NUB1	202	214	50.96	52.66	63.54	70.18
NUB1	203	213	50.64	53.42	65.87	71.37
NUB1	203	214	50.06	51.56	61.97	70.56
NUB1	203	222	33.79	37.27	54.93	69.83
NUB1	204	214	38.82	43.64	54.99	64.25
NUB1	204	222	28.5	31.65	49.65	65.73
NUB1	207	213	34.7	41.76	58.55	70.75
NUB1	207	214	33.45	37.16	52.57	65.52
NUB1	207	216	25.17	29.68	47.8	60.82
NUB1	207	222	22.31	28.32	47.74	65.48
NUB1	213	221	9.35	15.26	41.05	61.53
NUB1	214	234	27.96	37.13	46.27	65.21
NUB1	215	224	29.22	32.78	50.68	72.2
NUB1	215	231	39.25	45.82	58.71	70.63
NUB1	215	233	32.97	40.14	50.98	65.54
NUB1	215	234	29.86	36.93	46.13	60.92
NUB1	215	235	26.93	33.11	41	55.08
NUB1	216	224	31.92	35.12	55.42	82.12
NUB1	217	233	36.31	43.81	52.71	66.58
NUB1	217	234	32.73	41.55	46.55	60.77
NUB1	218	231	46.92	53.56	60.41	73.17
NUB1	218	232	43.42	54.12	61.58	72.48
NUB1	218	233	38.85	46.85	54.12	67.61
NUB1	218	234	33.88	41.1	47.23	61.98
NUB1	222	231	64.44	74.34	80.92	81.65
NUB1	222	234	43.15	52.49	57.82	68.84
NUB1	222	235	35.04	43.95	47.41	58.34
NUB1	223	231	61.82	73.65	81.62	82.59
NUB1	223	232	58.61	74.62	80.51	81.9
NUB1	223	233	42.82	56.25	65.6	75.64
NUB1	223	234	35.72	47.26	53.4	64.24
NUB1	223	235	29.52	40.45	45.6	56.95
NUB1	225	233	38	52.36	60.62	71.55
NUB1	226	233	34.21	46.94	55.28	64.85
NUB1	226	234	27.35	39.97	48.2	57.99
NUB1	227	233	43.66	57.67	67.67	77.53
NUB1	228	234	23.32	35.11	44.08	59.09
NUB1	234	245	1.84	3.14	2.32	3.72
NUB1	234	246	1.37	2.49	1.4	3.77
NUB1	235	245	2.67	2.4	2.02	4.29
NUB1	235	246	1.84	2.77	1.56	3.91
NUB1	235	247	1.57	1.81	1.49	3.71
NUB1	235	252	4.82	5.6	9.78	16.28
NUB1	235	256	5.88	9.16	13.99	19.82
NUB1	236	245	1.39	1.9	2.68	4.06
NUB1	236	246	1.94	1.53	1.5	4.03
NUB1	236	247	3.69	2.93	2.74	3.44
NUB1	236	252	2.35	4.46	8.68	16.86
NUB1	236	256	6.71	11	14.13	22.35
NUB1	237	245	1.26	1.82	1.65	3.73
NUB1	237	246	0.92	0.81	0.65	2.78
NUB1	237	247	1.65	2.88	1.88	4.01
NUB1	237	252	2.56	5.56	9.06	17.5
NUB1	237	256	7.79	12.45	15.95	21.93
NUB1	238	246	2.59	2.38	2.3	4.77
NUB1	239	246	2.03	2.67	1.49	5.86
NUB1	240	256	8.72	12.68	17.96	23.76
NUB1	246	252	3.51	10.15	20.7	39.13
NUB1	246	253	15.3	19.98	30.88	39.32
NUB1	246	256	10.74	18.02	27.24	35.71
NUB1	246	259	7.46	7.79	18.54	22.07
NUB1	247	255	14.32	21.22	34.88	41.5
NUB1	247	256	13.28	19.89	30.44	36.64
NUB1	247	257	12.54	19.04	30.2	35.83
NUB1	248	256	15.18	22.57	33.33	37.52
NUB1	260	265	3.6	4.07	2.84	3.66
NUB1	260	266	3.33	5.08	3.19	4.61
NUB1	260	268	2.67	5.14	9.78	20.33
NUB1	260	269	2.11	5.72	15.25	24.96
NUB1	261	268	1.69	4.15	10.05	21.66
NUB1	269	274	36.36	47.31	55.96	67.35
NUB1	269	275	25.7	34.16	42.66	60.2
NUB1	269	279	13.77	22.42	36.67	46.23
NUB1	269	280	14.61	21.32	30.11	41.71
NUB1	270	279	13.76	20.92	34.67	47.98
NUB1	270	280	11.41	19.59	27.86	40.78
NUB1	271	280	9.79	16.23	26.03	43.23
NUB1	280	285	-0.41	-0.03	-0.48	0.23
NUB1	282	285	1.13	-2.24	-0.81	-0.96
NUB1	290	294	1.96	3.14	2.84	4.59
NUB1	291	296	9.59	20.87	35.42	36.28
NUB1	291	297	24.55	33.41	45.66	49
NUB1	291	299	45.09	48.44	56.89	58.33
NUB1	292	297	27.42	43.36	59.57	60.78
NUB1	292	298	34.15	48.53	60.74	66.12
NUB1	292	299	40.75	50.88	61.83	64.06
NUB1	293	297	34.3	50.7	72.61	74.28
NUB1	297	309	29.66	40.04	51.93	70.04
NUB1	298	309	30.14	36.41	48.92	67.15
NUB1	300	309	22.74	32.36	46.24	66.48
NUB1	300	312	17.6	27.08	36.45	70.19
NUB1	301	309	22.06	33.22	49.5	72.66
NUB1	301	312	18.19	27.27	37.59	61.6
NUB1	302	312	16.05	23.74	36.11	59.47
NUB1	308	314	4.37	8.96	8.27	11.7
NUB1	310	324	13.64	15.54	18.08	31.22
NUB1	310	339	7.89	7.8	17.39	27.25
NUB1	313	318	7.36	8.89	11.71	42.18
NUB1	313	322	17.54	18.05	21.2	39.59
NUB1	313	324	14.13	18.07	23.43	36.59
NUB1	313	325	10.63	15.92	24.7	36.26
NUB1	313	327	12.57	19.17	28.28	40.61
NUB1	313	336	11.62	16.57	26.47	37.79
NUB1	313	338	9.19	13.72	21.44	32.58
NUB1	313	339	7.71	10.53	18.69	30.32
NUB1	314	321	23.4	23.73	26.19	46.73
NUB1	315	338	9.57	13.72	22.59	34.09
NUB1	317	338	10.26	15.88	23.57	35.73
NUB1	318	338	9.09	13.99	22.5	32.67
NUB1	319	336	13.99	21.36	34.63	45.24
NUB1	319	338	10.22	15.23	26.39	36.3
NUB1	323	338	9.84	13.97	26.28	40.15
NUB1	325	338	10.6	15.13	22.62	34.28
NUB1	325	339	5.92	9.81	15.25	25.42
NUB1	326	338	11.7	16.05	22.89	35.87
NUB1	326	339	7.36	10.83	15.8	25.25
NUB1	328	338	13.65	17.68	21.21	34.36
NUB1	337	341	0.76	2.08	2.21	15.76
NUB1	339	343	0.61	1.61	2.38	16.07
NUB1	340	344	-0.97	0.77	-0.06	0.15
NUB1	343	349	1.85	2.47	1.43	1.74
NUB1	343	350	4.66	5.56	4.23	4.77
NUB1	343	351	2.71	3.46	2.3	2.8
NUB1	343	358	9.59	12.42	15.64	17.96
NUB1	343	359	9.76	12.76	15.96	20.15
NUB1	343	360	8.9	11.7	15.12	22.16
NUB1	344	349	1.89	2.8	1.68	1.85
NUB1	344	351	4.62	5.28	4.19	4.86
NUB1	344	359	10.61	13.93	18.02	22.95
NUB1	345	358	11.7	15.7	19.72	23.26
NUB1	345	359	11.31	15.01	19.68	25.67
NUB1	346	351	2.12	2.61	1.53	1.89
NUB1	346	358	13.63	17.66	23.34	26.79
NUB1	346	359	12.58	16.84	22.13	27.81
NUB1	346	360	11.7	16.33	21.63	29.5
NUB1	347	359	13.32	17.48	23.24	29.43
NUB1	348	359	13.95	20.73	26.28	30.59
NUB1	350	358	20.88	26.19	38.15	44.08
NUB1	350	359	19.18	24.36	35.02	44.17
NUB1	350	360	15.3	19.91	29.58	42.26
NUB1	350	361	13.71	19.62	27.91	45.52
NUB1	352	360	15.41	20.37	30.78	43.91
NUB1	359	362	1.15	2.14	7.1	38.61
NUB1	359	365	2.91	3.55	5.3	20.5
NUB1	359	369	1.42	2.26	3.18	14.2
NUB1	359	373	1.83	4.15	10.96	23.42
NUB1	360	365	1.62	2.24	2.2	10.88
NUB1	360	367	2.57	2.16	1.73	7.37
NUB1	360	369	1.32	3.39	2.85	13.46
NUB1	360	370	1	1.43	2.05	11.43
NUB1	360	372	1.73	4.21	11.42	23.53
NUB1	360	373	1.77	4.3	11.91	25.44
NUB1	361	373	2.14	4.65	12.67	26.73
NUB1	362	369	2.71	2.26	3	13.21
NUB1	362	373	1.84	4.25	12.35	27.63
NUB1	364	373	1.3	4.08	14.12	28.66
NUB1	366	373	1.39	3.94	16.85	34.3
NUB1	368	373	1.25	4.7	20.71	38.15
NUB1	369	373	1.74	6.51	28.16	50.44
NUB1	370	383	16.45	22.23	37.4	58.81
NUB1	373	379	34.08	47.5	64.35	73.97
NUB1	373	381	27.67	38.46	57.04	71.71
NUB1	373	383	24.25	33.6	48.48	63.22
NUB1	374	379	40.66	45.25	54.62	67.73
NUB1	374	381	30.77	33.81	48.53	67.39
NUB1	374	382	30.47	40.02	52.38	66.45
NUB1	374	383	25.83	29.67	44	61.23
NUB1	374	384	24.1	33.83	48.03	63.04
NUB1	377	383	7.02	15.05	28.46	48.59
NUB1	382	388	6.17	15.84	31.07	46.24
NUB1	382	392	17.66	29.42	36.15	49.76
NUB1	382	394	15.14	22.78	32.19	44.58
NUB1	382	395	13.01	20.39	29.64	41.22
NUB1	382	397	12.26	19.55	24.9	34.78
NUB1	384	391	21.69	36.46	44.3	56.86
NUB1	384	392	24.52	35.15	43.21	56.71
NUB1	384	394	17.63	27.35	33.8	47.52
NUB1	384	395	15.16	24.67	27.41	41.3
NUB1	384	397	12.33	19.91	22.85	32.85
NUB1	384	398	11.94	20.8	20.43	28.1
NUB1	385	391	23.92	40.62	47.02	54.98
NUB1	385	394	19.93	31.45	38.05	48.98
NUB1	385	395	16.85	26.99	30.93	43.65
NUB1	385	397	13.22	20.08	23.93	30.23
NUB1	387	394	19.34	27.97	32.72	44.15
NUB1	387	395	13.61	21.35	23.67	34.89
NUB1	387	397	13.2	19.57	21.86	27.63
NUB1	387	398	13.28	17.96	19.55	26.32
NUB1	388	397	13.72	20.23	22.84	32.74
NUB1	389	395	8.36	17.46	21.52	31.91
NUB1	389	397	5.81	11.15	12.04	17.89
NUB1	389	406	13.61	19.51	25.46	31.81
NUB1	392	397	2.07	3.04	2.75	5.27
NUB1	392	398	2.79	3.2	2.88	8.82
NUB1	392	406	15.73	18.95	28.22	39.59
NUB1	393	406	17.03	19.09	29.18	38.58
NUB1	393	418	8.14	11.61	15.35	32.61
NUB1	396	406	22.84	27.62	39.65	50.67
NUB1	396	418	9.75	13.07	19.37	34.76
NUB1	398	409	18.05	25.28	40.61	56.43
NUB1	398	412	14.57	18.1	27.85	39.56
NUB1	398	414	11.14	15.26	23.28	39.01
NUB1	398	416	11.5	14.84	23.03	38.66
NUB1	398	417	10.49	14.39	21.15	36.82
NUB1	398	418	8.85	12.45	18.84	33.2
NUB1	398	420	12.17	14.36	24.48	39.84
NUB1	401	412	17.41	22.13	32.05	46.96
NUB1	401	414	16.64	21.91	30.09	48.21
NUB1	401	415	15.42	21.23	30.31	47.81
NUB1	401	416	13.85	18.06	25.41	44.03
NUB1	401	417	13.51	17.75	25.48	42.89
NUB1	401	418	11.58	15.08	20.97	39.64
NUB1	404	417	5.87	9.02	15.16	31.48
NUB1	404	418	3.62	6.89	10.75	28.73
NUB1	407	418	5.11	7.5	11.48	28.81
NUB1	407	420	2.53	6.33	17.77	35.04
NUB1	408	418	4.82	7.71	11.37	29.31
NUB1	410	418	3.38	5.35	7.17	29.06
NUB1	411	418	3.8	6.36	6.18	33.22
NUB1	413	422	7.98	10.85	34.36	65.07
NUB1	417	422	7.06	17.17	53.07	80.3
NUB1	418	437	22.29	40.31	57.14	65.15
NUB1	419	437	23.8	42.81	58.22	65.51
NUB1	419	438	28.06	40.01	51.06	59.81
NUB1	436	453	39.55	58	61.06	64.4
NUB1	438	443	56.27	71.5	76.96	78.86
NUB1	438	444	55.8	67.59	72.86	75.19
NUB1	438	447	50.25	58.14	60.75	62.24
NUB1	438	451	48.6	56.84	60.6	62.83
NUB1	438	453	43.17	57.82	59.48	62.88
NUB1	439	451	57.47	65.55	65.18	69.18
NUB1	439	453	44.5	58.67	60.09	62.49
NUB1	440	452	54.51	62.2	63.78	66.47
NUB1	440	453	42.04	58.38	59.31	60.87
NUB1	441	447	59.06	59.23	64.1	63.65
NUB1	442	453	44.69	61.17	62.53	65.51
NUB1	443	453	43.66	60.3	65.06	66.43
NUB1	444	453	43.22	60.97	65.47	68.54
NUB1	445	453	42.86	61.21	67.37	68.87
NUB1	452	459	50.77	53.64	58.46	60.38
NUB1	454	460	72.84	72.86	74.37	75.9
NUB1	454	461	73.66	76.08	77.59	80.69
NUB1	458	464	64.47	62.12	70.13	68.25
NUB1	458	470	61.78	60.89	62.49	64.66
NUB1	458	472	59.8	59.25	61.37	63.15
NUB1	460	467	58.55	62.84	63.63	65.08
NUB1	460	470	57.72	55.27	58.22	60.24
NUB1	460	471	54.52	52.78	55.42	57.51
NUB1	460	472	57.17	55.55	56.71	59.27
NUB1	460	479	59.36	57.37	60.01	62.27
NUB1	460	483	52.04	55.31	59.17	61.28
NUB1	460	484	48.9	54.43	60.75	62.88
NUB1	461	472	54.85	53.4	55.8	57.13
NUB1	461	479	61.78	65.21	62.51	64.44
NUB1	461	483	53.54	57.09	64.5	63.99
NUB1	461	484	47.33	53.19	60.13	61.86
NUB1	463	483	57.92	61.33	69.12	67.9
NUB1	463	484	53.19	60.44	68.68	68.31
NUB1	464	476	68.87	67.31	70.47	70.19
NUB1	464	483	59.75	63.55	70.44	71.61
NUB1	464	484	53.7	60.55	68.86	70.22
NUB1	465	483	61.24	66.05	72.82	72.91
NUB1	465	484	55.59	62.77	71.7	72.92
NUB1	471	483	58.5	66.95	74.18	75.79
NUB1	471	484	48.92	61.25	73.44	74.1
NUB1	472	483	57.49	61.62	73.06	73.01
NUB1	473	482	57.84	63.93	70.64	71.1
NUB1	473	483	56.02	65.87	75.48	76.33
NUB1	473	484	48.57	63.06	74.14	76.71
NUB1	473	486	38.85	55.4	73.96	76.07
NUB1	474	483	52.01	64.78	73.89	75.01
NUB1	477	484	31.24	54.37	70.1	70.73
NUB1	480	484	17.64	46.28	71.48	73.72
NUB1	481	486	10.71	37.84	72.45	77.11
NUB1	483	488	14.67	42.84	75.97	83.32
NUB1	490	507	29.12	52.53	87.21	89.83
NUB1	496	501	5.01	27.19	76.82	89.34
NUB1	496	507	37.12	56.1	77.49	83.48
NUB1	497	501	6.36	31.44	82.3	88.68
NUB1	497	507	39.97	62.03	78.72	82.33
NUB1	498	507	43.13	63.22	77.01	80.88
NUB1	499	506	54.09	70.88	79.8	81.89
NUB1	499	507	47.78	66.6	75.45	78.17
NUB1	500	506	62	75.86	79.62	81.02
NUB1	500	507	54.39	72.25	76.3	78.08
NUB1	507	512	53.52	78.94	81	82.48
NUB1	507	515	43.31	62.83	66.19	68.31
NUB1	507	523	53.28	68.93	64.37	67.64
NUB1	507	529	54.34	60	63.05	64.67
NUB1	508	523	51.42	58.37	59.7	62.58
NUB1	508	529	52.41	56.47	59.37	61.2
NUB1	508	552	53.88	56.04	58.31	59.15
NUB1	510	523	52.61	53.58	55.6	58.25
NUB1	511	521	50.62	56.38	60.51	61.98
NUB1	511	522	38.56	40.61	42.87	42.93
NUB1	511	523	48.95	50.48	52.48	53.37
NUB1	511	524	47.86	49.53	51.74	52.58
NUB1	511	527	55.99	62.14	61.03	61.97
NUB1	511	529	50.53	50.16	53.47	54.76
NUB1	511	552	52.97	51.39	55.26	55.77
NUB1	513	521	51.86	50.08	53.97	54.15
NUB1	513	522	53.21	51.21	55.18	54.89
NUB1	513	523	53.89	52.34	55.19	55.89
NUB1	513	529	54.6	54.08	55.87	57.1
NUB1	516	523	70.26	72.7	74.79	73.26
NUB1	524	552	58.77	56.27	60.58	61.96
NUB1	525	552	58.18	56.72	59.48	61.02
NUB1	530	552	63.2	63.52	66.41	66.67
NUB1	530	553	59.58	61.88	62.16	63.88
NUB1	552	562	41.21	53.69	68.26	78.45
NUB1	553	560	47.07	57.13	76.05	76.97
NUB1	556	562	14.92	30.75	52.74	72.96
NUB1	557	562	11	23.91	39.86	62.99
NUB1	559	571	16.64	18.7	27.67	46.81
NUB1	560	571	18.27	17.81	25.37	39.41
NUB1	561	571	20.67	21.86	29.72	40.24
NUB1	561	573	18.11	19.63	26.94	38.11
NUB1	561	577	27.84	32.98	38.93	48.93
NUB1	563	568	26.71	26.93	31.52	42.06
NUB1	563	569	31.71	32.73	38.83	39.4
NUB1	563	570	25.64	29.62	32.64	40
NUB1	563	571	26.15	27.75	32.54	40.54
NUB1	563	573	21.46	25.7	28.46	36.72
NUB1	563	574	22.06	25.02	26.47	36.66
NUB1	563	577	30.28	35.52	39.68	47.31
NUB1	563	579	30.13	36.74	43.85	50.64
NUB1	564	570	31.67	32.79	38.79	39.36
NUB1	564	571	31.27	32.21	38.02	40.39
NUB1	564	577	30.92	35.73	40.91	46.57
NUB1	571	579	30.82	36.76	47.57	54.16
NUB1	580	585	-0.21	-0.83	2.34	19.94
NUB1	580	587	0.84	1.25	4.08	17.55
NUB1	581	587	2.01	2.07	2.04	4.95
NUB1	582	601	24	28.3	36.52	46.21
NUB1	587	601	40.9	43.85	53.23	61.35
NUB1	588	593	18.09	26.07	53.52	70.56
NUB1	588	601	45.12	49.64	58.75	66
