# Supplementary material for: NUB1 traps unfolded FAT10 for ubiquitin-independent degradation by the 26S proteasome
Source: Nat Struct Mol Biol. 2025 Apr 11;32(9):1752–65. doi: 10.1038/s41594-025-01527-3 (PMC12285911; doi:10.1038/s41594-025-01527-3)
Supplement: Supplementary file 14 — Raw data for biochemical measurements. [file 41594_2025_1527_MOESM14_ESM.xlsx]

## Sheet: Uptake Plots
Unbound
Peptide 3-11	QKKYLQAKL				Peptide 58-64	KVIEEIR				Peptide 106-124	HITGRELRSKIAETFGLQE				Peptide 143-154	EEQGVAHNVKAM
Time (Seconds)	#D				Time (Seconds)	#D				Time (Seconds)	#D				Time (Seconds)	#D
10	0.891	0.846	0.913		10	0.083	0.078	0.18		10	1.801	1.816	2.154		10	0.873	0.979	0.979
50	2.183	2.012	2.108		50	0.082	0.085	0.139		50	2.381	2.351	2.425		50	1.618	1.554	1.493
500	3.968	3.819	3.81		500	0.224	0.208	0.279		500	3.575	3.5	3.554		500	3.086	2.993	3.036
5000	4.869	4.385	4.71		5000	1.517	1.57	1.503		5000	5.656	5.846	5.291		5000	4.392	4.452	4.326
Peptide 189-196	TKRGLEIL				Peptide 207-222	PEMTPYLDIANQTGRS				Peptide 270-279	CRELLDTVDN				Peptide 292-297	FRLEQL
Time (Seconds)	#D				Time (Seconds)	#D				Time (Seconds)	#D				Time (Seconds)	#D
10	4.063	4.171	3.904		10	9.746	9.929	9.218		10	2.078	2.071	2.204		10	0.917	0.903	0.961
50	4.108	4.058	4.103		50	9.882	9.714	9.592		50	3.54	3.302	3.451		50	0.941	0.924	0.97
500	4.226	4.169	4.118		500	10.048	9.98	9.549		500	5.188	5.142	4.951		500	1.024	0.991	1.057
5000	4.087	4.202	3.959		5000	9.883	9.91	9.417		5000	5.32	5.496	4.972		5000	1.539	1.51	1.51
Peptide 310-339	AQKCFKNCYGENHQRLVHIKGNCGKEKVLF				Peptide 392-397	EARLGL				Peptide 419-437	AQIRKEEKEKKRRRLENIR				Peptide 557-562	AVNEIL
Time (Seconds)	#D				Time (Seconds)	#D				Time (Seconds)	#D				Time (Seconds)	#D
10	7.54	7.434	6.778		10	0.318	0.277	0.43		10	8.396	8.562	8.365		10	2.957		2.818
50	8.887	8.269	8.012		50	1.414	1.334	1.359		50	10.895	10.686	10.39		50	2.902	2.943	2.922
500	10.103	9.699	9.353		500	3.337	3.288	3.264		500	11.373	11.019	10.471		500	3.072	3.013	2.929
5000	10.59	10.566	10.88		5000	3.278	3.304	3.185		5000	10.906	11.183	10.677		5000	3.008	3.119	2.872
Peptide 564-577
Time (Seconds)	#D
10	5.7	5.821	5.225
50	5.835	5.754	5.58
500	5.963	5.793	5.448
5000	5.801	5.665	5.356
Bound
Peptide 3-11	QKKYLQAKL				Peptide 58-64	KVIEEIR				Peptide 106-124	HITGRELRSKIAETFGLQE				Peptide 143-154	EEQGVAHNVKAM
Time (Seconds)	#D				Time (Seconds)	#D				Time (Seconds)	#D				Time (Seconds)	#D
10	3.171	2.791	3.059		10	0.104	0.094	0.186		10	1.972	1.902	2.163		10	2.003	1.808	1.798
50	3.825	3.849	3.676		50	0.206		0.327		50	2.597		2.692		50	3.079		2.827
500	4.942	4.653	4.846		500	1.465	1.345	1.527		500	4.254	4.083	4.393		500	4.47	4.179	4.364
5000	5.216	5.243	5.161		5000	3.632	3.592	3.537		5000	9.612	10.12	10.404		5000	5.977	6.093	5.986
Peptide 189-196	TKRGLEIL				Peptide 207-222	PEMTPYLDIANQTGRS				Peptide 270-279	CRELLDTVDN				Peptide 292-297	FRLEQL
Time (Seconds)	#D				Time (Seconds)	#D				Time (Seconds)	#D				Time (Seconds)	#D
10	0.3	0.272	0.388		10	2.99	2.914	3.089		10	1.118	1.088	1.096		10	1.13	1.04	1.121
50	0.444		0.748		50	3.603		3.83		50	1.605	1.588	1.829		50	1.728		1.741
500	1.675	1.795	1.691		500	6.432	6.047	6.354		500	2.85	2.62	2.85		500	2.443	2.206	2.5
5000	3.71	3.737	3.492		5000	8.608	8.712	8.37		5000	3.685	4.092	3.739		5000	2.473	2.315	2.506
Peptide 310-339	AQKCFKNCYGENHQRLVHIKGNCGKEKVLF				Peptide 392-397	EARLGL				Peptide 419-437	AQIRKEEKEKKRRRLENIR				Peptide 557-562	AVNEIL
Time (Seconds)	#D				Time (Seconds)	#D				Time (Seconds)	#D				Time (Seconds)	#D
10	2.001	2.34			10	0.063	0.078	0.108		10	4.257	3.775	4.104		10	0.358	0.415	0.547
50	1.199	2.645			50	0.081	0.072	0.213		50	7.534		7.021		50	0.968		0.944
500	5.378	4.522	4.846		500	0.069	0.084	0.177		500	10.123	9.62	9.95		500	1.607	1.641	1.536
5000	7.653	7.89	7.373		5000	0.17	0.182	0.28		5000	11.191	11.412	10.806		5000	2.556	2.597	2.406
Peptide 564-577
Time (Seconds)	#D
10	3.563	3.181	3.46
50	4.095		3.765
500	4.613	4.256	4.633
5000	5.153	5.257	4.959
